# Supplementary material for: Enhanced bovine genome annotation through integration of transcriptomics and epi-transcriptomics datasets facilitates genomic biology
Source: Gigascience. 2024 Apr 16;13:giae019. doi: 10.1093/gigascience/giae019 (PMC11020238; doi:10.1093/gigascience/giae019)
Supplement: giae019_Supplemental_Files [file giae019_supplemental_files.zip]

Archive with 24 entries (24 files):
- Supplemental_file1 (1).tsv
- Supplemental_file10.xlsx
- Supplemental_file11.xlsx
- Supplemental_file12.xlsx
- Supplemental_file13.xlsx
- Supplemental_file14.xlsx
- Supplemental_file15.xlsx
- Supplemental_file16.xlsx
- Supplemental_file17.xlsx
- Supplemental_file18.xlsx
- Supplemental_file19.xlsx
- Supplemental_file2 (1).docx
- Supplemental_file20.xlsx
- Supplemental_file21.xlsx
- Supplemental_file22.xlsx
- Supplemental_file23 (1).docx
- Supplemental_file24.xlsx
- Supplemental_file3.xlsx
- Supplemental_file4 (1).xlsx
- Supplemental_file5.xlsx
- Supplemental_file6.xlsx
- Supplemental_file7.xlsx
- Supplemental_file8.xlsx
- Supplemental_file9.xlsx
