# Supplementary material for: Enhanced bovine genome annotation through integration of transcriptomics and epi-transcriptomics datasets facilitates genomic biology
Source: Gigascience. 2024 Apr 16;13:giae019. doi: 10.1093/gigascience/giae019 (PMC11020238; doi:10.1093/gigascience/giae019)
Supplement: giae019_Supplemental_Files [file giae019_supplemental_files.zip › Supplemental_file1 (1).tsv]

Assay Type	Library layout	Library selection	Library strand	Sequencing platform	Species	Breed	Tissue	Animal	Developmental stage	Age	Age unit	Sex	Geographic location	Dsiease	Database	Experiment Accession	ENA Run Accession	Fastq URL	md5checksum
WTTS-seq	Single-end	Random PCR	first strand	Ion PGM� Sequencer		Herford	bladder	M08	adult	420	days	male	45.787636, -108.489304	healthy	ArrayExpress (https://www.ebi.ac.uk/biostudies/arrayexpress)	E-MTAB-12052	ERR10162188	ftp://ftp.sra.ebi.ac.uk/vol1/fastq/ERR101/088/ERR10162188/ERR10162188.fastq.gz	5c8519cbcb3e6753619c3314dd98d561
WTTS-seq	Single-end	Random PCR	first strand	Ion PGM� Sequencer		Herford	bladder	M22	adult	420	days	male	45.787636, -108.489304	healthy	ArrayExpress (https://www.ebi.ac.uk/biostudies/arrayexpress)	E-MTAB-12052	ERR10162189	ftp://ftp.sra.ebi.ac.uk/vol1/fastq/ERR101/089/ERR10162189/ERR10162189.fastq.gz	187555864f632e74911fccfd0a034dc2
WTTS-seq	Single-end	Random PCR	first strand	Ion PGM� Sequencer		Herford	brain	Fetus male 1	late embryonic stage	78	days	male	45.787636, -108.489304	healthy	ArrayExpress (https://www.ebi.ac.uk/biostudies/arrayexpress)	E-MTAB-12052	ERR10162203	ftp://ftp.sra.ebi.ac.uk/vol1/fastq/ERR101/003/ERR10162203/ERR10162203.fastq.gz	59dfaefe56c439504153d5ee86d4ccdd
WTTS-seq	Single-end	Random PCR	first strand	Ion PGM� Sequencer		Herford	brain	Fetus male 2	late embryonic stage	78	days	male	45.787636, -108.489304	healthy	ArrayExpress (https://www.ebi.ac.uk/biostudies/arrayexpress)	E-MTAB-12052	ERR10162204	ftp://ftp.sra.ebi.ac.uk/vol1/fastq/ERR101/004/ERR10162204/ERR10162204.fastq.gz	8b06de7cb1b4461e3abd25b27b5c9d49
WTTS-seq	Single-end	Random PCR	first strand	Ion PGM� Sequencer		Herford	brain	Fetus male 3	late embryonic stage	78	days	male	45.787636, -108.489304	healthy	ArrayExpress (https://www.ebi.ac.uk/biostudies/arrayexpress)	E-MTAB-12052	ERR10162205	ftp://ftp.sra.ebi.ac.uk/vol1/fastq/ERR101/005/ERR10162205/ERR10162205.fastq.gz	f101069c1523e2ba18b0b783cd341f71
WTTS-seq	Single-end	Random PCR	first strand	Ion PGM� Sequencer		Herford	brain	Fetus male 4	late embryonic stage	78	days	male	45.787636, -108.489304	healthy	ArrayExpress (https://www.ebi.ac.uk/biostudies/arrayexpress)	E-MTAB-12052	ERR10162234	ftp://ftp.sra.ebi.ac.uk/vol1/fastq/ERR101/034/ERR10162234/ERR10162234.fastq.gz	92d3bfcaa3c6a85b2d78b88e1d957620
WTTS-seq	Single-end	Random PCR	first strand	Ion PGM� Sequencer		Herford	brain	Fetus male 5	late embryonic stage	78	days	male	45.787636, -108.489304	healthy	ArrayExpress (https://www.ebi.ac.uk/biostudies/arrayexpress)	E-MTAB-12052	ERR10162242	ftp://ftp.sra.ebi.ac.uk/vol1/fastq/ERR101/042/ERR10162242/ERR10162242.fastq.gz	8ac86c4ba37d68e5f0fae4ed6a308154
WTTS-seq	Single-end	Random PCR	first strand	Ion PGM� Sequencer		Herford	duodenum	M08	adult	420	days	male	45.787636, -108.489304	healthy	ArrayExpress (https://www.ebi.ac.uk/biostudies/arrayexpress)	E-MTAB-12052	ERR10162169	ftp://ftp.sra.ebi.ac.uk/vol1/fastq/ERR101/069/ERR10162169/ERR10162169.fastq.gz	38329638fbff7c00525e4f333c1852b5
WTTS-seq	Single-end	Random PCR	first strand	Ion PGM� Sequencer		Herford	duodenum	M22	adult	420	days	male	45.787636, -108.489304	healthy	ArrayExpress (https://www.ebi.ac.uk/biostudies/arrayexpress)	E-MTAB-12052	ERR10162173	ftp://ftp.sra.ebi.ac.uk/vol1/fastq/ERR101/073/ERR10162173/ERR10162173.fastq.gz	64227a16cae2a096c533859b5a831d51
WTTS-seq	Single-end	Random PCR	first strand	Ion PGM� Sequencer		Herford	esophagus	M08	adult	420	days	male	45.787636, -108.489304	healthy	ArrayExpress (https://www.ebi.ac.uk/biostudies/arrayexpress)	E-MTAB-12052	ERR10162180	ftp://ftp.sra.ebi.ac.uk/vol1/fastq/ERR101/080/ERR10162180/ERR10162180.fastq.gz	2acf753ff0f51a9cb9b1dcfdbee955b6
WTTS-seq	Single-end	Random PCR	first strand	Ion PGM� Sequencer		Herford	gallbladder	M08	adult	420	days	male	45.787636, -108.489304	healthy	ArrayExpress (https://www.ebi.ac.uk/biostudies/arrayexpress)	E-MTAB-12052	ERR10162190	ftp://ftp.sra.ebi.ac.uk/vol1/fastq/ERR101/090/ERR10162190/ERR10162190.fastq.gz	b47c45e4a50005dab2d25f3264a509dc
WTTS-seq	Single-end	Random PCR	first strand	Ion PGM� Sequencer		Herford	gallbladder	M22	adult	420	days	male	45.787636, -108.489304	healthy	ArrayExpress (https://www.ebi.ac.uk/biostudies/arrayexpress)	E-MTAB-12052	ERR10162195	ftp://ftp.sra.ebi.ac.uk/vol1/fastq/ERR101/095/ERR10162195/ERR10162195.fastq.gz	2a756f29e197a16993b341b08b174595
WTTS-seq	Single-end	Random PCR	first strand	Ion PGM� Sequencer		Herford	gonad	Fetus male 1	late embryonic stage	78	days	male	45.787636, -108.489304	healthy	ArrayExpress (https://www.ebi.ac.uk/biostudies/arrayexpress)	E-MTAB-12052	ERR10162226	ftp://ftp.sra.ebi.ac.uk/vol1/fastq/ERR101/026/ERR10162226/ERR10162226.fastq.gz	87878ccd7ecd1bedde8f14a1281487ce
WTTS-seq	Single-end	Random PCR	first strand	Ion PGM� Sequencer		Herford	gonad	Fetus male 2	late embryonic stage	78	days	male	45.787636, -108.489304	healthy	ArrayExpress (https://www.ebi.ac.uk/biostudies/arrayexpress)	E-MTAB-12052	ERR10162227	ftp://ftp.sra.ebi.ac.uk/vol1/fastq/ERR101/027/ERR10162227/ERR10162227.fastq.gz	4fdf18be719c7333270fadc1a5590ae9
WTTS-seq	Single-end	Random PCR	first strand	Ion PGM� Sequencer		Herford	gonad	Fetus male 3	late embryonic stage	78	days	male	45.787636, -108.489304	healthy	ArrayExpress (https://www.ebi.ac.uk/biostudies/arrayexpress)	E-MTAB-12052	ERR10162228	ftp://ftp.sra.ebi.ac.uk/vol1/fastq/ERR101/028/ERR10162228/ERR10162228.fastq.gz	d5cb538686b2875b1a9467fc26b76c07
WTTS-seq	Single-end	Random PCR	first strand	Ion PGM� Sequencer		Herford	gonad	Fetus male 4	late embryonic stage	78	days	male	45.787636, -108.489304	healthy	ArrayExpress (https://www.ebi.ac.uk/biostudies/arrayexpress)	E-MTAB-12052	ERR10162229	ftp://ftp.sra.ebi.ac.uk/vol1/fastq/ERR101/029/ERR10162229/ERR10162229.fastq.gz	ff83ab415d7060db74e16769e5ccc103
WTTS-seq	Single-end	Random PCR	first strand	Ion PGM� Sequencer		Herford	heart	Fetus male 1	late embryonic stage	78	days	male	45.787636, -108.489304	healthy	ArrayExpress (https://www.ebi.ac.uk/biostudies/arrayexpress)	E-MTAB-12052	ERR10162230	ftp://ftp.sra.ebi.ac.uk/vol1/fastq/ERR101/030/ERR10162230/ERR10162230.fastq.gz	d14da9ab56d343e7e1f41d433c195b84
WTTS-seq	Single-end	Random PCR	first strand	Ion PGM� Sequencer		Herford	heart	Fetus male 2	late embryonic stage	78	days	male	45.787636, -108.489304	healthy	ArrayExpress (https://www.ebi.ac.uk/biostudies/arrayexpress)	E-MTAB-12052	ERR10162231	ftp://ftp.sra.ebi.ac.uk/vol1/fastq/ERR101/031/ERR10162231/ERR10162231.fastq.gz	4a6fa69ab9347675904629ee0fcc1eff
WTTS-seq	Single-end	Random PCR	first strand	Ion PGM� Sequencer		Herford	heart	Fetus male 3	late embryonic stage	78	days	male	45.787636, -108.489304	healthy	ArrayExpress (https://www.ebi.ac.uk/biostudies/arrayexpress)	E-MTAB-12052	ERR10162232	ftp://ftp.sra.ebi.ac.uk/vol1/fastq/ERR101/032/ERR10162232/ERR10162232.fastq.gz	e5d59526872425d2cb1d936e64324859
WTTS-seq	Single-end	Random PCR	first strand	Ion PGM� Sequencer		Herford	heart	Fetus male 4	late embryonic stage	78	days	male	45.787636, -108.489304	healthy	ArrayExpress (https://www.ebi.ac.uk/biostudies/arrayexpress)	E-MTAB-12052	ERR10162233	ftp://ftp.sra.ebi.ac.uk/vol1/fastq/ERR101/033/ERR10162233/ERR10162233.fastq.gz	b44e9369ce3eeb9be95f2e1ee112acc6
WTTS-seq	Single-end	Random PCR	first strand	Ion PGM� Sequencer		Herford	hypothalamus	M08	adult	420	days	male	45.787636, -108.489304	healthy	ArrayExpress (https://www.ebi.ac.uk/biostudies/arrayexpress)	E-MTAB-12052	ERR10162191	ftp://ftp.sra.ebi.ac.uk/vol1/fastq/ERR101/091/ERR10162191/ERR10162191.fastq.gz	910b35e334c28726197ad458bf37b4e2
WTTS-seq	Single-end	Random PCR	first strand	Ion PGM� Sequencer		Herford	hypothalamus	M22	adult	420	days	male	45.787636, -108.489304	healthy	ArrayExpress (https://www.ebi.ac.uk/biostudies/arrayexpress)	E-MTAB-12052	ERR10162194	ftp://ftp.sra.ebi.ac.uk/vol1/fastq/ERR101/094/ERR10162194/ERR10162194.fastq.gz	0629e42324ada8fea16efbfb10915174
WTTS-seq	Single-end	Random PCR	first strand	Ion PGM� Sequencer		Herford	internal tongue muscle	M08	adult	420	days	male	45.787636, -108.489304	healthy	ArrayExpress (https://www.ebi.ac.uk/biostudies/arrayexpress)	E-MTAB-12052	ERR10162181	ftp://ftp.sra.ebi.ac.uk/vol1/fastq/ERR101/081/ERR10162181/ERR10162181.fastq.gz	7e13fedb64d4d48b68fbf5612b1d39ee
WTTS-seq	Single-end	Random PCR	first strand	Ion PGM� Sequencer		Herford	internal tongue muscle	M22	adult	420	days	male	45.787636, -108.489304	healthy	ArrayExpress (https://www.ebi.ac.uk/biostudies/arrayexpress)	E-MTAB-12052	ERR10162182	ftp://ftp.sra.ebi.ac.uk/vol1/fastq/ERR101/082/ERR10162182/ERR10162182.fastq.gz	a4e3ee3a78f2e8a96c59a3d8bf8cece9
WTTS-seq	Single-end	Random PCR	first strand	Ion PGM� Sequencer		Herford	isthmus	M08	adult	420	days	male	45.787636, -108.489304	healthy	ArrayExpress (https://www.ebi.ac.uk/biostudies/arrayexpress)	E-MTAB-12052	ERR10162178	ftp://ftp.sra.ebi.ac.uk/vol1/fastq/ERR101/078/ERR10162178/ERR10162178.fastq.gz	a422197154b10a2d3257fb82f77453f6
WTTS-seq	Single-end	Random PCR	first strand	Ion PGM� Sequencer		Herford	isthmus	M22	adult	420	days	male	45.787636, -108.489304	healthy	ArrayExpress (https://www.ebi.ac.uk/biostudies/arrayexpress)	E-MTAB-12052	ERR10162179	ftp://ftp.sra.ebi.ac.uk/vol1/fastq/ERR101/079/ERR10162179/ERR10162179.fastq.gz	d25da8eb32dc64e37b4b6283d397887c
WTTS-seq	Single-end	Random PCR	first strand	Ion PGM� Sequencer		Herford	jejunum	M08	adult	420	days	male	45.787636, -108.489304	healthy	ArrayExpress (https://www.ebi.ac.uk/biostudies/arrayexpress)	E-MTAB-12052	ERR10162170	ftp://ftp.sra.ebi.ac.uk/vol1/fastq/ERR101/070/ERR10162170/ERR10162170.fastq.gz	5f03ca1378e4d572b95f80c140e3a2c4
WTTS-seq	Single-end	Random PCR	first strand	Ion PGM� Sequencer		Herford	jejunum	M22	adult	420	days	male	45.787636, -108.489304	healthy	ArrayExpress (https://www.ebi.ac.uk/biostudies/arrayexpress)	E-MTAB-12052	ERR10162171	ftp://ftp.sra.ebi.ac.uk/vol1/fastq/ERR101/071/ERR10162171/ERR10162171.fastq.gz	78b3314327f695875e72f4186f48b854
WTTS-seq	Single-end	Random PCR	first strand	Ion PGM� Sequencer		Herford	kidney	Fetus male 1	late embryonic stage	78	days	male	45.787636, -108.489304	healthy	ArrayExpress (https://www.ebi.ac.uk/biostudies/arrayexpress)	E-MTAB-12052	ERR10162206	ftp://ftp.sra.ebi.ac.uk/vol1/fastq/ERR101/006/ERR10162206/ERR10162206.fastq.gz	c7a895042f37f328314c10ffb1629ddd
WTTS-seq	Single-end	Random PCR	first strand	Ion PGM� Sequencer		Herford	kidney	Fetus male 2	late embryonic stage	78	days	male	45.787636, -108.489304	healthy	ArrayExpress (https://www.ebi.ac.uk/biostudies/arrayexpress)	E-MTAB-12052	ERR10162207	ftp://ftp.sra.ebi.ac.uk/vol1/fastq/ERR101/007/ERR10162207/ERR10162207.fastq.gz	f514ace2f71754ac3181c7c9f8ada33d
WTTS-seq	Single-end	Random PCR	first strand	Ion PGM� Sequencer		Herford	kidney	Fetus male 3	late embryonic stage	78	days	male	45.787636, -108.489304	healthy	ArrayExpress (https://www.ebi.ac.uk/biostudies/arrayexpress)	E-MTAB-12052	ERR10162208	ftp://ftp.sra.ebi.ac.uk/vol1/fastq/ERR101/008/ERR10162208/ERR10162208.fastq.gz	432607cb0110b65196eefd52f7fd2272
WTTS-seq	Single-end	Random PCR	first strand	Ion PGM� Sequencer		Herford	kidney	Fetus male 4	late embryonic stage	78	days	male	45.787636, -108.489304	healthy	ArrayExpress (https://www.ebi.ac.uk/biostudies/arrayexpress)	E-MTAB-12052	ERR10162209	ftp://ftp.sra.ebi.ac.uk/vol1/fastq/ERR101/009/ERR10162209/ERR10162209.fastq.gz	2ce1eb76a480b6d4632e1acf8842fde6
WTTS-seq	Single-end	Random PCR	first strand	Ion PGM� Sequencer		Herford	kidney	Fetus male 5	late embryonic stage	78	days	male	45.787636, -108.489304	healthy	ArrayExpress (https://www.ebi.ac.uk/biostudies/arrayexpress)	E-MTAB-12052	ERR10162235	ftp://ftp.sra.ebi.ac.uk/vol1/fastq/ERR101/035/ERR10162235/ERR10162235.fastq.gz	306fc772e2ae41bb15ac1805ac8c291b
WTTS-seq	Single-end	Random PCR	first strand	Ion PGM� Sequencer		Herford	kidney cortex	M08	adult	420	days	male	45.787636, -108.489304	healthy	ArrayExpress (https://www.ebi.ac.uk/biostudies/arrayexpress)	E-MTAB-12052	ERR10162241	ftp://ftp.sra.ebi.ac.uk/vol1/fastq/ERR101/041/ERR10162241/ERR10162241.fastq.gz	dd562b1e6aa5a1b4a05cde27a974fec9
WTTS-seq	Single-end	Random PCR	first strand	Ion PGM� Sequencer		Herford	kidney cortex	M09	adult	420	days	male	45.787636, -108.489304	healthy	ArrayExpress (https://www.ebi.ac.uk/biostudies/arrayexpress)	E-MTAB-12052	ERR10162197	ftp://ftp.sra.ebi.ac.uk/vol1/fastq/ERR101/097/ERR10162197/ERR10162197.fastq.gz	31bb05e6c32f68b498b2a2fb99452b32
WTTS-seq	Single-end	Random PCR	first strand	Ion PGM� Sequencer		Herford	kidney cortex	M22	adult	420	days	male	45.787636, -108.489304	healthy	ArrayExpress (https://www.ebi.ac.uk/biostudies/arrayexpress)	E-MTAB-12052	ERR10162196	ftp://ftp.sra.ebi.ac.uk/vol1/fastq/ERR101/096/ERR10162196/ERR10162196.fastq.gz	d17d226c7f424e44fe10ab22eee43f9f
WTTS-seq	Single-end	Random PCR	first strand	Ion PGM� Sequencer		Herford	LD muscle	M08	adult	420	days	male	45.787636, -108.489304	healthy	ArrayExpress (https://www.ebi.ac.uk/biostudies/arrayexpress)	E-MTAB-12052	ERR10162185	ftp://ftp.sra.ebi.ac.uk/vol1/fastq/ERR101/085/ERR10162185/ERR10162185.fastq.gz	b88097303bb72a7acb33721982fa7911
WTTS-seq	Single-end	Random PCR	first strand	Ion PGM� Sequencer		Herford	LD muscle	M22	adult	420	days	male	45.787636, -108.489304	healthy	ArrayExpress (https://www.ebi.ac.uk/biostudies/arrayexpress)	E-MTAB-12052	ERR10162186	ftp://ftp.sra.ebi.ac.uk/vol1/fastq/ERR101/086/ERR10162186/ERR10162186.fastq.gz	c4431abe1700cbe750b5dbf2f1ba36c6
WTTS-seq	Single-end	Random PCR	first strand	Ion PGM� Sequencer		Herford	LD muscle	Fetus male 1	late embryonic stage	78	days	male	45.787636, -108.489304	healthy	ArrayExpress (https://www.ebi.ac.uk/biostudies/arrayexpress)	E-MTAB-12052	ERR10162237	ftp://ftp.sra.ebi.ac.uk/vol1/fastq/ERR101/037/ERR10162237/ERR10162237.fastq.gz	d4595dde4abe560a5ccad2b2b898126d
WTTS-seq	Single-end	Random PCR	first strand	Ion PGM� Sequencer		Herford	LD muscle	Fetus male 2	late embryonic stage	78	days	male	45.787636, -108.489304	healthy	ArrayExpress (https://www.ebi.ac.uk/biostudies/arrayexpress)	E-MTAB-12052	ERR10162211	ftp://ftp.sra.ebi.ac.uk/vol1/fastq/ERR101/011/ERR10162211/ERR10162211.fastq.gz	deee2623a8aacc3df50fab0059a5e806
WTTS-seq	Single-end	Random PCR	first strand	Ion PGM� Sequencer		Herford	LD muscle	Fetus male 4	late embryonic stage	78	days	male	45.787636, -108.489304	healthy	ArrayExpress (https://www.ebi.ac.uk/biostudies/arrayexpress)	E-MTAB-12052	ERR10162212	ftp://ftp.sra.ebi.ac.uk/vol1/fastq/ERR101/012/ERR10162212/ERR10162212.fastq.gz	7cd6c500aa731f1fc40861632eed501a
WTTS-seq	Single-end	Random PCR	first strand	Ion PGM� Sequencer		Herford	LD muscle	Fetus male 5	late embryonic stage	78	days	male	45.787636, -108.489304	healthy	ArrayExpress (https://www.ebi.ac.uk/biostudies/arrayexpress)	E-MTAB-12052	ERR10162213	ftp://ftp.sra.ebi.ac.uk/vol1/fastq/ERR101/013/ERR10162213/ERR10162213.fastq.gz	3510acb7eac3b0960a11799b91f86712
WTTS-seq	Single-end	Random PCR	first strand	Ion PGM� Sequencer		Herford	liver	Fetus male 1	late embryonic stage	78	days	male	45.787636, -108.489304	healthy	ArrayExpress (https://www.ebi.ac.uk/biostudies/arrayexpress)	E-MTAB-12052	ERR10162236	ftp://ftp.sra.ebi.ac.uk/vol1/fastq/ERR101/036/ERR10162236/ERR10162236.fastq.gz	7baea41d0929b2007c1df4d4c4547ba3
WTTS-seq	Single-end	Random PCR	first strand	Ion PGM� Sequencer		Herford	liver	Fetus male 2	late embryonic stage	78	days	male	45.787636, -108.489304	healthy	ArrayExpress (https://www.ebi.ac.uk/biostudies/arrayexpress)	E-MTAB-12052	ERR10162210	ftp://ftp.sra.ebi.ac.uk/vol1/fastq/ERR101/010/ERR10162210/ERR10162210.fastq.gz	db916a9e314461f80e6fbc23d6b108a0
WTTS-seq	Single-end	Random PCR	first strand	Ion PGM� Sequencer		Herford	liver	Fetus male 3	late embryonic stage	78	days	male	45.787636, -108.489304	healthy	ArrayExpress (https://www.ebi.ac.uk/biostudies/arrayexpress)	E-MTAB-12052	ERR10162243	ftp://ftp.sra.ebi.ac.uk/vol1/fastq/ERR101/043/ERR10162243/ERR10162243.fastq.gz	518c36d988d1824beea5a5f678156fad
WTTS-seq	Single-end	Random PCR	first strand	Ion PGM� Sequencer		Herford	liver	Fetus male 4	late embryonic stage	78	days	male	45.787636, -108.489304	healthy	ArrayExpress (https://www.ebi.ac.uk/biostudies/arrayexpress)	E-MTAB-12052	ERR10162218	ftp://ftp.sra.ebi.ac.uk/vol1/fastq/ERR101/018/ERR10162218/ERR10162218.fastq.gz	77b028dbc4b5323c5254b121eb498431
WTTS-seq	Single-end	Random PCR	first strand	Ion PGM� Sequencer		Herford	liver	Fetus male 5	late embryonic stage	78	days	male	45.787636, -108.489304	healthy	ArrayExpress (https://www.ebi.ac.uk/biostudies/arrayexpress)	E-MTAB-12052	ERR10162219	ftp://ftp.sra.ebi.ac.uk/vol1/fastq/ERR101/019/ERR10162219/ERR10162219.fastq.gz	243a9e343a5c30c9477524e5710459ab
WTTS-seq	Single-end	Random PCR	first strand	Ion PGM� Sequencer		Herford	liver	M22	adult	420	days	male	45.787636, -108.489304	healthy	ArrayExpress (https://www.ebi.ac.uk/biostudies/arrayexpress)	E-MTAB-12052	ERR10162199	ftp://ftp.sra.ebi.ac.uk/vol1/fastq/ERR101/099/ERR10162199/ERR10162199.fastq.gz	7b77c1d57367c7653d39107b237784f4
WTTS-seq	Single-end	Random PCR	first strand	Ion PGM� Sequencer		Herford	lung	M08	adult	420	days	male	45.787636, -108.489304	healthy	ArrayExpress (https://www.ebi.ac.uk/biostudies/arrayexpress)	E-MTAB-12052	ERR10162174	ftp://ftp.sra.ebi.ac.uk/vol1/fastq/ERR101/074/ERR10162174/ERR10162174.fastq.gz	7f0e97b140e9d93192018986458861f2
WTTS-seq	Single-end	Random PCR	first strand	Ion PGM� Sequencer		Herford	lung	M22	adult	420	days	male	45.787636, -108.489304	healthy	ArrayExpress (https://www.ebi.ac.uk/biostudies/arrayexpress)	E-MTAB-12052	ERR10162175	ftp://ftp.sra.ebi.ac.uk/vol1/fastq/ERR101/075/ERR10162175/ERR10162175.fastq.gz	b06c9fba53df5589f198b9c4e151faf3
WTTS-seq	Single-end	Random PCR	first strand	Ion PGM� Sequencer		Holstein	mammary gland (adult)	mam-01	adult	1095	days	female	-38.066361, 175.330472	healthy	ArrayExpress (https://www.ebi.ac.uk/biostudies/arrayexpress)	E-MTAB-12052	ERR10162177	ftp://ftp.sra.ebi.ac.uk/vol1/fastq/ERR101/077/ERR10162177/ERR10162177.fastq.gz	fcf2f2b75efeb08b1c1ff1dd227ffa15
WTTS-seq	Single-end	Random PCR	first strand	Ion PGM� Sequencer		Holstein	mammary gland (adult)	mam-02	adult	1095	days	female	-38.066361, 175.330472	healthy	ArrayExpress (https://www.ebi.ac.uk/biostudies/arrayexpress)	E-MTAB-12052	ERR10162198	ftp://ftp.sra.ebi.ac.uk/vol1/fastq/ERR101/098/ERR10162198/ERR10162198.fastq.gz	12948606ba2757f08202feed9be1d6ef
WTTS-seq	Single-end	Random PCR	first strand	Ion PGM� Sequencer		Holstein	mammary gland (adult)	mam-03	adult	1095	days	female	-38.066361, 175.330472	healthy	ArrayExpress (https://www.ebi.ac.uk/biostudies/arrayexpress)	E-MTAB-12052	ERR10162202	ftp://ftp.sra.ebi.ac.uk/vol1/fastq/ERR101/002/ERR10162202/ERR10162202.fastq.gz	348b17688ceab74ea23c15389b28143a
WTTS-seq	Single-end	Random PCR	first strand	Ion PGM� Sequencer		Holstein	mammary gland (adult)	mam-04	adult	1095	days	female	-38.066361, 175.330472	healthy	ArrayExpress (https://www.ebi.ac.uk/biostudies/arrayexpress)	E-MTAB-12052	ERR10162244	ftp://ftp.sra.ebi.ac.uk/vol1/fastq/ERR101/044/ERR10162244/ERR10162244.fastq.gz	dede9320442770b2c94be763b67a771e
WTTS-seq	Single-end	Random PCR	first strand	Ion PGM� Sequencer		Holstein	mammary gland(late pregnant)	mam-16	adult	703	days	female	-38.066361, 175.330472	healthy	ArrayExpress (https://www.ebi.ac.uk/biostudies/arrayexpress)	E-MTAB-12052	ERR10162240	ftp://ftp.sra.ebi.ac.uk/vol1/fastq/ERR101/040/ERR10162240/ERR10162240.fastq.gz	65c82e24c774f8d0ce4d9943762fcd19
WTTS-seq	Single-end	Random PCR	first strand	Ion PGM� Sequencer		Holstein	mammary gland(mid pregnant)	mam-01	adult	561	days	female	-38.066361, 175.330472	healthy	ArrayExpress (https://www.ebi.ac.uk/biostudies/arrayexpress)	E-MTAB-12052	ERR10162239	ftp://ftp.sra.ebi.ac.uk/vol1/fastq/ERR101/039/ERR10162239/ERR10162239.fastq.gz	4572402e8364af44c7149a814d27405a
WTTS-seq	Single-end	Random PCR	first strand	Ion PGM� Sequencer		Herford	ovary	F05	adult	420	days	female	45.787636, -108.489304	healthy	ArrayExpress (https://www.ebi.ac.uk/biostudies/arrayexpress)	E-MTAB-12052	ERR10162172	ftp://ftp.sra.ebi.ac.uk/vol1/fastq/ERR101/072/ERR10162172/ERR10162172.fastq.gz	86226459b2e197a5b76cd3198810dd8c
WTTS-seq	Single-end	Random PCR	first strand	Ion PGM� Sequencer		Herford	ovary	F12	adult	420	days	female	45.787636, -108.489304	healthy	ArrayExpress (https://www.ebi.ac.uk/biostudies/arrayexpress)	E-MTAB-12052	ERR10162176	ftp://ftp.sra.ebi.ac.uk/vol1/fastq/ERR101/076/ERR10162176/ERR10162176.fastq.gz	af0db4c1dc6bf1225fa47677f7e0ecbf
WTTS-seq	Single-end	Random PCR	first strand	Ion PGM� Sequencer		Herford	pituitary	M08	adult	420	days	male	45.787636, -108.489304	healthy	ArrayExpress (https://www.ebi.ac.uk/biostudies/arrayexpress)	E-MTAB-12052	ERR10162192	ftp://ftp.sra.ebi.ac.uk/vol1/fastq/ERR101/092/ERR10162192/ERR10162192.fastq.gz	1c06f3cd2e8ac2b75e97ea2aec55a543
WTTS-seq	Single-end	Random PCR	first strand	Ion PGM� Sequencer		Herford	pituitary	M22	adult	420	days	male	45.787636, -108.489304	healthy	ArrayExpress (https://www.ebi.ac.uk/biostudies/arrayexpress)	E-MTAB-12052	ERR10162193	ftp://ftp.sra.ebi.ac.uk/vol1/fastq/ERR101/093/ERR10162193/ERR10162193.fastq.gz	085c2e8f5a6686466dbdebe13804dcb1
WTTS-seq	Single-end	Random PCR	first strand	Ion PGM� Sequencer		Herford	placental caruncle	Fetus male 1	late embryonic stage	78	days	male	45.787636, -108.489304	healthy	ArrayExpress (https://www.ebi.ac.uk/biostudies/arrayexpress)	E-MTAB-12052	ERR10162200	ftp://ftp.sra.ebi.ac.uk/vol1/fastq/ERR101/000/ERR10162200/ERR10162200.fastq.gz	3ba609a2a3b2c2b906c36c5572661f28
WTTS-seq	Single-end	Random PCR	first strand	Ion PGM� Sequencer		Herford	placental caruncle	Fetus male 2	late embryonic stage	78	days	male	45.787636, -108.489304	healthy	ArrayExpress (https://www.ebi.ac.uk/biostudies/arrayexpress)	E-MTAB-12052	ERR10162201	ftp://ftp.sra.ebi.ac.uk/vol1/fastq/ERR101/001/ERR10162201/ERR10162201.fastq.gz	bfd432a5dfb054890eae99485339eb34
WTTS-seq	Single-end	Random PCR	first strand	Ion PGM� Sequencer		Herford	placental cotyledon	Fetus male 3	late embryonic stage	78	days	male	45.787636, -108.489304	healthy	ArrayExpress (https://www.ebi.ac.uk/biostudies/arrayexpress)	E-MTAB-12052	ERR10162223	ftp://ftp.sra.ebi.ac.uk/vol1/fastq/ERR101/023/ERR10162223/ERR10162223.fastq.gz	ff11539914d0c564ab1ec5db595879a7
WTTS-seq	Single-end	Random PCR	first strand	Ion PGM� Sequencer		Herford	placental cotyledon	Fetus male 4	late embryonic stage	78	days	male	45.787636, -108.489304	healthy	ArrayExpress (https://www.ebi.ac.uk/biostudies/arrayexpress)	E-MTAB-12052	ERR10162224	ftp://ftp.sra.ebi.ac.uk/vol1/fastq/ERR101/024/ERR10162224/ERR10162224.fastq.gz	41cb0f3baa5a6c4f7a06b63762bd9d21
WTTS-seq	Single-end	Random PCR	first strand	Ion PGM� Sequencer		Herford	placental cotyledon	Fetus male 5	late embryonic stage	78	days	male	45.787636, -108.489304	healthy	ArrayExpress (https://www.ebi.ac.uk/biostudies/arrayexpress)	E-MTAB-12052	ERR10162225	ftp://ftp.sra.ebi.ac.uk/vol1/fastq/ERR101/025/ERR10162225/ERR10162225.fastq.gz	decc6750abedb1dafc68670dcceb752e
WTTS-seq	Single-end	Random PCR	first strand	Ion PGM� Sequencer		Herford	rumen	M08	adult	420	days	male	45.787636, -108.489304	healthy	ArrayExpress (https://www.ebi.ac.uk/biostudies/arrayexpress)	E-MTAB-12052	ERR10162183	ftp://ftp.sra.ebi.ac.uk/vol1/fastq/ERR101/083/ERR10162183/ERR10162183.fastq.gz	df8988f2d144641cef7416f360dbbff3
WTTS-seq	Single-end	Random PCR	first strand	Ion PGM� Sequencer		Herford	rumen	M22	adult	420	days	male	45.787636, -108.489304	healthy	ArrayExpress (https://www.ebi.ac.uk/biostudies/arrayexpress)	E-MTAB-12052	ERR10162187	ftp://ftp.sra.ebi.ac.uk/vol1/fastq/ERR101/087/ERR10162187/ERR10162187.fastq.gz	bc54562d2d20af24677820c9be83497c
WTTS-seq	Single-end	Random PCR	first strand	Ion PGM� Sequencer		Herford	spleen	Fetus male 1	late embryonic stage	78	days	male	45.787636, -108.489304	healthy	ArrayExpress (https://www.ebi.ac.uk/biostudies/arrayexpress)	E-MTAB-12052	ERR10162220	ftp://ftp.sra.ebi.ac.uk/vol1/fastq/ERR101/020/ERR10162220/ERR10162220.fastq.gz	26e58137be149e82877b949fdd6f9f1c
WTTS-seq	Single-end	Random PCR	first strand	Ion PGM� Sequencer		Herford	spleen	Fetus male 2	late embryonic stage	78	days	male	45.787636, -108.489304	healthy	ArrayExpress (https://www.ebi.ac.uk/biostudies/arrayexpress)	E-MTAB-12052	ERR10162214	ftp://ftp.sra.ebi.ac.uk/vol1/fastq/ERR101/014/ERR10162214/ERR10162214.fastq.gz	c58fc1d1e460b451ca9cb43407b7f616
WTTS-seq	Single-end	Random PCR	first strand	Ion PGM� Sequencer		Herford	spleen	Fetus male 3	late embryonic stage	78	days	male	45.787636, -108.489304	healthy	ArrayExpress (https://www.ebi.ac.uk/biostudies/arrayexpress)	E-MTAB-12052	ERR10162215	ftp://ftp.sra.ebi.ac.uk/vol1/fastq/ERR101/015/ERR10162215/ERR10162215.fastq.gz	152b65967f694a306dc0b6e88ce8d7a5
WTTS-seq	Single-end	Random PCR	first strand	Ion PGM� Sequencer		Herford	spleen	Fetus male 4	late embryonic stage	78	days	male	45.787636, -108.489304	healthy	ArrayExpress (https://www.ebi.ac.uk/biostudies/arrayexpress)	E-MTAB-12052	ERR10162238	ftp://ftp.sra.ebi.ac.uk/vol1/fastq/ERR101/038/ERR10162238/ERR10162238.fastq.gz	a14ec60c4ed8aaa1f2764cdac34c0044
WTTS-seq	Single-end	Random PCR	first strand	Ion PGM� Sequencer		Herford	subcutaneous adipose	M22	adult	420	days	male	45.787636, -108.489304	healthy	ArrayExpress (https://www.ebi.ac.uk/biostudies/arrayexpress)	E-MTAB-12052	ERR10162184	ftp://ftp.sra.ebi.ac.uk/vol1/fastq/ERR101/084/ERR10162184/ERR10162184.fastq.gz	924bcebba8de1cd3955be6cc252c7cce
WTTS-seq	Single-end	Random PCR	first strand	Ion PGM� Sequencer		Herford	umbilical cord	Fetus male 1	late embryonic stage	78	days	male	45.787636, -108.489304	healthy	ArrayExpress (https://www.ebi.ac.uk/biostudies/arrayexpress)	E-MTAB-12052	ERR10162221	ftp://ftp.sra.ebi.ac.uk/vol1/fastq/ERR101/021/ERR10162221/ERR10162221.fastq.gz	9f1da8ff7c25b02c20f02041665fe1c3
WTTS-seq	Single-end	Random PCR	first strand	Ion PGM� Sequencer		Herford	umbilical cord	Fetus male 2	late embryonic stage	78	days	male	45.787636, -108.489304	healthy	ArrayExpress (https://www.ebi.ac.uk/biostudies/arrayexpress)	E-MTAB-12052	ERR10162216	ftp://ftp.sra.ebi.ac.uk/vol1/fastq/ERR101/016/ERR10162216/ERR10162216.fastq.gz	8dea74e2e7b7afe24c7fe534de3dbb36
WTTS-seq	Single-end	Random PCR	first strand	Ion PGM� Sequencer		Herford	umbilical cord	Fetus male 3	late embryonic stage	78	days	male	45.787636, -108.489304	healthy	ArrayExpress (https://www.ebi.ac.uk/biostudies/arrayexpress)	E-MTAB-12052	ERR10162217	ftp://ftp.sra.ebi.ac.uk/vol1/fastq/ERR101/017/ERR10162217/ERR10162217.fastq.gz	d13e1b26b0291a8ba371d87ed67adc59
WTTS-seq	Single-end	Random PCR	first strand	Ion PGM� Sequencer		Herford	umbilical cord	Fetus male 4	late embryonic stage	78	days	male	45.787636, -108.489304	healthy	ArrayExpress (https://www.ebi.ac.uk/biostudies/arrayexpress)	E-MTAB-12052	ERR10162222	ftp://ftp.sra.ebi.ac.uk/vol1/fastq/ERR101/022/ERR10162222/ERR10162222.fastq.gz	dca90dba445bf8cbea8ac17392ee9fd1
RNA-seq	Single-end	Random PCR	fr- firststrand	Illumina TruSeq	Bos taurus	Herford	abomasum	M08	adult	420	days	male	45.787636, -108.489304	healthy	ArrayExpress (https://www.ebi.ac.uk/biostudies/arrayexpress)	E-MTAB-11699	ERR9707954	ftp://ftp.sra.ebi.ac.uk/vol1/fastq/ERR970/004/ERR9707954/ERR9707954.fastq.gz	b65db36cc6a0e267614b827607dc3955
RNA-seq	single-end	Random PCR	fr- firststrand	Illumina TruSeq	Bos taurus	Herford	abomasum	M09	adult	420	days	male	45.787636, -108.489304	healthy	ArrayExpress (https://www.ebi.ac.uk/biostudies/arrayexpress)	E-MTAB-11699	ERR9707998	ftp://ftp.sra.ebi.ac.uk/vol1/fastq/ERR970/008/ERR9707998/ERR9707998.fastq.gz	2d4afb10c9f219fa87ff495f18ee906c
RNA-seq	single-end	Random PCR	fr- firststrand	Illumina TruSeq	Bos taurus	Herford	abomasum	M22	adult	420	days	male	45.787636, -108.489304	healthy	ArrayExpress (https://www.ebi.ac.uk/biostudies/arrayexpress)	E-MTAB-11699	ERR9707994	ftp://ftp.sra.ebi.ac.uk/vol1/fastq/ERR970/004/ERR9707994/ERR9707994.fastq.gz	54d6af92f89990b2dc942f2b258c6f5b
RNA-seq	single-end	Random PCR	fr- firststrand	Illumina TruSeq	Bos taurus	Herford	abomasum	M23	adult	420	days	male	45.787636, -108.489304	healthy	ArrayExpress (https://www.ebi.ac.uk/biostudies/arrayexpress)	E-MTAB-11699	ERR9708124	ftp://ftp.sra.ebi.ac.uk/vol1/fastq/ERR970/004/ERR9708124/ERR9708124.fastq.gz	c7a5b1e306865d11ff54041b42e47248
RNA-seq	single-end	Random PCR	fr- firststrand	Illumina TruSeq	Bos taurus	Herford	bladder	M08	adult	420	days	male	45.787636, -108.489304	healthy	ArrayExpress (https://www.ebi.ac.uk/biostudies/arrayexpress)	E-MTAB-11699	ERR9707925	ftp://ftp.sra.ebi.ac.uk/vol1/fastq/ERR970/005/ERR9707925/ERR9707925.fastq.gz	0135f6dd2b7d35a2c469fda58780da5e
RNA-seq	single-end	Random PCR	fr- firststrand	Illumina TruSeq	Bos taurus	Herford	bone marrow	M08	adult	420	days	male	45.787636, -108.489304	healthy	ArrayExpress (https://www.ebi.ac.uk/biostudies/arrayexpress)	E-MTAB-11699	ERR9707918	ftp://ftp.sra.ebi.ac.uk/vol1/fastq/ERR970/008/ERR9707918/ERR9707918.fastq.gz	f261cab54a219a2287244b1689126597
RNA-seq	single-end	Random PCR	fr- firststrand	Illumina TruSeq	Bos taurus	Herford	brain	Fetus male 1	late embryonic stage	78	days	male	45.787636, -108.489304	healthy	ArrayExpress (https://www.ebi.ac.uk/biostudies/arrayexpress)	E-MTAB-11699	ERR9708012	ftp://ftp.sra.ebi.ac.uk/vol1/fastq/ERR970/002/ERR9708012/ERR9708012.fastq.gz	ad0a29d2ad57ead6e18eb83cf82604b5
RNA-seq	single-end	Random PCR	fr- firststrand	Illumina TruSeq	Bos taurus	Herford	brain	Fetus male 2	late embryonic stage	78	days	male	45.787636, -108.489304	healthy	ArrayExpress (https://www.ebi.ac.uk/biostudies/arrayexpress)	E-MTAB-11699	ERR9708059	ftp://ftp.sra.ebi.ac.uk/vol1/fastq/ERR970/009/ERR9708059/ERR9708059.fastq.gz	72a53b7a75f4f6c96292fda8db4203f5
RNA-seq	single-end	Random PCR	fr- firststrand	Illumina TruSeq	Bos taurus	Herford	brain	Fetus male 3	late embryonic stage	78	days	male	45.787636, -108.489304	healthy	ArrayExpress (https://www.ebi.ac.uk/biostudies/arrayexpress)	E-MTAB-11699	ERR9708091	ftp://ftp.sra.ebi.ac.uk/vol1/fastq/ERR970/001/ERR9708091/ERR9708091.fastq.gz	f05308a2288eca09c3c0bd855db42e04
RNA-seq	single-end	Random PCR	fr- firststrand	Illumina TruSeq	Bos taurus	Herford	brain frontal cortex	M08	adult	420	days	male	45.787636, -108.489304	healthy	ArrayExpress (https://www.ebi.ac.uk/biostudies/arrayexpress)	E-MTAB-11699	ERR9707929	ftp://ftp.sra.ebi.ac.uk/vol1/fastq/ERR970/009/ERR9707929/ERR9707929.fastq.gz	fd3082273b4b4aae06cc038825115987
RNA-seq	single-end	Random PCR	fr- firststrand	Illumina TruSeq	Bos taurus	Herford	caput epididymis	M08	adult	420	days	male	45.787636, -108.489304	healthy	ArrayExpress (https://www.ebi.ac.uk/biostudies/arrayexpress)	E-MTAB-11699	ERR9707937	ftp://ftp.sra.ebi.ac.uk/vol1/fastq/ERR970/007/ERR9707937/ERR9707937.fastq.gz	4e26cf27a8a880416443b93d0457a4c7
RNA-seq	single-end	Random PCR	fr- firststrand	Illumina TruSeq	Bos taurus	Herford	caput epididymis	M22	adult	420	days	male	45.787636, -108.489304	healthy	ArrayExpress (https://www.ebi.ac.uk/biostudies/arrayexpress)	E-MTAB-11699	ERR9707982	ftp://ftp.sra.ebi.ac.uk/vol1/fastq/ERR970/002/ERR9707982/ERR9707982.fastq.gz	415f7fbdc9b909f4f864805179a2012e
RNA-seq	single-end	Random PCR	fr- firststrand	Illumina TruSeq	Bos taurus	Herford	cecum	M08	adult	420	days	male	45.787636, -108.489304	healthy	ArrayExpress (https://www.ebi.ac.uk/biostudies/arrayexpress)	E-MTAB-11699	ERR9707906	ftp://ftp.sra.ebi.ac.uk/vol1/fastq/ERR970/006/ERR9707906/ERR9707906.fastq.gz	e8c19aa9fc915c06fa445333eba853ba
RNA-seq	single-end	Random PCR	fr- firststrand	Illumina TruSeq	Bos taurus	Herford	cecum	M22	adult	420	days	male	45.787636, -108.489304	healthy	ArrayExpress (https://www.ebi.ac.uk/biostudies/arrayexpress)	E-MTAB-11699	ERR9707962	ftp://ftp.sra.ebi.ac.uk/vol1/fastq/ERR970/002/ERR9707962/ERR9707962.fastq.gz	f188b78f26acda92fb576376a44702a1
RNA-seq	single-end	Random PCR	fr- firststrand	Illumina TruSeq	Bos taurus	Herford	cerebellum	M08	adult	420	days	male	45.787636, -108.489304	healthy	ArrayExpress (https://www.ebi.ac.uk/biostudies/arrayexpress)	E-MTAB-11699	ERR9707931	ftp://ftp.sra.ebi.ac.uk/vol1/fastq/ERR970/001/ERR9707931/ERR9707931.fastq.gz	b136a576baf8faef23ee9b5857058cae
RNA-seq	single-end	Random PCR	fr- firststrand	Illumina TruSeq	Bos taurus	Herford	cerebellum	M22	adult	420	days	male	45.787636, -108.489304	healthy	ArrayExpress (https://www.ebi.ac.uk/biostudies/arrayexpress)	E-MTAB-11699	ERR9707995	ftp://ftp.sra.ebi.ac.uk/vol1/fastq/ERR970/005/ERR9707995/ERR9707995.fastq.gz	38f2905ac6641cc5b20e5373a5d4c7d8
RNA-seq	single-end	Random PCR	fr- firststrand	Illumina TruSeq	Bos taurus	Herford	colon	M08	adult	420	days	male	45.787636, -108.489304	healthy	ArrayExpress (https://www.ebi.ac.uk/biostudies/arrayexpress)	E-MTAB-11699	ERR9707909	ftp://ftp.sra.ebi.ac.uk/vol1/fastq/ERR970/009/ERR9707909/ERR9707909.fastq.gz	6daf6321a5ddbf4293181d2cb319e66f
RNA-seq	single-end	Random PCR	fr- firststrand	Illumina TruSeq	Bos taurus	Herford	colon	M22	adult	420	days	male	45.787636, -108.489304	healthy	ArrayExpress (https://www.ebi.ac.uk/biostudies/arrayexpress)	E-MTAB-11699	ERR9707963	ftp://ftp.sra.ebi.ac.uk/vol1/fastq/ERR970/003/ERR9707963/ERR9707963.fastq.gz	925f4249c4cda5b04c52ddf25e4f75ad
RNA-seq	single-end	Random PCR	fr- firststrand	Illumina TruSeq	Bos taurus	Herford	duodenum	M08	adult	420	days	male	45.787636, -108.489304	healthy	ArrayExpress (https://www.ebi.ac.uk/biostudies/arrayexpress)	E-MTAB-11699	ERR9707956	ftp://ftp.sra.ebi.ac.uk/vol1/fastq/ERR970/006/ERR9707956/ERR9707956.fastq.gz	3b7b564f541a13508502af9152e94ebb
RNA-seq	single-end	Random PCR	fr- firststrand	Illumina TruSeq	Bos taurus	Herford	duodenum	M22	adult	420	days	male	45.787636, -108.489304	healthy	ArrayExpress (https://www.ebi.ac.uk/biostudies/arrayexpress)	E-MTAB-11699	ERR9708126	ftp://ftp.sra.ebi.ac.uk/vol1/fastq/ERR970/006/ERR9708126/ERR9708126.fastq.gz	a29b7af3871388fd49d44255ee6b6bfd
RNA-seq	single-end	Random PCR	fr- firststrand	Illumina TruSeq	Bos taurus	Herford	esophagus	M22	adult	420	days	male	45.787636, -108.489304	healthy	ArrayExpress (https://www.ebi.ac.uk/biostudies/arrayexpress)	E-MTAB-11699	ERR9707948	ftp://ftp.sra.ebi.ac.uk/vol1/fastq/ERR970/008/ERR9707948/ERR9707948.fastq.gz	bd6f5e8cb9367f0141fc5731d0a891ef
RNA-seq	single-end	Random PCR	fr- firststrand	Illumina TruSeq	Bos taurus	Herford	follicular cells	F05	adult	420	days	female	45.787636, -108.489304	healthy	ArrayExpress (https://www.ebi.ac.uk/biostudies/arrayexpress)	E-MTAB-11699	ERR9707939	ftp://ftp.sra.ebi.ac.uk/vol1/fastq/ERR970/009/ERR9707939/ERR9707939.fastq.gz	2657209a75dd97d55c4de49168718b07
RNA-seq	single-end	Random PCR	fr- firststrand	Illumina TruSeq	Bos taurus	Herford	gallbladder	M08	adult	420	days	male	45.787636, -108.489304	healthy	ArrayExpress (https://www.ebi.ac.uk/biostudies/arrayexpress)	E-MTAB-11699	ERR9707911	ftp://ftp.sra.ebi.ac.uk/vol1/fastq/ERR970/001/ERR9707911/ERR9707911.fastq.gz	e4ed73cc9337077e2a007dbc43be8e57
RNA-seq	single-end	Random PCR	fr- firststrand	Illumina TruSeq	Bos taurus	Herford	gallbladder	M22	adult	420	days	male	45.787636, -108.489304	healthy	ArrayExpress (https://www.ebi.ac.uk/biostudies/arrayexpress)	E-MTAB-11699	ERR9708002	ftp://ftp.sra.ebi.ac.uk/vol1/fastq/ERR970/002/ERR9708002/ERR9708002.fastq.gz	6e302a8acab3ff25c04fb3c430e21d19
RNA-seq	single-end	Random PCR	fr- firststrand	Illumina TruSeq	Bos taurus	Herford	gonad	Fetus male 1	late embryonic stage	78	days	male	45.787636, -108.489304	healthy	ArrayExpress (https://www.ebi.ac.uk/biostudies/arrayexpress)	E-MTAB-11699	ERR9708063	ftp://ftp.sra.ebi.ac.uk/vol1/fastq/ERR970/003/ERR9708063/ERR9708063.fastq.gz	b447188ca6f5ae1f08660bb50e84db96
RNA-seq	single-end	Random PCR	fr- firststrand	Illumina TruSeq	Bos taurus	Herford	gonad	Fetus male 2	late embryonic stage	78	days	male	45.787636, -108.489304	healthy	ArrayExpress (https://www.ebi.ac.uk/biostudies/arrayexpress)	E-MTAB-11699	ERR9708093	ftp://ftp.sra.ebi.ac.uk/vol1/fastq/ERR970/003/ERR9708093/ERR9708093.fastq.gz	b97f86c83b259d62e4fdb2e4e4336afb
RNA-seq	single-end	Random PCR	fr- firststrand	Illumina TruSeq	Bos taurus	Herford	gonad	Fetus male 3	late embryonic stage	78	days	male	45.787636, -108.489304	healthy	ArrayExpress (https://www.ebi.ac.uk/biostudies/arrayexpress)	E-MTAB-11699	ERR9708062	ftp://ftp.sra.ebi.ac.uk/vol1/fastq/ERR970/002/ERR9708062/ERR9708062.fastq.gz	ad15e3ed42bc06e4f1edd765fb2aa29d
RNA-seq	single-end	Random PCR	fr- firststrand	Illumina TruSeq	Bos taurus	Herford	heart	Fetus male 1	late embryonic stage	78	days	male	45.787636, -108.489304	healthy	ArrayExpress (https://www.ebi.ac.uk/biostudies/arrayexpress)	E-MTAB-11699	ERR9708065	ftp://ftp.sra.ebi.ac.uk/vol1/fastq/ERR970/005/ERR9708065/ERR9708065.fastq.gz	3b9f1c844a49f424676e573b2543d87b
RNA-seq	single-end	Random PCR	fr- firststrand	Illumina TruSeq	Bos taurus	Herford	heart	Fetus male 2	late embryonic stage	78	days	male	45.787636, -108.489304	healthy	ArrayExpress (https://www.ebi.ac.uk/biostudies/arrayexpress)	E-MTAB-11699	ERR9708084	ftp://ftp.sra.ebi.ac.uk/vol1/fastq/ERR970/004/ERR9708084/ERR9708084.fastq.gz	e17c703d51a8d74e56409018f6c145aa
RNA-seq	single-end	Random PCR	fr- firststrand	Illumina TruSeq	Bos taurus	Herford	heart	Fetus male 3	late embryonic stage	78	days	male	45.787636, -108.489304	healthy	ArrayExpress (https://www.ebi.ac.uk/biostudies/arrayexpress)	E-MTAB-11699	ERR9708096	ftp://ftp.sra.ebi.ac.uk/vol1/fastq/ERR970/006/ERR9708096/ERR9708096.fastq.gz	513645991e5961d54da6868a26ae2c94
RNA-seq	single-end	Random PCR	fr- firststrand	Illumina TruSeq	Bos taurus	Herford	ileum	M08	adult	420	days	male	45.787636, -108.489304	healthy	ArrayExpress (https://www.ebi.ac.uk/biostudies/arrayexpress)	E-MTAB-11699	ERR9707960	ftp://ftp.sra.ebi.ac.uk/vol1/fastq/ERR970/000/ERR9707960/ERR9707960.fastq.gz	bc2b381f3d858884364d0419a8770e5d
RNA-seq	single-end	Random PCR	fr- firststrand	Illumina TruSeq	Bos taurus	Herford	ileum	M22	adult	420	days	male	45.787636, -108.489304	healthy	ArrayExpress (https://www.ebi.ac.uk/biostudies/arrayexpress)	E-MTAB-11699	ERR9707904	ftp://ftp.sra.ebi.ac.uk/vol1/fastq/ERR970/004/ERR9707904/ERR9707904.fastq.gz	71afb743b111761fdd00f2dc8c167000
RNA-seq	single-end	Random PCR	fr- firststrand	Illumina TruSeq	Bos taurus	Herford	ileum	M23	adult	420	days	male	45.787636, -108.489304	healthy	ArrayExpress (https://www.ebi.ac.uk/biostudies/arrayexpress)	E-MTAB-11699	ERR9707988	ftp://ftp.sra.ebi.ac.uk/vol1/fastq/ERR970/008/ERR9707988/ERR9707988.fastq.gz	5282fadd4d06ecd3fd086b3cfe0417de
RNA-seq	single-end	Random PCR	fr- firststrand	Illumina TruSeq	Bos taurus	Herford	internal tongue muscle	M08	adult	420	days	male	45.787636, -108.489304	healthy	ArrayExpress (https://www.ebi.ac.uk/biostudies/arrayexpress)	E-MTAB-11699	ERR9707947	ftp://ftp.sra.ebi.ac.uk/vol1/fastq/ERR970/007/ERR9707947/ERR9707947.fastq.gz	0aa9803e4132c35e62915c61a6ff0c44
RNA-seq	single-end	Random PCR	fr- firststrand	Illumina TruSeq	Bos taurus	Herford	internal tongue muscle	M22	adult	420	days	male	45.787636, -108.489304	healthy	ArrayExpress (https://www.ebi.ac.uk/biostudies/arrayexpress)	E-MTAB-11699	ERR9708118	ftp://ftp.sra.ebi.ac.uk/vol1/fastq/ERR970/008/ERR9708118/ERR9708118.fastq.gz	463ac7751b4648a6f0af271ce12fa8a5
RNA-seq	single-end	Random PCR	fr- firststrand	Illumina TruSeq	Bos taurus	Herford	jejunum	M08	adult	420	days	male	45.787636, -108.489304	healthy	ArrayExpress (https://www.ebi.ac.uk/biostudies/arrayexpress)	E-MTAB-11699	ERR9707959	ftp://ftp.sra.ebi.ac.uk/vol1/fastq/ERR970/009/ERR9707959/ERR9707959.fastq.gz	0df56937e7091aecb35730d98a654504
RNA-seq	single-end	Random PCR	fr- firststrand	Illumina TruSeq	Bos taurus	Herford	kidney	Fetus male 1	late embryonic stage	78	days	male	45.787636, -108.489304	healthy	ArrayExpress (https://www.ebi.ac.uk/biostudies/arrayexpress)	E-MTAB-11699	ERR9708035	ftp://ftp.sra.ebi.ac.uk/vol1/fastq/ERR970/005/ERR9708035/ERR9708035.fastq.gz	99756d3313e972bdd56f2b5e4d7518ee
RNA-seq	single-end	Random PCR	fr- firststrand	Illumina TruSeq	Bos taurus	Herford	kidney	Fetus male 2	late embryonic stage	78	days	male	45.787636, -108.489304	healthy	ArrayExpress (https://www.ebi.ac.uk/biostudies/arrayexpress)	E-MTAB-11699	ERR9708067	ftp://ftp.sra.ebi.ac.uk/vol1/fastq/ERR970/007/ERR9708067/ERR9708067.fastq.gz	913b33d8e4e7ececce9a3220d124391e
RNA-seq	single-end	Random PCR	fr- firststrand	Illumina TruSeq	Bos taurus	Herford	kidney	Fetus male 3	late embryonic stage	78	days	male	45.787636, -108.489304	healthy	ArrayExpress (https://www.ebi.ac.uk/biostudies/arrayexpress)	E-MTAB-11699	ERR9708097	ftp://ftp.sra.ebi.ac.uk/vol1/fastq/ERR970/007/ERR9708097/ERR9708097.fastq.gz	ae90b45814a9c696ced02a658fd88f6d
RNA-seq	single-end	Random PCR	fr- firststrand	Illumina TruSeq	Bos taurus	Herford	kidney	M08	adult	420	days	male	45.787636, -108.489304	healthy	ArrayExpress (https://www.ebi.ac.uk/biostudies/arrayexpress)	E-MTAB-11699	ERR9708003	ftp://ftp.sra.ebi.ac.uk/vol1/fastq/ERR970/003/ERR9708003/ERR9708003.fastq.gz	663f4cf77d6e930a3de28f29cdc5c955
RNA-seq	single-end	Random PCR	fr- firststrand	Illumina TruSeq	Bos taurus	Herford	kidney	M22	adult	420	days	male	45.787636, -108.489304	healthy	ArrayExpress (https://www.ebi.ac.uk/biostudies/arrayexpress)	E-MTAB-11699	ERR9708006	ftp://ftp.sra.ebi.ac.uk/vol1/fastq/ERR970/006/ERR9708006/ERR9708006.fastq.gz	3c45144a9b4d2af1cd789120f7559e8d
RNA-seq	single-end	Random PCR	fr- firststrand	Illumina TruSeq	Bos taurus	Herford	kidney cortex	M08	adult	420	days	male	45.787636, -108.489304	healthy	ArrayExpress (https://www.ebi.ac.uk/biostudies/arrayexpress)	E-MTAB-11699	ERR9707922	ftp://ftp.sra.ebi.ac.uk/vol1/fastq/ERR970/002/ERR9707922/ERR9707922.fastq.gz	27a6d76558decb0fadd06bb1d87b841e
RNA-seq	single-end	Random PCR	fr- firststrand	Illumina TruSeq	Bos taurus	Herford	kidney cortex	M22	adult	420	days	male	45.787636, -108.489304	healthy	ArrayExpress (https://www.ebi.ac.uk/biostudies/arrayexpress)	E-MTAB-11699	ERR9707972	ftp://ftp.sra.ebi.ac.uk/vol1/fastq/ERR970/002/ERR9707972/ERR9707972.fastq.gz	0e5484880fb1e926eb10c9eea7d98465
RNA-seq	single-end	Random PCR	fr- firststrand	Illumina TruSeq	Bos taurus	Herford	LD muscle	M08	adult	420	days	male	45.787636, -108.489304	healthy	ArrayExpress (https://www.ebi.ac.uk/biostudies/arrayexpress)	E-MTAB-11699	ERR9708116	ftp://ftp.sra.ebi.ac.uk/vol1/fastq/ERR970/006/ERR9708116/ERR9708116.fastq.gz	e96289d256f8c912855b947bc2de3519
RNA-seq	single-end	Random PCR	fr- firststrand	Illumina TruSeq	Bos taurus	Herford	LD muscle	Fetus male 1	late embryonic stage	78	days	male	45.787636, -108.489304	healthy	ArrayExpress (https://www.ebi.ac.uk/biostudies/arrayexpress)	E-MTAB-11699	ERR9707902	ftp://ftp.sra.ebi.ac.uk/vol1/fastq/ERR970/002/ERR9707902/ERR9707902.fastq.gz	ee869b41278ed62de1c30510a5f3c4e0
RNA-seq	single-end	Random PCR	fr- firststrand	Illumina TruSeq	Bos taurus	Herford	LD muscle	Fetus male 2	late embryonic stage	78	days	male	45.787636, -108.489304	healthy	ArrayExpress (https://www.ebi.ac.uk/biostudies/arrayexpress)	E-MTAB-11699	ERR9708048	ftp://ftp.sra.ebi.ac.uk/vol1/fastq/ERR970/008/ERR9708048/ERR9708048.fastq.gz	9f187b33518059383eefedabcd24c62b
RNA-seq	single-end	Random PCR	fr- firststrand	Illumina TruSeq	Bos taurus	Herford	LD muscle	Fetus male 3	late embryonic stage	78	days	male	45.787636, -108.489304	healthy	ArrayExpress (https://www.ebi.ac.uk/biostudies/arrayexpress)	E-MTAB-11699	ERR9708070	ftp://ftp.sra.ebi.ac.uk/vol1/fastq/ERR970/000/ERR9708070/ERR9708070.fastq.gz	2613bffad847349f6c0f34dbc709f64d
RNA-seq	single-end	Random PCR	fr- firststrand	Illumina TruSeq	Bos taurus	Herford	LD muscle	Fetus male 4	late embryonic stage	78	days	male	45.787636, -108.489304	healthy	ArrayExpress (https://www.ebi.ac.uk/biostudies/arrayexpress)	E-MTAB-11699	ERR9708072	ftp://ftp.sra.ebi.ac.uk/vol1/fastq/ERR970/002/ERR9708072/ERR9708072.fastq.gz	9b129df5367018b9f80d901f2b1dd88d
RNA-seq	single-end	Random PCR	fr- firststrand	Illumina TruSeq	Bos taurus	Herford	LD muscle	Fetus male 5	late embryonic stage	78	days	male	45.787636, -108.489304	healthy	ArrayExpress (https://www.ebi.ac.uk/biostudies/arrayexpress)	E-MTAB-11699	ERR9708075	ftp://ftp.sra.ebi.ac.uk/vol1/fastq/ERR970/005/ERR9708075/ERR9708075.fastq.gz	77a234c4077711da1930ca8c3f5c2e91
RNA-seq	single-end	Random PCR	fr- firststrand	Illumina TruSeq	Bos taurus	Herford	LD muscle	Fetus male 6	late embryonic stage	78	days	male	45.787636, -108.489304	healthy	ArrayExpress (https://www.ebi.ac.uk/biostudies/arrayexpress)	E-MTAB-11699	ERR9708102	ftp://ftp.sra.ebi.ac.uk/vol1/fastq/ERR970/002/ERR9708102/ERR9708102.fastq.gz	6af0739b52b86334ce8ece72df97f836
RNA-seq	single-end	Random PCR	fr- firststrand	Illumina TruSeq	Bos taurus	Herford	liver	Fetus male 1	late embryonic stage	78	days	male	45.787636, -108.489304	healthy	ArrayExpress (https://www.ebi.ac.uk/biostudies/arrayexpress)	E-MTAB-11699	ERR9708046	ftp://ftp.sra.ebi.ac.uk/vol1/fastq/ERR970/006/ERR9708046/ERR9708046.fastq.gz	c50307f13328e897f2e98df7f40392e0
RNA-seq	single-end	Random PCR	fr- firststrand	Illumina TruSeq	Bos taurus	Herford	liver	Fetus male 2	late embryonic stage	78	days	male	45.787636, -108.489304	healthy	ArrayExpress (https://www.ebi.ac.uk/biostudies/arrayexpress)	E-MTAB-11699	ERR9708068	ftp://ftp.sra.ebi.ac.uk/vol1/fastq/ERR970/008/ERR9708068/ERR9708068.fastq.gz	bf45d72e328a8f2df9a7589189cc8d33
RNA-seq	single-end	Random PCR	fr- firststrand	Illumina TruSeq	Bos taurus	Herford	liver	Fetus male 3	late embryonic stage	78	days	male	45.787636, -108.489304	healthy	ArrayExpress (https://www.ebi.ac.uk/biostudies/arrayexpress)	E-MTAB-11699	ERR9708099	ftp://ftp.sra.ebi.ac.uk/vol1/fastq/ERR970/009/ERR9708099/ERR9708099.fastq.gz	3e0277b2b5c4ad727cc2c98bf95b81da
RNA-seq	single-end	Random PCR	fr- firststrand	Illumina TruSeq	Bos taurus	Herford	lung	M08	adult	420	days	male	45.787636, -108.489304	healthy	ArrayExpress (https://www.ebi.ac.uk/biostudies/arrayexpress)	E-MTAB-11699	ERR9707974	ftp://ftp.sra.ebi.ac.uk/vol1/fastq/ERR970/004/ERR9707974/ERR9707974.fastq.gz	f89f36092c3edae582e28ca2ff376de4
RNA-seq	single-end	Random PCR	fr- firststrand	Illumina TruSeq	Bos taurus	Herford	lung	M22	adult	420	days	male	45.787636, -108.489304	healthy	ArrayExpress (https://www.ebi.ac.uk/biostudies/arrayexpress)	E-MTAB-11699	ERR9707991	ftp://ftp.sra.ebi.ac.uk/vol1/fastq/ERR970/001/ERR9707991/ERR9707991.fastq.gz	71bec685d4c4773fac2e39a4010f4111
RNA-seq	single-end	Random PCR	fr- firststrand	Illumina TruSeq	Bos taurus	Herford	lymph nodes	M08	adult	420	days	male	45.787636, -108.489304	healthy	ArrayExpress (https://www.ebi.ac.uk/biostudies/arrayexpress)	E-MTAB-11699	ERR9707914	ftp://ftp.sra.ebi.ac.uk/vol1/fastq/ERR970/004/ERR9707914/ERR9707914.fastq.gz	4baf214beae80d7aacbae46f005c82dc
RNA-seq	single-end	Random PCR	fr- firststrand	Illumina TruSeq	Bos taurus	Herford	lymph nodes	M22	adult	420	days	male	45.787636, -108.489304	healthy	ArrayExpress (https://www.ebi.ac.uk/biostudies/arrayexpress)	E-MTAB-11699	ERR9707967	ftp://ftp.sra.ebi.ac.uk/vol1/fastq/ERR970/007/ERR9707967/ERR9707967.fastq.gz	de9788bbc7bf5e5b576db15eeac983aa
RNA-seq	single-end	Random PCR	fr- firststrand	Illumina TruSeq	Bos taurus	Holstein	mammary gland (adult)	mam-01	adult	1095	days	female	-38.066361, 175.330472	healthy	ArrayExpress (https://www.ebi.ac.uk/biostudies/arrayexpress)	E-MTAB-11699	ERR9707979	ftp://ftp.sra.ebi.ac.uk/vol1/fastq/ERR970/009/ERR9707979/ERR9707979.fastq.gz	35b66f24fff54e982d14c82a3a747b96
RNA-seq	single-end	Random PCR	fr- firststrand	Illumina TruSeq	Bos taurus	Holstein	mammary gland (adult)	mam-02	adult	1095	days	female	-38.066361, 175.330472	healthy	ArrayExpress (https://www.ebi.ac.uk/biostudies/arrayexpress)	E-MTAB-11699	ERR9708057	ftp://ftp.sra.ebi.ac.uk/vol1/fastq/ERR970/007/ERR9708057/ERR9708057.fastq.gz	7322e4b182276fcc626c5e75ac83e4a8
RNA-seq	single-end	Random PCR	fr- firststrand	Illumina TruSeq	Bos taurus	Holstein	mammary gland (adult)	mam-03	adult	1095	days	female	-38.066361, 175.330472	healthy	ArrayExpress (https://www.ebi.ac.uk/biostudies/arrayexpress)	E-MTAB-11699	ERR9708088	ftp://ftp.sra.ebi.ac.uk/vol1/fastq/ERR970/008/ERR9708088/ERR9708088.fastq.gz	77857b464ebbf5dd15b533d167570a93
RNA-seq	single-end	Random PCR	fr- firststrand	Illumina TruSeq	Bos taurus	Holstein	mammary gland (virgin)	mam-09	adult	420	days	female	-38.066361, 175.330472	healthy	ArrayExpress (https://www.ebi.ac.uk/biostudies/arrayexpress)	E-MTAB-11699	ERR9707943	ftp://ftp.sra.ebi.ac.uk/vol1/fastq/ERR970/003/ERR9707943/ERR9707943.fastq.gz	d304efcd5945d5ccd4fb400ba5a2fd10
RNA-seq	single-end	Random PCR	fr- firststrand	Illumina TruSeq	Bos taurus	Holstein	mammary gland(early lactating)	mam-01	adult	730	days	female	-38.066361, 175.330472	healthy	ArrayExpress (https://www.ebi.ac.uk/biostudies/arrayexpress)	E-MTAB-11699	ERR9708085	ftp://ftp.sra.ebi.ac.uk/vol1/fastq/ERR970/005/ERR9708085/ERR9708085.fastq.gz	84afef52581da7ed585a76e41b0c4253
RNA-seq	single-end	Random PCR	fr- firststrand	Illumina TruSeq	Bos taurus	Holstein	mammary gland(early lactating)	mam-02	adult	730	days	female	-38.066361, 175.330472	healthy	ArrayExpress (https://www.ebi.ac.uk/biostudies/arrayexpress)	E-MTAB-11699	ERR9708112	ftp://ftp.sra.ebi.ac.uk/vol1/fastq/ERR970/002/ERR9708112/ERR9708112.fastq.gz	d460da145ccb4704eb54be4e02b0489a
RNA-seq	single-end	Random PCR	fr- firststrand	Illumina TruSeq	Bos taurus	Holstein	mammary gland(late pregnant)	mam-01	adult	703	days	female	-38.066361, 175.330472	healthy	ArrayExpress (https://www.ebi.ac.uk/biostudies/arrayexpress)	E-MTAB-11699	ERR9708086	ftp://ftp.sra.ebi.ac.uk/vol1/fastq/ERR970/006/ERR9708086/ERR9708086.fastq.gz	92c16d5eb2c8d5b0a43576e5f0d348c5
RNA-seq	single-end	Random PCR	fr- firststrand	Illumina TruSeq	Bos taurus	Holstein	mammary gland(late pregnant)	mam-02	adult	703	days	female	-38.066361, 175.330472	healthy	ArrayExpress (https://www.ebi.ac.uk/biostudies/arrayexpress)	E-MTAB-11699	ERR9708113	ftp://ftp.sra.ebi.ac.uk/vol1/fastq/ERR970/003/ERR9708113/ERR9708113.fastq.gz	507988c161c1c8815d9f793842b83175
RNA-seq	single-end	Random PCR	fr- firststrand	Illumina TruSeq	Bos taurus	Holstein	mammary gland(mid pregnant)	mam-01	adult	561	days	female	-38.066361, 175.330472	healthy	ArrayExpress (https://www.ebi.ac.uk/biostudies/arrayexpress)	E-MTAB-11699	ERR9708087	ftp://ftp.sra.ebi.ac.uk/vol1/fastq/ERR970/007/ERR9708087/ERR9708087.fastq.gz	08f572015fef9cfabaa1747d279200c9
RNA-seq	single-end	Random PCR	fr- firststrand	Illumina TruSeq	Bos taurus	Holstein	mammary gland(mid pregnant)	mam-02	adult	561	days	female	-38.066361, 175.330472	healthy	ArrayExpress (https://www.ebi.ac.uk/biostudies/arrayexpress)	E-MTAB-11699	ERR9708114	ftp://ftp.sra.ebi.ac.uk/vol1/fastq/ERR970/004/ERR9708114/ERR9708114.fastq.gz	d80e09843b2b1ba2fa5b6d0dd8bc15a1
RNA-seq	single-end	Random PCR	fr- firststrand	Illumina TruSeq	Bos taurus	Herford	myoblast	M08	adult	420	days	male	45.787636, -108.489304	healthy	ArrayExpress (https://www.ebi.ac.uk/biostudies/arrayexpress)	E-MTAB-11699	ERR9708019	ftp://ftp.sra.ebi.ac.uk/vol1/fastq/ERR970/009/ERR9708019/ERR9708019.fastq.gz	f73fa82f32a7c04da492a18626b2cdf1
RNA-seq	single-end	Random PCR	fr- firststrand	Illumina TruSeq	Bos taurus	Herford	myoblast	M22	adult	420	days	male	45.787636, -108.489304	healthy	ArrayExpress (https://www.ebi.ac.uk/biostudies/arrayexpress)	E-MTAB-11699	ERR9708021	ftp://ftp.sra.ebi.ac.uk/vol1/fastq/ERR970/001/ERR9708021/ERR9708021.fastq.gz	487d53cb289dc6fd3bf1d53cf4097eb3
RNA-seq	single-end	Random PCR	fr- firststrand	Illumina TruSeq	Bos taurus	Herford	omasum	M22	adult	420	days	male	45.787636, -108.489304	healthy	ArrayExpress (https://www.ebi.ac.uk/biostudies/arrayexpress)	E-MTAB-11699	ERR9708123	ftp://ftp.sra.ebi.ac.uk/vol1/fastq/ERR970/003/ERR9708123/ERR9708123.fastq.gz	0b90c2fcc6e53a90ab0eae56708b71b1
RNA-seq	single-end	Random PCR	fr- firststrand	Illumina TruSeq	Bos taurus	Herford	omasum	M09	adult	420	days	male	45.787636, -108.489304	healthy	ArrayExpress (https://www.ebi.ac.uk/biostudies/arrayexpress)	E-MTAB-11699	ERR9708040	ftp://ftp.sra.ebi.ac.uk/vol1/fastq/ERR970/000/ERR9708040/ERR9708040.fastq.gz	31a3113f10f2cc495ed4525274f76633
RNA-seq	single-end	Random PCR	fr- firststrand	Illumina TruSeq	Bos taurus	Herford	omasum	M23	adult	420	days	male	45.787636, -108.489304	healthy	ArrayExpress (https://www.ebi.ac.uk/biostudies/arrayexpress)	E-MTAB-11699	ERR9708043	ftp://ftp.sra.ebi.ac.uk/vol1/fastq/ERR970/003/ERR9708043/ERR9708043.fastq.gz	2fa247c53811a6e2616ae2f45f6588f7
RNA-seq	single-end	Random PCR	fr- firststrand	Illumina TruSeq	Bos taurus	Herford	ovary	F05	adult	420	days	female	45.787636, -108.489304	healthy	ArrayExpress (https://www.ebi.ac.uk/biostudies/arrayexpress)	E-MTAB-11699	ERR9707941	ftp://ftp.sra.ebi.ac.uk/vol1/fastq/ERR970/001/ERR9707941/ERR9707941.fastq.gz	56af15b2520162055caef69a9c1e3ce8
RNA-seq	single-end	Random PCR	fr- firststrand	Illumina TruSeq	Bos taurus	Herford	pituitary	M08	adult	420	days	male	45.787636, -108.489304	healthy	ArrayExpress (https://www.ebi.ac.uk/biostudies/arrayexpress)	E-MTAB-11699	ERR9707952	ftp://ftp.sra.ebi.ac.uk/vol1/fastq/ERR970/002/ERR9707952/ERR9707952.fastq.gz	9597bdf9d7aa95ac6ab77c81e6902bab
RNA-seq	single-end	Random PCR	fr- firststrand	Illumina TruSeq	Bos taurus	Herford	pituitary	M09	adult	420	days	male	45.787636, -108.489304	healthy	ArrayExpress (https://www.ebi.ac.uk/biostudies/arrayexpress)	E-MTAB-11699	ERR9707933	ftp://ftp.sra.ebi.ac.uk/vol1/fastq/ERR970/003/ERR9707933/ERR9707933.fastq.gz	7c8948768c921fc9ecdc84f2d7544572
RNA-seq	single-end	Random PCR	fr- firststrand	Illumina TruSeq	Bos taurus	Herford	pituitary	M22	adult	420	days	male	45.787636, -108.489304	healthy	ArrayExpress (https://www.ebi.ac.uk/biostudies/arrayexpress)	E-MTAB-11699	ERR9707978	ftp://ftp.sra.ebi.ac.uk/vol1/fastq/ERR970/008/ERR9707978/ERR9707978.fastq.gz	27afcd01f4644070714b4aaf4583721b
RNA-seq	single-end	Random PCR	fr- firststrand	Illumina TruSeq	Bos taurus	Herford	placental caruncle	F05	adult	420	days	female	45.787636, -108.489304	healthy	ArrayExpress (https://www.ebi.ac.uk/biostudies/arrayexpress)	E-MTAB-11699	ERR9707957	ftp://ftp.sra.ebi.ac.uk/vol1/fastq/ERR970/007/ERR9707957/ERR9707957.fastq.gz	0061e6307a3a2bf47f6a9ffd97a36dc7
RNA-seq	single-end	Random PCR	fr- firststrand	Illumina TruSeq	Bos taurus	Herford	placental caruncle	F06	adult	420	days	female	45.787636, -108.489304	healthy	ArrayExpress (https://www.ebi.ac.uk/biostudies/arrayexpress)	E-MTAB-11699	ERR9708108	ftp://ftp.sra.ebi.ac.uk/vol1/fastq/ERR970/008/ERR9708108/ERR9708108.fastq.gz	0497d5887b42a2b5e8240f836b7665d2
RNA-seq	single-end	Random PCR	fr- firststrand	Illumina TruSeq	Bos taurus	Herford	placental caruncle	F12	adult	420	days	female	45.787636, -108.489304	healthy	ArrayExpress (https://www.ebi.ac.uk/biostudies/arrayexpress)	E-MTAB-11699	ERR9708055	ftp://ftp.sra.ebi.ac.uk/vol1/fastq/ERR970/005/ERR9708055/ERR9708055.fastq.gz	7bf6e927e61d3ef359eeee7414526b4c
RNA-seq	single-end	Random PCR	fr- firststrand	Illumina TruSeq	Bos taurus	Herford	placental caruncle	M130	adult	420	days	female	-38.066361, 175.330472	healthy	ArrayExpress (https://www.ebi.ac.uk/biostudies/arrayexpress)	E-MTAB-11699	ERR9708081	ftp://ftp.sra.ebi.ac.uk/vol1/fastq/ERR970/001/ERR9708081/ERR9708081.fastq.gz	b2dc3bb93fdb40a7f772351416bbe49c
RNA-seq	single-end	Random PCR	fr- firststrand	Illumina TruSeq	Bos taurus	Herford	placental cotyledon	F05	adult	420	days	female	45.787636, -108.489304	healthy	ArrayExpress (https://www.ebi.ac.uk/biostudies/arrayexpress)	E-MTAB-11699	ERR9708083	ftp://ftp.sra.ebi.ac.uk/vol1/fastq/ERR970/003/ERR9708083/ERR9708083.fastq.gz	1b4e65f8251ae7fc2dd3c66a97e02571
RNA-seq	single-end	Random PCR	fr- firststrand	Illumina TruSeq	Bos taurus	Herford	placental cotyledon	F12	adult	420	days	female	45.787636, -108.489304	healthy	ArrayExpress (https://www.ebi.ac.uk/biostudies/arrayexpress)	E-MTAB-11699	ERR9708110	ftp://ftp.sra.ebi.ac.uk/vol1/fastq/ERR970/000/ERR9708110/ERR9708110.fastq.gz	ba1311b65c2900369e31169c4883b431
RNA-seq	single-end	Random PCR	fr- firststrand	Illumina TruSeq	Bos taurus	Herford	reticulum	M08	adult	420	days	male	45.787636, -108.489304	healthy	ArrayExpress (https://www.ebi.ac.uk/biostudies/arrayexpress)	E-MTAB-11699	ERR9707949	ftp://ftp.sra.ebi.ac.uk/vol1/fastq/ERR970/009/ERR9707949/ERR9707949.fastq.gz	fd7d90f2a8f47234dea631caf01bcdaa
RNA-seq	single-end	Random PCR	fr- firststrand	Illumina TruSeq	Bos taurus	Herford	reticulum	M22	adult	420	days	male	45.787636, -108.489304	healthy	ArrayExpress (https://www.ebi.ac.uk/biostudies/arrayexpress)	E-MTAB-11699	ERR9708119	ftp://ftp.sra.ebi.ac.uk/vol1/fastq/ERR970/009/ERR9708119/ERR9708119.fastq.gz	4307a0bcd974e86ffb082d74c479babe
RNA-seq	single-end	Random PCR	fr- firststrand	Illumina TruSeq	Bos taurus	Herford	rumen	M08	adult	420	days	male	45.787636, -108.489304	healthy	ArrayExpress (https://www.ebi.ac.uk/biostudies/arrayexpress)	E-MTAB-11699	ERR9707950	ftp://ftp.sra.ebi.ac.uk/vol1/fastq/ERR970/000/ERR9707950/ERR9707950.fastq.gz	859ee62936a4ed150324928f5f62b748
RNA-seq	single-end	Random PCR	fr- firststrand	Illumina TruSeq	Bos taurus	Herford	rumen	M22	adult	420	days	male	45.787636, -108.489304	healthy	ArrayExpress (https://www.ebi.ac.uk/biostudies/arrayexpress)	E-MTAB-11699	ERR9708121	ftp://ftp.sra.ebi.ac.uk/vol1/fastq/ERR970/001/ERR9708121/ERR9708121.fastq.gz	9029871daa72bd7abd93abd6fad2b128
RNA-seq	single-end	Random PCR	fr- firststrand	Illumina TruSeq	Bos taurus	Herford	skin	M08	adult	420	days	male	45.787636, -108.489304	healthy	ArrayExpress (https://www.ebi.ac.uk/biostudies/arrayexpress)	E-MTAB-11699	ERR9707927	ftp://ftp.sra.ebi.ac.uk/vol1/fastq/ERR970/007/ERR9707927/ERR9707927.fastq.gz	5cdefe027ef46bc4fcf0b34071bcce5c
RNA-seq	single-end	Random PCR	fr- firststrand	Illumina TruSeq	Bos taurus	Herford	skin	M22	adult	420	days	male	45.787636, -108.489304	healthy	ArrayExpress (https://www.ebi.ac.uk/biostudies/arrayexpress)	E-MTAB-11699	ERR9707976	ftp://ftp.sra.ebi.ac.uk/vol1/fastq/ERR970/006/ERR9707976/ERR9707976.fastq.gz	b1e86b548924acef84865867d9f361eb
RNA-seq	single-end	Random PCR	fr- firststrand	Illumina TruSeq	Bos taurus	Herford	spleen	Fetus male 1	late embryonic stage	78	days	male	45.787636, -108.489304	healthy	ArrayExpress (https://www.ebi.ac.uk/biostudies/arrayexpress)	E-MTAB-11699	ERR9708050	ftp://ftp.sra.ebi.ac.uk/vol1/fastq/ERR970/000/ERR9708050/ERR9708050.fastq.gz	56c0a8b2711be4f75d433672c5ad5404
RNA-seq	single-end	Random PCR	fr- firststrand	Illumina TruSeq	Bos taurus	Herford	spleen	Fetus male 2	late embryonic stage	78	days	male	45.787636, -108.489304	healthy	ArrayExpress (https://www.ebi.ac.uk/biostudies/arrayexpress)	E-MTAB-11699	ERR9708103	ftp://ftp.sra.ebi.ac.uk/vol1/fastq/ERR970/003/ERR9708103/ERR9708103.fastq.gz	cc23fb9debc969ac51cc2681ce23ae31
RNA-seq	single-end	Random PCR	fr- firststrand	Illumina TruSeq	Bos taurus	Herford	spleen	M08	adult	420	days	male	45.787636, -108.489304	healthy	ArrayExpress (https://www.ebi.ac.uk/biostudies/arrayexpress)	E-MTAB-11699	ERR9707920	ftp://ftp.sra.ebi.ac.uk/vol1/fastq/ERR970/000/ERR9707920/ERR9707920.fastq.gz	81ce60d892f2ea9068133c0c90c6fb79
RNA-seq	single-end	Random PCR	fr- firststrand	Illumina TruSeq	Bos taurus	Herford	spleen	M22	adult	420	days	male	45.787636, -108.489304	healthy	ArrayExpress (https://www.ebi.ac.uk/biostudies/arrayexpress)	E-MTAB-11699	ERR9707971	ftp://ftp.sra.ebi.ac.uk/vol1/fastq/ERR970/001/ERR9707971/ERR9707971.fastq.gz	d1716042ad59e033488bb4735873713d
RNA-seq	single-end	Random PCR	fr- firststrand	Illumina TruSeq	Bos taurus	Herford	subcutaneous adipose	M08	adult	420	days	male	45.787636, -108.489304	healthy	ArrayExpress (https://www.ebi.ac.uk/biostudies/arrayexpress)	E-MTAB-11699	ERR9708028	ftp://ftp.sra.ebi.ac.uk/vol1/fastq/ERR970/008/ERR9708028/ERR9708028.fastq.gz	856dda5a38e83c3c65405cd652f84c40
RNA-seq	single-end	Random PCR	fr- firststrand	Illumina TruSeq	Bos taurus	Herford	subcutaneous adipose	M09	adult	420	days	male	45.787636, -108.489304	healthy	ArrayExpress (https://www.ebi.ac.uk/biostudies/arrayexpress)	E-MTAB-11699	ERR9708032	ftp://ftp.sra.ebi.ac.uk/vol1/fastq/ERR970/002/ERR9708032/ERR9708032.fastq.gz	7ca2b3fd4573706c53f9194e9fae9028
RNA-seq	single-end	Random PCR	fr- firststrand	Illumina TruSeq	Bos taurus	Herford	subcutaneous adipose	M10	adult	420	days	male	45.787636, -108.489304	healthy	ArrayExpress (https://www.ebi.ac.uk/biostudies/arrayexpress)	E-MTAB-11699	ERR9708037	ftp://ftp.sra.ebi.ac.uk/vol1/fastq/ERR970/007/ERR9708037/ERR9708037.fastq.gz	501aeb4f152d1ea63a804793eae6e39a
RNA-seq	single-end	Random PCR	fr- firststrand	Illumina TruSeq	Bos taurus	Herford	subcutaneous adipose	M22	adult	420	days	male	45.787636, -108.489304	healthy	ArrayExpress (https://www.ebi.ac.uk/biostudies/arrayexpress)	E-MTAB-11699	ERR9708031	ftp://ftp.sra.ebi.ac.uk/vol1/fastq/ERR970/001/ERR9708031/ERR9708031.fastq.gz	740ef5c83e3031c16026997261030956
RNA-seq	single-end	Random PCR	fr- firststrand	Illumina TruSeq	Bos taurus	Herford	subcutaneous adipose	M23	adult	420	days	male	45.787636, -108.489304	healthy	ArrayExpress (https://www.ebi.ac.uk/biostudies/arrayexpress)	E-MTAB-11699	ERR9708036	ftp://ftp.sra.ebi.ac.uk/vol1/fastq/ERR970/006/ERR9708036/ERR9708036.fastq.gz	0c6a867c7fb370fb75cb9954f35a9ae1
RNA-seq	single-end	Random PCR	fr- firststrand	Illumina TruSeq	Bos taurus	Herford	testis	M08	adult	420	days	male	45.787636, -108.489304	healthy	ArrayExpress (https://www.ebi.ac.uk/biostudies/arrayexpress)	E-MTAB-11699	ERR9707934	ftp://ftp.sra.ebi.ac.uk/vol1/fastq/ERR970/004/ERR9707934/ERR9707934.fastq.gz	37aa6de41a9b58a5e622de036cbb41c2
RNA-seq	single-end	Random PCR	fr- firststrand	Illumina TruSeq	Bos taurus	Herford	testis	M09	adult	420	days	male	45.787636, -108.489304	healthy	ArrayExpress (https://www.ebi.ac.uk/biostudies/arrayexpress)	E-MTAB-11699	ERR9707980	ftp://ftp.sra.ebi.ac.uk/vol1/fastq/ERR970/000/ERR9707980/ERR9707980.fastq.gz	84cee681b4e1bf17d2ccab6e2897628b
RNA-seq	single-end	Random PCR	fr- firststrand	Illumina TruSeq	Bos taurus	Herford	testis	M22	adult	420	days	male	45.787636, -108.489304	healthy	ArrayExpress (https://www.ebi.ac.uk/biostudies/arrayexpress)	E-MTAB-11699	ERR9708015	ftp://ftp.sra.ebi.ac.uk/vol1/fastq/ERR970/005/ERR9708015/ERR9708015.fastq.gz	7607e0aaa7a29196280401ece6571f02
RNA-seq	single-end	Random PCR	fr- firststrand	Illumina TruSeq	Bos taurus	Herford	thymus	M08	adult	420	days	male	45.787636, -108.489304	healthy	ArrayExpress (https://www.ebi.ac.uk/biostudies/arrayexpress)	E-MTAB-11699	ERR9707916	ftp://ftp.sra.ebi.ac.uk/vol1/fastq/ERR970/006/ERR9707916/ERR9707916.fastq.gz	927c0351b4f1519f1a18bec926a700ab
RNA-seq	single-end	Random PCR	fr- firststrand	Illumina TruSeq	Bos taurus	Herford	thymus	M09	adult	420	days	male	45.787636, -108.489304	healthy	ArrayExpress (https://www.ebi.ac.uk/biostudies/arrayexpress)	E-MTAB-11699	ERR9707970	ftp://ftp.sra.ebi.ac.uk/vol1/fastq/ERR970/000/ERR9707970/ERR9707970.fastq.gz	c0da1632174716ee535040a1cf968f31
RNA-seq	single-end	Random PCR	fr- firststrand	Illumina TruSeq	Bos taurus	Herford	umbilical cord	Fetus male 1	late embryonic stage	78	days	male	45.787636, -108.489304	healthy	ArrayExpress (https://www.ebi.ac.uk/biostudies/arrayexpress)	E-MTAB-11699	ERR9708052	ftp://ftp.sra.ebi.ac.uk/vol1/fastq/ERR970/002/ERR9708052/ERR9708052.fastq.gz	9c8f80a74995ddc97a99125cf0c74930
RNA-seq	single-end	Random PCR	fr- firststrand	Illumina TruSeq	Bos taurus	Herford	umbilical cord	Fetus male 2	late embryonic stage	78	days	male	45.787636, -108.489304	healthy	ArrayExpress (https://www.ebi.ac.uk/biostudies/arrayexpress)	E-MTAB-11699	ERR9708079	ftp://ftp.sra.ebi.ac.uk/vol1/fastq/ERR970/009/ERR9708079/ERR9708079.fastq.gz	b5e8ffea9775cdfe16a2a1e9ee578cd6
RNA-seq	single-end	Random PCR	fr- firststrand	Illumina TruSeq	Bos taurus	Herford	umbilical cord	Fetus male 3	late embryonic stage	78	days	male	45.787636, -108.489304	healthy	ArrayExpress (https://www.ebi.ac.uk/biostudies/arrayexpress)	E-MTAB-11699	ERR9708105	ftp://ftp.sra.ebi.ac.uk/vol1/fastq/ERR970/005/ERR9708105/ERR9708105.fastq.gz	eeaaaefd1fa71de481b661a8d71e8eeb
RNA-seq	single-end	Random PCR	fr- firststrand	Illumina TruSeq	Bos taurus	Herford	uterine endometrium	F05	adult	420	days	female	45.787636, -108.489304	healthy	ArrayExpress (https://www.ebi.ac.uk/biostudies/arrayexpress)	E-MTAB-11699	ERR9707944	ftp://ftp.sra.ebi.ac.uk/vol1/fastq/ERR970/004/ERR9707944/ERR9707944.fastq.gz	6a6a8107462dbe778f61b2868878c96a
RNA-seq	single-end	Random PCR	fr- firststrand	Illumina TruSeq	Bos taurus	Herford	uterine endometrium	F06	adult	420	days	female	45.787636, -108.489304	healthy	ArrayExpress (https://www.ebi.ac.uk/biostudies/arrayexpress)	E-MTAB-11699	ERR9707945	ftp://ftp.sra.ebi.ac.uk/vol1/fastq/ERR970/005/ERR9707945/ERR9707945.fastq.gz	17208fb271578d8f4a6f5e8037a93f7e
miRNA-seq	single-end	Random PCR	fr- firststrand	QIA-seq	Bos taurus	Herford	abomasum	M08	adult	420	days	male	45.787636, -108.489304	healthy	ArrayExpress (https://www.ebi.ac.uk/biostudies/arrayexpress)	E-MTAB-11699	ERR9707953	ftp://ftp.sra.ebi.ac.uk/vol1/fastq/ERR970/003/ERR9707953/ERR9707953.fastq.gz	6c97f3f5a5f6f890eae4769c8c61b984
miRNA-seq	single-end	Random PCR	fr- firststrand	QIA-seq	Bos taurus	Herford	abomasum	M09	adult	420	days	male	45.787636, -108.489304	healthy	ArrayExpress (https://www.ebi.ac.uk/biostudies/arrayexpress)	E-MTAB-11699	ERR9707997	ftp://ftp.sra.ebi.ac.uk/vol1/fastq/ERR970/007/ERR9707997/ERR9707997.fastq.gz	c9613708ab809edc56966d2401355385
miRNA-seq	single-end	Random PCR	fr- firststrand	QIA-seq	Bos taurus	Herford	abomasum	M22	adult	420	days	male	45.787636, -108.489304	healthy	ArrayExpress (https://www.ebi.ac.uk/biostudies/arrayexpress)	E-MTAB-11699	ERR9707993	ftp://ftp.sra.ebi.ac.uk/vol1/fastq/ERR970/003/ERR9707993/ERR9707993.fastq.gz	6f38186aca073285aae5af5eab58b24d
miRNA-seq	single-end	Random PCR	fr- firststrand	QIA-seq	Bos taurus	Herford	abomasum	M23	adult	420	days	male	45.787636, -108.489304	healthy	ArrayExpress (https://www.ebi.ac.uk/biostudies/arrayexpress)	E-MTAB-11699	ERR9708125	ftp://ftp.sra.ebi.ac.uk/vol1/fastq/ERR970/005/ERR9708125/ERR9708125.fastq.gz	ab890136903a9ced2cec2d12cdf9c869
miRNA-seq	single-end	Random PCR	fr- firststrand	QIA-seq	Bos taurus	Herford	bladder	M22	adult	420	days	male	45.787636, -108.489304	healthy	ArrayExpress (https://www.ebi.ac.uk/biostudies/arrayexpress)	E-MTAB-11699	ERR9707923	ftp://ftp.sra.ebi.ac.uk/vol1/fastq/ERR970/003/ERR9707923/ERR9707923.fastq.gz	91eb24dc0d7d9cfe4282bcc2b37fe8d5
miRNA-seq	single-end	Random PCR	fr- firststrand	QIA-seq	Bos taurus	Herford	bone marrow	M22	adult	420	days	male	45.787636, -108.489304	healthy	ArrayExpress (https://www.ebi.ac.uk/biostudies/arrayexpress)	E-MTAB-11699	ERR9707917	ftp://ftp.sra.ebi.ac.uk/vol1/fastq/ERR970/007/ERR9707917/ERR9707917.fastq.gz	ed7eaa1cb1f059639294c448acba344c
miRNA-seq	single-end	Random PCR	fr- firststrand	QIA-seq	Bos taurus	Herford	brain	Fetus male 1	late embryonic stage	78	days	male	45.787636, -108.489304	healthy	ArrayExpress (https://www.ebi.ac.uk/biostudies/arrayexpress)	E-MTAB-11699	ERR9707990	ftp://ftp.sra.ebi.ac.uk/vol1/fastq/ERR970/000/ERR9707990/ERR9707990.fastq.gz	1d69ad9d755649dff267599b4c137ca1
miRNA-seq	single-end	Random PCR	fr- firststrand	QIA-seq	Bos taurus	Herford	brain	Fetus male 2	late embryonic stage	78	days	male	45.787636, -108.489304	healthy	ArrayExpress (https://www.ebi.ac.uk/biostudies/arrayexpress)	E-MTAB-11699	ERR9708051	ftp://ftp.sra.ebi.ac.uk/vol1/fastq/ERR970/001/ERR9708051/ERR9708051.fastq.gz	132eba21853dde54fd24d8164c8a50c4
miRNA-seq	single-end	Random PCR	fr- firststrand	QIA-seq	Bos taurus	Herford	brain	Fetus male 3	late embryonic stage	78	days	male	45.787636, -108.489304	healthy	ArrayExpress (https://www.ebi.ac.uk/biostudies/arrayexpress)	E-MTAB-11699	ERR9708060	ftp://ftp.sra.ebi.ac.uk/vol1/fastq/ERR970/000/ERR9708060/ERR9708060.fastq.gz	ea540f28e112139f524d5fa08f6927f2
miRNA-seq	single-end	Random PCR	fr- firststrand	QIA-seq	Bos taurus	Herford	brain	Fetus male 4	late embryonic stage	78	days	male	45.787636, -108.489304	healthy	ArrayExpress (https://www.ebi.ac.uk/biostudies/arrayexpress)	E-MTAB-11699	ERR9708090	ftp://ftp.sra.ebi.ac.uk/vol1/fastq/ERR970/000/ERR9708090/ERR9708090.fastq.gz	460185d2560d648b24d54df5997b53f8
miRNA-seq	single-end	Random PCR	fr- firststrand	QIA-seq	Bos taurus	Herford	brain	Fetus male 5	late embryonic stage	78	days	male	45.787636, -108.489304	healthy	ArrayExpress (https://www.ebi.ac.uk/biostudies/arrayexpress)	E-MTAB-11699	ERR9708001	ftp://ftp.sra.ebi.ac.uk/vol1/fastq/ERR970/001/ERR9708001/ERR9708001.fastq.gz	d33b45d7fa21c9bd1d2a6e9c0845d88c
miRNA-seq	single-end	Random PCR	fr- firststrand	QIA-seq	Bos taurus	Herford	brain frontal cortex	M08	adult	420	days	male	45.787636, -108.489304	healthy	ArrayExpress (https://www.ebi.ac.uk/biostudies/arrayexpress)	E-MTAB-11699	ERR9707928	ftp://ftp.sra.ebi.ac.uk/vol1/fastq/ERR970/008/ERR9707928/ERR9707928.fastq.gz	756e5ef9176cff232889ef976681f72f
miRNA-seq	single-end	Random PCR	fr- firststrand	QIA-seq	Bos taurus	Herford	caput epididymis	M08	adult	420	days	male	45.787636, -108.489304	healthy	ArrayExpress (https://www.ebi.ac.uk/biostudies/arrayexpress)	E-MTAB-11699	ERR9707938	ftp://ftp.sra.ebi.ac.uk/vol1/fastq/ERR970/008/ERR9707938/ERR9707938.fastq.gz	7f1be5b0ac28d128fca7b0cd6c192179
miRNA-seq	single-end	Random PCR	fr- firststrand	QIA-seq	Bos taurus	Herford	caput epididymis	M22	adult	420	days	male	45.787636, -108.489304	healthy	ArrayExpress (https://www.ebi.ac.uk/biostudies/arrayexpress)	E-MTAB-11699	ERR9707983	ftp://ftp.sra.ebi.ac.uk/vol1/fastq/ERR970/003/ERR9707983/ERR9707983.fastq.gz	45c1218a3e3879080acdc71763e910e8
miRNA-seq	single-end	Random PCR	fr- firststrand	QIA-seq	Bos taurus	Herford	cecum	M08	adult	420	days	male	45.787636, -108.489304	healthy	ArrayExpress (https://www.ebi.ac.uk/biostudies/arrayexpress)	E-MTAB-11699	ERR9707907	ftp://ftp.sra.ebi.ac.uk/vol1/fastq/ERR970/007/ERR9707907/ERR9707907.fastq.gz	297b42a939d65f9fda657bccfdc49676
miRNA-seq	single-end	Random PCR	fr- firststrand	QIA-seq	Bos taurus	Herford	cerebellum	M08	adult	420	days	male	45.787636, -108.489304	healthy	ArrayExpress (https://www.ebi.ac.uk/biostudies/arrayexpress)	E-MTAB-11699	ERR9707930	ftp://ftp.sra.ebi.ac.uk/vol1/fastq/ERR970/000/ERR9707930/ERR9707930.fastq.gz	b4da3525705b14616169453a110c2413
miRNA-seq	single-end	Random PCR	fr- firststrand	QIA-seq	Bos taurus	Herford	cerebellum	M22	adult	420	days	male	45.787636, -108.489304	healthy	ArrayExpress (https://www.ebi.ac.uk/biostudies/arrayexpress)	E-MTAB-11699	ERR9707996	ftp://ftp.sra.ebi.ac.uk/vol1/fastq/ERR970/006/ERR9707996/ERR9707996.fastq.gz	436edcaacba93a1c4808b9cab6b3f58b
miRNA-seq	single-end	Random PCR	fr- firststrand	QIA-seq	Bos taurus	Herford	colon	M08	adult	420	days	male	45.787636, -108.489304	healthy	ArrayExpress (https://www.ebi.ac.uk/biostudies/arrayexpress)	E-MTAB-11699	ERR9707908	ftp://ftp.sra.ebi.ac.uk/vol1/fastq/ERR970/008/ERR9707908/ERR9707908.fastq.gz	bfa73369d32e361b72193de77ee81eac
miRNA-seq	single-end	Random PCR	fr- firststrand	QIA-seq	Bos taurus	Herford	colon	M22	adult	420	days	male	45.787636, -108.489304	healthy	ArrayExpress (https://www.ebi.ac.uk/biostudies/arrayexpress)	E-MTAB-11699	ERR9707964	ftp://ftp.sra.ebi.ac.uk/vol1/fastq/ERR970/004/ERR9707964/ERR9707964.fastq.gz	31ec56ea9df5682af6c0012803d072f6
miRNA-seq	single-end	Random PCR	fr- firststrand	QIA-seq	Bos taurus	Herford	duodenum	M08	adult	420	days	male	45.787636, -108.489304	healthy	ArrayExpress (https://www.ebi.ac.uk/biostudies/arrayexpress)	E-MTAB-11699	ERR9707955	ftp://ftp.sra.ebi.ac.uk/vol1/fastq/ERR970/005/ERR9707955/ERR9707955.fastq.gz	27da71a4c4da9c5857d223a1f00ca16e
miRNA-seq	single-end	Random PCR	fr- firststrand	QIA-seq	Bos taurus	Herford	duodenum	M22	adult	420	days	male	45.787636, -108.489304	healthy	ArrayExpress (https://www.ebi.ac.uk/biostudies/arrayexpress)	E-MTAB-11699	ERR9708127	ftp://ftp.sra.ebi.ac.uk/vol1/fastq/ERR970/007/ERR9708127/ERR9708127.fastq.gz	94b4ca2a1285e38480ba7e01c1822206
miRNA-seq	single-end	Random PCR	fr- firststrand	QIA-seq	Bos taurus	Herford	esophagus	M22	adult	420	days	male	45.787636, -108.489304	healthy	ArrayExpress (https://www.ebi.ac.uk/biostudies/arrayexpress)	E-MTAB-11699	ERR9708000	ftp://ftp.sra.ebi.ac.uk/vol1/fastq/ERR970/000/ERR9708000/ERR9708000.fastq.gz	5c380385d1bdcfc09527b6479c132624
miRNA-seq	single-end	Random PCR	fr- firststrand	QIA-seq	Bos taurus	Herford	follicular cells	F12	adult	420	days	female	45.787636, -108.489304	healthy	ArrayExpress (https://www.ebi.ac.uk/biostudies/arrayexpress)	E-MTAB-11699	ERR9707940	ftp://ftp.sra.ebi.ac.uk/vol1/fastq/ERR970/000/ERR9707940/ERR9707940.fastq.gz	c93910ffbfc50efc5ca2d6001057cd4f
miRNA-seq	single-end	Random PCR	fr- firststrand	QIA-seq	Bos taurus	Herford	gallbladder	M08	adult	420	days	male	45.787636, -108.489304	healthy	ArrayExpress (https://www.ebi.ac.uk/biostudies/arrayexpress)	E-MTAB-11699	ERR9707910	ftp://ftp.sra.ebi.ac.uk/vol1/fastq/ERR970/000/ERR9707910/ERR9707910.fastq.gz	0d916fc357700a036d1d9cda0715e61d
miRNA-seq	single-end	Random PCR	fr- firststrand	QIA-seq	Bos taurus	Herford	gallbladder	M22	adult	420	days	male	45.787636, -108.489304	healthy	ArrayExpress (https://www.ebi.ac.uk/biostudies/arrayexpress)	E-MTAB-11699	ERR9707965	ftp://ftp.sra.ebi.ac.uk/vol1/fastq/ERR970/005/ERR9707965/ERR9707965.fastq.gz	c1c4c6bb00646469fd54cc878812dd6d
miRNA-seq	single-end	Random PCR	fr- firststrand	QIA-seq	Bos taurus	Herford	gonad	Fetus male 1	late embryonic stage	78	days	male	45.787636, -108.489304	healthy	ArrayExpress (https://www.ebi.ac.uk/biostudies/arrayexpress)	E-MTAB-11699	ERR9708061	ftp://ftp.sra.ebi.ac.uk/vol1/fastq/ERR970/001/ERR9708061/ERR9708061.fastq.gz	12e5510181d92c2db4b7b8ffda33c567
miRNA-seq	single-end	Random PCR	fr- firststrand	QIA-seq	Bos taurus	Herford	gonad	Fetus male 2	late embryonic stage	78	days	male	45.787636, -108.489304	healthy	ArrayExpress (https://www.ebi.ac.uk/biostudies/arrayexpress)	E-MTAB-11699	ERR9708073	ftp://ftp.sra.ebi.ac.uk/vol1/fastq/ERR970/003/ERR9708073/ERR9708073.fastq.gz	e0d0d23bd54bfe6edd8d31706d40c593
miRNA-seq	single-end	Random PCR	fr- firststrand	QIA-seq	Bos taurus	Herford	gonad	Fetus male 3	late embryonic stage	78	days	male	45.787636, -108.489304	healthy	ArrayExpress (https://www.ebi.ac.uk/biostudies/arrayexpress)	E-MTAB-11699	ERR9708013	ftp://ftp.sra.ebi.ac.uk/vol1/fastq/ERR970/003/ERR9708013/ERR9708013.fastq.gz	1b75e86e5f2fc49726d16912901bd720
miRNA-seq	single-end	Random PCR	fr- firststrand	QIA-seq	Bos taurus	Herford	gonad	Fetus male 4	late embryonic stage	78	days	male	45.787636, -108.489304	healthy	ArrayExpress (https://www.ebi.ac.uk/biostudies/arrayexpress)	E-MTAB-11699	ERR9708092	ftp://ftp.sra.ebi.ac.uk/vol1/fastq/ERR970/002/ERR9708092/ERR9708092.fastq.gz	e4fb23aa93d1b5c5a3d1cc8c10d0c9b1
miRNA-seq	single-end	Random PCR	fr- firststrand	QIA-seq	Bos taurus	Herford	heart	Fetus male 1	late embryonic stage	78	days	male	45.787636, -108.489304	healthy	ArrayExpress (https://www.ebi.ac.uk/biostudies/arrayexpress)	E-MTAB-11699	ERR9708024	ftp://ftp.sra.ebi.ac.uk/vol1/fastq/ERR970/004/ERR9708024/ERR9708024.fastq.gz	51871db7918ed92a33d1ca5a4c9ff0db
miRNA-seq	single-end	Random PCR	fr- firststrand	QIA-seq	Bos taurus	Herford	heart	Fetus male 2	late embryonic stage	78	days	male	45.787636, -108.489304	healthy	ArrayExpress (https://www.ebi.ac.uk/biostudies/arrayexpress)	E-MTAB-11699	ERR9708064	ftp://ftp.sra.ebi.ac.uk/vol1/fastq/ERR970/004/ERR9708064/ERR9708064.fastq.gz	95da59f781aabbb78b6f6117e7d36eb0
miRNA-seq	single-end	Random PCR	fr- firststrand	QIA-seq	Bos taurus	Herford	heart	Fetus male 3	late embryonic stage	78	days	male	45.787636, -108.489304	healthy	ArrayExpress (https://www.ebi.ac.uk/biostudies/arrayexpress)	E-MTAB-11699	ERR9708094	ftp://ftp.sra.ebi.ac.uk/vol1/fastq/ERR970/004/ERR9708094/ERR9708094.fastq.gz	778e12446f7918428f2cfec7dad501d1
miRNA-seq	single-end	Random PCR	fr- firststrand	QIA-seq	Bos taurus	Herford	heart	Fetus male 4	late embryonic stage	78	days	male	45.787636, -108.489304	healthy	ArrayExpress (https://www.ebi.ac.uk/biostudies/arrayexpress)	E-MTAB-11699	ERR9708095	ftp://ftp.sra.ebi.ac.uk/vol1/fastq/ERR970/005/ERR9708095/ERR9708095.fastq.gz	05970e39b178a5ae6b3be11108c197a0
miRNA-seq	single-end	Random PCR	fr- firststrand	QIA-seq	Bos taurus	Herford	ileum	M08	adult	420	days	male	45.787636, -108.489304	healthy	ArrayExpress (https://www.ebi.ac.uk/biostudies/arrayexpress)	E-MTAB-11699	ERR9707961	ftp://ftp.sra.ebi.ac.uk/vol1/fastq/ERR970/001/ERR9707961/ERR9707961.fastq.gz	437985d3962031ef0481ad87bc51deb0
miRNA-seq	single-end	Random PCR	fr- firststrand	QIA-seq	Bos taurus	Herford	ileum	M22	adult	420	days	male	45.787636, -108.489304	healthy	ArrayExpress (https://www.ebi.ac.uk/biostudies/arrayexpress)	E-MTAB-11699	ERR9707905	ftp://ftp.sra.ebi.ac.uk/vol1/fastq/ERR970/005/ERR9707905/ERR9707905.fastq.gz	3cd7e4adb46662446f99b1ee849d9ba8
miRNA-seq	single-end	Random PCR	fr- firststrand	QIA-seq	Bos taurus	Herford	internal tongue muscle	M22	adult	420	days	male	45.787636, -108.489304	healthy	ArrayExpress (https://www.ebi.ac.uk/biostudies/arrayexpress)	E-MTAB-11699	ERR9708018	ftp://ftp.sra.ebi.ac.uk/vol1/fastq/ERR970/008/ERR9708018/ERR9708018.fastq.gz	e1e10097d9eb403b80f33ad2bf3aa9e9
miRNA-seq	single-end	Random PCR	fr- firststrand	QIA-seq	Bos taurus	Herford	jejunum	M08	adult	420	days	male	45.787636, -108.489304	healthy	ArrayExpress (https://www.ebi.ac.uk/biostudies/arrayexpress)	E-MTAB-11699	ERR9707958	ftp://ftp.sra.ebi.ac.uk/vol1/fastq/ERR970/008/ERR9707958/ERR9707958.fastq.gz	1b7cd70808c8be5c24d0313043312e24
miRNA-seq	single-end	Random PCR	fr- firststrand	QIA-seq	Bos taurus	Herford	jejunum	M22	adult	420	days	male	45.787636, -108.489304	healthy	ArrayExpress (https://www.ebi.ac.uk/biostudies/arrayexpress)	E-MTAB-11699	ERR9707903	ftp://ftp.sra.ebi.ac.uk/vol1/fastq/ERR970/003/ERR9707903/ERR9707903.fastq.gz	777f889838eab45b927adc56545e19bc
miRNA-seq	single-end	Random PCR	fr- firststrand	QIA-seq	Bos taurus	Herford	kidney	Fetus male 1	late embryonic stage	78	days	male	45.787636, -108.489304	healthy	ArrayExpress (https://www.ebi.ac.uk/biostudies/arrayexpress)	E-MTAB-11699	ERR9708044	ftp://ftp.sra.ebi.ac.uk/vol1/fastq/ERR970/004/ERR9708044/ERR9708044.fastq.gz	47585faa584f08d85679d9db685d6bfc
miRNA-seq	single-end	Random PCR	fr- firststrand	QIA-seq	Bos taurus	Herford	kidney	Fetus male 2	late embryonic stage	78	days	male	45.787636, -108.489304	healthy	ArrayExpress (https://www.ebi.ac.uk/biostudies/arrayexpress)	E-MTAB-11699	ERR9708066	ftp://ftp.sra.ebi.ac.uk/vol1/fastq/ERR970/006/ERR9708066/ERR9708066.fastq.gz	3708119f504915a33d8dd1cb193e9b1a
miRNA-seq	single-end	Random PCR	fr- firststrand	QIA-seq	Bos taurus	Herford	kidney	Fetus male 3	late embryonic stage	78	days	male	45.787636, -108.489304	healthy	ArrayExpress (https://www.ebi.ac.uk/biostudies/arrayexpress)	E-MTAB-11699	ERR9708098	ftp://ftp.sra.ebi.ac.uk/vol1/fastq/ERR970/008/ERR9708098/ERR9708098.fastq.gz	9d4e14f8066582d1e02580df0be58447
miRNA-seq	single-end	Random PCR	fr- firststrand	QIA-seq	Bos taurus	Herford	kidney	Fetus male 4	late embryonic stage	78	days	male	45.787636, -108.489304	healthy	ArrayExpress (https://www.ebi.ac.uk/biostudies/arrayexpress)	E-MTAB-11699	ERR9708106	ftp://ftp.sra.ebi.ac.uk/vol1/fastq/ERR970/006/ERR9708106/ERR9708106.fastq.gz	906eea0e7b34793d2cf54b0f22a7ceb1
miRNA-seq	single-end	Random PCR	fr- firststrand	QIA-seq	Bos taurus	Herford	kidney	M08	adult	420	days	male	45.787636, -108.489304	healthy	ArrayExpress (https://www.ebi.ac.uk/biostudies/arrayexpress)	E-MTAB-11699	ERR9708004	ftp://ftp.sra.ebi.ac.uk/vol1/fastq/ERR970/004/ERR9708004/ERR9708004.fastq.gz	c65cc0196773b759903cd1bd1ac7d632
miRNA-seq	single-end	Random PCR	fr- firststrand	QIA-seq	Bos taurus	Herford	kidney	M22	adult	420	days	male	45.787636, -108.489304	healthy	ArrayExpress (https://www.ebi.ac.uk/biostudies/arrayexpress)	E-MTAB-11699	ERR9708005	ftp://ftp.sra.ebi.ac.uk/vol1/fastq/ERR970/005/ERR9708005/ERR9708005.fastq.gz	5dc653bcfd4231ab1ff82a043fe5fa8f
miRNA-seq	single-end	Random PCR	fr- firststrand	QIA-seq	Bos taurus	Herford	kidney cortex	M08	adult	420	days	male	45.787636, -108.489304	healthy	ArrayExpress (https://www.ebi.ac.uk/biostudies/arrayexpress)	E-MTAB-11699	ERR9707921	ftp://ftp.sra.ebi.ac.uk/vol1/fastq/ERR970/001/ERR9707921/ERR9707921.fastq.gz	7d7b604d11bba8044b39d111f782b492
miRNA-seq	single-end	Random PCR	fr- firststrand	QIA-seq	Bos taurus	Herford	kidney cortex	M22	adult	420	days	male	45.787636, -108.489304	healthy	ArrayExpress (https://www.ebi.ac.uk/biostudies/arrayexpress)	E-MTAB-11699	ERR9707973	ftp://ftp.sra.ebi.ac.uk/vol1/fastq/ERR970/003/ERR9707973/ERR9707973.fastq.gz	8c8cb16bfec64466bb39f622f9e5a200
miRNA-seq	single-end	Random PCR	fr- firststrand	QIA-seq	Bos taurus	Herford	LD muscle	M08	adult	420	days	male	45.787636, -108.489304	healthy	ArrayExpress (https://www.ebi.ac.uk/biostudies/arrayexpress)	E-MTAB-11699	ERR9708007	ftp://ftp.sra.ebi.ac.uk/vol1/fastq/ERR970/007/ERR9708007/ERR9708007.fastq.gz	c29ee98d89046ce0ae08d6b36e901afc
miRNA-seq	single-end	Random PCR	fr- firststrand	QIA-seq	Bos taurus	Herford	LD muscle	Fetus male 1	late embryonic stage	78	days	male	45.787636, -108.489304	healthy	ArrayExpress (https://www.ebi.ac.uk/biostudies/arrayexpress)	E-MTAB-11699	ERR9707913	ftp://ftp.sra.ebi.ac.uk/vol1/fastq/ERR970/003/ERR9707913/ERR9707913.fastq.gz	a6c246a1d8acf7f04db3f1904a4b0fd6
miRNA-seq	single-end	Random PCR	fr- firststrand	QIA-seq	Bos taurus	Herford	LD muscle	Fetus male 2	late embryonic stage	78	days	male	45.787636, -108.489304	healthy	ArrayExpress (https://www.ebi.ac.uk/biostudies/arrayexpress)	E-MTAB-11699	ERR9708047	ftp://ftp.sra.ebi.ac.uk/vol1/fastq/ERR970/007/ERR9708047/ERR9708047.fastq.gz	be07d71612d8703664eaeb456c60124d
miRNA-seq	single-end	Random PCR	fr- firststrand	QIA-seq	Bos taurus	Herford	LD muscle	Fetus male 3	late embryonic stage	78	days	male	45.787636, -108.489304	healthy	ArrayExpress (https://www.ebi.ac.uk/biostudies/arrayexpress)	E-MTAB-11699	ERR9708071	ftp://ftp.sra.ebi.ac.uk/vol1/fastq/ERR970/001/ERR9708071/ERR9708071.fastq.gz	4c793850b6b89388806d64d6d5353ad9
miRNA-seq	single-end	Random PCR	fr- firststrand	QIA-seq	Bos taurus	Herford	LD muscle	Fetus male 4	late embryonic stage	78	days	male	45.787636, -108.489304	healthy	ArrayExpress (https://www.ebi.ac.uk/biostudies/arrayexpress)	E-MTAB-11699	ERR9708074	ftp://ftp.sra.ebi.ac.uk/vol1/fastq/ERR970/004/ERR9708074/ERR9708074.fastq.gz	0e836fa09d6cabcfa8f5b1f062a52bb1
miRNA-seq	single-end	Random PCR	fr- firststrand	QIA-seq	Bos taurus	Herford	LD muscle	Fetus male 5	late embryonic stage	78	days	male	45.787636, -108.489304	healthy	ArrayExpress (https://www.ebi.ac.uk/biostudies/arrayexpress)	E-MTAB-11699	ERR9708076	ftp://ftp.sra.ebi.ac.uk/vol1/fastq/ERR970/006/ERR9708076/ERR9708076.fastq.gz	ac1aa5f69c0cb5bd5f7caf75a73a60d8
miRNA-seq	single-end	Random PCR	fr- firststrand	QIA-seq	Bos taurus	Herford	LD muscle	Fetus male 6	late embryonic stage	78	days	male	45.787636, -108.489304	healthy	ArrayExpress (https://www.ebi.ac.uk/biostudies/arrayexpress)	E-MTAB-11699	ERR9708101	ftp://ftp.sra.ebi.ac.uk/vol1/fastq/ERR970/001/ERR9708101/ERR9708101.fastq.gz	7835d2998a54c460aa1c0b83238bd3cb
miRNA-seq	single-end	Random PCR	fr- firststrand	QIA-seq	Bos taurus	Herford	liver	Fetus male 1	late embryonic stage	78	days	male	45.787636, -108.489304	healthy	ArrayExpress (https://www.ebi.ac.uk/biostudies/arrayexpress)	E-MTAB-11699	ERR9708045	ftp://ftp.sra.ebi.ac.uk/vol1/fastq/ERR970/005/ERR9708045/ERR9708045.fastq.gz	c969a4a829c24374518c69d1e658128b
miRNA-seq	single-end	Random PCR	fr- firststrand	QIA-seq	Bos taurus	Herford	liver	Fetus male 2	late embryonic stage	78	days	male	45.787636, -108.489304	healthy	ArrayExpress (https://www.ebi.ac.uk/biostudies/arrayexpress)	E-MTAB-11699	ERR9708069	ftp://ftp.sra.ebi.ac.uk/vol1/fastq/ERR970/009/ERR9708069/ERR9708069.fastq.gz	2139ee652ce379bce7b19b6f2d2661ca
miRNA-seq	single-end	Random PCR	fr- firststrand	QIA-seq	Bos taurus	Herford	liver	Fetus male 3	late embryonic stage	78	days	male	45.787636, -108.489304	healthy	ArrayExpress (https://www.ebi.ac.uk/biostudies/arrayexpress)	E-MTAB-11699	ERR9708100	ftp://ftp.sra.ebi.ac.uk/vol1/fastq/ERR970/000/ERR9708100/ERR9708100.fastq.gz	c127e777d15e40d029816fd373c600af
miRNA-seq	single-end	Random PCR	fr- firststrand	QIA-seq	Bos taurus	Herford	liver	Fetus male 4	late embryonic stage	78	days	male	45.787636, -108.489304	healthy	ArrayExpress (https://www.ebi.ac.uk/biostudies/arrayexpress)	E-MTAB-11699	ERR9708117	ftp://ftp.sra.ebi.ac.uk/vol1/fastq/ERR970/007/ERR9708117/ERR9708117.fastq.gz	202cbb0d31051bd4f18186dd5aed13fe
miRNA-seq	single-end	Random PCR	fr- firststrand	QIA-seq	Bos taurus	Herford	lung	M22	adult	420	days	male	45.787636, -108.489304	healthy	ArrayExpress (https://www.ebi.ac.uk/biostudies/arrayexpress)	E-MTAB-11699	ERR9707975	ftp://ftp.sra.ebi.ac.uk/vol1/fastq/ERR970/005/ERR9707975/ERR9707975.fastq.gz	84d6a08abe984f8c7e3fea4954c34b64
miRNA-seq	single-end	Random PCR	fr- firststrand	QIA-seq	Bos taurus	Herford	lymph nodes	M08	adult	420	days	male	45.787636, -108.489304	healthy	ArrayExpress (https://www.ebi.ac.uk/biostudies/arrayexpress)	E-MTAB-11699	ERR9707912	ftp://ftp.sra.ebi.ac.uk/vol1/fastq/ERR970/002/ERR9707912/ERR9707912.fastq.gz	37dcbe55986d483b606c38fa58827c59
miRNA-seq	single-end	Random PCR	fr- firststrand	QIA-seq	Bos taurus	Herford	lymph nodes	M22	adult	420	days	male	45.787636, -108.489304	healthy	ArrayExpress (https://www.ebi.ac.uk/biostudies/arrayexpress)	E-MTAB-11699	ERR9707969	ftp://ftp.sra.ebi.ac.uk/vol1/fastq/ERR970/009/ERR9707969/ERR9707969.fastq.gz	39d23b4a8be8f3bd4017614c2e5941c2
miRNA-seq	single-end	Random PCR	fr- firststrand	QIA-seq	Bos taurus	Holstein	mammary gland (adult)	mam-04	adult	1095	days	female	-38.066361, 175.330472	healthy	ArrayExpress (https://www.ebi.ac.uk/biostudies/arrayexpress)	E-MTAB-11699	ERR9707901	ftp://ftp.sra.ebi.ac.uk/vol1/fastq/ERR970/001/ERR9707901/ERR9707901.fastq.gz	23d5f377a0d8b74d028eece0521a67c3
miRNA-seq	single-end	Random PCR	fr- firststrand	QIA-seq	Bos taurus	Holstein	mammary gland (adult)	mam-05	adult	1095	days	female	-38.066361, 175.330472	healthy	ArrayExpress (https://www.ebi.ac.uk/biostudies/arrayexpress)	E-MTAB-11699	ERR9707968	ftp://ftp.sra.ebi.ac.uk/vol1/fastq/ERR970/008/ERR9707968/ERR9707968.fastq.gz	1ad14f23d94ef5f9d334bdaa184f0b60
miRNA-seq	single-end	Random PCR	fr- firststrand	QIA-seq	Bos taurus	Holstein	mammary gland (adult)	mam-06	adult	1095	days	female	-38.066361, 175.330472	healthy	ArrayExpress (https://www.ebi.ac.uk/biostudies/arrayexpress)	E-MTAB-11699	ERR9708058	ftp://ftp.sra.ebi.ac.uk/vol1/fastq/ERR970/008/ERR9708058/ERR9708058.fastq.gz	49b391080773518ad1accfb42edf3f3d
miRNA-seq	single-end	Random PCR	fr- firststrand	QIA-seq	Bos taurus	Holstein	mammary gland (adult)	mam-07	adult	1095	days	female	-38.066361, 175.330472	healthy	ArrayExpress (https://www.ebi.ac.uk/biostudies/arrayexpress)	E-MTAB-11699	ERR9708089	ftp://ftp.sra.ebi.ac.uk/vol1/fastq/ERR970/009/ERR9708089/ERR9708089.fastq.gz	ecc861a2f84ebc09adf4108964dbff4d
miRNA-seq	single-end	Random PCR	fr- firststrand	QIA-seq	Bos taurus	Holstein	mammary gland (virgin)	mam-10	adult	420	days	female	-38.066361, 175.330472	healthy	ArrayExpress (https://www.ebi.ac.uk/biostudies/arrayexpress)	E-MTAB-11699	ERR9707992	ftp://ftp.sra.ebi.ac.uk/vol1/fastq/ERR970/002/ERR9707992/ERR9707992.fastq.gz	6057e565b1ef0b19bd70956c3e2d02a2
miRNA-seq	single-end	Random PCR	fr- firststrand	QIA-seq	Bos taurus	Holstein	mammary gland (virgin)	mam-11	adult	420	days	female	-38.066361, 175.330472	healthy	ArrayExpress (https://www.ebi.ac.uk/biostudies/arrayexpress)	E-MTAB-11699	ERR9707985	ftp://ftp.sra.ebi.ac.uk/vol1/fastq/ERR970/005/ERR9707985/ERR9707985.fastq.gz	8274e216de7619f33e556a872298e1fa
miRNA-seq	single-end	Random PCR	fr- firststrand	QIA-seq	Bos taurus	Herford	myoblast	M08	adult	420	days	male	45.787636, -108.489304	healthy	ArrayExpress (https://www.ebi.ac.uk/biostudies/arrayexpress)	E-MTAB-11699	ERR9708020	ftp://ftp.sra.ebi.ac.uk/vol1/fastq/ERR970/000/ERR9708020/ERR9708020.fastq.gz	fb3a684c12833b5df41a67bc6c8f8318
miRNA-seq	single-end	Random PCR	fr- firststrand	QIA-seq	Bos taurus	Herford	myoblast	M09	adult	420	days	male	45.787636, -108.489304	healthy	ArrayExpress (https://www.ebi.ac.uk/biostudies/arrayexpress)	E-MTAB-11699	ERR9708023	ftp://ftp.sra.ebi.ac.uk/vol1/fastq/ERR970/003/ERR9708023/ERR9708023.fastq.gz	9b1f5b40e8a59a0d6766fb54af0c56b2
miRNA-seq	single-end	Random PCR	fr- firststrand	QIA-seq	Bos taurus	Herford	myoblast	M10	adult	420	days	male	45.787636, -108.489304	healthy	ArrayExpress (https://www.ebi.ac.uk/biostudies/arrayexpress)	E-MTAB-11699	ERR9708027	ftp://ftp.sra.ebi.ac.uk/vol1/fastq/ERR970/007/ERR9708027/ERR9708027.fastq.gz	7791adc8952fc1d9e089ffabb996ee88
miRNA-seq	single-end	Random PCR	fr- firststrand	QIA-seq	Bos taurus	Herford	myoblast	M11	adult	420	days	male	45.787636, -108.489304	healthy	ArrayExpress (https://www.ebi.ac.uk/biostudies/arrayexpress)	E-MTAB-11699	ERR9708026	ftp://ftp.sra.ebi.ac.uk/vol1/fastq/ERR970/006/ERR9708026/ERR9708026.fastq.gz	99ab3e6b38b930009256da7119064f00
miRNA-seq	single-end	Random PCR	fr- firststrand	QIA-seq	Bos taurus	Herford	myoblast	M22	adult	420	days	male	45.787636, -108.489304	healthy	ArrayExpress (https://www.ebi.ac.uk/biostudies/arrayexpress)	E-MTAB-11699	ERR9708022	ftp://ftp.sra.ebi.ac.uk/vol1/fastq/ERR970/002/ERR9708022/ERR9708022.fastq.gz	5f23566bcc860fa2eb4c8a44ebb9d1ff
miRNA-seq	single-end	Random PCR	fr- firststrand	QIA-seq	Bos taurus	Herford	myoblast	M23	adult	420	days	male	45.787636, -108.489304	healthy	ArrayExpress (https://www.ebi.ac.uk/biostudies/arrayexpress)	E-MTAB-11699	ERR9708025	ftp://ftp.sra.ebi.ac.uk/vol1/fastq/ERR970/005/ERR9708025/ERR9708025.fastq.gz	3acc5a19bbfe1bef1d6abbb64e99a3f7
miRNA-seq	single-end	Random PCR	fr- firststrand	QIA-seq	Bos taurus	Herford	myocyte	M08	adult	420	days	male	45.787636, -108.489304	healthy	ArrayExpress (https://www.ebi.ac.uk/biostudies/arrayexpress)	E-MTAB-11699	ERR9708029	ftp://ftp.sra.ebi.ac.uk/vol1/fastq/ERR970/009/ERR9708029/ERR9708029.fastq.gz	d1e6e0e37db428812b7b81ea67a33a74
miRNA-seq	single-end	Random PCR	fr- firststrand	QIA-seq	Bos taurus	Herford	myocyte	M09	adult	420	days	male	45.787636, -108.489304	healthy	ArrayExpress (https://www.ebi.ac.uk/biostudies/arrayexpress)	E-MTAB-11699	ERR9708033	ftp://ftp.sra.ebi.ac.uk/vol1/fastq/ERR970/003/ERR9708033/ERR9708033.fastq.gz	64f6c36f608f3fc78bc0953ce831b1df
miRNA-seq	single-end	Random PCR	fr- firststrand	QIA-seq	Bos taurus	Herford	myocyte	M10	adult	420	days	male	45.787636, -108.489304	healthy	ArrayExpress (https://www.ebi.ac.uk/biostudies/arrayexpress)	E-MTAB-11699	ERR9708038	ftp://ftp.sra.ebi.ac.uk/vol1/fastq/ERR970/008/ERR9708038/ERR9708038.fastq.gz	1c803c14145241544db13728d346c66d
miRNA-seq	single-end	Random PCR	fr- firststrand	QIA-seq	Bos taurus	Herford	myocyte	M22	adult	420	days	male	45.787636, -108.489304	healthy	ArrayExpress (https://www.ebi.ac.uk/biostudies/arrayexpress)	E-MTAB-11699	ERR9708030	ftp://ftp.sra.ebi.ac.uk/vol1/fastq/ERR970/000/ERR9708030/ERR9708030.fastq.gz	ac451d76ef4b53ef37f76a2545a13b55
miRNA-seq	single-end	Random PCR	fr- firststrand	QIA-seq	Bos taurus	Herford	myocyte	M23	adult	420	days	male	45.787636, -108.489304	healthy	ArrayExpress (https://www.ebi.ac.uk/biostudies/arrayexpress)	E-MTAB-11699	ERR9708034	ftp://ftp.sra.ebi.ac.uk/vol1/fastq/ERR970/004/ERR9708034/ERR9708034.fastq.gz	e64561f2bd1b3d2bbf66c25e9c97c693
miRNA-seq	single-end	Random PCR	fr- firststrand	QIA-seq	Bos taurus	Herford	omasum	M08	adult	420	days	male	45.787636, -108.489304	healthy	ArrayExpress (https://www.ebi.ac.uk/biostudies/arrayexpress)	E-MTAB-11699	ERR9707951	ftp://ftp.sra.ebi.ac.uk/vol1/fastq/ERR970/001/ERR9707951/ERR9707951.fastq.gz	e587bbfd8ad7c4db41bec4300d09cc0c
miRNA-seq	single-end	Random PCR	fr- firststrand	QIA-seq	Bos taurus	Herford	ovary	F05	adult	420	days	female	45.787636, -108.489304	healthy	ArrayExpress (https://www.ebi.ac.uk/biostudies/arrayexpress)	E-MTAB-11699	ERR9707984	ftp://ftp.sra.ebi.ac.uk/vol1/fastq/ERR970/004/ERR9707984/ERR9707984.fastq.gz	8c2ae8d4dd7bd9dbf9ee35e0250e96f0
miRNA-seq	single-end	Random PCR	fr- firststrand	QIA-seq	Bos taurus	Herford	ovary	F12	adult	420	days	female	45.787636, -108.489304	healthy	ArrayExpress (https://www.ebi.ac.uk/biostudies/arrayexpress)	E-MTAB-11699	ERR9707942	ftp://ftp.sra.ebi.ac.uk/vol1/fastq/ERR970/002/ERR9707942/ERR9707942.fastq.gz	f651bbeeb4b42a627271a4bdc3464708
miRNA-seq	single-end	Random PCR	fr- firststrand	QIA-seq	Bos taurus	Herford	pituitary	M08	adult	420	days	male	45.787636, -108.489304	healthy	ArrayExpress (https://www.ebi.ac.uk/biostudies/arrayexpress)	E-MTAB-11699	ERR9707932	ftp://ftp.sra.ebi.ac.uk/vol1/fastq/ERR970/002/ERR9707932/ERR9707932.fastq.gz	37a35022edf88d9f8d6215ab94d97215
miRNA-seq	single-end	Random PCR	fr- firststrand	QIA-seq	Bos taurus	Herford	pituitary	M09	adult	420	days	male	45.787636, -108.489304	healthy	ArrayExpress (https://www.ebi.ac.uk/biostudies/arrayexpress)	E-MTAB-11699	ERR9708008	ftp://ftp.sra.ebi.ac.uk/vol1/fastq/ERR970/008/ERR9708008/ERR9708008.fastq.gz	535a17922069d6895d47475e969361f3
miRNA-seq	single-end	Random PCR	fr- firststrand	QIA-seq	Bos taurus	Herford	pituitary	M22	adult	420	days	male	45.787636, -108.489304	healthy	ArrayExpress (https://www.ebi.ac.uk/biostudies/arrayexpress)	E-MTAB-11699	ERR9708009	ftp://ftp.sra.ebi.ac.uk/vol1/fastq/ERR970/009/ERR9708009/ERR9708009.fastq.gz	7eb2ad3d89e10d23bbd75158156d6dba
miRNA-seq	single-end	Random PCR	fr- firststrand	QIA-seq	Bos taurus	Herford	placental caruncle	F05	adult	420	days	female	45.787636, -108.489304	healthy	ArrayExpress (https://www.ebi.ac.uk/biostudies/arrayexpress)	E-MTAB-11699	ERR9707946	ftp://ftp.sra.ebi.ac.uk/vol1/fastq/ERR970/006/ERR9707946/ERR9707946.fastq.gz	a8149272d0661d8584f73831b2de9f3c
miRNA-seq	single-end	Random PCR	fr- firststrand	QIA-seq	Bos taurus	Herford	placental caruncle	F06	adult	420	days	female	45.787636, -108.489304	healthy	ArrayExpress (https://www.ebi.ac.uk/biostudies/arrayexpress)	E-MTAB-11699	ERR9708080	ftp://ftp.sra.ebi.ac.uk/vol1/fastq/ERR970/000/ERR9708080/ERR9708080.fastq.gz	0fe365c7c3c318f6aa336ab72bdee7aa
miRNA-seq	single-end	Random PCR	fr- firststrand	QIA-seq	Bos taurus	Herford	placental caruncle	F07	adult	420	days	female	45.787636, -108.489304	healthy	ArrayExpress (https://www.ebi.ac.uk/biostudies/arrayexpress)	E-MTAB-11699	ERR9708109	ftp://ftp.sra.ebi.ac.uk/vol1/fastq/ERR970/009/ERR9708109/ERR9708109.fastq.gz	ffe541297b50bb57134ba5dfab859722
miRNA-seq	single-end	Random PCR	fr- firststrand	QIA-seq	Bos taurus	Herford	placental caruncle	F12	adult	420	days	female	45.787636, -108.489304	healthy	ArrayExpress (https://www.ebi.ac.uk/biostudies/arrayexpress)	E-MTAB-11699	ERR9708054	ftp://ftp.sra.ebi.ac.uk/vol1/fastq/ERR970/004/ERR9708054/ERR9708054.fastq.gz	b99ef63d144c78aef17c84f560f20245
miRNA-seq	single-end	Random PCR	fr- firststrand	QIA-seq	Bos taurus	Herford	placental caruncle	M130	adult	420	days	female	-38.066361, 175.330472	healthy	ArrayExpress (https://www.ebi.ac.uk/biostudies/arrayexpress)	E-MTAB-11699	ERR9708056	ftp://ftp.sra.ebi.ac.uk/vol1/fastq/ERR970/006/ERR9708056/ERR9708056.fastq.gz	8aa6e256cde783de895c5f8f358f5a64
miRNA-seq	single-end	Random PCR	fr- firststrand	QIA-seq	Bos taurus	Herford	placental cotyledon	F05	adult	420	days	female	45.787636, -108.489304	healthy	ArrayExpress (https://www.ebi.ac.uk/biostudies/arrayexpress)	E-MTAB-11699	ERR9708082	ftp://ftp.sra.ebi.ac.uk/vol1/fastq/ERR970/002/ERR9708082/ERR9708082.fastq.gz	f360f681eea0b2af82118fe7878c4b8b
miRNA-seq	single-end	Random PCR	fr- firststrand	QIA-seq	Bos taurus	Herford	placental cotyledon	F12	adult	420	days	female	45.787636, -108.489304	healthy	ArrayExpress (https://www.ebi.ac.uk/biostudies/arrayexpress)	E-MTAB-11699	ERR9708111	ftp://ftp.sra.ebi.ac.uk/vol1/fastq/ERR970/001/ERR9708111/ERR9708111.fastq.gz	c885fd63980f31e52f5e265c219cd7ce
miRNA-seq	single-end	Random PCR	fr- firststrand	QIA-seq	Bos taurus	Herford	pre-adipocytes	M10	adult	420	days	male	45.787636, -108.489304	healthy	ArrayExpress (https://www.ebi.ac.uk/biostudies/arrayexpress)	E-MTAB-11699	ERR9707987	ftp://ftp.sra.ebi.ac.uk/vol1/fastq/ERR970/007/ERR9707987/ERR9707987.fastq.gz	27e44bd3e0fbba40ab6cde399e8c7979
miRNA-seq	single-end	Random PCR	fr- firststrand	QIA-seq	Bos taurus	Herford	pre-adipocytes	M08	adult	420	days	male	45.787636, -108.489304	healthy	ArrayExpress (https://www.ebi.ac.uk/biostudies/arrayexpress)	E-MTAB-11699	ERR9708042	ftp://ftp.sra.ebi.ac.uk/vol1/fastq/ERR970/002/ERR9708042/ERR9708042.fastq.gz	39dd30df84806dd4d7aaf80bcb24ef25
miRNA-seq	single-end	Random PCR	fr- firststrand	QIA-seq	Bos taurus	Herford	pre-adipocytes	M09	adult	420	days	male	45.787636, -108.489304	healthy	ArrayExpress (https://www.ebi.ac.uk/biostudies/arrayexpress)	E-MTAB-11699	ERR9708039	ftp://ftp.sra.ebi.ac.uk/vol1/fastq/ERR970/009/ERR9708039/ERR9708039.fastq.gz	f8f7d3a554cc69aa47a65a8056017e35
miRNA-seq	single-end	Random PCR	fr- firststrand	QIA-seq	Bos taurus	Herford	pre-adipocytes	M22	adult	420	days	male	45.787636, -108.489304	healthy	ArrayExpress (https://www.ebi.ac.uk/biostudies/arrayexpress)	E-MTAB-11699	ERR9707989	ftp://ftp.sra.ebi.ac.uk/vol1/fastq/ERR970/009/ERR9707989/ERR9707989.fastq.gz	0c7edb6db6704817575d15aa298a6fe8
miRNA-seq	single-end	Random PCR	fr- firststrand	QIA-seq	Bos taurus	Herford	pre-adipocytes	M23	adult	420	days	male	45.787636, -108.489304	healthy	ArrayExpress (https://www.ebi.ac.uk/biostudies/arrayexpress)	E-MTAB-11699	ERR9708041	ftp://ftp.sra.ebi.ac.uk/vol1/fastq/ERR970/001/ERR9708041/ERR9708041.fastq.gz	21ef606a05eeddcfb65ff0757792f5b5
miRNA-seq	single-end	Random PCR	fr- firststrand	QIA-seq	Bos taurus	Herford	reticulum	M10	adult	420	days	male	45.787636, -108.489304	healthy	ArrayExpress (https://www.ebi.ac.uk/biostudies/arrayexpress)	E-MTAB-11699	ERR9708115	ftp://ftp.sra.ebi.ac.uk/vol1/fastq/ERR970/005/ERR9708115/ERR9708115.fastq.gz	59b60e6d0ea4b33bc272e9644f843656
miRNA-seq	single-end	Random PCR	fr- firststrand	QIA-seq	Bos taurus	Herford	reticulum	M08	adult	420	days	male	45.787636, -108.489304	healthy	ArrayExpress (https://www.ebi.ac.uk/biostudies/arrayexpress)	E-MTAB-11699	ERR9708010	ftp://ftp.sra.ebi.ac.uk/vol1/fastq/ERR970/000/ERR9708010/ERR9708010.fastq.gz	a7bd3601e885a8403aae701e2c964984
miRNA-seq	single-end	Random PCR	fr- firststrand	QIA-seq	Bos taurus	Herford	reticulum	M22	adult	420	days	male	45.787636, -108.489304	healthy	ArrayExpress (https://www.ebi.ac.uk/biostudies/arrayexpress)	E-MTAB-11699	ERR9708120	ftp://ftp.sra.ebi.ac.uk/vol1/fastq/ERR970/000/ERR9708120/ERR9708120.fastq.gz	d2129f15d1c19c62c9e2cb7ae19aca5f
miRNA-seq	single-end	Random PCR	fr- firststrand	QIA-seq	Bos taurus	Herford	skin	M08	adult	420	days	male	45.787636, -108.489304	healthy	ArrayExpress (https://www.ebi.ac.uk/biostudies/arrayexpress)	E-MTAB-11699	ERR9707926	ftp://ftp.sra.ebi.ac.uk/vol1/fastq/ERR970/006/ERR9707926/ERR9707926.fastq.gz	f31bdf4625612a0409cead455c4cd7f4
miRNA-seq	single-end	Random PCR	fr- firststrand	QIA-seq	Bos taurus	Herford	skin	M22	adult	420	days	male	45.787636, -108.489304	healthy	ArrayExpress (https://www.ebi.ac.uk/biostudies/arrayexpress)	E-MTAB-11699	ERR9707977	ftp://ftp.sra.ebi.ac.uk/vol1/fastq/ERR970/007/ERR9707977/ERR9707977.fastq.gz	2bfe9f64e6893932c56748d81fa9b45f
miRNA-seq	single-end	Random PCR	fr- firststrand	QIA-seq	Bos taurus	Herford	spleen	Fetus male 1	late embryonic stage	78	days	male	45.787636, -108.489304	healthy	ArrayExpress (https://www.ebi.ac.uk/biostudies/arrayexpress)	E-MTAB-11699	ERR9707924	ftp://ftp.sra.ebi.ac.uk/vol1/fastq/ERR970/004/ERR9707924/ERR9707924.fastq.gz	c097caa66c3ad9ce9e396a4d1b53644b
miRNA-seq	single-end	Random PCR	fr- firststrand	QIA-seq	Bos taurus	Herford	spleen	Fetus male 2	late embryonic stage	78	days	male	45.787636, -108.489304	healthy	ArrayExpress (https://www.ebi.ac.uk/biostudies/arrayexpress)	E-MTAB-11699	ERR9708049	ftp://ftp.sra.ebi.ac.uk/vol1/fastq/ERR970/009/ERR9708049/ERR9708049.fastq.gz	0f2004925d8753e1eafd58c2d19e4be1
miRNA-seq	single-end	Random PCR	fr- firststrand	QIA-seq	Bos taurus	Herford	spleen	Fetus male 3	late embryonic stage	78	days	male	45.787636, -108.489304	healthy	ArrayExpress (https://www.ebi.ac.uk/biostudies/arrayexpress)	E-MTAB-11699	ERR9708077	ftp://ftp.sra.ebi.ac.uk/vol1/fastq/ERR970/007/ERR9708077/ERR9708077.fastq.gz	6baa9065788c6c3866cd9f9d87b23631
miRNA-seq	single-end	Random PCR	fr- firststrand	QIA-seq	Bos taurus	Herford	spleen	Fetus male 4	late embryonic stage	78	days	male	45.787636, -108.489304	healthy	ArrayExpress (https://www.ebi.ac.uk/biostudies/arrayexpress)	E-MTAB-11699	ERR9708104	ftp://ftp.sra.ebi.ac.uk/vol1/fastq/ERR970/004/ERR9708104/ERR9708104.fastq.gz	d7fe148663ccfaf9d2fd83b5b4f145be
miRNA-seq	single-end	Random PCR	fr- firststrand	QIA-seq	Bos taurus	Herford	spleen	M08	adult	420	days	male	45.787636, -108.489304	healthy	ArrayExpress (https://www.ebi.ac.uk/biostudies/arrayexpress)	E-MTAB-11699	ERR9707919	ftp://ftp.sra.ebi.ac.uk/vol1/fastq/ERR970/009/ERR9707919/ERR9707919.fastq.gz	609c1cbd0d0c096bf1b2133a6e1d32fe
miRNA-seq	single-end	Random PCR	fr- firststrand	QIA-seq	Bos taurus	Herford	subcutaneous adipose	M08	adult	420	days	male	45.787636, -108.489304	healthy	ArrayExpress (https://www.ebi.ac.uk/biostudies/arrayexpress)	E-MTAB-11699	ERR9707966	ftp://ftp.sra.ebi.ac.uk/vol1/fastq/ERR970/006/ERR9707966/ERR9707966.fastq.gz	979bdcb069f2eb641278bfb4fba92aea
miRNA-seq	single-end	Random PCR	fr- firststrand	QIA-seq	Bos taurus	Herford	subcutaneous adipose	M22	adult	420	days	male	45.787636, -108.489304	healthy	ArrayExpress (https://www.ebi.ac.uk/biostudies/arrayexpress)	E-MTAB-11699	ERR9707999	ftp://ftp.sra.ebi.ac.uk/vol1/fastq/ERR970/009/ERR9707999/ERR9707999.fastq.gz	05afde105e86cfefe6a639be74810949
miRNA-seq	single-end	Random PCR	fr- firststrand	QIA-seq	Bos taurus	Herford	testis	M08	adult	420	days	male	45.787636, -108.489304	healthy	ArrayExpress (https://www.ebi.ac.uk/biostudies/arrayexpress)	E-MTAB-11699	ERR9707936	ftp://ftp.sra.ebi.ac.uk/vol1/fastq/ERR970/006/ERR9707936/ERR9707936.fastq.gz	8056064c495801fd5e373df6fb81f341
miRNA-seq	single-end	Random PCR	fr- firststrand	QIA-seq	Bos taurus	Herford	testis	M08	adult	420	days	male	45.787636, -108.489304	healthy	ArrayExpress (https://www.ebi.ac.uk/biostudies/arrayexpress)	E-MTAB-11699	ERR9708017	ftp://ftp.sra.ebi.ac.uk/vol1/fastq/ERR970/007/ERR9708017/ERR9708017.fastq.gz	7a7c06902754e5af40915aed11839bc4
miRNA-seq	single-end	Random PCR	fr- firststrand	QIA-seq	Bos taurus	Herford	testis	M09	adult	420	days	male	45.787636, -108.489304	healthy	ArrayExpress (https://www.ebi.ac.uk/biostudies/arrayexpress)	E-MTAB-11699	ERR9707981	ftp://ftp.sra.ebi.ac.uk/vol1/fastq/ERR970/001/ERR9707981/ERR9707981.fastq.gz	11741fa3a424315833324f21b1c75932
miRNA-seq	single-end	Random PCR	fr- firststrand	QIA-seq	Bos taurus	Herford	testis	M22	adult	420	days	male	45.787636, -108.489304	healthy	ArrayExpress (https://www.ebi.ac.uk/biostudies/arrayexpress)	E-MTAB-11699	ERR9708014	ftp://ftp.sra.ebi.ac.uk/vol1/fastq/ERR970/004/ERR9708014/ERR9708014.fastq.gz	aad430cec0abef1535d0316cc84f1469
miRNA-seq	single-end	Random PCR	fr- firststrand	QIA-seq	Bos taurus	Herford	testis	M23	adult	420	days	male	45.787636, -108.489304	healthy	ArrayExpress (https://www.ebi.ac.uk/biostudies/arrayexpress)	E-MTAB-11699	ERR9708016	ftp://ftp.sra.ebi.ac.uk/vol1/fastq/ERR970/006/ERR9708016/ERR9708016.fastq.gz	dee08689d8cc0af2931d8dd33f306cc2
miRNA-seq	single-end	Random PCR	fr- firststrand	QIA-seq	Bos taurus	Herford	thymus	M09	adult	420	days	male	45.787636, -108.489304	healthy	ArrayExpress (https://www.ebi.ac.uk/biostudies/arrayexpress)	E-MTAB-11699	ERR9707915	ftp://ftp.sra.ebi.ac.uk/vol1/fastq/ERR970/005/ERR9707915/ERR9707915.fastq.gz	31dc4974c3532bdaea7364ee3a04ee16
miRNA-seq	single-end	Random PCR	fr- firststrand	QIA-seq	Bos taurus	Herford	umbilical cord	Fetus male 1	late embryonic stage	78	days	male	45.787636, -108.489304	healthy	ArrayExpress (https://www.ebi.ac.uk/biostudies/arrayexpress)	E-MTAB-11699	ERR9707935	ftp://ftp.sra.ebi.ac.uk/vol1/fastq/ERR970/005/ERR9707935/ERR9707935.fastq.gz	5e06d501424511f3c82dc954af1594bd
miRNA-seq	single-end	Random PCR	fr- firststrand	QIA-seq	Bos taurus	Herford	umbilical cord	Fetus male 2	late embryonic stage	78	days	male	45.787636, -108.489304	healthy	ArrayExpress (https://www.ebi.ac.uk/biostudies/arrayexpress)	E-MTAB-11699	ERR9708053	ftp://ftp.sra.ebi.ac.uk/vol1/fastq/ERR970/003/ERR9708053/ERR9708053.fastq.gz	683032f710811da8efa39767ee5f17eb
miRNA-seq	single-end	Random PCR	fr- firststrand	QIA-seq	Bos taurus	Herford	umbilical cord	Fetus male 3	late embryonic stage	78	days	male	45.787636, -108.489304	healthy	ArrayExpress (https://www.ebi.ac.uk/biostudies/arrayexpress)	E-MTAB-11699	ERR9708078	ftp://ftp.sra.ebi.ac.uk/vol1/fastq/ERR970/008/ERR9708078/ERR9708078.fastq.gz	1e4624fd246337982783def987632bb8
miRNA-seq	single-end	Random PCR	fr- firststrand	QIA-seq	Bos taurus	Herford	umbilical cord	Fetus male 4	late embryonic stage	78	days	male	45.787636, -108.489304	healthy	ArrayExpress (https://www.ebi.ac.uk/biostudies/arrayexpress)	E-MTAB-11699	ERR9708107	ftp://ftp.sra.ebi.ac.uk/vol1/fastq/ERR970/007/ERR9708107/ERR9708107.fastq.gz	1cba4db9e1f7a42d6fecdcf790fd0a02
miRNA-seq	single-end	Random PCR	fr- firststrand	QIA-seq	Bos taurus	Herford	uterine endometrium	F12	adult	420	days	female	45.787636, -108.489304	healthy	ArrayExpress (https://www.ebi.ac.uk/biostudies/arrayexpress)	E-MTAB-11699	ERR9707986	ftp://ftp.sra.ebi.ac.uk/vol1/fastq/ERR970/006/ERR9707986/ERR9707986.fastq.gz	a476c11fc7d2351741885775a01dd2f9
miRNA-seq	single-end	Random PCR	fr- firststrand	QIA-seq	Bos taurus	Herford	uterine myometrium	F06	adult	420	days	female	45.787636, -108.489304	healthy	ArrayExpress (https://www.ebi.ac.uk/biostudies/arrayexpress)	E-MTAB-11699	ERR9708011	ftp://ftp.sra.ebi.ac.uk/vol1/fastq/ERR970/001/ERR9708011/ERR9708011.fastq.gz	4d054576bddf13c8f8788cf4ff947f6e
miRNA-seq	single-end	Random PCR	fr- firststrand	QIA-seq	Bos taurus	Herford	uterine myometrium	F07	adult	420	days	female	45.787636, -108.489304	healthy	ArrayExpress (https://www.ebi.ac.uk/biostudies/arrayexpress)	E-MTAB-11699	ERR9708122	ftp://ftp.sra.ebi.ac.uk/vol1/fastq/ERR970/002/ERR9708122/ERR9708122.fastq.gz	500f9d5a60d5da98efd85b553ea6d8b3
ATAC-seq	Paired-end	Random PCR	fr- firststrand	Illumina TruSeq	Bos taurus	Herford	abomasum	M08	adult	420	days	male	45.787636, -108.489304	Healthy	ArrayExpress (https://www.ebi.ac.uk/biostudies/arrayexpress)	E-MTAB-11815	ERR9846743	ftp://ftp.sra.ebi.ac.uk/vol1/fastq/ERR984/003/ERR9846743/ERR9846743_1.fastq.gz	fb1e8b3055793c53c983cbb2133c8358
ATAC-seq	Paired-end	Random PCR	fr- firststrand	Illumina TruSeq	Bos taurus	Herford	abomasum	M08	adult	420	days	male	45.787636, -108.489304	Healthy	ArrayExpress (https://www.ebi.ac.uk/biostudies/arrayexpress)	E-MTAB-11815	ERR9846743	ftp://ftp.sra.ebi.ac.uk/vol1/fastq/ERR984/003/ERR9846743/ERR9846743_2.fastq.gz	a2afceda975203630d3cb2a54a1716fc
ATAC-seq	Paired-end	Random PCR	fr- firststrand	Illumina TruSeq	Bos taurus	Herford	abomasum	M22	adult	420	days	male	45.787636, -108.489304	Healthy	ArrayExpress (https://www.ebi.ac.uk/biostudies/arrayexpress)	E-MTAB-11815	ERR9846744	ftp://ftp.sra.ebi.ac.uk/vol1/fastq/ERR984/004/ERR9846744/ERR9846744_1.fastq.gz	37bcaf37ceccd73bbee891b70a0404c1
ATAC-seq	Paired-end	Random PCR	fr- firststrand	Illumina TruSeq	Bos taurus	Herford	abomasum	M22	adult	420	days	male	45.787636, -108.489304	Healthy	ArrayExpress (https://www.ebi.ac.uk/biostudies/arrayexpress)	E-MTAB-11815	ERR9846744	ftp://ftp.sra.ebi.ac.uk/vol1/fastq/ERR984/004/ERR9846744/ERR9846744_2.fastq.gz	4885b79f71f63a66a19c414fbbb84414
ATAC-seq	Paired-end	Random PCR	fr- firststrand	Illumina TruSeq	Bos taurus	Herford	adipocyte	M08	adult	420	days	male	45.787636, -108.489304	Healthy	ArrayExpress (https://www.ebi.ac.uk/biostudies/arrayexpress)	E-MTAB-11815	ERR9846745	ftp://ftp.sra.ebi.ac.uk/vol1/fastq/ERR984/005/ERR9846745/ERR9846745_1.fastq.gz	39143e0544ea2c481c8c3b7374f7bff6
ATAC-seq	Paired-end	Random PCR	fr- firststrand	Illumina TruSeq	Bos taurus	Herford	adipocyte	M08	adult	420	days	male	45.787636, -108.489304	Healthy	ArrayExpress (https://www.ebi.ac.uk/biostudies/arrayexpress)	E-MTAB-11815	ERR9846745	ftp://ftp.sra.ebi.ac.uk/vol1/fastq/ERR984/005/ERR9846745/ERR9846745_2.fastq.gz	09342c8fe0f2ce19afb66aecc888160a
ATAC-seq	Paired-end	Random PCR	fr- firststrand	Illumina TruSeq	Bos taurus	Herford	adipocyte	M09	adult	420	days	male	45.787636, -108.489304	Healthy	ArrayExpress (https://www.ebi.ac.uk/biostudies/arrayexpress)	E-MTAB-11815	ERR9846747	ftp://ftp.sra.ebi.ac.uk/vol1/fastq/ERR984/007/ERR9846747/ERR9846747_1.fastq.gz	23b1f9368b2898f361b33319c1109cef
ATAC-seq	Paired-end	Random PCR	fr- firststrand	Illumina TruSeq	Bos taurus	Herford	adipocyte	M09	adult	420	days	male	45.787636, -108.489304	Healthy	ArrayExpress (https://www.ebi.ac.uk/biostudies/arrayexpress)	E-MTAB-11815	ERR9846747	ftp://ftp.sra.ebi.ac.uk/vol1/fastq/ERR984/007/ERR9846747/ERR9846747_2.fastq.gz	0493bf8971aba072f331178a07a09a35
ATAC-seq	Paired-end	Random PCR	fr- firststrand	Illumina TruSeq	Bos taurus	Herford	adipocyte	M22	adult	420	days	male	45.787636, -108.489304	Healthy	ArrayExpress (https://www.ebi.ac.uk/biostudies/arrayexpress)	E-MTAB-11815	ERR9846746	ftp://ftp.sra.ebi.ac.uk/vol1/fastq/ERR984/006/ERR9846746/ERR9846746_1.fastq.gz	9b985a6c38796471a5d9d00cf6c6d6e6
ATAC-seq	Paired-end	Random PCR	fr- firststrand	Illumina TruSeq	Bos taurus	Herford	adipocyte	M22	adult	420	days	male	45.787636, -108.489304	Healthy	ArrayExpress (https://www.ebi.ac.uk/biostudies/arrayexpress)	E-MTAB-11815	ERR9846746	ftp://ftp.sra.ebi.ac.uk/vol1/fastq/ERR984/006/ERR9846746/ERR9846746_2.fastq.gz	42ca538b77c7fe8ba1158600e764f94f
ATAC-seq	Paired-end	Random PCR	fr- firststrand	Illumina TruSeq	Bos taurus	Herford	bladder	M08	adult	420	days	male	45.787636, -108.489304	Healthy	ArrayExpress (https://www.ebi.ac.uk/biostudies/arrayexpress)	E-MTAB-11815	ERR9846748	ftp://ftp.sra.ebi.ac.uk/vol1/fastq/ERR984/008/ERR9846748/ERR9846748_1.fastq.gz	3f16076c10e7c9ff522ec4cd20dcedb1
ATAC-seq	Paired-end	Random PCR	fr- firststrand	Illumina TruSeq	Bos taurus	Herford	bladder	M08	adult	420	days	male	45.787636, -108.489304	Healthy	ArrayExpress (https://www.ebi.ac.uk/biostudies/arrayexpress)	E-MTAB-11815	ERR9846748	ftp://ftp.sra.ebi.ac.uk/vol1/fastq/ERR984/008/ERR9846748/ERR9846748_2.fastq.gz	d1096d0d560d1f3dbdd9cc0355b81043
ATAC-seq	Paired-end	Random PCR	fr- firststrand	Illumina TruSeq	Bos taurus	Herford	bladder	M22	adult	420	days	male	45.787636, -108.489304	Healthy	ArrayExpress (https://www.ebi.ac.uk/biostudies/arrayexpress)	E-MTAB-11815	ERR9846749	ftp://ftp.sra.ebi.ac.uk/vol1/fastq/ERR984/009/ERR9846749/ERR9846749_1.fastq.gz	9dbd5c3f982c8a8acf1f54d7c40fb0ca
ATAC-seq	Paired-end	Random PCR	fr- firststrand	Illumina TruSeq	Bos taurus	Herford	bladder	M22	adult	420	days	male	45.787636, -108.489304	Healthy	ArrayExpress (https://www.ebi.ac.uk/biostudies/arrayexpress)	E-MTAB-11815	ERR9846749	ftp://ftp.sra.ebi.ac.uk/vol1/fastq/ERR984/009/ERR9846749/ERR9846749_2.fastq.gz	f0b72c90e100b42a5a9d9931709f683f
ATAC-seq	Paired-end	Random PCR	fr- firststrand	Illumina TruSeq	Bos taurus	Herford	bone marrow	M08	adult	420	days	male	45.787636, -108.489304	Healthy	ArrayExpress (https://www.ebi.ac.uk/biostudies/arrayexpress)	E-MTAB-11815	ERR9846750	ftp://ftp.sra.ebi.ac.uk/vol1/fastq/ERR984/000/ERR9846750/ERR9846750_1.fastq.gz	f29fbe2d8e92e3f36a33eaa148c797fe
ATAC-seq	Paired-end	Random PCR	fr- firststrand	Illumina TruSeq	Bos taurus	Herford	bone marrow	M08	adult	420	days	male	45.787636, -108.489304	Healthy	ArrayExpress (https://www.ebi.ac.uk/biostudies/arrayexpress)	E-MTAB-11815	ERR9846750	ftp://ftp.sra.ebi.ac.uk/vol1/fastq/ERR984/000/ERR9846750/ERR9846750_2.fastq.gz	9483c6264cde6dd3b7d35c79bd2835dc
ATAC-seq	Paired-end	Random PCR	fr- firststrand	Illumina TruSeq	Bos taurus	Herford	bone marrow	M22	adult	420	days	male	45.787636, -108.489304	Healthy	ArrayExpress (https://www.ebi.ac.uk/biostudies/arrayexpress)	E-MTAB-11815	ERR9846751	ftp://ftp.sra.ebi.ac.uk/vol1/fastq/ERR984/001/ERR9846751/ERR9846751_1.fastq.gz	469af172ac806b1cbbbbbd2ed72a0c4b
ATAC-seq	Paired-end	Random PCR	fr- firststrand	Illumina TruSeq	Bos taurus	Herford	bone marrow	M22	adult	420	days	male	45.787636, -108.489304	Healthy	ArrayExpress (https://www.ebi.ac.uk/biostudies/arrayexpress)	E-MTAB-11815	ERR9846751	ftp://ftp.sra.ebi.ac.uk/vol1/fastq/ERR984/001/ERR9846751/ERR9846751_2.fastq.gz	a308898d025c58285e15a84f22cd3569
ATAC-seq	Paired-end	Random PCR	fr- firststrand	Illumina TruSeq	Bos taurus	Herford	brain	Fetus male 1	late embryonic stage	78	days	male	45.787636, -108.489304	Healthy	ArrayExpress (https://www.ebi.ac.uk/biostudies/arrayexpress)	E-MTAB-11815	ERR9846766	ftp://ftp.sra.ebi.ac.uk/vol1/fastq/ERR984/006/ERR9846766/ERR9846766_1.fastq.gz	3c9a4e6201dbdfedfc7ab32d66a9224e
ATAC-seq	Paired-end	Random PCR	fr- firststrand	Illumina TruSeq	Bos taurus	Herford	brain	Fetus male 1	late embryonic stage	78	days	male	45.787636, -108.489304	Healthy	ArrayExpress (https://www.ebi.ac.uk/biostudies/arrayexpress)	E-MTAB-11815	ERR9846766	ftp://ftp.sra.ebi.ac.uk/vol1/fastq/ERR984/006/ERR9846766/ERR9846766_2.fastq.gz	8bdd5f6074f50a98506dd5100120a8a6
ATAC-seq	Paired-end	Random PCR	fr- firststrand	Illumina TruSeq	Bos taurus	Herford	brain	Fetus male 2	late embryonic stage	78	days	male	45.787636, -108.489304	Healthy	ArrayExpress (https://www.ebi.ac.uk/biostudies/arrayexpress)	E-MTAB-11815	ERR9846767	ftp://ftp.sra.ebi.ac.uk/vol1/fastq/ERR984/007/ERR9846767/ERR9846767_1.fastq.gz	b53bfb26ac851ddf093bfff8c521ba81
ATAC-seq	Paired-end	Random PCR	fr- firststrand	Illumina TruSeq	Bos taurus	Herford	brain	Fetus male 2	late embryonic stage	78	days	male	45.787636, -108.489304	Healthy	ArrayExpress (https://www.ebi.ac.uk/biostudies/arrayexpress)	E-MTAB-11815	ERR9846767	ftp://ftp.sra.ebi.ac.uk/vol1/fastq/ERR984/007/ERR9846767/ERR9846767_2.fastq.gz	9b25132a84d47c26c3cd27abb94b0997
ATAC-seq	Paired-end	Random PCR	fr- firststrand	Illumina TruSeq	Bos taurus	Herford	brain frontal cortex	M08	adult	420	days	male	45.787636, -108.489304	Healthy	ArrayExpress (https://www.ebi.ac.uk/biostudies/arrayexpress)	E-MTAB-11815	ERR9846752	ftp://ftp.sra.ebi.ac.uk/vol1/fastq/ERR984/002/ERR9846752/ERR9846752_1.fastq.gz	52f7a6b8bfb2393ffe87c86861b39663
ATAC-seq	Paired-end	Random PCR	fr- firststrand	Illumina TruSeq	Bos taurus	Herford	brain frontal cortex	M08	adult	420	days	male	45.787636, -108.489304	Healthy	ArrayExpress (https://www.ebi.ac.uk/biostudies/arrayexpress)	E-MTAB-11815	ERR9846752	ftp://ftp.sra.ebi.ac.uk/vol1/fastq/ERR984/002/ERR9846752/ERR9846752_2.fastq.gz	f5928fa625ee3b0343a9e4fee52ffbaa
ATAC-seq	Paired-end	Random PCR	fr- firststrand	Illumina TruSeq	Bos taurus	Herford	caput epididymis	M08	adult	420	days	male	45.787636, -108.489304	Healthy	ArrayExpress (https://www.ebi.ac.uk/biostudies/arrayexpress)	E-MTAB-11815	ERR9846762	ftp://ftp.sra.ebi.ac.uk/vol1/fastq/ERR984/002/ERR9846762/ERR9846762_1.fastq.gz	0c08f90e6d33372be683ae655ab7e53b
ATAC-seq	Paired-end	Random PCR	fr- firststrand	Illumina TruSeq	Bos taurus	Herford	caput epididymis	M08	adult	420	days	male	45.787636, -108.489304	Healthy	ArrayExpress (https://www.ebi.ac.uk/biostudies/arrayexpress)	E-MTAB-11815	ERR9846762	ftp://ftp.sra.ebi.ac.uk/vol1/fastq/ERR984/002/ERR9846762/ERR9846762_2.fastq.gz	4f58a8938be1258ff48195266ede92ba
ATAC-seq	Paired-end	Random PCR	fr- firststrand	Illumina TruSeq	Bos taurus	Herford	caput epididymis	M22	adult	420	days	male	45.787636, -108.489304	Healthy	ArrayExpress (https://www.ebi.ac.uk/biostudies/arrayexpress)	E-MTAB-11815	ERR9846763	ftp://ftp.sra.ebi.ac.uk/vol1/fastq/ERR984/003/ERR9846763/ERR9846763_1.fastq.gz	8bd726e9ff37c50856ea050b06c1ef7e
ATAC-seq	Paired-end	Random PCR	fr- firststrand	Illumina TruSeq	Bos taurus	Herford	caput epididymis	M22	adult	420	days	male	45.787636, -108.489304	Healthy	ArrayExpress (https://www.ebi.ac.uk/biostudies/arrayexpress)	E-MTAB-11815	ERR9846763	ftp://ftp.sra.ebi.ac.uk/vol1/fastq/ERR984/003/ERR9846763/ERR9846763_2.fastq.gz	8c2c9bc3e4b28588720e855688a2d960
ATAC-seq	Paired-end	Random PCR	fr- firststrand	Illumina TruSeq	Bos taurus	Herford	cecum	M08	adult	420	days	male	45.787636, -108.489304	Healthy	ArrayExpress (https://www.ebi.ac.uk/biostudies/arrayexpress)	E-MTAB-11815	ERR9846753	ftp://ftp.sra.ebi.ac.uk/vol1/fastq/ERR984/003/ERR9846753/ERR9846753_1.fastq.gz	9d33f1ec0edc20b1b4d1589616fe6351
ATAC-seq	Paired-end	Random PCR	fr- firststrand	Illumina TruSeq	Bos taurus	Herford	cecum	M08	adult	420	days	male	45.787636, -108.489304	Healthy	ArrayExpress (https://www.ebi.ac.uk/biostudies/arrayexpress)	E-MTAB-11815	ERR9846753	ftp://ftp.sra.ebi.ac.uk/vol1/fastq/ERR984/003/ERR9846753/ERR9846753_2.fastq.gz	92142b29c4c257ebde0ac9d2b2617bc4
ATAC-seq	Paired-end	Random PCR	fr- firststrand	Illumina TruSeq	Bos taurus	Herford	cecum	M22	adult	420	days	male	45.787636, -108.489304	Healthy	ArrayExpress (https://www.ebi.ac.uk/biostudies/arrayexpress)	E-MTAB-11815	ERR9846754	ftp://ftp.sra.ebi.ac.uk/vol1/fastq/ERR984/004/ERR9846754/ERR9846754_1.fastq.gz	b8037bb8663f269caff49050f81e09a9
ATAC-seq	Paired-end	Random PCR	fr- firststrand	Illumina TruSeq	Bos taurus	Herford	cecum	M22	adult	420	days	male	45.787636, -108.489304	Healthy	ArrayExpress (https://www.ebi.ac.uk/biostudies/arrayexpress)	E-MTAB-11815	ERR9846754	ftp://ftp.sra.ebi.ac.uk/vol1/fastq/ERR984/004/ERR9846754/ERR9846754_2.fastq.gz	6ea377c92fd2ca1215f16764ddf36e73
ATAC-seq	Paired-end	Random PCR	fr- firststrand	Illumina TruSeq	Bos taurus	Herford	cerebellum	M08	adult	420	days	male	45.787636, -108.489304	Healthy	ArrayExpress (https://www.ebi.ac.uk/biostudies/arrayexpress)	E-MTAB-11815	ERR9846755	ftp://ftp.sra.ebi.ac.uk/vol1/fastq/ERR984/005/ERR9846755/ERR9846755_1.fastq.gz	7f91b7920dc69531f9170a7c0e860e10
ATAC-seq	Paired-end	Random PCR	fr- firststrand	Illumina TruSeq	Bos taurus	Herford	cerebellum	M08	adult	420	days	male	45.787636, -108.489304	Healthy	ArrayExpress (https://www.ebi.ac.uk/biostudies/arrayexpress)	E-MTAB-11815	ERR9846755	ftp://ftp.sra.ebi.ac.uk/vol1/fastq/ERR984/005/ERR9846755/ERR9846755_2.fastq.gz	3cf9c9467067e645afb72f2072de4815
ATAC-seq	Paired-end	Random PCR	fr- firststrand	Illumina TruSeq	Bos taurus	Herford	colon	M08	adult	420	days	male	45.787636, -108.489304	Healthy	ArrayExpress (https://www.ebi.ac.uk/biostudies/arrayexpress)	E-MTAB-11815	ERR9846757	ftp://ftp.sra.ebi.ac.uk/vol1/fastq/ERR984/007/ERR9846757/ERR9846757_1.fastq.gz	03693f8cd3a2e8a6df17eb5177ed6fdc
ATAC-seq	Paired-end	Random PCR	fr- firststrand	Illumina TruSeq	Bos taurus	Herford	colon	M08	adult	420	days	male	45.787636, -108.489304	Healthy	ArrayExpress (https://www.ebi.ac.uk/biostudies/arrayexpress)	E-MTAB-11815	ERR9846757	ftp://ftp.sra.ebi.ac.uk/vol1/fastq/ERR984/007/ERR9846757/ERR9846757_2.fastq.gz	3f7e0e0ad5dd1feba4f3e6e3bade9f33
ATAC-seq	Paired-end	Random PCR	fr- firststrand	Illumina TruSeq	Bos taurus	Herford	colon	M22	adult	420	days	male	45.787636, -108.489304	Healthy	ArrayExpress (https://www.ebi.ac.uk/biostudies/arrayexpress)	E-MTAB-11815	ERR9846756	ftp://ftp.sra.ebi.ac.uk/vol1/fastq/ERR984/006/ERR9846756/ERR9846756_1.fastq.gz	ddc864832e1b86994a3b7ac9866f5a3a
ATAC-seq	Paired-end	Random PCR	fr- firststrand	Illumina TruSeq	Bos taurus	Herford	colon	M22	adult	420	days	male	45.787636, -108.489304	Healthy	ArrayExpress (https://www.ebi.ac.uk/biostudies/arrayexpress)	E-MTAB-11815	ERR9846756	ftp://ftp.sra.ebi.ac.uk/vol1/fastq/ERR984/006/ERR9846756/ERR9846756_2.fastq.gz	36dc6bbd6dec39b894d3824370b57fb2
ATAC-seq	Paired-end	Random PCR	fr- firststrand	Illumina TruSeq	Bos taurus	Herford	duodenum	M08	adult	420	days	male	45.787636, -108.489304	Healthy	ArrayExpress (https://www.ebi.ac.uk/biostudies/arrayexpress)	E-MTAB-11815	ERR9846758	ftp://ftp.sra.ebi.ac.uk/vol1/fastq/ERR984/008/ERR9846758/ERR9846758_1.fastq.gz	25cade796e73890dc5c2b01cd719c9c8
ATAC-seq	Paired-end	Random PCR	fr- firststrand	Illumina TruSeq	Bos taurus	Herford	duodenum	M08	adult	420	days	male	45.787636, -108.489304	Healthy	ArrayExpress (https://www.ebi.ac.uk/biostudies/arrayexpress)	E-MTAB-11815	ERR9846758	ftp://ftp.sra.ebi.ac.uk/vol1/fastq/ERR984/008/ERR9846758/ERR9846758_2.fastq.gz	5d417928e2f641626851b85026794850
ATAC-seq	Paired-end	Random PCR	fr- firststrand	Illumina TruSeq	Bos taurus	Herford	duodenum	M22	adult	420	days	male	45.787636, -108.489304	Healthy	ArrayExpress (https://www.ebi.ac.uk/biostudies/arrayexpress)	E-MTAB-11815	ERR9846759	ftp://ftp.sra.ebi.ac.uk/vol1/fastq/ERR984/009/ERR9846759/ERR9846759_1.fastq.gz	4bcf2ef69ae3945e8fd05096084f2e80
ATAC-seq	Paired-end	Random PCR	fr- firststrand	Illumina TruSeq	Bos taurus	Herford	duodenum	M22	adult	420	days	male	45.787636, -108.489304	Healthy	ArrayExpress (https://www.ebi.ac.uk/biostudies/arrayexpress)	E-MTAB-11815	ERR9846759	ftp://ftp.sra.ebi.ac.uk/vol1/fastq/ERR984/009/ERR9846759/ERR9846759_2.fastq.gz	d56bb2bff6893bf8b55452c378063cf7
ATAC-seq	Paired-end	Random PCR	fr- firststrand	Illumina TruSeq	Bos taurus	Herford	esophagus	M08	adult	420	days	male	45.787636, -108.489304	Healthy	ArrayExpress (https://www.ebi.ac.uk/biostudies/arrayexpress)	E-MTAB-11815	ERR9846765	ftp://ftp.sra.ebi.ac.uk/vol1/fastq/ERR984/005/ERR9846765/ERR9846765_1.fastq.gz	7aa19d04dd9f358fd7be83cc9eeab3f9
ATAC-seq	Paired-end	Random PCR	fr- firststrand	Illumina TruSeq	Bos taurus	Herford	esophagus	M08	adult	420	days	male	45.787636, -108.489304	Healthy	ArrayExpress (https://www.ebi.ac.uk/biostudies/arrayexpress)	E-MTAB-11815	ERR9846765	ftp://ftp.sra.ebi.ac.uk/vol1/fastq/ERR984/005/ERR9846765/ERR9846765_2.fastq.gz	edcd4ae38e276d77ee1db371c5609c25
ATAC-seq	Paired-end	Random PCR	fr- firststrand	Illumina TruSeq	Bos taurus	Herford	esophagus	M22	adult	420	days	male	45.787636, -108.489304	Healthy	ArrayExpress (https://www.ebi.ac.uk/biostudies/arrayexpress)	E-MTAB-11815	ERR9846764	ftp://ftp.sra.ebi.ac.uk/vol1/fastq/ERR984/004/ERR9846764/ERR9846764_1.fastq.gz	f757f852efcd391cd7c7f5f0f2e337d3
ATAC-seq	Paired-end	Random PCR	fr- firststrand	Illumina TruSeq	Bos taurus	Herford	esophagus	M22	adult	420	days	male	45.787636, -108.489304	Healthy	ArrayExpress (https://www.ebi.ac.uk/biostudies/arrayexpress)	E-MTAB-11815	ERR9846764	ftp://ftp.sra.ebi.ac.uk/vol1/fastq/ERR984/004/ERR9846764/ERR9846764_2.fastq.gz	943e934a7506f6c947f8115b4e19a0c5
ATAC-seq	Paired-end	Random PCR	fr- firststrand	Illumina TruSeq	Bos taurus	Herford	gallbladder	M08	adult	420	days	male	45.787636, -108.489304	Healthy	ArrayExpress (https://www.ebi.ac.uk/biostudies/arrayexpress)	E-MTAB-11815	ERR9846783	ftp://ftp.sra.ebi.ac.uk/vol1/fastq/ERR984/003/ERR9846783/ERR9846783_1.fastq.gz	9bcd7396ad982e481fbfdd4110de00d4
ATAC-seq	Paired-end	Random PCR	fr- firststrand	Illumina TruSeq	Bos taurus	Herford	gallbladder	M08	adult	420	days	male	45.787636, -108.489304	Healthy	ArrayExpress (https://www.ebi.ac.uk/biostudies/arrayexpress)	E-MTAB-11815	ERR9846783	ftp://ftp.sra.ebi.ac.uk/vol1/fastq/ERR984/003/ERR9846783/ERR9846783_2.fastq.gz	cd8d47c58b315d7eda947d278275cf48
ATAC-seq	Paired-end	Random PCR	fr- firststrand	Illumina TruSeq	Bos taurus	Herford	gallbladder	M22	adult	420	days	male	45.787636, -108.489304	Healthy	ArrayExpress (https://www.ebi.ac.uk/biostudies/arrayexpress)	E-MTAB-11815	ERR9846782	ftp://ftp.sra.ebi.ac.uk/vol1/fastq/ERR984/002/ERR9846782/ERR9846782_1.fastq.gz	795d491224141a78641594ae9a00a002
ATAC-seq	Paired-end	Random PCR	fr- firststrand	Illumina TruSeq	Bos taurus	Herford	gallbladder	M22	adult	420	days	male	45.787636, -108.489304	Healthy	ArrayExpress (https://www.ebi.ac.uk/biostudies/arrayexpress)	E-MTAB-11815	ERR9846782	ftp://ftp.sra.ebi.ac.uk/vol1/fastq/ERR984/002/ERR9846782/ERR9846782_2.fastq.gz	59dbef309dda8de4c7001fbd0596e5df
ATAC-seq	Paired-end	Random PCR	fr- firststrand	Illumina TruSeq	Bos taurus	Herford	gonad	Fetus male 2	late embryonic stage	78	days	male	45.787636, -108.489304	Healthy	ArrayExpress (https://www.ebi.ac.uk/biostudies/arrayexpress)	E-MTAB-11815	ERR9846769	ftp://ftp.sra.ebi.ac.uk/vol1/fastq/ERR984/009/ERR9846769/ERR9846769_1.fastq.gz	fbcdc1c52af75c8ff207f9c5a58486dc
ATAC-seq	Paired-end	Random PCR	fr- firststrand	Illumina TruSeq	Bos taurus	Herford	gonad	Fetus male 2	late embryonic stage	78	days	male	45.787636, -108.489304	Healthy	ArrayExpress (https://www.ebi.ac.uk/biostudies/arrayexpress)	E-MTAB-11815	ERR9846769	ftp://ftp.sra.ebi.ac.uk/vol1/fastq/ERR984/009/ERR9846769/ERR9846769_2.fastq.gz	93f22687790056c12bed8cec8609e7b1
ATAC-seq	Paired-end	Random PCR	fr- firststrand	Illumina TruSeq	Bos taurus	Herford	gonad	Fetus male 3	late embryonic stage	78	days	male	45.787636, -108.489304	Healthy	ArrayExpress (https://www.ebi.ac.uk/biostudies/arrayexpress)	E-MTAB-11815	ERR9846768	ftp://ftp.sra.ebi.ac.uk/vol1/fastq/ERR984/008/ERR9846768/ERR9846768_1.fastq.gz	352f7dd67d6086777245c2a7b3c63489
ATAC-seq	Paired-end	Random PCR	fr- firststrand	Illumina TruSeq	Bos taurus	Herford	gonad	Fetus male 3	late embryonic stage	78	days	male	45.787636, -108.489304	Healthy	ArrayExpress (https://www.ebi.ac.uk/biostudies/arrayexpress)	E-MTAB-11815	ERR9846768	ftp://ftp.sra.ebi.ac.uk/vol1/fastq/ERR984/008/ERR9846768/ERR9846768_2.fastq.gz	74a2cd3d0bf8a4258ece2b0ca1afdd7c
ATAC-seq	Paired-end	Random PCR	fr- firststrand	Illumina TruSeq	Bos taurus	Herford	hair follicle	M08	adult	420	days	male	45.787636, -108.489304	Healthy	ArrayExpress (https://www.ebi.ac.uk/biostudies/arrayexpress)	E-MTAB-11815	ERR9846781	ftp://ftp.sra.ebi.ac.uk/vol1/fastq/ERR984/001/ERR9846781/ERR9846781_1.fastq.gz	ad2fa137ba80d8795d1af30ef90ad588
ATAC-seq	Paired-end	Random PCR	fr- firststrand	Illumina TruSeq	Bos taurus	Herford	hair follicle	M08	adult	420	days	male	45.787636, -108.489304	Healthy	ArrayExpress (https://www.ebi.ac.uk/biostudies/arrayexpress)	E-MTAB-11815	ERR9846781	ftp://ftp.sra.ebi.ac.uk/vol1/fastq/ERR984/001/ERR9846781/ERR9846781_2.fastq.gz	9959e750737b5702aa60b208a825a428
ATAC-seq	Paired-end	Random PCR	fr- firststrand	Illumina TruSeq	Bos taurus	Herford	hair follicle	M22	adult	420	days	male	45.787636, -108.489304	Healthy	ArrayExpress (https://www.ebi.ac.uk/biostudies/arrayexpress)	E-MTAB-11815	ERR9846780	ftp://ftp.sra.ebi.ac.uk/vol1/fastq/ERR984/000/ERR9846780/ERR9846780_1.fastq.gz	fc326dc877b8e4c56dfa794fe7ae205a
ATAC-seq	Paired-end	Random PCR	fr- firststrand	Illumina TruSeq	Bos taurus	Herford	hair follicle	M22	adult	420	days	male	45.787636, -108.489304	Healthy	ArrayExpress (https://www.ebi.ac.uk/biostudies/arrayexpress)	E-MTAB-11815	ERR9846780	ftp://ftp.sra.ebi.ac.uk/vol1/fastq/ERR984/000/ERR9846780/ERR9846780_2.fastq.gz	527546828248589cdf66385893b7d794
ATAC-seq	Paired-end	Random PCR	fr- firststrand	Illumina TruSeq	Bos taurus	Herford	heart	Fetus male 1	late embryonic stage	78	days	male	45.787636, -108.489304	Healthy	ArrayExpress (https://www.ebi.ac.uk/biostudies/arrayexpress)	E-MTAB-11815	ERR9846770	ftp://ftp.sra.ebi.ac.uk/vol1/fastq/ERR984/000/ERR9846770/ERR9846770_1.fastq.gz	ebf0be6999956583580a8304be7f1f77
ATAC-seq	Paired-end	Random PCR	fr- firststrand	Illumina TruSeq	Bos taurus	Herford	heart	Fetus male 1	late embryonic stage	78	days	male	45.787636, -108.489304	Healthy	ArrayExpress (https://www.ebi.ac.uk/biostudies/arrayexpress)	E-MTAB-11815	ERR9846770	ftp://ftp.sra.ebi.ac.uk/vol1/fastq/ERR984/000/ERR9846770/ERR9846770_2.fastq.gz	ea70664638655215b2e8c42c63b4fe87
ATAC-seq	Paired-end	Random PCR	fr- firststrand	Illumina TruSeq	Bos taurus	Herford	heart	Fetus male 2	late embryonic stage	78	days	male	45.787636, -108.489304	Healthy	ArrayExpress (https://www.ebi.ac.uk/biostudies/arrayexpress)	E-MTAB-11815	ERR9846785	ftp://ftp.sra.ebi.ac.uk/vol1/fastq/ERR984/005/ERR9846785/ERR9846785_1.fastq.gz	a33655be31148050bbd151775a4ead85
ATAC-seq	Paired-end	Random PCR	fr- firststrand	Illumina TruSeq	Bos taurus	Herford	heart	Fetus male 2	late embryonic stage	78	days	male	45.787636, -108.489304	Healthy	ArrayExpress (https://www.ebi.ac.uk/biostudies/arrayexpress)	E-MTAB-11815	ERR9846785	ftp://ftp.sra.ebi.ac.uk/vol1/fastq/ERR984/005/ERR9846785/ERR9846785_2.fastq.gz	43c188e5c900da4bce0adb51e13f6811
ATAC-seq	Paired-end	Random PCR	fr- firststrand	Illumina TruSeq	Bos taurus	Herford	heart	Fetus male 3	late embryonic stage	78	days	male	45.787636, -108.489304	Healthy	ArrayExpress (https://www.ebi.ac.uk/biostudies/arrayexpress)	E-MTAB-11815	ERR9846784	ftp://ftp.sra.ebi.ac.uk/vol1/fastq/ERR984/004/ERR9846784/ERR9846784_1.fastq.gz	b66ec80f40d83e402a819db3a84263ef
ATAC-seq	Paired-end	Random PCR	fr- firststrand	Illumina TruSeq	Bos taurus	Herford	heart	Fetus male 3	late embryonic stage	78	days	male	45.787636, -108.489304	Healthy	ArrayExpress (https://www.ebi.ac.uk/biostudies/arrayexpress)	E-MTAB-11815	ERR9846784	ftp://ftp.sra.ebi.ac.uk/vol1/fastq/ERR984/004/ERR9846784/ERR9846784_2.fastq.gz	c7f34afea1f8b2947424bcad6b9a2479
ATAC-seq	Paired-end	Random PCR	fr- firststrand	Illumina TruSeq	Bos taurus	Herford	heart	Fetus male 4	late embryonic stage	78	days	male	45.787636, -108.489304	Healthy	ArrayExpress (https://www.ebi.ac.uk/biostudies/arrayexpress)	E-MTAB-11815	ERR9846771	ftp://ftp.sra.ebi.ac.uk/vol1/fastq/ERR984/001/ERR9846771/ERR9846771_1.fastq.gz	6cc726846888d0a872fa7e1f61bac221
ATAC-seq	Paired-end	Random PCR	fr- firststrand	Illumina TruSeq	Bos taurus	Herford	heart	Fetus male 4	late embryonic stage	78	days	male	45.787636, -108.489304	Healthy	ArrayExpress (https://www.ebi.ac.uk/biostudies/arrayexpress)	E-MTAB-11815	ERR9846771	ftp://ftp.sra.ebi.ac.uk/vol1/fastq/ERR984/001/ERR9846771/ERR9846771_2.fastq.gz	54dcbc6767e0093e9b8cca6a836863f0
ATAC-seq	Paired-end	Random PCR	fr- firststrand	Illumina TruSeq	Bos taurus	Herford	hypothalamus	M08	adult	420	days	male	45.787636, -108.489304	Healthy	ArrayExpress (https://www.ebi.ac.uk/biostudies/arrayexpress)	E-MTAB-11815	ERR9846786	ftp://ftp.sra.ebi.ac.uk/vol1/fastq/ERR984/006/ERR9846786/ERR9846786_1.fastq.gz	0ad3f8c97c3e8a11695242b15241cf30
ATAC-seq	Paired-end	Random PCR	fr- firststrand	Illumina TruSeq	Bos taurus	Herford	hypothalamus	M08	adult	420	days	male	45.787636, -108.489304	Healthy	ArrayExpress (https://www.ebi.ac.uk/biostudies/arrayexpress)	E-MTAB-11815	ERR9846786	ftp://ftp.sra.ebi.ac.uk/vol1/fastq/ERR984/006/ERR9846786/ERR9846786_2.fastq.gz	efb05d9919a2cd8c105b6f86b9865cae
ATAC-seq	Paired-end	Random PCR	fr- firststrand	Illumina TruSeq	Bos taurus	Herford	ileum	M08	adult	420	days	male	45.787636, -108.489304	Healthy	ArrayExpress (https://www.ebi.ac.uk/biostudies/arrayexpress)	E-MTAB-11815	ERR9846787	ftp://ftp.sra.ebi.ac.uk/vol1/fastq/ERR984/007/ERR9846787/ERR9846787_1.fastq.gz	19e0b229466708e34f208636c7e617fc
ATAC-seq	Paired-end	Random PCR	fr- firststrand	Illumina TruSeq	Bos taurus	Herford	ileum	M08	adult	420	days	male	45.787636, -108.489304	Healthy	ArrayExpress (https://www.ebi.ac.uk/biostudies/arrayexpress)	E-MTAB-11815	ERR9846787	ftp://ftp.sra.ebi.ac.uk/vol1/fastq/ERR984/007/ERR9846787/ERR9846787_2.fastq.gz	fc27947a382b438d939f057ee1bd2fe5
ATAC-seq	Paired-end	Random PCR	fr- firststrand	Illumina TruSeq	Bos taurus	Herford	ileum	M22	adult	420	days	male	45.787636, -108.489304	Healthy	ArrayExpress (https://www.ebi.ac.uk/biostudies/arrayexpress)	E-MTAB-11815	ERR9846788	ftp://ftp.sra.ebi.ac.uk/vol1/fastq/ERR984/008/ERR9846788/ERR9846788_1.fastq.gz	73e764c21bc01ed5d5d486b65203566a
ATAC-seq	Paired-end	Random PCR	fr- firststrand	Illumina TruSeq	Bos taurus	Herford	ileum	M22	adult	420	days	male	45.787636, -108.489304	Healthy	ArrayExpress (https://www.ebi.ac.uk/biostudies/arrayexpress)	E-MTAB-11815	ERR9846788	ftp://ftp.sra.ebi.ac.uk/vol1/fastq/ERR984/008/ERR9846788/ERR9846788_2.fastq.gz	b02ee01427a580cab5fdc39df8aedd14
ATAC-seq	Paired-end	Random PCR	fr- firststrand	Illumina TruSeq	Bos taurus	Herford	internal tongue muscle	M08	adult	420	days	male	45.787636, -108.489304	Healthy	ArrayExpress (https://www.ebi.ac.uk/biostudies/arrayexpress)	E-MTAB-11815	ERR9846839	ftp://ftp.sra.ebi.ac.uk/vol1/fastq/ERR984/009/ERR9846839/ERR9846839_1.fastq.gz	658851790495ab2d79bb312f9e392390
ATAC-seq	Paired-end	Random PCR	fr- firststrand	Illumina TruSeq	Bos taurus	Herford	internal tongue muscle	M08	adult	420	days	male	45.787636, -108.489304	Healthy	ArrayExpress (https://www.ebi.ac.uk/biostudies/arrayexpress)	E-MTAB-11815	ERR9846839	ftp://ftp.sra.ebi.ac.uk/vol1/fastq/ERR984/009/ERR9846839/ERR9846839_2.fastq.gz	86499008ea2e6a2ada2fc0cb9b2f09a5
ATAC-seq	Paired-end	Random PCR	fr- firststrand	Illumina TruSeq	Bos taurus	Herford	internal tongue muscle	M22	adult	420	days	male	45.787636, -108.489304	Healthy	ArrayExpress (https://www.ebi.ac.uk/biostudies/arrayexpress)	E-MTAB-11815	ERR9846840	ftp://ftp.sra.ebi.ac.uk/vol1/fastq/ERR984/000/ERR9846840/ERR9846840_1.fastq.gz	77a88c1572e15324dafc4296aa234aaf
ATAC-seq	Paired-end	Random PCR	fr- firststrand	Illumina TruSeq	Bos taurus	Herford	internal tongue muscle	M22	adult	420	days	male	45.787636, -108.489304	Healthy	ArrayExpress (https://www.ebi.ac.uk/biostudies/arrayexpress)	E-MTAB-11815	ERR9846840	ftp://ftp.sra.ebi.ac.uk/vol1/fastq/ERR984/000/ERR9846840/ERR9846840_2.fastq.gz	32b1112c009737f66e0cfef5637e5ca5
ATAC-seq	Paired-end	Random PCR	fr- firststrand	Illumina TruSeq	Bos taurus	Herford	isthmus	M08	adult	420	days	male	45.787636, -108.489304	Healthy	ArrayExpress (https://www.ebi.ac.uk/biostudies/arrayexpress)	E-MTAB-11815	ERR9846789	ftp://ftp.sra.ebi.ac.uk/vol1/fastq/ERR984/009/ERR9846789/ERR9846789_1.fastq.gz	6b881b341df85713050b26647be199f1
ATAC-seq	Paired-end	Random PCR	fr- firststrand	Illumina TruSeq	Bos taurus	Herford	isthmus	M08	adult	420	days	male	45.787636, -108.489304	Healthy	ArrayExpress (https://www.ebi.ac.uk/biostudies/arrayexpress)	E-MTAB-11815	ERR9846789	ftp://ftp.sra.ebi.ac.uk/vol1/fastq/ERR984/009/ERR9846789/ERR9846789_2.fastq.gz	6ef3d6cbdc2399b4fd9d1d5162376c20
ATAC-seq	Paired-end	Random PCR	fr- firststrand	Illumina TruSeq	Bos taurus	Herford	isthmus	M22	adult	420	days	male	45.787636, -108.489304	Healthy	ArrayExpress (https://www.ebi.ac.uk/biostudies/arrayexpress)	E-MTAB-11815	ERR9846790	ftp://ftp.sra.ebi.ac.uk/vol1/fastq/ERR984/000/ERR9846790/ERR9846790_1.fastq.gz	2a8ecece0126d1f6809f6af8a7519ddb
ATAC-seq	Paired-end	Random PCR	fr- firststrand	Illumina TruSeq	Bos taurus	Herford	isthmus	M22	adult	420	days	male	45.787636, -108.489304	Healthy	ArrayExpress (https://www.ebi.ac.uk/biostudies/arrayexpress)	E-MTAB-11815	ERR9846790	ftp://ftp.sra.ebi.ac.uk/vol1/fastq/ERR984/000/ERR9846790/ERR9846790_2.fastq.gz	e913a314331abfa4fe3f6eadb2c1d063
ATAC-seq	Paired-end	Random PCR	fr- firststrand	Illumina TruSeq	Bos taurus	Herford	jejunum	M08	adult	420	days	male	45.787636, -108.489304	Healthy	ArrayExpress (https://www.ebi.ac.uk/biostudies/arrayexpress)	E-MTAB-11815	ERR9846791	ftp://ftp.sra.ebi.ac.uk/vol1/fastq/ERR984/001/ERR9846791/ERR9846791_1.fastq.gz	a673597ef79bbb8dc80e6f820942a96f
ATAC-seq	Paired-end	Random PCR	fr- firststrand	Illumina TruSeq	Bos taurus	Herford	jejunum	M08	adult	420	days	male	45.787636, -108.489304	Healthy	ArrayExpress (https://www.ebi.ac.uk/biostudies/arrayexpress)	E-MTAB-11815	ERR9846791	ftp://ftp.sra.ebi.ac.uk/vol1/fastq/ERR984/001/ERR9846791/ERR9846791_2.fastq.gz	e090cc2e1617e61213726746efb26166
ATAC-seq	Paired-end	Random PCR	fr- firststrand	Illumina TruSeq	Bos taurus	Herford	jejunum	M22	adult	420	days	male	45.787636, -108.489304	Healthy	ArrayExpress (https://www.ebi.ac.uk/biostudies/arrayexpress)	E-MTAB-11815	ERR9846792	ftp://ftp.sra.ebi.ac.uk/vol1/fastq/ERR984/002/ERR9846792/ERR9846792_1.fastq.gz	ae95ba05f8dfaa9bc98cf439130de75d
ATAC-seq	Paired-end	Random PCR	fr- firststrand	Illumina TruSeq	Bos taurus	Herford	jejunum	M22	adult	420	days	male	45.787636, -108.489304	Healthy	ArrayExpress (https://www.ebi.ac.uk/biostudies/arrayexpress)	E-MTAB-11815	ERR9846792	ftp://ftp.sra.ebi.ac.uk/vol1/fastq/ERR984/002/ERR9846792/ERR9846792_2.fastq.gz	7b6e108933e9456a343992c4fd0e632d
ATAC-seq	Paired-end	Random PCR	fr- firststrand	Illumina TruSeq	Bos taurus	Herford	kidney	Fetus male 1	late embryonic stage	78	days	male	45.787636, -108.489304	Healthy	ArrayExpress (https://www.ebi.ac.uk/biostudies/arrayexpress)	E-MTAB-11815	ERR9846772	ftp://ftp.sra.ebi.ac.uk/vol1/fastq/ERR984/002/ERR9846772/ERR9846772_1.fastq.gz	6b6b02edc41749a536e7ff77cd9d6f21
ATAC-seq	Paired-end	Random PCR	fr- firststrand	Illumina TruSeq	Bos taurus	Herford	kidney	Fetus male 1	late embryonic stage	78	days	male	45.787636, -108.489304	Healthy	ArrayExpress (https://www.ebi.ac.uk/biostudies/arrayexpress)	E-MTAB-11815	ERR9846772	ftp://ftp.sra.ebi.ac.uk/vol1/fastq/ERR984/002/ERR9846772/ERR9846772_2.fastq.gz	a38413c8f7215021e723f41399fc9b55
ATAC-seq	Paired-end	Random PCR	fr- firststrand	Illumina TruSeq	Bos taurus	Herford	kidney	Fetus male 4	late embryonic stage	78	days	male	45.787636, -108.489304	Healthy	ArrayExpress (https://www.ebi.ac.uk/biostudies/arrayexpress)	E-MTAB-11815	ERR9846773	ftp://ftp.sra.ebi.ac.uk/vol1/fastq/ERR984/003/ERR9846773/ERR9846773_1.fastq.gz	2411b2d31b8da4b713a2d4e0aabbb96f
ATAC-seq	Paired-end	Random PCR	fr- firststrand	Illumina TruSeq	Bos taurus	Herford	kidney	Fetus male 4	late embryonic stage	78	days	male	45.787636, -108.489304	Healthy	ArrayExpress (https://www.ebi.ac.uk/biostudies/arrayexpress)	E-MTAB-11815	ERR9846773	ftp://ftp.sra.ebi.ac.uk/vol1/fastq/ERR984/003/ERR9846773/ERR9846773_2.fastq.gz	68aa3c8332dca6b9203b1b230d228bc0
ATAC-seq	Paired-end	Random PCR	fr- firststrand	Illumina TruSeq	Bos taurus	Herford	kidney	M08	adult	420	days	male	45.787636, -108.489304	Healthy	ArrayExpress (https://www.ebi.ac.uk/biostudies/arrayexpress)	E-MTAB-11815	ERR9846793	ftp://ftp.sra.ebi.ac.uk/vol1/fastq/ERR984/003/ERR9846793/ERR9846793_1.fastq.gz	d005aeb476d0442454c4f4f2a64d46fa
ATAC-seq	Paired-end	Random PCR	fr- firststrand	Illumina TruSeq	Bos taurus	Herford	kidney	M08	adult	420	days	male	45.787636, -108.489304	Healthy	ArrayExpress (https://www.ebi.ac.uk/biostudies/arrayexpress)	E-MTAB-11815	ERR9846793	ftp://ftp.sra.ebi.ac.uk/vol1/fastq/ERR984/003/ERR9846793/ERR9846793_2.fastq.gz	8f7fde9d3285bf59fd20e47747bb5380
ATAC-seq	Paired-end	Random PCR	fr- firststrand	Illumina TruSeq	Bos taurus	Herford	kidney	M22	adult	420	days	male	45.787636, -108.489304	Healthy	ArrayExpress (https://www.ebi.ac.uk/biostudies/arrayexpress)	E-MTAB-11815	ERR9846794	ftp://ftp.sra.ebi.ac.uk/vol1/fastq/ERR984/004/ERR9846794/ERR9846794_1.fastq.gz	33ee2ef4a43c1caa0ed7910cbc62ec1a
ATAC-seq	Paired-end	Random PCR	fr- firststrand	Illumina TruSeq	Bos taurus	Herford	kidney	M22	adult	420	days	male	45.787636, -108.489304	Healthy	ArrayExpress (https://www.ebi.ac.uk/biostudies/arrayexpress)	E-MTAB-11815	ERR9846794	ftp://ftp.sra.ebi.ac.uk/vol1/fastq/ERR984/004/ERR9846794/ERR9846794_2.fastq.gz	eca00396d60f172624ffae02c3831f2e
ATAC-seq	Paired-end	Random PCR	fr- firststrand	Illumina TruSeq	Bos taurus	Herford	LD muscle	M08	adult	420	days	male	45.787636, -108.489304	Healthy	ArrayExpress (https://www.ebi.ac.uk/biostudies/arrayexpress)	E-MTAB-11815	ERR9846807	ftp://ftp.sra.ebi.ac.uk/vol1/fastq/ERR984/007/ERR9846807/ERR9846807_1.fastq.gz	40f7644e9e57f916526ef22965af3e32
ATAC-seq	Paired-end	Random PCR	fr- firststrand	Illumina TruSeq	Bos taurus	Herford	LD muscle	M08	adult	420	days	male	45.787636, -108.489304	Healthy	ArrayExpress (https://www.ebi.ac.uk/biostudies/arrayexpress)	E-MTAB-11815	ERR9846807	ftp://ftp.sra.ebi.ac.uk/vol1/fastq/ERR984/007/ERR9846807/ERR9846807_2.fastq.gz	bf4de8dc970adb495023f0653e190ef3
ATAC-seq	Paired-end	Random PCR	fr- firststrand	Illumina TruSeq	Bos taurus	Herford	LD muscle	Fetus male 1	late embryonic stage	78	days	male	45.787636, -108.489304	Healthy	ArrayExpress (https://www.ebi.ac.uk/biostudies/arrayexpress)	E-MTAB-11815	ERR9846776	ftp://ftp.sra.ebi.ac.uk/vol1/fastq/ERR984/006/ERR9846776/ERR9846776_1.fastq.gz	5044cf3e7cfbe712b5651f81bc00a3db
ATAC-seq	Paired-end	Random PCR	fr- firststrand	Illumina TruSeq	Bos taurus	Herford	LD muscle	Fetus male 1	late embryonic stage	78	days	male	45.787636, -108.489304	Healthy	ArrayExpress (https://www.ebi.ac.uk/biostudies/arrayexpress)	E-MTAB-11815	ERR9846776	ftp://ftp.sra.ebi.ac.uk/vol1/fastq/ERR984/006/ERR9846776/ERR9846776_2.fastq.gz	5e76f0aebcea24ab34ccb33aba8dbfb1
ATAC-seq	Paired-end	Random PCR	fr- firststrand	Illumina TruSeq	Bos taurus	Herford	LD muscle	Fetus male 2	late embryonic stage	78	days	male	45.787636, -108.489304	Healthy	ArrayExpress (https://www.ebi.ac.uk/biostudies/arrayexpress)	E-MTAB-11815	ERR9846777	ftp://ftp.sra.ebi.ac.uk/vol1/fastq/ERR984/007/ERR9846777/ERR9846777_1.fastq.gz	ffd1c2b750d7270301475c5ed3ea00b3
ATAC-seq	Paired-end	Random PCR	fr- firststrand	Illumina TruSeq	Bos taurus	Herford	LD muscle	Fetus male 2	late embryonic stage	78	days	male	45.787636, -108.489304	Healthy	ArrayExpress (https://www.ebi.ac.uk/biostudies/arrayexpress)	E-MTAB-11815	ERR9846777	ftp://ftp.sra.ebi.ac.uk/vol1/fastq/ERR984/007/ERR9846777/ERR9846777_2.fastq.gz	8843bca14080e5b4647af94e7c13435c
ATAC-seq	Paired-end	Random PCR	fr- firststrand	Illumina TruSeq	Bos taurus	Herford	liver	Fetus male 1	late embryonic stage	78	days	male	45.787636, -108.489304	Healthy	ArrayExpress (https://www.ebi.ac.uk/biostudies/arrayexpress)	E-MTAB-11815	ERR9846774	ftp://ftp.sra.ebi.ac.uk/vol1/fastq/ERR984/004/ERR9846774/ERR9846774_1.fastq.gz	aa355d28c7c8b0a2f8bdd9756912da3d
ATAC-seq	Paired-end	Random PCR	fr- firststrand	Illumina TruSeq	Bos taurus	Herford	liver	Fetus male 1	late embryonic stage	78	days	male	45.787636, -108.489304	Healthy	ArrayExpress (https://www.ebi.ac.uk/biostudies/arrayexpress)	E-MTAB-11815	ERR9846774	ftp://ftp.sra.ebi.ac.uk/vol1/fastq/ERR984/004/ERR9846774/ERR9846774_2.fastq.gz	17a56c71331853616e28dbbb59440f33
ATAC-seq	Paired-end	Random PCR	fr- firststrand	Illumina TruSeq	Bos taurus	Herford	liver	Fetus male 4	late embryonic stage	78	days	male	45.787636, -108.489304	Healthy	ArrayExpress (https://www.ebi.ac.uk/biostudies/arrayexpress)	E-MTAB-11815	ERR9846775	ftp://ftp.sra.ebi.ac.uk/vol1/fastq/ERR984/005/ERR9846775/ERR9846775_1.fastq.gz	4a32615a6da7ed60f15164851afa565c
ATAC-seq	Paired-end	Random PCR	fr- firststrand	Illumina TruSeq	Bos taurus	Herford	liver	Fetus male 4	late embryonic stage	78	days	male	45.787636, -108.489304	Healthy	ArrayExpress (https://www.ebi.ac.uk/biostudies/arrayexpress)	E-MTAB-11815	ERR9846775	ftp://ftp.sra.ebi.ac.uk/vol1/fastq/ERR984/005/ERR9846775/ERR9846775_2.fastq.gz	e0e94d8de7e4372e29652a7f071ec53a
ATAC-seq	Paired-end	Random PCR	fr- firststrand	Illumina TruSeq	Bos taurus	Herford	liver	M08	adult	420	days	male	45.787636, -108.489304	Healthy	ArrayExpress (https://www.ebi.ac.uk/biostudies/arrayexpress)	E-MTAB-11815	ERR9846800	ftp://ftp.sra.ebi.ac.uk/vol1/fastq/ERR984/000/ERR9846800/ERR9846800_1.fastq.gz	7a316627f28e23a90babd9f69321805d
ATAC-seq	Paired-end	Random PCR	fr- firststrand	Illumina TruSeq	Bos taurus	Herford	liver	M08	adult	420	days	male	45.787636, -108.489304	Healthy	ArrayExpress (https://www.ebi.ac.uk/biostudies/arrayexpress)	E-MTAB-11815	ERR9846800	ftp://ftp.sra.ebi.ac.uk/vol1/fastq/ERR984/000/ERR9846800/ERR9846800_2.fastq.gz	154108220349d6c7e254d873aae0d0ef
ATAC-seq	Paired-end	Random PCR	fr- firststrand	Illumina TruSeq	Bos taurus	Herford	lung	M22	adult	420	days	male	45.787636, -108.489304	Healthy	ArrayExpress (https://www.ebi.ac.uk/biostudies/arrayexpress)	E-MTAB-11815	ERR9846801	ftp://ftp.sra.ebi.ac.uk/vol1/fastq/ERR984/001/ERR9846801/ERR9846801_1.fastq.gz	00b263b0d832222ddf4369e7d54b99ea
ATAC-seq	Paired-end	Random PCR	fr- firststrand	Illumina TruSeq	Bos taurus	Herford	lung	M22	adult	420	days	male	45.787636, -108.489304	Healthy	ArrayExpress (https://www.ebi.ac.uk/biostudies/arrayexpress)	E-MTAB-11815	ERR9846801	ftp://ftp.sra.ebi.ac.uk/vol1/fastq/ERR984/001/ERR9846801/ERR9846801_2.fastq.gz	1a6b5e6a009c20bc93450ceacbada16e
ATAC-seq	Paired-end	Random PCR	fr- firststrand	Illumina TruSeq	Bos taurus	Herford	lymph nodes	M08	adult	420	days	male	45.787636, -108.489304	Healthy	ArrayExpress (https://www.ebi.ac.uk/biostudies/arrayexpress)	E-MTAB-11815	ERR9846802	ftp://ftp.sra.ebi.ac.uk/vol1/fastq/ERR984/002/ERR9846802/ERR9846802_1.fastq.gz	bd193716df54e9233c3793d5ad0c3788
ATAC-seq	Paired-end	Random PCR	fr- firststrand	Illumina TruSeq	Bos taurus	Herford	lymph nodes	M08	adult	420	days	male	45.787636, -108.489304	Healthy	ArrayExpress (https://www.ebi.ac.uk/biostudies/arrayexpress)	E-MTAB-11815	ERR9846802	ftp://ftp.sra.ebi.ac.uk/vol1/fastq/ERR984/002/ERR9846802/ERR9846802_2.fastq.gz	7257ef3816b8e563aa1864e3eaae2aee
ATAC-seq	Paired-end	Random PCR	fr- firststrand	Illumina TruSeq	Bos taurus	Herford	lymph nodes	M22	adult	420	days	male	45.787636, -108.489304	Healthy	ArrayExpress (https://www.ebi.ac.uk/biostudies/arrayexpress)	E-MTAB-11815	ERR9846803	ftp://ftp.sra.ebi.ac.uk/vol1/fastq/ERR984/003/ERR9846803/ERR9846803_1.fastq.gz	9928d45d317f060e06d1db2cccc61913
ATAC-seq	Paired-end	Random PCR	fr- firststrand	Illumina TruSeq	Bos taurus	Herford	lymph nodes	M22	adult	420	days	male	45.787636, -108.489304	Healthy	ArrayExpress (https://www.ebi.ac.uk/biostudies/arrayexpress)	E-MTAB-11815	ERR9846803	ftp://ftp.sra.ebi.ac.uk/vol1/fastq/ERR984/003/ERR9846803/ERR9846803_2.fastq.gz	6358bfa79ca00accb7769d706556caba
ATAC-seq	Paired-end	Random PCR	fr- firststrand	Illumina TruSeq	Bos taurus	Holstein	mammary gland (virgin)	mam-01	adult	420	days	female	-38.066361, 175.330472	Healthy	ArrayExpress (https://www.ebi.ac.uk/biostudies/arrayexpress)	E-MTAB-11815	ERR9846845	ftp://ftp.sra.ebi.ac.uk/vol1/fastq/ERR984/005/ERR9846845/ERR9846845_1.fastq.gz	29561a2e02a6eafcb37befb9708a4d93
ATAC-seq	Paired-end	Random PCR	fr- firststrand	Illumina TruSeq	Bos taurus	Holstein	mammary gland (virgin)	mam-01	adult	420	days	female	-38.066361, 175.330472	Healthy	ArrayExpress (https://www.ebi.ac.uk/biostudies/arrayexpress)	E-MTAB-11815	ERR9846845	ftp://ftp.sra.ebi.ac.uk/vol1/fastq/ERR984/005/ERR9846845/ERR9846845_2.fastq.gz	076df880548489c3cf46d192b318b64e
ATAC-seq	Paired-end	Random PCR	fr- firststrand	Illumina TruSeq	Bos taurus	Holstein	mammary gland (virgin)	mam-02	adult	420	days	female	-38.066361, 175.330472	Healthy	ArrayExpress (https://www.ebi.ac.uk/biostudies/arrayexpress)	E-MTAB-11815	ERR9846846	ftp://ftp.sra.ebi.ac.uk/vol1/fastq/ERR984/006/ERR9846846/ERR9846846_1.fastq.gz	44256f93ac3df3cdbd7a837a8206f44f
ATAC-seq	Paired-end	Random PCR	fr- firststrand	Illumina TruSeq	Bos taurus	Holstein	mammary gland (virgin)	mam-02	adult	420	days	female	-38.066361, 175.330472	Healthy	ArrayExpress (https://www.ebi.ac.uk/biostudies/arrayexpress)	E-MTAB-11815	ERR9846846	ftp://ftp.sra.ebi.ac.uk/vol1/fastq/ERR984/006/ERR9846846/ERR9846846_2.fastq.gz	219c80efa9d1c1db18158619d049fba6
ATAC-seq	Paired-end	Random PCR	fr- firststrand	Illumina TruSeq	Bos taurus	Holstein	mammary gland(early lactating)	mam-01	adult	730	days	female	-38.066361, 175.330472	Healthy	ArrayExpress (https://www.ebi.ac.uk/biostudies/arrayexpress)	E-MTAB-11815	ERR9846760	ftp://ftp.sra.ebi.ac.uk/vol1/fastq/ERR984/000/ERR9846760/ERR9846760_1.fastq.gz	e801e33b27b633a09d260e8b45c92286
ATAC-seq	Paired-end	Random PCR	fr- firststrand	Illumina TruSeq	Bos taurus	Holstein	mammary gland(early lactating)	mam-01	adult	730	days	female	-38.066361, 175.330472	Healthy	ArrayExpress (https://www.ebi.ac.uk/biostudies/arrayexpress)	E-MTAB-11815	ERR9846760	ftp://ftp.sra.ebi.ac.uk/vol1/fastq/ERR984/000/ERR9846760/ERR9846760_2.fastq.gz	e36cde028a2adabeb003934e130476ad
ATAC-seq	Paired-end	Random PCR	fr- firststrand	Illumina TruSeq	Bos taurus	Holstein	mammary gland(early lactating)	mam-02	adult	730	days	female	-38.066361, 175.330472	Healthy	ArrayExpress (https://www.ebi.ac.uk/biostudies/arrayexpress)	E-MTAB-11815	ERR9846796	ftp://ftp.sra.ebi.ac.uk/vol1/fastq/ERR984/006/ERR9846796/ERR9846796_1.fastq.gz	b2e75974d2227e302eea2e0d0bb11d78
ATAC-seq	Paired-end	Random PCR	fr- firststrand	Illumina TruSeq	Bos taurus	Holstein	mammary gland(early lactating)	mam-02	adult	730	days	female	-38.066361, 175.330472	Healthy	ArrayExpress (https://www.ebi.ac.uk/biostudies/arrayexpress)	E-MTAB-11815	ERR9846796	ftp://ftp.sra.ebi.ac.uk/vol1/fastq/ERR984/006/ERR9846796/ERR9846796_2.fastq.gz	9382b3223ba4a916bf2f64cc122d3c6a
ATAC-seq	Paired-end	Random PCR	fr- firststrand	Illumina TruSeq	Bos taurus	Holstein	mammary gland(early lactating)	mam-14	adult	730	days	female	-38.066361, 175.330472	Healthy	ArrayExpress (https://www.ebi.ac.uk/biostudies/arrayexpress)	E-MTAB-11815	ERR9846761	ftp://ftp.sra.ebi.ac.uk/vol1/fastq/ERR984/001/ERR9846761/ERR9846761_1.fastq.gz	3ae72057ee1cf3e1834e37640ec119fc
ATAC-seq	Paired-end	Random PCR	fr- firststrand	Illumina TruSeq	Bos taurus	Holstein	mammary gland(early lactating)	mam-14	adult	730	days	female	-38.066361, 175.330472	Healthy	ArrayExpress (https://www.ebi.ac.uk/biostudies/arrayexpress)	E-MTAB-11815	ERR9846761	ftp://ftp.sra.ebi.ac.uk/vol1/fastq/ERR984/001/ERR9846761/ERR9846761_2.fastq.gz	533da9e8ee26c354ae03fa54e6f4c032
ATAC-seq	Paired-end	Random PCR	fr- firststrand	Illumina TruSeq	Bos taurus	Holstein	mammary gland(early lactating)	mam-15	adult	730	days	female	-38.066361, 175.330472	Healthy	ArrayExpress (https://www.ebi.ac.uk/biostudies/arrayexpress)	E-MTAB-11815	ERR9846795	ftp://ftp.sra.ebi.ac.uk/vol1/fastq/ERR984/005/ERR9846795/ERR9846795_1.fastq.gz	316bd1a3c1f2e4010162f33e0288ace0
ATAC-seq	Paired-end	Random PCR	fr- firststrand	Illumina TruSeq	Bos taurus	Holstein	mammary gland(early lactating)	mam-15	adult	730	days	female	-38.066361, 175.330472	Healthy	ArrayExpress (https://www.ebi.ac.uk/biostudies/arrayexpress)	E-MTAB-11815	ERR9846795	ftp://ftp.sra.ebi.ac.uk/vol1/fastq/ERR984/005/ERR9846795/ERR9846795_2.fastq.gz	79e2064153bc81a64060b81830a8b643
ATAC-seq	Paired-end	Random PCR	fr- firststrand	Illumina TruSeq	Bos taurus	Holstein	mammary gland(late pregnant)	mam-13	adult	703	days	female	-38.066361, 175.330472	Healthy	ArrayExpress (https://www.ebi.ac.uk/biostudies/arrayexpress)	E-MTAB-11815	ERR9846799	ftp://ftp.sra.ebi.ac.uk/vol1/fastq/ERR984/009/ERR9846799/ERR9846799_1.fastq.gz	49a6ee2675674ba239b42c420f2c0d04
ATAC-seq	Paired-end	Random PCR	fr- firststrand	Illumina TruSeq	Bos taurus	Holstein	mammary gland(late pregnant)	mam-13	adult	703	days	female	-38.066361, 175.330472	Healthy	ArrayExpress (https://www.ebi.ac.uk/biostudies/arrayexpress)	E-MTAB-11815	ERR9846799	ftp://ftp.sra.ebi.ac.uk/vol1/fastq/ERR984/009/ERR9846799/ERR9846799_2.fastq.gz	0e621b0f0e268f0abb0d5026d0775b14
ATAC-seq	Paired-end	Random PCR	fr- firststrand	Illumina TruSeq	Bos taurus	Holstein	mammary gland(late pregnant)	mam-15	adult	703	days	female	-38.066361, 175.330472	Healthy	ArrayExpress (https://www.ebi.ac.uk/biostudies/arrayexpress)	E-MTAB-11815	ERR9846798	ftp://ftp.sra.ebi.ac.uk/vol1/fastq/ERR984/008/ERR9846798/ERR9846798_1.fastq.gz	9bb0aed74981250ab8cd1d5b5cbf0ac3
ATAC-seq	Paired-end	Random PCR	fr- firststrand	Illumina TruSeq	Bos taurus	Holstein	mammary gland(late pregnant)	mam-15	adult	703	days	female	-38.066361, 175.330472	Healthy	ArrayExpress (https://www.ebi.ac.uk/biostudies/arrayexpress)	E-MTAB-11815	ERR9846798	ftp://ftp.sra.ebi.ac.uk/vol1/fastq/ERR984/008/ERR9846798/ERR9846798_2.fastq.gz	7aa0d751845bf37705dd9545e6071b74
ATAC-seq	Paired-end	Random PCR	fr- firststrand	Illumina TruSeq	Bos taurus	Holstein	mammary gland(late pregnant)	mam-16	adult	703	days	female	-38.066361, 175.330472	Healthy	ArrayExpress (https://www.ebi.ac.uk/biostudies/arrayexpress)	E-MTAB-11815	ERR9846797	ftp://ftp.sra.ebi.ac.uk/vol1/fastq/ERR984/007/ERR9846797/ERR9846797_1.fastq.gz	00aa93e0548de2a187b0a9d5ff654fb5
ATAC-seq	Paired-end	Random PCR	fr- firststrand	Illumina TruSeq	Bos taurus	Holstein	mammary gland(late pregnant)	mam-16	adult	703	days	female	-38.066361, 175.330472	Healthy	ArrayExpress (https://www.ebi.ac.uk/biostudies/arrayexpress)	E-MTAB-11815	ERR9846797	ftp://ftp.sra.ebi.ac.uk/vol1/fastq/ERR984/007/ERR9846797/ERR9846797_2.fastq.gz	1533a4caff6e64545cf7440927d219fb
ATAC-seq	Paired-end	Random PCR	fr- firststrand	Illumina TruSeq	Bos taurus	Holstein	mammary gland(mid pregnant)	mam-01	adult	561	days	female	-38.066361, 175.330472	Healthy	ArrayExpress (https://www.ebi.ac.uk/biostudies/arrayexpress)	E-MTAB-11815	ERR9846804	ftp://ftp.sra.ebi.ac.uk/vol1/fastq/ERR984/004/ERR9846804/ERR9846804_1.fastq.gz	a15fdc42f619df046c27c948e9a40ee9
ATAC-seq	Paired-end	Random PCR	fr- firststrand	Illumina TruSeq	Bos taurus	Holstein	mammary gland(mid pregnant)	mam-01	adult	561	days	female	-38.066361, 175.330472	Healthy	ArrayExpress (https://www.ebi.ac.uk/biostudies/arrayexpress)	E-MTAB-11815	ERR9846804	ftp://ftp.sra.ebi.ac.uk/vol1/fastq/ERR984/004/ERR9846804/ERR9846804_2.fastq.gz	4294df4c24dff83ddf82bf70fefd9ef9
ATAC-seq	Paired-end	Random PCR	fr- firststrand	Illumina TruSeq	Bos taurus	Holstein	mammary gland(mid pregnant)	mam-02	adult	561	days	female	-38.066361, 175.330472	Healthy	ArrayExpress (https://www.ebi.ac.uk/biostudies/arrayexpress)	E-MTAB-11815	ERR9846805	ftp://ftp.sra.ebi.ac.uk/vol1/fastq/ERR984/005/ERR9846805/ERR9846805_1.fastq.gz	ce6e2946aab6170f1cd6408a2a81bf3c
ATAC-seq	Paired-end	Random PCR	fr- firststrand	Illumina TruSeq	Bos taurus	Holstein	mammary gland(mid pregnant)	mam-02	adult	561	days	female	-38.066361, 175.330472	Healthy	ArrayExpress (https://www.ebi.ac.uk/biostudies/arrayexpress)	E-MTAB-11815	ERR9846805	ftp://ftp.sra.ebi.ac.uk/vol1/fastq/ERR984/005/ERR9846805/ERR9846805_2.fastq.gz	bd908acc9832fab9df86ccaefc65b80a
ATAC-seq	Paired-end	Random PCR	fr- firststrand	Illumina TruSeq	Bos taurus	Holstein	mammary gland(mid pregnant)	mam-03	adult	561	days	female	-38.066361, 175.330472	Healthy	ArrayExpress (https://www.ebi.ac.uk/biostudies/arrayexpress)	E-MTAB-11815	ERR9846806	ftp://ftp.sra.ebi.ac.uk/vol1/fastq/ERR984/006/ERR9846806/ERR9846806_1.fastq.gz	6dbae4731c5b14312f8dfcaf4c1ae07b
ATAC-seq	Paired-end	Random PCR	fr- firststrand	Illumina TruSeq	Bos taurus	Holstein	mammary gland(mid pregnant)	mam-03	adult	561	days	female	-38.066361, 175.330472	Healthy	ArrayExpress (https://www.ebi.ac.uk/biostudies/arrayexpress)	E-MTAB-11815	ERR9846806	ftp://ftp.sra.ebi.ac.uk/vol1/fastq/ERR984/006/ERR9846806/ERR9846806_2.fastq.gz	d30d6fd32bd7ef5d2cd344dc56da68a7
ATAC-seq	Paired-end	Random PCR	fr- firststrand	Illumina TruSeq	Bos taurus	Herford	myoblast	M08	adult	420	days	male	45.787636, -108.489304	Healthy	ArrayExpress (https://www.ebi.ac.uk/biostudies/arrayexpress)	E-MTAB-11815	ERR9846808	ftp://ftp.sra.ebi.ac.uk/vol1/fastq/ERR984/008/ERR9846808/ERR9846808_1.fastq.gz	91b02994f11f92b19e21acb734fbd11d
ATAC-seq	Paired-end	Random PCR	fr- firststrand	Illumina TruSeq	Bos taurus	Herford	myoblast	M08	adult	420	days	male	45.787636, -108.489304	Healthy	ArrayExpress (https://www.ebi.ac.uk/biostudies/arrayexpress)	E-MTAB-11815	ERR9846808	ftp://ftp.sra.ebi.ac.uk/vol1/fastq/ERR984/008/ERR9846808/ERR9846808_2.fastq.gz	daac66e954ded1c51d8bb63df686fc41
ATAC-seq	Paired-end	Random PCR	fr- firststrand	Illumina TruSeq	Bos taurus	Herford	myoblast	M22	adult	420	days	male	45.787636, -108.489304	Healthy	ArrayExpress (https://www.ebi.ac.uk/biostudies/arrayexpress)	E-MTAB-11815	ERR9846809	ftp://ftp.sra.ebi.ac.uk/vol1/fastq/ERR984/009/ERR9846809/ERR9846809_1.fastq.gz	07fd1515f7fb80487f4a51677169b91f
ATAC-seq	Paired-end	Random PCR	fr- firststrand	Illumina TruSeq	Bos taurus	Herford	myoblast	M22	adult	420	days	male	45.787636, -108.489304	Healthy	ArrayExpress (https://www.ebi.ac.uk/biostudies/arrayexpress)	E-MTAB-11815	ERR9846809	ftp://ftp.sra.ebi.ac.uk/vol1/fastq/ERR984/009/ERR9846809/ERR9846809_2.fastq.gz	b867a55a6feaeba8d39fd30770b298bb
ATAC-seq	Paired-end	Random PCR	fr- firststrand	Illumina TruSeq	Bos taurus	Herford	myocyte	M08	adult	420	days	male	45.787636, -108.489304	Healthy	ArrayExpress (https://www.ebi.ac.uk/biostudies/arrayexpress)	E-MTAB-11815	ERR9846810	ftp://ftp.sra.ebi.ac.uk/vol1/fastq/ERR984/000/ERR9846810/ERR9846810_1.fastq.gz	481422a9130f0c8dcddc24506100b59c
ATAC-seq	Paired-end	Random PCR	fr- firststrand	Illumina TruSeq	Bos taurus	Herford	myocyte	M08	adult	420	days	male	45.787636, -108.489304	Healthy	ArrayExpress (https://www.ebi.ac.uk/biostudies/arrayexpress)	E-MTAB-11815	ERR9846810	ftp://ftp.sra.ebi.ac.uk/vol1/fastq/ERR984/000/ERR9846810/ERR9846810_2.fastq.gz	0154085f9b5e538689028064cd92ed2a
ATAC-seq	Paired-end	Random PCR	fr- firststrand	Illumina TruSeq	Bos taurus	Herford	myocyte	M22	adult	420	days	male	45.787636, -108.489304	Healthy	ArrayExpress (https://www.ebi.ac.uk/biostudies/arrayexpress)	E-MTAB-11815	ERR9846811	ftp://ftp.sra.ebi.ac.uk/vol1/fastq/ERR984/001/ERR9846811/ERR9846811_1.fastq.gz	420ac018780ab4806ca59aeb846a436d
ATAC-seq	Paired-end	Random PCR	fr- firststrand	Illumina TruSeq	Bos taurus	Herford	myocyte	M22	adult	420	days	male	45.787636, -108.489304	Healthy	ArrayExpress (https://www.ebi.ac.uk/biostudies/arrayexpress)	E-MTAB-11815	ERR9846811	ftp://ftp.sra.ebi.ac.uk/vol1/fastq/ERR984/001/ERR9846811/ERR9846811_2.fastq.gz	7135b6540c8da3db992dae1b98c39bb6
ATAC-seq	Paired-end	Random PCR	fr- firststrand	Illumina TruSeq	Bos taurus	Herford	omasum	M08	adult	420	days	male	45.787636, -108.489304	Healthy	ArrayExpress (https://www.ebi.ac.uk/biostudies/arrayexpress)	E-MTAB-11815	ERR9846812	ftp://ftp.sra.ebi.ac.uk/vol1/fastq/ERR984/002/ERR9846812/ERR9846812_1.fastq.gz	536de9fca130a4a940035a79c0751e1a
ATAC-seq	Paired-end	Random PCR	fr- firststrand	Illumina TruSeq	Bos taurus	Herford	omasum	M08	adult	420	days	male	45.787636, -108.489304	Healthy	ArrayExpress (https://www.ebi.ac.uk/biostudies/arrayexpress)	E-MTAB-11815	ERR9846812	ftp://ftp.sra.ebi.ac.uk/vol1/fastq/ERR984/002/ERR9846812/ERR9846812_2.fastq.gz	d8769537d404b70b7c19e183f6ec57aa
ATAC-seq	Paired-end	Random PCR	fr- firststrand	Illumina TruSeq	Bos taurus	Herford	omasum	M22	adult	420	days	male	45.787636, -108.489304	Healthy	ArrayExpress (https://www.ebi.ac.uk/biostudies/arrayexpress)	E-MTAB-11815	ERR9846813	ftp://ftp.sra.ebi.ac.uk/vol1/fastq/ERR984/003/ERR9846813/ERR9846813_1.fastq.gz	fb06391cf5efb348ad222f34a3276f0f
ATAC-seq	Paired-end	Random PCR	fr- firststrand	Illumina TruSeq	Bos taurus	Herford	omasum	M22	adult	420	days	male	45.787636, -108.489304	Healthy	ArrayExpress (https://www.ebi.ac.uk/biostudies/arrayexpress)	E-MTAB-11815	ERR9846813	ftp://ftp.sra.ebi.ac.uk/vol1/fastq/ERR984/003/ERR9846813/ERR9846813_2.fastq.gz	362d2b0580e68a382d754a74ca2b82ef
ATAC-seq	Paired-end	Random PCR	fr- firststrand	Illumina TruSeq	Bos taurus	Herford	ovary	F05	adult	420	days	female	45.787636, -108.489304	Healthy	ArrayExpress (https://www.ebi.ac.uk/biostudies/arrayexpress)	E-MTAB-11815	ERR9846814	ftp://ftp.sra.ebi.ac.uk/vol1/fastq/ERR984/004/ERR9846814/ERR9846814_1.fastq.gz	e67b2e3602f04f27654389ae373f3019
ATAC-seq	Paired-end	Random PCR	fr- firststrand	Illumina TruSeq	Bos taurus	Herford	ovary	F05	adult	420	days	female	45.787636, -108.489304	Healthy	ArrayExpress (https://www.ebi.ac.uk/biostudies/arrayexpress)	E-MTAB-11815	ERR9846814	ftp://ftp.sra.ebi.ac.uk/vol1/fastq/ERR984/004/ERR9846814/ERR9846814_2.fastq.gz	ead9e8c35a871b3f29b94db25c007832
ATAC-seq	Paired-end	Random PCR	fr- firststrand	Illumina TruSeq	Bos taurus	Herford	ovary	F12	adult	420	days	female	45.787636, -108.489304	Healthy	ArrayExpress (https://www.ebi.ac.uk/biostudies/arrayexpress)	E-MTAB-11815	ERR9846815	ftp://ftp.sra.ebi.ac.uk/vol1/fastq/ERR984/005/ERR9846815/ERR9846815_1.fastq.gz	8e1d09052c296873fb3c8a1bfb153060
ATAC-seq	Paired-end	Random PCR	fr- firststrand	Illumina TruSeq	Bos taurus	Herford	ovary	F12	adult	420	days	female	45.787636, -108.489304	Healthy	ArrayExpress (https://www.ebi.ac.uk/biostudies/arrayexpress)	E-MTAB-11815	ERR9846815	ftp://ftp.sra.ebi.ac.uk/vol1/fastq/ERR984/005/ERR9846815/ERR9846815_2.fastq.gz	064410f94fa575cd30bc18f6a9f15c60
ATAC-seq	Paired-end	Random PCR	fr- firststrand	Illumina TruSeq	Bos taurus	Herford	pancreas	M08	adult	420	days	male	45.787636, -108.489304	Healthy	ArrayExpress (https://www.ebi.ac.uk/biostudies/arrayexpress)	E-MTAB-11815	ERR9846816	ftp://ftp.sra.ebi.ac.uk/vol1/fastq/ERR984/006/ERR9846816/ERR9846816_1.fastq.gz	12828e8c6fc0d233356906d224813999
ATAC-seq	Paired-end	Random PCR	fr- firststrand	Illumina TruSeq	Bos taurus	Herford	pancreas	M08	adult	420	days	male	45.787636, -108.489304	Healthy	ArrayExpress (https://www.ebi.ac.uk/biostudies/arrayexpress)	E-MTAB-11815	ERR9846816	ftp://ftp.sra.ebi.ac.uk/vol1/fastq/ERR984/006/ERR9846816/ERR9846816_2.fastq.gz	c20f2b1817c1f24a2ba7259ba0adcf80
ATAC-seq	Paired-end	Random PCR	fr- firststrand	Illumina TruSeq	Bos taurus	Herford	pancreas	M22	adult	420	days	male	45.787636, -108.489304	Healthy	ArrayExpress (https://www.ebi.ac.uk/biostudies/arrayexpress)	E-MTAB-11815	ERR9846817	ftp://ftp.sra.ebi.ac.uk/vol1/fastq/ERR984/007/ERR9846817/ERR9846817_1.fastq.gz	fbfc6dc91689aa75198bbca1dc26792b
ATAC-seq	Paired-end	Random PCR	fr- firststrand	Illumina TruSeq	Bos taurus	Herford	pancreas	M22	adult	420	days	male	45.787636, -108.489304	Healthy	ArrayExpress (https://www.ebi.ac.uk/biostudies/arrayexpress)	E-MTAB-11815	ERR9846817	ftp://ftp.sra.ebi.ac.uk/vol1/fastq/ERR984/007/ERR9846817/ERR9846817_2.fastq.gz	c9dfb077fc5f876fbe72c5e13bbe02ab
ATAC-seq	Paired-end	Random PCR	fr- firststrand	Illumina TruSeq	Bos taurus	Herford	pituitary	M08	adult	420	days	male	45.787636, -108.489304	Healthy	ArrayExpress (https://www.ebi.ac.uk/biostudies/arrayexpress)	E-MTAB-11815	ERR9846818	ftp://ftp.sra.ebi.ac.uk/vol1/fastq/ERR984/008/ERR9846818/ERR9846818_1.fastq.gz	dba921306c81e0d27f0a1e0bf25d6f79
ATAC-seq	Paired-end	Random PCR	fr- firststrand	Illumina TruSeq	Bos taurus	Herford	pituitary	M08	adult	420	days	male	45.787636, -108.489304	Healthy	ArrayExpress (https://www.ebi.ac.uk/biostudies/arrayexpress)	E-MTAB-11815	ERR9846818	ftp://ftp.sra.ebi.ac.uk/vol1/fastq/ERR984/008/ERR9846818/ERR9846818_2.fastq.gz	fed676ff50ff08b409b1dee6da0a9f44
ATAC-seq	Paired-end	Random PCR	fr- firststrand	Illumina TruSeq	Bos taurus	Herford	pituitary	M22	adult	420	days	male	45.787636, -108.489304	Healthy	ArrayExpress (https://www.ebi.ac.uk/biostudies/arrayexpress)	E-MTAB-11815	ERR9846819	ftp://ftp.sra.ebi.ac.uk/vol1/fastq/ERR984/009/ERR9846819/ERR9846819_1.fastq.gz	e234faa46d110efabfc22024a365e9c2
ATAC-seq	Paired-end	Random PCR	fr- firststrand	Illumina TruSeq	Bos taurus	Herford	pituitary	M22	adult	420	days	male	45.787636, -108.489304	Healthy	ArrayExpress (https://www.ebi.ac.uk/biostudies/arrayexpress)	E-MTAB-11815	ERR9846819	ftp://ftp.sra.ebi.ac.uk/vol1/fastq/ERR984/009/ERR9846819/ERR9846819_2.fastq.gz	94d75f13b8487c6ab3920bc423341685
ATAC-seq	Paired-end	Random PCR	fr- firststrand	Illumina TruSeq	Bos taurus	Herford	placental caruncle	M08	adult	420	days	male	45.787636, -108.489304	Healthy	ArrayExpress (https://www.ebi.ac.uk/biostudies/arrayexpress)	E-MTAB-11815	ERR9846822	ftp://ftp.sra.ebi.ac.uk/vol1/fastq/ERR984/002/ERR9846822/ERR9846822_1.fastq.gz	45a9eaae8437d2b6ad9c5caad28df35b
ATAC-seq	Paired-end	Random PCR	fr- firststrand	Illumina TruSeq	Bos taurus	Herford	placental caruncle	M08	adult	420	days	male	45.787636, -108.489304	Healthy	ArrayExpress (https://www.ebi.ac.uk/biostudies/arrayexpress)	E-MTAB-11815	ERR9846822	ftp://ftp.sra.ebi.ac.uk/vol1/fastq/ERR984/002/ERR9846822/ERR9846822_2.fastq.gz	67990d3865c2bdb9ef36369a4c94b172
ATAC-seq	Paired-end	Random PCR	fr- firststrand	Illumina TruSeq	Bos taurus	Herford	placental caruncle	M22	adult	420	days	male	45.787636, -108.489304	Healthy	ArrayExpress (https://www.ebi.ac.uk/biostudies/arrayexpress)	E-MTAB-11815	ERR9846823	ftp://ftp.sra.ebi.ac.uk/vol1/fastq/ERR984/003/ERR9846823/ERR9846823_1.fastq.gz	b0fc0853cde5bdba8583f4696005144f
ATAC-seq	Paired-end	Random PCR	fr- firststrand	Illumina TruSeq	Bos taurus	Herford	placental caruncle	M22	adult	420	days	male	45.787636, -108.489304	Healthy	ArrayExpress (https://www.ebi.ac.uk/biostudies/arrayexpress)	E-MTAB-11815	ERR9846823	ftp://ftp.sra.ebi.ac.uk/vol1/fastq/ERR984/003/ERR9846823/ERR9846823_2.fastq.gz	a17fa26e75df7c764b5274c2dc7f6899
ATAC-seq	Paired-end	Random PCR	fr- firststrand	Illumina TruSeq	Bos taurus	Herford	placental cotyledon	M08	adult	420	days	male	45.787636, -108.489304	Healthy	ArrayExpress (https://www.ebi.ac.uk/biostudies/arrayexpress)	E-MTAB-11815	ERR9846820	ftp://ftp.sra.ebi.ac.uk/vol1/fastq/ERR984/000/ERR9846820/ERR9846820_1.fastq.gz	b1acd1c7665c43c21dc9e50bfde5b796
ATAC-seq	Paired-end	Random PCR	fr- firststrand	Illumina TruSeq	Bos taurus	Herford	placental cotyledon	M08	adult	420	days	male	45.787636, -108.489304	Healthy	ArrayExpress (https://www.ebi.ac.uk/biostudies/arrayexpress)	E-MTAB-11815	ERR9846820	ftp://ftp.sra.ebi.ac.uk/vol1/fastq/ERR984/000/ERR9846820/ERR9846820_2.fastq.gz	8f2bb8188ecf069b6ba8568d6db72434
ATAC-seq	Paired-end	Random PCR	fr- firststrand	Illumina TruSeq	Bos taurus	Herford	placental cotyledon	M22	adult	420	days	male	45.787636, -108.489304	Healthy	ArrayExpress (https://www.ebi.ac.uk/biostudies/arrayexpress)	E-MTAB-11815	ERR9846821	ftp://ftp.sra.ebi.ac.uk/vol1/fastq/ERR984/001/ERR9846821/ERR9846821_1.fastq.gz	b3ee3fc8647b7f04883a07b9f3c2d6c6
ATAC-seq	Paired-end	Random PCR	fr- firststrand	Illumina TruSeq	Bos taurus	Herford	placental cotyledon	M22	adult	420	days	male	45.787636, -108.489304	Healthy	ArrayExpress (https://www.ebi.ac.uk/biostudies/arrayexpress)	E-MTAB-11815	ERR9846821	ftp://ftp.sra.ebi.ac.uk/vol1/fastq/ERR984/001/ERR9846821/ERR9846821_2.fastq.gz	f77df04239d8bcbe9518d404228d96df
ATAC-seq	Paired-end	Random PCR	fr- firststrand	Illumina TruSeq	Bos taurus	Herford	pre-adipocytes	M08	adult	420	days	male	45.787636, -108.489304	Healthy	ArrayExpress (https://www.ebi.ac.uk/biostudies/arrayexpress)	E-MTAB-11815	ERR9846824	ftp://ftp.sra.ebi.ac.uk/vol1/fastq/ERR984/004/ERR9846824/ERR9846824_1.fastq.gz	8dd45759860263898648fb0b645fa6c2
ATAC-seq	Paired-end	Random PCR	fr- firststrand	Illumina TruSeq	Bos taurus	Herford	pre-adipocytes	M08	adult	420	days	male	45.787636, -108.489304	Healthy	ArrayExpress (https://www.ebi.ac.uk/biostudies/arrayexpress)	E-MTAB-11815	ERR9846824	ftp://ftp.sra.ebi.ac.uk/vol1/fastq/ERR984/004/ERR9846824/ERR9846824_2.fastq.gz	427a700e75d198849358f79154311b40
ATAC-seq	Paired-end	Random PCR	fr- firststrand	Illumina TruSeq	Bos taurus	Herford	pre-adipocytes	M22	adult	420	days	male	45.787636, -108.489304	Healthy	ArrayExpress (https://www.ebi.ac.uk/biostudies/arrayexpress)	E-MTAB-11815	ERR9846825	ftp://ftp.sra.ebi.ac.uk/vol1/fastq/ERR984/005/ERR9846825/ERR9846825_1.fastq.gz	14c848f43c4c985c6bbc890e6d116dee
ATAC-seq	Paired-end	Random PCR	fr- firststrand	Illumina TruSeq	Bos taurus	Herford	pre-adipocytes	M22	adult	420	days	male	45.787636, -108.489304	Healthy	ArrayExpress (https://www.ebi.ac.uk/biostudies/arrayexpress)	E-MTAB-11815	ERR9846825	ftp://ftp.sra.ebi.ac.uk/vol1/fastq/ERR984/005/ERR9846825/ERR9846825_2.fastq.gz	35b4a5a407f95249041303f0db5a8db2
ATAC-seq	Paired-end	Random PCR	fr- firststrand	Illumina TruSeq	Bos taurus	Herford	pre-adipocytes	M23	adult	420	days	male	45.787636, -108.489304	Healthy	ArrayExpress (https://www.ebi.ac.uk/biostudies/arrayexpress)	E-MTAB-11815	ERR9846826	ftp://ftp.sra.ebi.ac.uk/vol1/fastq/ERR984/006/ERR9846826/ERR9846826_1.fastq.gz	2a7fa392f8607ef2ca0fad4803f77770
ATAC-seq	Paired-end	Random PCR	fr- firststrand	Illumina TruSeq	Bos taurus	Herford	pre-adipocytes	M23	adult	420	days	male	45.787636, -108.489304	Healthy	ArrayExpress (https://www.ebi.ac.uk/biostudies/arrayexpress)	E-MTAB-11815	ERR9846826	ftp://ftp.sra.ebi.ac.uk/vol1/fastq/ERR984/006/ERR9846826/ERR9846826_2.fastq.gz	4c523b8015ba33485e5bcf0ac1c0a305
ATAC-seq	Paired-end	Random PCR	fr- firststrand	Illumina TruSeq	Bos taurus	Herford	reticulum	M08	adult	420	days	male	45.787636, -108.489304	Healthy	ArrayExpress (https://www.ebi.ac.uk/biostudies/arrayexpress)	E-MTAB-11815	ERR9846827	ftp://ftp.sra.ebi.ac.uk/vol1/fastq/ERR984/007/ERR9846827/ERR9846827_1.fastq.gz	fd6b09c2e3036671e09b3367f1b79423
ATAC-seq	Paired-end	Random PCR	fr- firststrand	Illumina TruSeq	Bos taurus	Herford	reticulum	M08	adult	420	days	male	45.787636, -108.489304	Healthy	ArrayExpress (https://www.ebi.ac.uk/biostudies/arrayexpress)	E-MTAB-11815	ERR9846827	ftp://ftp.sra.ebi.ac.uk/vol1/fastq/ERR984/007/ERR9846827/ERR9846827_2.fastq.gz	58c93b8bcffeedb7d354be405dcaa94b
ATAC-seq	Paired-end	Random PCR	fr- firststrand	Illumina TruSeq	Bos taurus	Herford	reticulum	M22	adult	420	days	male	45.787636, -108.489304	Healthy	ArrayExpress (https://www.ebi.ac.uk/biostudies/arrayexpress)	E-MTAB-11815	ERR9846828	ftp://ftp.sra.ebi.ac.uk/vol1/fastq/ERR984/008/ERR9846828/ERR9846828_1.fastq.gz	04a8153fc99abd582eb3ff6d8b245a1a
ATAC-seq	Paired-end	Random PCR	fr- firststrand	Illumina TruSeq	Bos taurus	Herford	reticulum	M22	adult	420	days	male	45.787636, -108.489304	Healthy	ArrayExpress (https://www.ebi.ac.uk/biostudies/arrayexpress)	E-MTAB-11815	ERR9846828	ftp://ftp.sra.ebi.ac.uk/vol1/fastq/ERR984/008/ERR9846828/ERR9846828_2.fastq.gz	d7a2d05967b9ce6c34665d6e0d7575c5
ATAC-seq	Paired-end	Random PCR	fr- firststrand	Illumina TruSeq	Bos taurus	Herford	rumen	M08	adult	420	days	male	45.787636, -108.489304	Healthy	ArrayExpress (https://www.ebi.ac.uk/biostudies/arrayexpress)	E-MTAB-11815	ERR9846829	ftp://ftp.sra.ebi.ac.uk/vol1/fastq/ERR984/009/ERR9846829/ERR9846829_1.fastq.gz	958be441b713782ac664ba6740367627
ATAC-seq	Paired-end	Random PCR	fr- firststrand	Illumina TruSeq	Bos taurus	Herford	rumen	M08	adult	420	days	male	45.787636, -108.489304	Healthy	ArrayExpress (https://www.ebi.ac.uk/biostudies/arrayexpress)	E-MTAB-11815	ERR9846829	ftp://ftp.sra.ebi.ac.uk/vol1/fastq/ERR984/009/ERR9846829/ERR9846829_2.fastq.gz	521ff839149e60b00d97384e4c8f99c7
ATAC-seq	Paired-end	Random PCR	fr- firststrand	Illumina TruSeq	Bos taurus	Herford	rumen	M22	adult	420	days	male	45.787636, -108.489304	Healthy	ArrayExpress (https://www.ebi.ac.uk/biostudies/arrayexpress)	E-MTAB-11815	ERR9846830	ftp://ftp.sra.ebi.ac.uk/vol1/fastq/ERR984/000/ERR9846830/ERR9846830_1.fastq.gz	1e9c8c83fc4e4934376c35508ec39b0b
ATAC-seq	Paired-end	Random PCR	fr- firststrand	Illumina TruSeq	Bos taurus	Herford	rumen	M22	adult	420	days	male	45.787636, -108.489304	Healthy	ArrayExpress (https://www.ebi.ac.uk/biostudies/arrayexpress)	E-MTAB-11815	ERR9846830	ftp://ftp.sra.ebi.ac.uk/vol1/fastq/ERR984/000/ERR9846830/ERR9846830_2.fastq.gz	fa5f6c333e5bae33c239e44edb972695
ATAC-seq	Paired-end	Random PCR	fr- firststrand	Illumina TruSeq	Bos taurus	Herford	skin	M08	adult	420	days	male	45.787636, -108.489304	Healthy	ArrayExpress (https://www.ebi.ac.uk/biostudies/arrayexpress)	E-MTAB-11815	ERR9846831	ftp://ftp.sra.ebi.ac.uk/vol1/fastq/ERR984/001/ERR9846831/ERR9846831_1.fastq.gz	54b429aefe13bdaaada2d6d8b3dd4bfe
ATAC-seq	Paired-end	Random PCR	fr- firststrand	Illumina TruSeq	Bos taurus	Herford	skin	M08	adult	420	days	male	45.787636, -108.489304	Healthy	ArrayExpress (https://www.ebi.ac.uk/biostudies/arrayexpress)	E-MTAB-11815	ERR9846831	ftp://ftp.sra.ebi.ac.uk/vol1/fastq/ERR984/001/ERR9846831/ERR9846831_2.fastq.gz	9fbbcc9ca4d3172f281f10d3facc3db7
ATAC-seq	Paired-end	Random PCR	fr- firststrand	Illumina TruSeq	Bos taurus	Herford	skin	M22	adult	420	days	male	45.787636, -108.489304	Healthy	ArrayExpress (https://www.ebi.ac.uk/biostudies/arrayexpress)	E-MTAB-11815	ERR9846832	ftp://ftp.sra.ebi.ac.uk/vol1/fastq/ERR984/002/ERR9846832/ERR9846832_1.fastq.gz	fcfc6c5e1d5ce0de8898ca9f3cf112e7
ATAC-seq	Paired-end	Random PCR	fr- firststrand	Illumina TruSeq	Bos taurus	Herford	skin	M22	adult	420	days	male	45.787636, -108.489304	Healthy	ArrayExpress (https://www.ebi.ac.uk/biostudies/arrayexpress)	E-MTAB-11815	ERR9846832	ftp://ftp.sra.ebi.ac.uk/vol1/fastq/ERR984/002/ERR9846832/ERR9846832_2.fastq.gz	0fd666167270c1ea67e574cebc8fe69d
ATAC-seq	Paired-end	Random PCR	fr- firststrand	Illumina TruSeq	Bos taurus	Herford	spleen	Fetus male 1	late embryonic stage	78	days	male	45.787636, -108.489304	Healthy	ArrayExpress (https://www.ebi.ac.uk/biostudies/arrayexpress)	E-MTAB-11815	ERR9846778	ftp://ftp.sra.ebi.ac.uk/vol1/fastq/ERR984/008/ERR9846778/ERR9846778_1.fastq.gz	e432c0a9e1a1cc81946a698b581bc1a7
ATAC-seq	Paired-end	Random PCR	fr- firststrand	Illumina TruSeq	Bos taurus	Herford	spleen	Fetus male 1	late embryonic stage	78	days	male	45.787636, -108.489304	Healthy	ArrayExpress (https://www.ebi.ac.uk/biostudies/arrayexpress)	E-MTAB-11815	ERR9846778	ftp://ftp.sra.ebi.ac.uk/vol1/fastq/ERR984/008/ERR9846778/ERR9846778_2.fastq.gz	9e367666ccda760234eaad32ac9f4baf
ATAC-seq	Paired-end	Random PCR	fr- firststrand	Illumina TruSeq	Bos taurus	Herford	spleen	Fetus male 2	late embryonic stage	78	days	male	45.787636, -108.489304	Healthy	ArrayExpress (https://www.ebi.ac.uk/biostudies/arrayexpress)	E-MTAB-11815	ERR9846779	ftp://ftp.sra.ebi.ac.uk/vol1/fastq/ERR984/009/ERR9846779/ERR9846779_1.fastq.gz	a7b44e0bbd0f0f6f3fe04b3a05a14bb1
ATAC-seq	Paired-end	Random PCR	fr- firststrand	Illumina TruSeq	Bos taurus	Herford	spleen	Fetus male 2	late embryonic stage	78	days	male	45.787636, -108.489304	Healthy	ArrayExpress (https://www.ebi.ac.uk/biostudies/arrayexpress)	E-MTAB-11815	ERR9846779	ftp://ftp.sra.ebi.ac.uk/vol1/fastq/ERR984/009/ERR9846779/ERR9846779_2.fastq.gz	4257a53cdaaca0fc5ec8385338663ba8
ATAC-seq	Paired-end	Random PCR	fr- firststrand	Illumina TruSeq	Bos taurus	Herford	spleen	M08	adult	420	days	male	45.787636, -108.489304	Healthy	ArrayExpress (https://www.ebi.ac.uk/biostudies/arrayexpress)	E-MTAB-11815	ERR9846833	ftp://ftp.sra.ebi.ac.uk/vol1/fastq/ERR984/003/ERR9846833/ERR9846833_1.fastq.gz	31fd2b52a8b4b7119de77cb0cbd47c75
ATAC-seq	Paired-end	Random PCR	fr- firststrand	Illumina TruSeq	Bos taurus	Herford	spleen	M08	adult	420	days	male	45.787636, -108.489304	Healthy	ArrayExpress (https://www.ebi.ac.uk/biostudies/arrayexpress)	E-MTAB-11815	ERR9846833	ftp://ftp.sra.ebi.ac.uk/vol1/fastq/ERR984/003/ERR9846833/ERR9846833_2.fastq.gz	b36462456d9c98a94eb9926d92c0df2a
ATAC-seq	Paired-end	Random PCR	fr- firststrand	Illumina TruSeq	Bos taurus	Herford	subcutaneous adipose	M08	adult	420	days	male	45.787636, -108.489304	Healthy	ArrayExpress (https://www.ebi.ac.uk/biostudies/arrayexpress)	E-MTAB-11815	ERR9846834	ftp://ftp.sra.ebi.ac.uk/vol1/fastq/ERR984/004/ERR9846834/ERR9846834_1.fastq.gz	9b89cd85821e600a7e65a88ea06506fd
ATAC-seq	Paired-end	Random PCR	fr- firststrand	Illumina TruSeq	Bos taurus	Herford	subcutaneous adipose	M08	adult	420	days	male	45.787636, -108.489304	Healthy	ArrayExpress (https://www.ebi.ac.uk/biostudies/arrayexpress)	E-MTAB-11815	ERR9846834	ftp://ftp.sra.ebi.ac.uk/vol1/fastq/ERR984/004/ERR9846834/ERR9846834_2.fastq.gz	7f1bf8d83bba0ac88746850bc922afcc
ATAC-seq	Paired-end	Random PCR	fr- firststrand	Illumina TruSeq	Bos taurus	Herford	testis	M08	adult	420	days	male	45.787636, -108.489304	Healthy	ArrayExpress (https://www.ebi.ac.uk/biostudies/arrayexpress)	E-MTAB-11815	ERR9846835	ftp://ftp.sra.ebi.ac.uk/vol1/fastq/ERR984/005/ERR9846835/ERR9846835_1.fastq.gz	f25271d1ad449490c2b912df636bf5ba
ATAC-seq	Paired-end	Random PCR	fr- firststrand	Illumina TruSeq	Bos taurus	Herford	testis	M08	adult	420	days	male	45.787636, -108.489304	Healthy	ArrayExpress (https://www.ebi.ac.uk/biostudies/arrayexpress)	E-MTAB-11815	ERR9846835	ftp://ftp.sra.ebi.ac.uk/vol1/fastq/ERR984/005/ERR9846835/ERR9846835_2.fastq.gz	95162134269ad24ad72b60a2760f22da
ATAC-seq	Paired-end	Random PCR	fr- firststrand	Illumina TruSeq	Bos taurus	Herford	testis	M22	adult	420	days	male	45.787636, -108.489304	Healthy	ArrayExpress (https://www.ebi.ac.uk/biostudies/arrayexpress)	E-MTAB-11815	ERR9846836	ftp://ftp.sra.ebi.ac.uk/vol1/fastq/ERR984/006/ERR9846836/ERR9846836_1.fastq.gz	a6350e123d993847d9d83434154975da
ATAC-seq	Paired-end	Random PCR	fr- firststrand	Illumina TruSeq	Bos taurus	Herford	testis	M22	adult	420	days	male	45.787636, -108.489304	Healthy	ArrayExpress (https://www.ebi.ac.uk/biostudies/arrayexpress)	E-MTAB-11815	ERR9846836	ftp://ftp.sra.ebi.ac.uk/vol1/fastq/ERR984/006/ERR9846836/ERR9846836_2.fastq.gz	38079590f579f6e1255a8750fe6c1d3e
ATAC-seq	Paired-end	Random PCR	fr- firststrand	Illumina TruSeq	Bos taurus	Herford	thymus	M08	adult	420	days	male	45.787636, -108.489304	Healthy	ArrayExpress (https://www.ebi.ac.uk/biostudies/arrayexpress)	E-MTAB-11815	ERR9846837	ftp://ftp.sra.ebi.ac.uk/vol1/fastq/ERR984/007/ERR9846837/ERR9846837_1.fastq.gz	1eac24bb1c9f6099a7bbfbc456be421e
ATAC-seq	Paired-end	Random PCR	fr- firststrand	Illumina TruSeq	Bos taurus	Herford	thymus	M08	adult	420	days	male	45.787636, -108.489304	Healthy	ArrayExpress (https://www.ebi.ac.uk/biostudies/arrayexpress)	E-MTAB-11815	ERR9846837	ftp://ftp.sra.ebi.ac.uk/vol1/fastq/ERR984/007/ERR9846837/ERR9846837_2.fastq.gz	9267245c7569414c7b252c80fa34fb44
ATAC-seq	Paired-end	Random PCR	fr- firststrand	Illumina TruSeq	Bos taurus	Herford	thymus	M22	adult	420	days	male	45.787636, -108.489304	Healthy	ArrayExpress (https://www.ebi.ac.uk/biostudies/arrayexpress)	E-MTAB-11815	ERR9846838	ftp://ftp.sra.ebi.ac.uk/vol1/fastq/ERR984/008/ERR9846838/ERR9846838_1.fastq.gz	956fb99ffcead51efd38d292f5939afa
ATAC-seq	Paired-end	Random PCR	fr- firststrand	Illumina TruSeq	Bos taurus	Herford	thymus	M22	adult	420	days	male	45.787636, -108.489304	Healthy	ArrayExpress (https://www.ebi.ac.uk/biostudies/arrayexpress)	E-MTAB-11815	ERR9846838	ftp://ftp.sra.ebi.ac.uk/vol1/fastq/ERR984/008/ERR9846838/ERR9846838_2.fastq.gz	e520d2f154e3b031eb89bf7101754fec
ATAC-seq	Paired-end	Random PCR	fr- firststrand	Illumina TruSeq	Bos taurus	Herford	uterine endometrium	F05	adult	420	days	female	45.787636, -108.489304	Healthy	ArrayExpress (https://www.ebi.ac.uk/biostudies/arrayexpress)	E-MTAB-11815	ERR9846841	ftp://ftp.sra.ebi.ac.uk/vol1/fastq/ERR984/001/ERR9846841/ERR9846841_1.fastq.gz	0202be817a19d32656dcf6bf88bb6953
ATAC-seq	Paired-end	Random PCR	fr- firststrand	Illumina TruSeq	Bos taurus	Herford	uterine endometrium	F05	adult	420	days	female	45.787636, -108.489304	Healthy	ArrayExpress (https://www.ebi.ac.uk/biostudies/arrayexpress)	E-MTAB-11815	ERR9846841	ftp://ftp.sra.ebi.ac.uk/vol1/fastq/ERR984/001/ERR9846841/ERR9846841_2.fastq.gz	4309f5ab436767d4c6a01de096fbae4a
ATAC-seq	Paired-end	Random PCR	fr- firststrand	Illumina TruSeq	Bos taurus	Herford	uterine endometrium	F06	adult	420	days	female	45.787636, -108.489304	Healthy	ArrayExpress (https://www.ebi.ac.uk/biostudies/arrayexpress)	E-MTAB-11815	ERR9846843	ftp://ftp.sra.ebi.ac.uk/vol1/fastq/ERR984/003/ERR9846843/ERR9846843_1.fastq.gz	2cc70ee448aaf2bfc60d82e14085a2de
ATAC-seq	Paired-end	Random PCR	fr- firststrand	Illumina TruSeq	Bos taurus	Herford	uterine endometrium	F06	adult	420	days	female	45.787636, -108.489304	Healthy	ArrayExpress (https://www.ebi.ac.uk/biostudies/arrayexpress)	E-MTAB-11815	ERR9846843	ftp://ftp.sra.ebi.ac.uk/vol1/fastq/ERR984/003/ERR9846843/ERR9846843_2.fastq.gz	a977f6a1a72fd7482f2c74998f6cd128
ATAC-seq	Paired-end	Random PCR	fr- firststrand	Illumina TruSeq	Bos taurus	Herford	uterine endometrium	F07	adult	420	days	female	45.787636, -108.489304	Healthy	ArrayExpress (https://www.ebi.ac.uk/biostudies/arrayexpress)	E-MTAB-11815	ERR9846844	ftp://ftp.sra.ebi.ac.uk/vol1/fastq/ERR984/004/ERR9846844/ERR9846844_1.fastq.gz	27601e44cbbf72671781efe5b4a1db5a
ATAC-seq	Paired-end	Random PCR	fr- firststrand	Illumina TruSeq	Bos taurus	Herford	uterine endometrium	F07	adult	420	days	female	45.787636, -108.489304	Healthy	ArrayExpress (https://www.ebi.ac.uk/biostudies/arrayexpress)	E-MTAB-11815	ERR9846844	ftp://ftp.sra.ebi.ac.uk/vol1/fastq/ERR984/004/ERR9846844/ERR9846844_2.fastq.gz	7ae8c06973725402fbf014ef4d7f29ca
ATAC-seq	Paired-end	Random PCR	fr- firststrand	Illumina TruSeq	Bos taurus	Herford	uterine endometrium	F12	adult	420	days	female	45.787636, -108.489304	Healthy	ArrayExpress (https://www.ebi.ac.uk/biostudies/arrayexpress)	E-MTAB-11815	ERR9846842	ftp://ftp.sra.ebi.ac.uk/vol1/fastq/ERR984/002/ERR9846842/ERR9846842_1.fastq.gz	305bdad60408e31a0fb7cb8fe528af56
ATAC-seq	Paired-end	Random PCR	fr- firststrand	Illumina TruSeq	Bos taurus	Herford	uterine endometrium	F12	adult	420	days	female	45.787636, -108.489304	Healthy	ArrayExpress (https://www.ebi.ac.uk/biostudies/arrayexpress)	E-MTAB-11815	ERR9846842	ftp://ftp.sra.ebi.ac.uk/vol1/fastq/ERR984/002/ERR9846842/ERR9846842_2.fastq.gz	20884aeac3451d55b01b9db728f1d260
