# Supplementary material for: Enhanced bovine genome annotation through integration of transcriptomics and epi-transcriptomics datasets facilitates genomic biology
Source: Gigascience. 2024 Apr 16;13:giae019. doi: 10.1093/gigascience/giae019 (PMC11020238; doi:10.1093/gigascience/giae019)
Supplement: giae019_Supplemental_Files [file giae019_supplemental_files.zip › Supplemental_file10.xlsx]

## Sheet: ClueGO Results
Gene ID	Gene symbol								GOID	GOTerm	Ontology Source	Term PValue	Term PValue Corrected with Benjamini-Hochberg	Group PValue	Group PValue Corrected with Benjamini-Hochberg	GOLevels	GOGroups	% Associated Genes	Nr. Genes	Associated Genes Found
ENSBTAG00000013946	PRPF3								GO:0008380	RNA splicing	GO_BiologicalProcess-EBI-UniProt-GOA-ACAP-ARAP_05.03.2021_00h00	3.37001e-09	5.05501e-08	3.37001e-09	3.03301e-08	[6, 7, 8]	Group09	4.82315	15	[FASTK, FUS, HNRNPA2B1, HNRNPH1, PRPF3, PRPF4B, RAVER1, RBM19, RBM4B, SFPQ, SRRM2, SRSF2, TRA2A, USP4, ZBTB7A]
ENSBTAG00000011894	C22H3orf62								GO:0000375	RNA splicing, via transesterification reactions	GO_BiologicalProcess-EBI-UniProt-GOA-ACAP-ARAP_05.03.2021_00h00	7.06976e-08	5.30232e-07	3.37001e-09	3.03301e-08	[7, 8, 9]	Group09	5.15021	12	[HNRNPA2B1, PRPF3, PRPF4B, RAVER1, RBM19, RBM4B, SFPQ, SRRM2, SRSF2, TRA2A, USP4, ZBTB7A]
ENSBTAG00000011899	USP4								GO:0000377	RNA splicing, via transesterification reactions with bulged adenosine as nucleophile	GO_BiologicalProcess-EBI-UniProt-GOA-ACAP-ARAP_05.03.2021_00h00	7.06976e-08	5.30232e-07	3.37001e-09	3.03301e-08	[8, 9, 10]	Group09	5.15021	12	[HNRNPA2B1, PRPF3, PRPF4B, RAVER1, RBM19, RBM4B, SFPQ, SRRM2, SRSF2, TRA2A, USP4, ZBTB7A]
ENSBTAG00000018913	DALRD3								GO:0000398	mRNA splicing, via spliceosome	GO_BiologicalProcess-EBI-UniProt-GOA-ACAP-ARAP_05.03.2021_00h00	7.06976e-08	5.30232e-07	3.37001e-09	3.03301e-08	[7, 8, 9, 10, 11]	Group09	5.15021	12	[HNRNPA2B1, PRPF3, PRPF4B, RAVER1, RBM19, RBM4B, SFPQ, SRRM2, SRSF2, TRA2A, USP4, ZBTB7A]
ENSBTAG00000029913	bta-mir-425								GO:0034661	ncRNA catabolic process	GO_BiologicalProcess-EBI-UniProt-GOA-ACAP-ARAP_05.03.2021_00h00	0.000851401	0.00425701	0.000851401	0.0025542	[6, 7, 8]	Group01	11.1111	3	[DDX49, NUDT16L1, ZSWIM8]
ENSBTAG00000029957	MIR191								GO:0043484	regulation of RNA splicing	GO_BiologicalProcess-EBI-UniProt-GOA-ACAP-ARAP_05.03.2021_00h00	0.00128967	0.00483628	0.000266997	0.00120149	[5, 6, 7, 8, 9]	Group06	4.31034	5	[FASTK, HNRNPH1, SRSF2, TRA2A, ZBTB7A]
ENSBTAG00000013251	HDGFL2								GO:0035601	protein deacylation	GO_BiologicalProcess-EBI-UniProt-GOA-ACAP-ARAP_05.03.2021_00h00	0.00291795	0.00547115	0.0035866	0.00537989	[6, 7]	Group08	4.70588	4	[AKAP8L, BRMS1, FLNA, SFPQ]
ENSBTAG00000011860	SUPT20H								GO:0034394	protein localization to cell surface	GO_BiologicalProcess-EBI-UniProt-GOA-ACAP-ARAP_05.03.2021_00h00	0.00232342	0.00580854	0.00232342	0.00522769	[5]	Group00	7.89474	3	[FLNA, GGA3, USP4]
ENSBTAG00000002503	BSCL2								GO:0006476	protein deacetylation	GO_BiologicalProcess-EBI-UniProt-GOA-ACAP-ARAP_05.03.2021_00h00	0.00193881	0.00581642	0.0035866	0.00537989	[7, 8]	Group08	5.26316	4	[AKAP8L, BRMS1, FLNA, SFPQ]
ENSBTAG00000002510	HNRNPUL2								GO:0098732	macromolecule deacylation	GO_BiologicalProcess-EBI-UniProt-GOA-ACAP-ARAP_05.03.2021_00h00	0.0035866	0.00597766	0.0035866	0.00537989	[5]	Group08	4.44444	4	[AKAP8L, BRMS1, FLNA, SFPQ]
ENSBTAG00000010484	LRRN4CL								GO:0032527	protein exit from endoplasmic reticulum	GO_BiologicalProcess-EBI-UniProt-GOA-ACAP-ARAP_05.03.2021_00h00	0.00289208	0.00619732	0.00289208	0.00520575	[5, 6, 7, 9, 10]	Group05	7.31707	3	[AUP1, SEC16A, VCP]
ENSBTAG00000021304	TP53BP1								GO:0006303	double-strand break repair via nonhomologous end joining	GO_BiologicalProcess-EBI-UniProt-GOA-ACAP-ARAP_05.03.2021_00h00	0.00480214	0.00720321	0.00663601	0.00853201	[7, 8, 9]	Group07	6.12245	3	[NUDT16L1, TP53BP1, ZBTB7A]
ENSBTAG00000001489	TUBA1A								GO:0000726	non-recombinational repair	GO_BiologicalProcess-EBI-UniProt-GOA-ACAP-ARAP_05.03.2021_00h00	0.00663601	0.0090491	0.00663601	0.00853201	[6, 7, 8]	Group07	5.45455	3	[NUDT16L1, TP53BP1, ZBTB7A]
ENSBTAG00000004015	KAT6A								GO:0000380	alternative mRNA splicing, via spliceosome	GO_BiologicalProcess-EBI-UniProt-GOA-ACAP-ARAP_05.03.2021_00h00	0.00923809	0.0106593	0.000266997	0.00120149	[8, 9, 10, 11, 12]	Group06	4.83871	3	[SFPQ, SRSF2, ZBTB7A]
ENSBTAG00000000811	DDX49								GO:0016575	histone deacetylation	GO_BiologicalProcess-EBI-UniProt-GOA-ACAP-ARAP_05.03.2021_00h00	0.00883501	0.0110438	0.0035866	0.00537989	[7, 8, 9]	Group08	4.91803	3	[AKAP8L, BRMS1, SFPQ]
ENSBTAG00000008860	RIPOR1								GO:0042752	regulation of circadian rhythm	GO_BiologicalProcess-EBI-UniProt-GOA-ACAP-ARAP_05.03.2021_00h00	0.0154614	0.0154614	0.0154614	0.0154614	[2, 3]	Group03	4	3	[HNRNPD, RBM4B, SFPQ]
ENSBTAG00000017613	ZNF419								GO:0034728	nucleosome organization	GO_BiologicalProcess-EBI-UniProt-GOA-ACAP-ARAP_05.03.2021_00h00	0.0149168	0.0159822	0.0149168	0.0167814	[5, 6, 7]	Group02	4.05405	3	[INO80, IPO4, KAT6A]
ENSBTAG00000002966	DNAJC13								GO:0043487	regulation of RNA stability	GO_BiologicalProcess-EBI-UniProt-GOA-ACAP-ARAP_05.03.2021_00h00	0.0149168	0.0159822	0.0149168	0.0167814	[3, 5, 6, 7, 8]	Group04	4.05405	3	[DDX49, FASTK, HNRNPD]
ENSBTAG00000005757	FUS
ENSBTAG00000015738	GIGYF1
ENSBTAG00000007130	ESF1
ENSBTAG00000012622	TRA2A
ENSBTAG00000011414	EIF2B5
ENSBTAG00000032436	UBC
ENSBTAG00000025400	PARP4
ENSBTAG00000005726	HNRNPA2B1
ENSBTAG00000011228	FASTK
ENSBTAG00000050231	bta-mir-6525
ENSBTAG00000020911	FNBP4
ENSBTAG00000013952	HNRNPD
ENSBTAG00000014804	HNRNPDL
ENSBTAG00000031824	RBM19
ENSBTAG00000009389	HNRNPH1
ENSBTAG00000008395	APBA3
ENSBTAG00000015000	VCP
ENSBTAG00000015005	FANCG
ENSBTAG00000044135	PIGO
ENSBTAG00000042180	RF00281
ENSBTAG00000042217	RF00591
ENSBTAG00000042339	RF00309
ENSBTAG00000042504	RF00592
ENSBTAG00000042931	RF00612
ENSBTAG00000042974	RF00069
ENSBTAG00000043207	RF00284
ENSBTAG00000043268	RF00152
ENSBTAG00000043378	RF00136
ENSBTAG00000043432	RF00287
ENSBTAG00000049517	RF00591
ENSBTAG00000006624	SLC36A3
ENSBTAG00000018855	SCAF4
ENSBTAG00000023933	SEC16A
ENSBTAG00000018851	MYCBP2
ENSBTAG00000042553	RF00608
ENSBTAG00000042871	RF00405
ENSBTAG00000042986	RF00190
ENSBTAG00000043315	RF00420
ENSBTAG00000018657	ATP13A5
ENSBTAG00000016839	MTO1
ENSBTAG00000018771	DNAAF1
ENSBTAG00000002086	PRPF4B
ENSBTAG00000006014	GBF1
ENSBTAG00000004658	WEE2
ENSBTAG00000017681	RIN1
ENSBTAG00000017689	BRMS1
ENSBTAG00000000455	CREBZF
ENSBTAG00000004916	ARFGAP1
ENSBTAG00000008518	MED25
ENSBTAG00000030578	PTOV1
ENSBTAG00000001504	NOP14
ENSBTAG00000013663	CMSS1
ENSBTAG00000016609	DQX1
ENSBTAG00000020123	AUP1
ENSBTAG00000006590	NUDT16L1
ENSBTAG00000002707	IPO4
ENSBTAG00000002709	TM9SF1
ENSBTAG00000050750	bta-mir-11989
ENSBTAG00000001601	PKM
ENSBTAG00000005753	PARP6
ENSBTAG00000042464	RF00054
ENSBTAG00000042479	RF00087
ENSBTAG00000042484	RF00099
ENSBTAG00000042526	RF00085
ENSBTAG00000042758	RF00070
ENSBTAG00000043302	RF00089
ENSBTAG00000043509	RF00086
ENSBTAG00000049146	RF00088
ENSBTAG00000050374	RF00099
ENSBTAG00000021351	MED12
ENSBTAG00000013110	FARP2
ENSBTAG00000011190	FLNA
ENSBTAG00000006068	CC2D1A
ENSBTAG00000017074	ANO8
ENSBTAG00000010318	FDX2
ENSBTAG00000015721	RAVER1
ENSBTAG00000018522	OAZ1
ENSBTAG00000012683	SRRM2
ENSBTAG00000010624	DCTN2
ENSBTAG00000002051	ARAP1
ENSBTAG00000046204	ZNF705A
ENSBTAG00000012657	ZSWIM8
ENSBTAG00000006417	EDC4
ENSBTAG00000005490	P4HTM
ENSBTAG00000018910	WDR6
ENSBTAG00000005728	CDHR4
ENSBTAG00000013866	RPS27
ENSBTAG00000001807	AKAP8
ENSBTAG00000010439	AKAP8L
ENSBTAG00000008764	SMYD5
ENSBTAG00000018258	SRSF2
ENSBTAG00000020117	ZBTB7A
ENSBTAG00000004193	VEZF1
ENSBTAG00000042099	RF00581
ENSBTAG00000043036	RF00581
ENSBTAG00000043350	RF00581
ENSBTAG00000051017	RF02215
ENSBTAG00000052648	RF02216
ENSBTAG00000008552	PLXNA3
ENSBTAG00000016328	SFPQ
ENSBTAG00000025425	RAB24
ENSBTAG00000006194	FOSL1
ENSBTAG00000020775	FIBP
ENSBTAG00000015354	ZDHHC9
ENSBTAG00000011134	USE1
ENSBTAG00000025830	R3HCC1
ENSBTAG00000001647	PLEKHJ1
ENSBTAG00000001320	VPS16
ENSBTAG00000010380	INO80
ENSBTAG00000019908	CUL9
ENSBTAG00000016707	FKBP9
ENSBTAG00000000423	RBM4B
ENSBTAG00000016128	GGA3
ENSBTAG00000006756	MATR3
ENSBTAG00000006352	MYT1
ENSBTAG00000010428	USP15
ENSBTAG00000005319
ENSBTAG00000054505
ENSBTAG00000038051
ENSBTAG00000050891
ENSBTAG00000048228
ENSBTAG00000050512
ENSBTAG00000052180
ENSBTAG00000054366
ENSBTAG00000048981
ENSBTAG00000049077
ENSBTAG00000048945
ENSBTAG00000054053
ENSBTAG00000012748
ENSBTAG00000054084
ENSBTAG00000049866
ENSBTAG00000054839
ENSBTAG00000051151
ENSBTAG00000053831
ENSBTAG00000054598
