# Supplementary material for: Enhanced bovine genome annotation through integration of transcriptomics and epi-transcriptomics datasets facilitates genomic biology
Source: Gigascience. 2024 Apr 16;13:giae019. doi: 10.1093/gigascience/giae019 (PMC11020238; doi:10.1093/gigascience/giae019)
Supplement: giae019_Supplemental_Files [file giae019_supplemental_files.zip › Supplemental_file11.xlsx]

## Sheet: Sheet1
	Brain				Kidney				Muscle				Spleen
		coding-genes	rest-of-genes	Fishe Exact test p-value		coding-genes	rest-of-genes	Fishe Exact test p-value		coding-genes	rest-of-genes	Fishe Exact test p-value		coding-genes	rest-of-genes	Fishe Exact test p-value
	adult_tissues	14167	17542	p-value = 2.258e-11	adult_tissues	13601	17641	p-value < 2.2e-16	adult_tissues	12705	15991	p-value < 2.2e-16	adult_tissues	13520	17398	p-value = 3.055e-11
	feta-tissues	15108	20728	1	feta-tissues	15180	24292	1	feta-tissues	15078	25039	1	feta-tissues	14601	20830	1
		noncoding-genes	rest-of-genes	Fishe Exact test p-value		noncoding-genes	rest-of-genes	Fishe Exact test p-value		noncoding-genes	rest-of-genes	Fishe Exact test p-value		noncoding-genes	rest-of-genes	Fishe Exact test p-value
	adult_tissues	2638	17542	1	adult_tissues	2034	17641	1	adult_tissues	1637	15991	1	adult_tissues	1942	17398	p-value = 4.821e-09
	feta-tissues	4563	20728	p-value < 2.2e-16	feta-tissues	4050	24292	p-value < 2.2e-16	feta-tissues	4555	25039	p-value < 2.2e-16	feta-tissues	2782	20830	1
		pseudogenes	rest-of-genes	Fishe Exact test p-value		pseudogenes	rest-of-genes	Fishe Exact test p-value		pseudogenes	rest-of-genes	Fishe Exact test p-value		pseudogenes	rest-of-genes	Fishe Exact test p-value
	adult_tissues	737	17542	1	adult_tissues	460	17641	1	adult_tissues	378	15991	1	adult_tissues	486	17398	1
	feta-tissues	1057	20728	p-value = 4.067e-05	feta-tissues	840	24292	p-value = 7.103e-07	feta-tissues	848	25039	p-value = 2.959e-09	feta-tissues	823	20830	p-value = 9.489e-10
