# Supplementary material for: Enhanced bovine genome annotation through integration of transcriptomics and epi-transcriptomics datasets facilitates genomic biology
Source: Gigascience. 2024 Apr 16;13:giae019. doi: 10.1093/gigascience/giae019 (PMC11020238; doi:10.1093/gigascience/giae019)
Supplement: giae019_Supplemental_Files [file giae019_supplemental_files.zip › Supplemental_file12.xlsx]

## Sheet: ClueGO Results
Gene ID	Gene Symbol					GOID	GOTerm	Ontology Source	Term PValue	Term PValue Corrected with Benjamini-Hochberg	Group PValue	Group PValue Corrected with Benjamini-Hochberg	GOLevels	GOGroups	% Associated Genes	Nr. Genes	Associated Genes Found
ENSBTAG00000020055	CEP44					GO:0042832	defense response to protozoan	GO_BiologicalProcess-EBI-UniProt-GOA-ACAP-ARAP_05.03.2021_00h00	2.78411e-05	0.00251614	2.78411e-05	9.74437e-05	[4, 5, 6]	Group0	35.2941	7	[BCL3, GBP2, GBP4, GBP6, LOC507055, LOC513659]
ENSBTAG00000001179	TEP1					GO:0097167	circadian regulation of translation	GO_BiologicalProcess-EBI-UniProt-GOA-ACAP-ARAP_05.03.2021_00h00	0.000204326	0.0123107	0.000204326	0.000476761	[2, 3, 6, 7, 8, 9]	Group1	100	3	[HNRNPD, PER1, RBM4]
ENSBTAG00000019177	BIN1					GO:1902884	positive regulation of response to oxidative stress	GO_BiologicalProcess-EBI-UniProt-GOA-ACAP-ARAP_05.03.2021_00h00	0.000204326	0.0123107	0.000204326	0.000476761	[3, 4, 5, 6]	Group2	100	3	[ACOX2, HDAC6, RIPK1]
ENSBTAG00000010395	DOCK9					GO:0004743	pyruvate kinase activity	GO_BiologicalProcess-EBI-UniProt-GOA-ACAP-ARAP_05.03.2021_00h00	0.000204326	0.0123107	0.000204326	0.000476761	[5, 6, 9, 10, 11, 12, 13]	Group3	100	3	[LOC100139040, PKLR, PKM]
ENSBTAG00000000475	IMMP1L					GO:0016070	RNA metabolic process	GO_BiologicalProcess-EBI-UniProt-GOA-ACAP-ARAP_05.03.2021_00h00	0.00116545	0.0468123	0.00116545	0.00116545	[5, 6]	Group4	7.06737	214	[ADAM8, ADAR, AKAP8L, APBB3, BCDIN3D, BCL3, BCLAF3, BPTF, BRD2, BRMS1, CALCOCO1, CALR, CAPRIN2, CC2D1A, CCAR2, CCNL1, CCNL2, CDK16, CDK2, CEP290, CIRBP, CLK1, CLK2, CLK3, CMKLR1, CPSF1, CREM, DALRD3, DAZAP1, DDX23, DDX41, DMTF1, DNLZ, DOT1L, DPF1, DUS1L, DUS3L, DVL1, ECM1, EFTUD2, ELL, ELP6, EMSY, ERBB2, EZH2, FANCA, FASTK, FHOD1, FLNA, FMR1, FOSL1, FTSJ1, FUBP1, GLYR1, GTF2H4, GTPBP3, HCFC1, HDA…
ENSBTAG00000018913	DALRD3					GO:0042054	histone methyltransferase activity	GO_BiologicalProcess-EBI-UniProt-GOA-ACAP-ARAP_05.03.2021_00h00	0.000673869	0.0286592	0.000673869	0.00078618	[6, 7, 8, 9, 10]	Group5	19.6078	10	[CARM1, DOT1L, EZH2, KMT2B, KMT2C, KMT2D, NSD2, NSD3, SETD5, SETDB2]
ENSBTAG00000029913	bta-mir-425					GO:0018024	histone-lysine N-methyltransferase activity	GO_BiologicalProcess-EBI-UniProt-GOA-ACAP-ARAP_05.03.2021_00h00	0.000429724	0.0238992	0.000673869	0.00078618	[7, 8, 9, 10, 11]	Group5	22.5	9	[DOT1L, EZH2, KMT2B, KMT2C, KMT2D, NSD2, NSD3, SETD5, SETDB2]
ENSBTAG00000029957	MIR191					GO:0006325	chromatin organization	GO_BiologicalProcess-EBI-UniProt-GOA-ACAP-ARAP_05.03.2021_00h00	0.000489211	0.0221062	0.000489211	0.000684895	[4, 6]	Group6	9.49721	51	[AKAP8L, AURKC, BAG6, BPTF, BRD2, BRMS1, CARM1, CDAN1, CHD1L, CHD4, CHTOP, DOT1L, EP400, EZH2, FAM50A, FMR1, GLYR1, HCFC1, HDAC10, HDAC6, HDAC7, HUWE1, KANSL2, KDM5C, KDM6B, KMT2B, KMT2C, KMT2D, KMT2E, LMNA, MAP3K12, MIER2, MLLT6, MTA2, MUM1, NASP, NSD2, NSD3, OGT, PBRM1, PER1, PHF8, PKN1, RBM14, RING1, SCMH1, SETD5, SETDB2, SREBF1, TRIM28, USP21]
ENSBTAG00000005464	ADCY6					GO:0016569	covalent chromatin modification	GO_BiologicalProcess-EBI-UniProt-GOA-ACAP-ARAP_05.03.2021_00h00	0.000459809	0.0221628	0.000489211	0.000684895	[5, 7]	Group6	10.3175	39	[AKAP8L, AURKC, BRMS1, CARM1, CHTOP, DOT1L, EP400, EZH2, FMR1, GLYR1, HDAC10, HDAC6, HDAC7, HUWE1, KANSL2, KDM5C, KDM6B, KMT2B, KMT2C, KMT2D, KMT2E, LMNA, MAP3K12, MIER2, MLLT6, MTA2, NSD2, NSD3, OGT, PER1, PHF8, PKN1, RBM14, RING1, SETD5, SETDB2, SREBF1, TRIM28, USP21]
ENSBTAG00000006557	RHEBL1					GO:0016570	histone modification	GO_BiologicalProcess-EBI-UniProt-GOA-ACAP-ARAP_05.03.2021_00h00	0.000454593	0.0234765	0.000489211	0.000684895	[6, 7, 8]	Group6	10.411	38	[AKAP8L, AURKC, BRMS1, CARM1, CHTOP, DOT1L, EP400, EZH2, FMR1, GLYR1, HDAC10, HDAC6, HDAC7, HUWE1, KANSL2, KDM5C, KDM6B, KMT2B, KMT2C, KMT2D, KMT2E, LMNA, MAP3K12, MIER2, MLLT6, MTA2, NSD2, NSD3, OGT, PER1, PHF8, PKN1, RBM14, RING1, SETD5, SETDB2, SREBF1, USP21]
ENSBTAG00000014424	DDN					GO:0044598	doxorubicin metabolic process	GO_BiologicalProcess-EBI-UniProt-GOA-ACAP-ARAP_05.03.2021_00h00	2.97116e-06	0.000358025	0.000290869	0.000509021	[3, 4, 5, 6]	Group7	66.6667	6	[20ALPHA-HSD, AKR1C4, LOC527068, LOC782061, LOC782884, LOC785762]
ENSBTAG00000014426	PRKAG1					GO:0044597	daunorubicin metabolic process	GO_BiologicalProcess-EBI-UniProt-GOA-ACAP-ARAP_05.03.2021_00h00	2.97116e-06	0.000358025	0.000290869	0.000509021	[3, 4, 5, 7]	Group7	66.6667	6	[20ALPHA-HSD, AKR1C4, LOC527068, LOC782061, LOC782884, LOC785762]
ENSBTAG00000014429	KMT2D					GO:0042448	progesterone metabolic process	GO_BiologicalProcess-EBI-UniProt-GOA-ACAP-ARAP_05.03.2021_00h00	0.000130242	0.00941651	0.000290869	0.000509021	[4, 5, 6, 7]	Group7	40	6	[20ALPHA-HSD, AKR1C4, LOC527068, LOC782061, LOC782884, LOC785762]
ENSBTAG00000015347	WNT10B					GO:0030647	aminoglycoside antibiotic metabolic process	GO_BiologicalProcess-EBI-UniProt-GOA-ACAP-ARAP_05.03.2021_00h00	2.97116e-06	0.000358025	0.000290869	0.000509021	[6]	Group7	66.6667	6	[20ALPHA-HSD, AKR1C4, LOC527068, LOC782061, LOC782884, LOC785762]
ENSBTAG00000015828	FKBP11					GO:0006396	RNA processing	GO_BiologicalProcess-EBI-UniProt-GOA-ACAP-ARAP_05.03.2021_00h00	1.96022e-06	0.000283448	2.46829e-05	0.00017278	[5, 6, 7]	Group8	10.2672	73	[ADAR, AKAP8L, BCDIN3D, CCAR2, CCNL1, CIRBP, CLK1, CLK2, CLK3, CPSF1, DALRD3, DAZAP1, DDX23, DDX41, DUS1L, DUS3L, EFTUD2, ELP6, FASTK, FMR1, FTSJ1, GTPBP3, HNRNPA2B1, HNRNPF, HNRNPH1, HNRNPL, HSPA8, LAS1L, MBNL1, MDN1, NCOR1, NONO, NOP2, NSUN4, OSGEP, PABPC4, PAN3, PRPF39, PRPF4, PRPF40B, PRPF4B, PTBP1, QKI, QTRT1, RAVER1, RBM10, RBM12, RBM14, RBM39, RBM4, RBM5, RBM6, RIPK1, RPRD2, RPS26, RPS8, S…
ENSBTAG00000018773	RND1					GO:0016071	mRNA metabolic process	GO_BiologicalProcess-EBI-UniProt-GOA-ACAP-ARAP_05.03.2021_00h00	0.000200456	0.0131754	2.46829e-05	0.00017278	[6, 7]	Group8	9.97963	49	[AKAP8L, CIRBP, CPSF1, DAZAP1, DDX23, DDX41, EFTUD2, FASTK, FMR1, HNRNPA2B1, HNRNPD, HNRNPF, HNRNPL, HSPA8, MBNL1, NONO, PABPC4, PAN3, PRPF39, PRPF4, PRPF40B, PRPF4B, PTBP1, QKI, RAVER1, RBM10, RBM14, RBM39, RBM4, RBM5, RBM6, RPRD2, SF1, SF3A2, SLC39A5, SNRPN, SON, SREBF1, SRPK2, SRPK3, SRRM2, SRSF5, SUGP1, SUGP2, TIA1, TIAL1, TNRC6A, U2AF1L4, UPF3B]
ENSBTAG00000021810	DDX23					GO:0006397	mRNA processing	GO_BiologicalProcess-EBI-UniProt-GOA-ACAP-ARAP_05.03.2021_00h00	1.51288e-06	0.000273452	2.46829e-05	0.00017278	[6, 7, 8]	Group8	12.5714	44	[AKAP8L, CIRBP, CPSF1, DAZAP1, DDX23, DDX41, EFTUD2, FMR1, HNRNPA2B1, HNRNPF, HNRNPL, HSPA8, MBNL1, NONO, PABPC4, PAN3, PRPF39, PRPF4, PRPF40B, PRPF4B, PTBP1, QKI, RAVER1, RBM10, RBM14, RBM39, RBM4, RBM5, RBM6, RPRD2, SF1, SF3A2, SLC39A5, SNRPN, SON, SRPK2, SRPK3, SRRM2, SRSF5, SUGP1, SUGP2, TIA1, TIAL1, U2AF1L4]
ENSBTAG00000051755	ARF3					GO:0008380	RNA splicing	GO_BiologicalProcess-EBI-UniProt-GOA-ACAP-ARAP_05.03.2021_00h00	2.19357e-10	1.58595e-07	2.46829e-05	0.00017278	[6, 7, 8]	Group8	15.7556	49	[CCAR2, CIRBP, CLK1, CLK2, CLK3, DAZAP1, DDX23, DDX41, EFTUD2, FASTK, FMR1, HNRNPA2B1, HNRNPF, HNRNPH1, HNRNPL, HSPA8, MBNL1, NONO, PABPC4, PRPF39, PRPF4, PRPF40B, PRPF4B, PTBP1, QKI, RAVER1, RBM10, RBM12, RBM14, RBM39, RBM4, RBM5, RBM6, RPS26, SF1, SF3A2, SLC39A5, SNRPN, SON, SRPK2, SRPK3, SRRM2, SRSF11, SRSF5, SUGP1, SUGP2, TIA1, TIAL1, U2AF1L4]
ENSBTAG00000020611	GLB1L					GO:0043484	regulation of RNA splicing	GO_BiologicalProcess-EBI-UniProt-GOA-ACAP-ARAP_05.03.2021_00h00	5.39713e-08	1.95106e-05	2.46829e-05	0.00017278	[5, 6, 7, 8, 9]	Group8	20.6897	24	[CIRBP, CLK1, CLK2, CLK3, DAZAP1, FASTK, FMR1, HNRNPF, HNRNPH1, HNRNPL, HSPA8, MBNL1, PTBP1, QKI, RBM10, RBM12, RBM39, RBM4, RBM5, RPS26, SF1, SLC39A5, SON, TIA1]
ENSBTAG00000008251	SNRPN					GO:0050684	regulation of mRNA processing	GO_BiologicalProcess-EBI-UniProt-GOA-ACAP-ARAP_05.03.2021_00h00	9.12837e-05	0.00733313	2.46829e-05	0.00017278	[6, 7, 8, 9]	Group8	16.0714	18	[CIRBP, DAZAP1, FMR1, HNRNPL, HSPA8, MBNL1, PTBP1, QKI, RBM10, RBM39, RBM4, RBM5, SF1, SLC39A5, SON, SRPK2, SRPK3, TIA1]
ENSBTAG00000047865	RF01164					GO:0000375	RNA splicing, via transesterification reactions	GO_BiologicalProcess-EBI-UniProt-GOA-ACAP-ARAP_05.03.2021_00h00	2.87504e-07	6.92886e-05	2.46829e-05	0.00017278	[7, 8, 9]	Group8	15.0215	35	[CIRBP, DAZAP1, DDX23, DDX41, EFTUD2, FMR1, HNRNPA2B1, HNRNPL, HSPA8, MBNL1, NONO, PRPF39, PRPF4, PRPF40B, PRPF4B, PTBP1, QKI, RAVER1, RBM10, RBM14, RBM39, RBM4, RBM5, RBM6, SF1, SF3A2, SLC39A5, SNRPN, SON, SRPK2, SRPK3, SRRM2, SRSF5, TIA1, U2AF1L4]
ENSBTAG00000001485	PPIP5K2					GO:0000377	RNA splicing, via transesterification reactions with bulged adenosine as nucleophile	GO_BiologicalProcess-EBI-UniProt-GOA-ACAP-ARAP_05.03.2021_00h00	2.87504e-07	6.92886e-05	2.46829e-05	0.00017278	[8, 9, 10]	Group8	15.0215	35	[CIRBP, DAZAP1, DDX23, DDX41, EFTUD2, FMR1, HNRNPA2B1, HNRNPL, HSPA8, MBNL1, NONO, PRPF39, PRPF4, PRPF40B, PRPF4B, PTBP1, QKI, RAVER1, RBM10, RBM14, RBM39, RBM4, RBM5, RBM6, SF1, SF3A2, SLC39A5, SNRPN, SON, SRPK2, SRPK3, SRRM2, SRSF5, TIA1, U2AF1L4]
ENSBTAG00000018824	MIA3					GO:0000398	mRNA splicing, via spliceosome	GO_BiologicalProcess-EBI-UniProt-GOA-ACAP-ARAP_05.03.2021_00h00	2.87504e-07	6.92886e-05	2.46829e-05	0.00017278	[7, 8, 9, 10, 11]	Group8	15.0215	35	[CIRBP, DAZAP1, DDX23, DDX41, EFTUD2, FMR1, HNRNPA2B1, HNRNPL, HSPA8, MBNL1, NONO, PRPF39, PRPF4, PRPF40B, PRPF4B, PTBP1, QKI, RAVER1, RBM10, RBM14, RBM39, RBM4, RBM5, RBM6, SF1, SF3A2, SLC39A5, SNRPN, SON, SRPK2, SRPK3, SRRM2, SRSF5, TIA1, U2AF1L4]
ENSBTAG00000009493	BCL3					GO:0048024	regulation of mRNA splicing, via spliceosome	GO_BiologicalProcess-EBI-UniProt-GOA-ACAP-ARAP_05.03.2021_00h00	1.65796e-05	0.00171244	2.46829e-05	0.00017278	[6, 7, 8, 9, 10, 11, 12]	Group8	19.7531	16	[CIRBP, DAZAP1, FMR1, HNRNPL, HSPA8, MBNL1, PTBP1, QKI, RBM10, RBM39, RBM4, RBM5, SF1, SLC39A5, SON, TIA1]
ENSBTAG00000009494	CBLC
ENSBTAG00000009495	BCAM
ENSBTAG00000015313	CEACAM19
ENSBTAG00000015318	NECTIN2
ENSBTAG00000037983	CEACAM16
ENSBTAG00000048075	IGSF23
ENSBTAG00000051298	PVR
ENSBTAG00000002069	BOLA
ENSBTAG00000019386	BOLA-NC1
ENSBTAG00000020116	JSP.1
ENSBTAG00000033217	TPM3
ENSBTAG00000009426	EZH2
ENSBTAG00000008883	ZNF207
ENSBTAG00000025642	RYR3
ENSBTAG00000012519	XDH
ENSBTAG00000011074	BRD2
ENSBTAG00000007581	ADORA2B
ENSBTAG00000013270	TTC19
ENSBTAG00000021491	NDUFV3
ENSBTAG00000020212	WDR41
ENSBTAG00000048761	UBE2D3
ENSBTAG00000050986	PXDN
ENSBTAG00000007834	PPP1R16A
ENSBTAG00000007835	GPT
ENSBTAG00000018227	SLC4A7
ENSBTAG00000022004	FLNB
ENSBTAG00000004120	HEMK1
ENSBTAG00000006330	RBM5
ENSBTAG00000025848	RBM3
ENSBTAG00000015833	DHX30
ENSBTAG00000052616	RF02271
ENSBTAG00000008860	RIPOR1
ENSBTAG00000017812	ALS2CL
ENSBTAG00000018745	CEP290
ENSBTAG00000008191	SLC39A7
ENSBTAG00000018884	RING1
ENSBTAG00000020927	HSD17B8
ENSBTAG00000016827	RGL2
ENSBTAG00000019685	BAG6
ENSBTAG00000023628	C23H6orf47
ENSBTAG00000004539	C23H6orf15
ENSBTAG00000005182	BoLA
ENSBTAG00000014434	CCHCR1
ENSBTAG00000021721	CDSN
ENSBTAG00000025531	PSORS1C2
ENSBTAG00000054754	bta-mir-10167
ENSBTAG00000016553	EME2
ENSBTAG00000006593	ANKS3
ENSBTAG00000037566	ZNF500
ENSBTAG00000005455	USP7
ENSBTAG00000032087	ATXN2L
ENSBTAG00000003417	PHKG2
ENSBTAG00000042276	RF00415
ENSBTAG00000050825	TMEM265
ENSBTAG00000015738	GIGYF1
ENSBTAG00000002880	SORBS1
ENSBTAG00000004080	TIAL1
ENSBTAG00000021894	PPOX
ENSBTAG00000019369	TSPAN4
ENSBTAG00000008853	HNRNPF
ENSBTAG00000020940	ANXA11
ENSBTAG00000013606	FKBP2
ENSBTAG00000016560	DNAJC4
ENSBTAG00000047567	VEGFB
ENSBTAG00000001035	SF1
ENSBTAG00000001037	MAP4K2
ENSBTAG00000015183	TPCN2
ENSBTAG00000001209	PHLDB2
ENSBTAG00000007456	TAZ
ENSBTAG00000016197	PHLDB1
ENSBTAG00000031829	FTSJ1
ENSBTAG00000036367	MIR374B
ENSBTAG00000012152	NONO
ENSBTAG00000012163	ITGB1BP2
ENSBTAG00000008492	ZMYM3
ENSBTAG00000018711	DENND4B
ENSBTAG00000016764	UBA1
ENSBTAG00000016769	CDK16
ENSBTAG00000012954	ERAS
ENSBTAG00000013244	HDAC6
ENSBTAG00000008733	MAGED1
ENSBTAG00000002210	LAS1L
ENSBTAG00000003779	ZC4H2
ENSBTAG00000007211	ASB12
ENSBTAG00000035705	MTMR8
ENSBTAG00000007788	GRIPAP1
ENSBTAG00000001514	ASB11
ENSBTAG00000007646	PIGA
ENSBTAG00000020831	CHD1L
ENSBTAG00000019615	PHTF1
ENSBTAG00000019617	PTPN22
ENSBTAG00000031940	RSBN1
ENSBTAG00000008926	FUBP1
ENSBTAG00000008755	2022-03-07
ENSBTAG00000015346	NASP
ENSBTAG00000019013	HECTD3
ENSBTAG00000016899	ELOVL1
ENSBTAG00000017125	PABPC4
ENSBTAG00000042661	RF00431
ENSBTAG00000006555	ZMYM1
ENSBTAG00000005354	LRRFIP1
ENSBTAG00000011578	CD44
ENSBTAG00000005726	HNRNPA2B1
ENSBTAG00000011228	FASTK
ENSBTAG00000050231	bta-mir-6525
ENSBTAG00000005483	ESYT2
ENSBTAG00000007829	CSAD
ENSBTAG00000010681	NR1H3
ENSBTAG00000021700	MADD
ENSBTAG00000020911	FNBP4
ENSBTAG00000000667	APOL3
ENSBTAG00000040244	APOL3
ENSBTAG00000003228	RPL3
ENSBTAG00000042456	RF00221
ENSBTAG00000044812	RF01151
ENSBTAG00000051699	RF00593
ENSBTAG00000052327	bta-mir-2440
ENSBTAG00000055233	RF00593
ENSBTAG00000014459	MAP6D1
ENSBTAG00000014460	PARL
ENSBTAG00000000650	TUBGCP6
ENSBTAG00000011000	HDAC10
ENSBTAG00000016048	CPT1B
ENSBTAG00000016050	CHKB
ENSBTAG00000014463	CAMK2D
ENSBTAG00000013952	HNRNPD
ENSBTAG00000014804	HNRNPDL
ENSBTAG00000004893	ACOX3
ENSBTAG00000015602	MRNIP
ENSBTAG00000015611	TBC1D9B
ENSBTAG00000009389	HNRNPH1
ENSBTAG00000000813	HOMER3
ENSBTAG00000001763	NR2C2AP
ENSBTAG00000001765	HAPLN4
ENSBTAG00000001817	TMEM161A
ENSBTAG00000001818	MEF2B
ENSBTAG00000006116	SUGP1
ENSBTAG00000013288	SUGP2
ENSBTAG00000016042	TM6SF2
ENSBTAG00000025817	BORCS8
ENSBTAG00000003947	SSBP4
ENSBTAG00000015186	ILVBL
ENSBTAG00000001793	HSD11B1L
ENSBTAG00000008395	APBA3
ENSBTAG00000013628	PHYKPL
ENSBTAG00000045828	PTBP1
ENSBTAG00000008695	TCF3
ENSBTAG00000008753	BRD8
ENSBTAG00000008759	CDC23
ENSBTAG00000001449	SRA1
ENSBTAG00000001450	APBB3
ENSBTAG00000019556	MIIP
ENSBTAG00000015807	GALT
ENSBTAG00000015000	VCP
ENSBTAG00000015005	FANCG
ENSBTAG00000044135	PIGO
ENSBTAG00000011413	CCDC107
ENSBTAG00000011420	CA9
ENSBTAG00000014361	FAM160B2
ENSBTAG00000007369	PDLIM2
ENSBTAG00000014401	SORBS3
ENSBTAG00000005469	CCAR2
ENSBTAG00000000695	UBAP2
ENSBTAG00000001737	TUT7
ENSBTAG00000015171	CDK20
ENSBTAG00000025756	FBXW12
ENSBTAG00000000251	ALAD
ENSBTAG00000020238	RIMS1
ENSBTAG00000005869	SENP6
ENSBTAG00000016751	MYO6
ENSBTAG00000008147	MICAL1
ENSBTAG00000005960	EPB41L2
ENSBTAG00000042180	RF00281
ENSBTAG00000042217	RF00591
ENSBTAG00000042339	RF00309
ENSBTAG00000042504	RF00592
ENSBTAG00000042931	RF00612
ENSBTAG00000042974	RF00069
ENSBTAG00000043207	RF00284
ENSBTAG00000043268	RF00152
ENSBTAG00000043378	RF00136
ENSBTAG00000043432	RF00287
ENSBTAG00000049517	RF00591
ENSBTAG00000019730	SFRS18
ENSBTAG00000001644	MDN1
ENSBTAG00000011593	QKI
ENSBTAG00000018422	RIPK3
ENSBTAG00000005373	TPM1
ENSBTAG00000005397	CD46
ENSBTAG00000008269	RNF149
ENSBTAG00000043158	RF00578
ENSBTAG00000019052	ANK3
ENSBTAG00000019510	EIF2B4
ENSBTAG00000017423	TMEM214
ENSBTAG00000023933	SEC16A
ENSBTAG00000047061	NDOR1
ENSBTAG00000012121	NOXA1
ENSBTAG00000010693	LMO7
ENSBTAG00000004041	ANKRD10
ENSBTAG00000017289	MCF2L
ENSBTAG00000039766	FBRSL1
ENSBTAG00000012987	ULK1
ENSBTAG00000020423	EP400
ENSBTAG00000049398	bta-mir-6520
ENSBTAG00000008470	MPHOSPH9
ENSBTAG00000017750	RHBDD3
ENSBTAG00000005408	CLK1
ENSBTAG00000020944	PIEZO1
ENSBTAG00000047223	GNAS
ENSBTAG00000050399	RF02127
ENSBTAG00000050835	RF02131
ENSBTAG00000051437	RF02129
ENSBTAG00000051531	RF02130
ENSBTAG00000052413	GNAS
ENSBTAG00000053522	RF02128
ENSBTAG00000010815	CAMKK2
ENSBTAG00000000851	CYP20A1
ENSBTAG00000014469	NBEAL1
ENSBTAG00000010611	OCIAD1
ENSBTAG00000018315	PELP1
ENSBTAG00000031998	CXCL16
ENSBTAG00000044862	bta-mir-2338
ENSBTAG00000021468	MED24
ENSBTAG00000045067	RF01211
ENSBTAG00000004903	KRT15
ENSBTAG00000004905	KRT19
ENSBTAG00000006806	KRT17
ENSBTAG00000007583	KRT14
ENSBTAG00000033766	KRT16
ENSBTAG00000047165	KRT9
ENSBTAG00000008165	ITGA2B
ENSBTAG00000038316	GPATCH8
ENSBTAG00000000571	ARHGAP27
ENSBTAG00000006048	DCAKD
ENSBTAG00000006052	PLCD3
ENSBTAG00000007084	MAP3K14
ENSBTAG00000008088	KIF18B
ENSBTAG00000011759	C1QL1
ENSBTAG00000013526	EFTUD2
ENSBTAG00000013534	GFAP
ENSBTAG00000044884	bta-mir-2343
ENSBTAG00000005249	RNF14
ENSBTAG00000047747	NDFIP1
ENSBTAG00000010050	COL16A1
ENSBTAG00000030839	PWWP3A
ENSBTAG00000019193	SETD5
ENSBTAG00000014786	PBRM1
ENSBTAG00000018048	MED15
ENSBTAG00000000671	PARP3
ENSBTAG00000001444	TNXB
ENSBTAG00000018343	NCR3
ENSBTAG00000020674	LTB
ENSBTAG00000002086	PRPF4B
ENSBTAG00000000575	TNC
ENSBTAG00000004551	RHOT2
ENSBTAG00000019006	WDR24
ENSBTAG00000033672	JMJD8
ENSBTAG00000024884	CCNF
ENSBTAG00000001906	FANCA
ENSBTAG00000006014	GBF1
ENSBTAG00000009620	WDR27
ENSBTAG00000019569	CD151
ENSBTAG00000017681	RIN1
ENSBTAG00000017689	BRMS1
ENSBTAG00000004375	ESRP2
ENSBTAG00000005166	CHTOP
ENSBTAG00000020040	LPCAT4
ENSBTAG00000013018	AMPD2
ENSBTAG00000014529	GBP4
ENSBTAG00000031186	GBP6
ENSBTAG00000021705	UFC1
ENSBTAG00000021893	USP21
ENSBTAG00000002763	KMT2B
ENSBTAG00000011242	MUTYH
ENSBTAG00000005580	SZT2
ENSBTAG00000020758	MAP3K12
ENSBTAG00000016589	PRPF40B
ENSBTAG00000018660	PPP6R2
ENSBTAG00000012607	NCAPH2
ENSBTAG00000024756	DENND6B
ENSBTAG00000021337	SBF1
ENSBTAG00000001505	GRK4
ENSBTAG00000021130	MFSD10
ENSBTAG00000007986	NSD2
ENSBTAG00000044614	RF00427
ENSBTAG00000005296	RPL13A
ENSBTAG00000042377	RF00133
ENSBTAG00000042883	RF00211
ENSBTAG00000043197	RF00133
ENSBTAG00000043453	RF00147
ENSBTAG00000014775	GUK1
ENSBTAG00000014916	GJC2
ENSBTAG00000011125	MYO9B
ENSBTAG00000011811	TNPO2
ENSBTAG00000042170	RF00588
ENSBTAG00000043778	RF00588
ENSBTAG00000001834	PNKP
ENSBTAG00000011842	DUS3L
ENSBTAG00000025550	PRR22
ENSBTAG00000003851	CCNL1
ENSBTAG00000000710	PIP5K1C
ENSBTAG00000010373	CACTIN
ENSBTAG00000014944	TBXA2R
ENSBTAG00000006955	CPNE1
ENSBTAG00000044015	RBM12
ENSBTAG00000009996	DOT1L
ENSBTAG00000014955	AMH
ENSBTAG00000025452	SF3A2
ENSBTAG00000015187	DDX41
ENSBTAG00000011400	DBN1
ENSBTAG00000019767	MIER2
ENSBTAG00000015051	POLRMT
ENSBTAG00000002305	PCSK4
ENSBTAG00000015938	ARAP3
ENSBTAG00000021157	PPP6R1
ENSBTAG00000052531	bta-mir-7865
ENSBTAG00000006082	DNASE2
ENSBTAG00000002177	PIKFYVE
ENSBTAG00000002411	CTNND1
ENSBTAG00000011394	FAM214B
ENSBTAG00000030670	PCNT
ENSBTAG00000002712	MDP1
ENSBTAG00000039415	CHMP4A
ENSBTAG00000006784	PLA2G4B
ENSBTAG00000046607	JMJD7
ENSBTAG00000029979	bta-mir-126
ENSBTAG00000030278	EGFL7
ENSBTAG00000016895	NIPA2
ENSBTAG00000016722	PGGHG
ENSBTAG00000000054	SNAPC4
ENSBTAG00000006572	CARD9
ENSBTAG00000012880	DNLZ
ENSBTAG00000012126	PNPLA7
ENSBTAG00000030247	NSMF
ENSBTAG00000003494	C13H20orf194
ENSBTAG00000013160	GFRA4
ENSBTAG00000013163	ADAM33
ENSBTAG00000016060	CREM
ENSBTAG00000022564	AKR1C4
ENSBTAG00000037453	20ALPHA-HSD
ENSBTAG00000014458	MROH1
ENSBTAG00000039705	HGH1
ENSBTAG00000012235	SHARPIN
ENSBTAG00000008079	NRBP2
ENSBTAG00000008421	SCRIB
ENSBTAG00000008518	MED25
ENSBTAG00000030578	PTOV1
ENSBTAG00000048486	IQANK1
ENSBTAG00000017281	OPLAH
ENSBTAG00000050166	RF02169
ENSBTAG00000050179	RF02164
ENSBTAG00000050236	RF02168
ENSBTAG00000050793	RF02166
ENSBTAG00000011064	ADCK5
ENSBTAG00000003541	ZNF614
ENSBTAG00000006954	ZNF432
ENSBTAG00000010046	ZNF350
ENSBTAG00000038487	ZNF613
ENSBTAG00000010826	EMSY
ENSBTAG00000003126	PEX16
ENSBTAG00000003889	PER1
ENSBTAG00000007566	CEP170
ENSBTAG00000004873	CCNL2
ENSBTAG00000010696	DVL1
ENSBTAG00000013271	NCOR1
ENSBTAG00000010276	RECQL4
ENSBTAG00000013813	KLHL17
ENSBTAG00000020607	ABCB6
ENSBTAG00000022635	LAMB2
ENSBTAG00000019682	PRRC2A
ENSBTAG00000017366	GRB7
ENSBTAG00000021798	ERBB2
ENSBTAG00000013476	CPA5
ENSBTAG00000046648	CPA4
ENSBTAG00000009664	SP140L
ENSBTAG00000037702	SP140L
ENSBTAG00000030951	ZNF655
ENSBTAG00000039512	ZSCAN25
ENSBTAG00000039720	TMEM225B
ENSBTAG00000000472	ZNF570
ENSBTAG00000038869	ZNF383
ENSBTAG00000039075	ZNF527
ENSBTAG00000046367	ZNF383
ENSBTAG00000040392	MGC139164
ENSBTAG00000003261	AURKC
ENSBTAG00000017872	ZNF304
ENSBTAG00000014581	MLIP
ENSBTAG00000002490	CHPT1
ENSBTAG00000009904	SPIC
ENSBTAG00000011392	MYBPC1
ENSBTAG00000020444	MAST2
ENSBTAG00000000835	BCAS1
ENSBTAG00000016013	ASB14
ENSBTAG00000009098	POLG
ENSBTAG00000006464	GGA1
ENSBTAG00000015089	LGALS1
ENSBTAG00000030255	PDXP
ENSBTAG00000030257	SH3BP1
ENSBTAG00000051118	NOL12
ENSBTAG00000010348	GATD1
ENSBTAG00000021105	IRAK4
ENSBTAG00000001055	HNRNPL
ENSBTAG00000016312	LGALS4
ENSBTAG00000016313	ECH1
ENSBTAG00000018531	JCHAIN
ENSBTAG00000011202	CARD19
ENSBTAG00000026283	ASPH
ENSBTAG00000007498	ZGPAT
ENSBTAG00000016664	SLC2A4RG
ENSBTAG00000021096	RTEL1
ENSBTAG00000027407	TNFRSF6B
ENSBTAG00000013369	COL14A1
ENSBTAG00000015341	DEPTOR
ENSBTAG00000029829	bta-mir-136
ENSBTAG00000029911	bta-mir-432
ENSBTAG00000030002	bta-mir-431
ENSBTAG00000030003	MIR127
ENSBTAG00000030004	bta-mir-433
ENSBTAG00000042401	RF00181
ENSBTAG00000042442	RF00181
ENSBTAG00000042519	RF00181
ENSBTAG00000042543	RF00181
ENSBTAG00000042690	RF00181
ENSBTAG00000042727	RF00181
ENSBTAG00000042739	RF00181
ENSBTAG00000042882	RF00181
ENSBTAG00000043040	RF00181
ENSBTAG00000043342	RF00181
ENSBTAG00000043490	RF00181
ENSBTAG00000043670	RF00181
ENSBTAG00000043694	RF00181
ENSBTAG00000043859	RF00181
ENSBTAG00000044345	RF01169
ENSBTAG00000048334	RF00181
ENSBTAG00000051559	RF00181
ENSBTAG00000052246	RF02145
ENSBTAG00000052948	RF00181
ENSBTAG00000053083	RF00181
ENSBTAG00000053335	RF00181
ENSBTAG00000053605	RF00181
ENSBTAG00000053713	RF00181
ENSBTAG00000054606	RF00181
ENSBTAG00000054908	RF02146
ENSBTAG00000055136	RF00181
ENSBTAG00000017380	MYO18A
ENSBTAG00000020766	ABCA7
ENSBTAG00000011388	STOML2
ENSBTAG00000011922	PLEC
ENSBTAG00000045727	EPPK1
ENSBTAG00000000945	ATP2C2
ENSBTAG00000003822	CROCC
ENSBTAG00000007964	ARPC4
ENSBTAG00000027431	ZNF227
ENSBTAG00000049610	ZNF234
ENSBTAG00000050035	ZNF226
ENSBTAG00000021574	TCF7L2
ENSBTAG00000004524	SPPL2B
ENSBTAG00000011984	RSKR
ENSBTAG00000011988	KIAA0100
ENSBTAG00000003983	TOM1L2
ENSBTAG00000007884	SREBF1
ENSBTAG00000036437	bta-mir-33b
ENSBTAG00000013023	MAP4K4
ENSBTAG00000015980	FASN
ENSBTAG00000001904	ZNF276
ENSBTAG00000016609	DQX1
ENSBTAG00000020123	AUP1
ENSBTAG00000011575	RFNG
ENSBTAG00000025450	SYNE2
ENSBTAG00000012897	ITGA7
ENSBTAG00000007480	CIRBP
ENSBTAG00000038221	EFNA2
ENSBTAG00000046542	C7H19orf24
ENSBTAG00000014907	IL11RA
ENSBTAG00000027444	SVIL
ENSBTAG00000014118	GNPTG
ENSBTAG00000004851	NCKAP5L
ENSBTAG00000017781	BCDIN3D
ENSBTAG00000001601	PKM
ENSBTAG00000005753	PARP6
ENSBTAG00000004571	PRPF4
ENSBTAG00000009596	C8H9orf43
ENSBTAG00000044155	BSPRY
ENSBTAG00000012094	SCAMP3
ENSBTAG00000014393	CLK2
ENSBTAG00000004641	PLEKHA6
ENSBTAG00000004833	NIT2
ENSBTAG00000007329	SETDB2
ENSBTAG00000013159	PHF11
ENSBTAG00000007507	FAAH
ENSBTAG00000015891	NSUN4
ENSBTAG00000010976	KANK1
ENSBTAG00000012041	SPG7
ENSBTAG00000001673	C2CD5
ENSBTAG00000000005	GRK3
ENSBTAG00000000698	MYO18B
ENSBTAG00000004088	CRYBB2
ENSBTAG00000006569	SEZ6L
ENSBTAG00000006592	SGSM1
ENSBTAG00000007993	CORO1C
ENSBTAG00000012277	SRRD
ENSBTAG00000019282	CRYBA4
ENSBTAG00000022039	CMKLR1
ENSBTAG00000031846	SART3
ENSBTAG00000031849	TMEM119
ENSBTAG00000031851	SELPLG
ENSBTAG00000037832	ASPHD2
ENSBTAG00000044022	KIAA1671
ENSBTAG00000015333	TAF2
ENSBTAG00000015474	SRSF11
ENSBTAG00000009805	CFDP2
ENSBTAG00000015427	CFDP1
ENSBTAG00000015428	TMEM170A
ENSBTAG00000030600	BCNT2
ENSBTAG00000008482	SON
ENSBTAG00000052933	bta-mir-6501
ENSBTAG00000002603	PRPF39
ENSBTAG00000045184	RF01186
ENSBTAG00000014005	PPIP5K1
ENSBTAG00000014782	STAB1
ENSBTAG00000005488	ARIH2
ENSBTAG00000015839	MAP4
ENSBTAG00000003801	MBD1
ENSBTAG00000020617	TSC2
ENSBTAG00000006647	RCBTB2
ENSBTAG00000022598	NRADD
ENSBTAG00000012228	SEMA4A
ENSBTAG00000017574	LMNA
ENSBTAG00000042464	RF00054
ENSBTAG00000042479	RF00087
ENSBTAG00000042484	RF00099
ENSBTAG00000042526	RF00085
ENSBTAG00000042758	RF00070
ENSBTAG00000043302	RF00089
ENSBTAG00000043509	RF00086
ENSBTAG00000049146	RF00088
ENSBTAG00000050374	RF00099
ENSBTAG00000009736	CDC42BPG
ENSBTAG00000009032	TMEM80
ENSBTAG00000022147	EPS8L2
ENSBTAG00000016772	USP11
ENSBTAG00000012125	GDI1
ENSBTAG00000033032	FAM50A
ENSBTAG00000021351	MED12
ENSBTAG00000003575	ZKSCAN4
ENSBTAG00000031869	ZSCAN26
ENSBTAG00000031871	NKAPL
ENSBTAG00000045403	RF00322
ENSBTAG00000046573	PGBD1
ENSBTAG00000051500	ZNF389
ENSBTAG00000000902	OGT
ENSBTAG00000014943	KDM5C
ENSBTAG00000013289	PHF8
ENSBTAG00000016140	PPFIBP2
ENSBTAG00000016486	SORBS2
ENSBTAG00000002890	RBM10
ENSBTAG00000019167	INPPL1
ENSBTAG00000015285	RPS8
ENSBTAG00000042292	RF00212
ENSBTAG00000042545	RF00476
ENSBTAG00000042645	RF00218
ENSBTAG00000045792	RF00157
ENSBTAG00000048427	RF00212
ENSBTAG00000048677	RF00476
ENSBTAG00000013110	FARP2
ENSBTAG00000009281	SPRYD4
ENSBTAG00000017830	RBMS2
ENSBTAG00000010799	MYL6
ENSBTAG00000004283	PPFIBP1
ENSBTAG00000011190	FLNA
ENSBTAG00000007128	ATP13A1
ENSBTAG00000006068	CC2D1A
ENSBTAG00000015114	CALR
ENSBTAG00000015116	RAD23A
ENSBTAG00000016211	GCDH
ENSBTAG00000005592	MCOLN1
ENSBTAG00000032137	PNPLA6
ENSBTAG00000015192	FAM193B
ENSBTAG00000006371	RMND5B
ENSBTAG00000002098	CDC34
ENSBTAG00000030584	SLC35A4
ENSBTAG00000052310	EIF4EBP3
ENSBTAG00000015798	UCKL1
ENSBTAG00000020436	KIF27
ENSBTAG00000011424	TPM2
ENSBTAG00000017195	FANCC
ENSBTAG00000000204	TMEM268
ENSBTAG00000020495	SH3YL1
ENSBTAG00000008145	SMPD2
ENSBTAG00000000918	ERMARD
ENSBTAG00000009362	SYNE1
ENSBTAG00000005815	RNF31
ENSBTAG00000005816	IRF9
ENSBTAG00000011571	ACIN1
ENSBTAG00000002743	OSGEP
ENSBTAG00000011596	SRSF5
ENSBTAG00000040028	OBSCN
ENSBTAG00000021935	ELMOD3
ENSBTAG00000010805	POMT1
ENSBTAG00000026384	ZAR1L
ENSBTAG00000011466	NAXD
ENSBTAG00000014991	PARD3
ENSBTAG00000020382	RIN2
ENSBTAG00000009034	AP3D1
ENSBTAG00000024603	NCOR2
ENSBTAG00000043935	RF00100
ENSBTAG00000012035	EXOC3L1
ENSBTAG00000002764	IGFLR1
ENSBTAG00000023610	U2AF1L4
ENSBTAG00000022069	ATXN2
ENSBTAG00000000581	DOCK10
ENSBTAG00000017074	ANO8
ENSBTAG00000009990	EPS15L1
ENSBTAG00000005629	CRYBG2
ENSBTAG00000009581	UBXN11
ENSBTAG00000011585	MST1
ENSBTAG00000002628	SLC44A2
ENSBTAG00000004224	C7H19orf38
ENSBTAG00000010727	ATG4D
ENSBTAG00000012048	CARM1
ENSBTAG00000013362	DNM2
ENSBTAG00000037941	QTRT1
ENSBTAG00000040076	ILF3
ENSBTAG00000006170	ZNF76
ENSBTAG00000010698	VARS2
ENSBTAG00000046757	GTF2H4
ENSBTAG00000019251	EPB41L3
ENSBTAG00000011748	SGMS1
ENSBTAG00000023832	ADAM8
ENSBTAG00000004517	TARBP1
ENSBTAG00000009997	ANO1
ENSBTAG00000014132	SNED1
ENSBTAG00000039888	MAGED2
ENSBTAG00000042614	RF00614
ENSBTAG00000042654	RF00614
ENSBTAG00000004891	OXNAD1
ENSBTAG00000008808	CCDC17
ENSBTAG00000001629	SCMH1
ENSBTAG00000014044	VEZT
ENSBTAG00000004999	RESF1
ENSBTAG00000014730	NCAPD2
ENSBTAG00000046104	B3GALNT1
ENSBTAG00000010318	FDX2
ENSBTAG00000015721	RAVER1
ENSBTAG00000014207	ADAMTS10
ENSBTAG00000047217	MED16
ENSBTAG00000011433	RGP1
ENSBTAG00000009983	KIF23
ENSBTAG00000020352	PAQR5
ENSBTAG00000053677	HERC1
ENSBTAG00000008167	TTC3
ENSBTAG00000018431	NAV2
ENSBTAG00000006305	AK1
ENSBTAG00000044129	ST6GALNAC6
ENSBTAG00000046548	ST6GALNAC4
ENSBTAG00000013392	PLD2
ENSBTAG00000008355	CPSF1
ENSBTAG00000014642	NAPRT
ENSBTAG00000010720	MIB2
ENSBTAG00000013191	AGRN
ENSBTAG00000001286	ELMO3
ENSBTAG00000018449	NUMA1
ENSBTAG00000008499	TROAP
ENSBTAG00000010303	ICAM1
ENSBTAG00000010314	ICAM4
ENSBTAG00000010316	ICAM5
ENSBTAG00000000056	STRADA
ENSBTAG00000009460	ZNF550
ENSBTAG00000014598	BPTF
ENSBTAG00000018661	TMC6
ENSBTAG00000002398	ZNF567
ENSBTAG00000004939	ZNF569
ENSBTAG00000007216	DPF1
ENSBTAG00000008084	ZNF382
ENSBTAG00000008902	ZNF345
ENSBTAG00000009521	ZNF565
ENSBTAG00000021742	ZNF568
ENSBTAG00000038050	ZNF420
ENSBTAG00000038442	WDR87
ENSBTAG00000038627	MGC134150
ENSBTAG00000047219	ZNF793
ENSBTAG00000051435	ZFP30
ENSBTAG00000006805	ZNF180
ENSBTAG00000012353	ZNF34
ENSBTAG00000016203	ZNF16
ENSBTAG00000054022	ZNF250
ENSBTAG00000012683	SRRM2
ENSBTAG00000046498	SUN1
ENSBTAG00000001225	RBM14
ENSBTAG00000031688	RBM4
ENSBTAG00000007758	PDE10A
ENSBTAG00000010114	ARMCX5
ENSBTAG00000032852	GPRASP2
ENSBTAG00000018924	QRICH1
ENSBTAG00000031837	IMPDH2
ENSBTAG00000010737	CDK11B
ENSBTAG00000031749	SLC35E2
ENSBTAG00000001529	NSD3
ENSBTAG00000027635	PLPP5
ENSBTAG00000045281	bta-mir-2400
ENSBTAG00000010613	NUP188
ENSBTAG00000038831	PHYHD1
ENSBTAG00000002798	NABP2
ENSBTAG00000002799	SLC39A5
ENSBTAG00000004367	COQ10A
ENSBTAG00000004378	IL23A
ENSBTAG00000004018	DGKA
ENSBTAG00000004021	CDK2
ENSBTAG00000006160	SUOX
ENSBTAG00000007417	GDF11
ENSBTAG00000011918	BLOC1S1
ENSBTAG00000011927	RDH5
ENSBTAG00000012636	IKZF4
ENSBTAG00000012896	METTL7B
ENSBTAG00000014129	RAB5B
ENSBTAG00000020663	ORMDL2
ENSBTAG00000038896	RPS26
ENSBTAG00000011417	CNTRL
ENSBTAG00000014733	NOP2
ENSBTAG00000014734	CHD4
ENSBTAG00000000856	FBXL6
ENSBTAG00000047760	DUS1L
ENSBTAG00000005751	CDAN1
ENSBTAG00000000684	ARHGEF10L
ENSBTAG00000020056	COL12A1
ENSBTAG00000019188	GAK
ENSBTAG00000000480	IFRD2
ENSBTAG00000000483	HYAL1
ENSBTAG00000038084	NAA80
ENSBTAG00000052388	HYAL3
ENSBTAG00000002128	MPPE1
ENSBTAG00000000808	COX14
ENSBTAG00000016296	GPD1
ENSBTAG00000018905	MAN2A2
ENSBTAG00000010120	HERC3
ENSBTAG00000020536	HERC6
ENSBTAG00000020538	HERC5
ENSBTAG00000016085	IRAK1
ENSBTAG00000002175	SRPK2
ENSBTAG00000013988	BID
ENSBTAG00000048271	MICAL3
ENSBTAG00000020192	PPP2R5C
ENSBTAG00000000578	ABHD16A
ENSBTAG00000000595	FBN3
ENSBTAG00000020619	PKD1
ENSBTAG00000037782	MIR1225
ENSBTAG00000017999	TNRC6A
ENSBTAG00000017122	HSPG2
ENSBTAG00000011014	CHST3
ENSBTAG00000012552	FMR1
ENSBTAG00000054960	RF02118
ENSBTAG00000001058	SRPK3
ENSBTAG00000011904	HCFC1
ENSBTAG00000008204	CARNMT1
ENSBTAG00000013231	C8H9orf40
ENSBTAG00000019687	NMRK1
ENSBTAG00000002015	RPS6KA6
ENSBTAG00000001116	P4HA2
ENSBTAG00000025401	DOK3
ENSBTAG00000019648	RACK1
ENSBTAG00000019651	TRIM52
ENSBTAG00000042936	RF00055
ENSBTAG00000003259	TCERG1
ENSBTAG00000052546	RF02271
ENSBTAG00000000804	MOB3B
ENSBTAG00000034391	EQTN
ENSBTAG00000011416	ARHGEF39
ENSBTAG00000015685	KIF12
ENSBTAG00000016235	RNASEH1
ENSBTAG00000007099	AP1G2
ENSBTAG00000004934	NEMF
ENSBTAG00000021919	NAV1
ENSBTAG00000016939	C11H2orf42
ENSBTAG00000019182	TIA1
ENSBTAG00000009912	PAN3
ENSBTAG00000012377	ECHDC3
ENSBTAG00000016257	ZNF74
ENSBTAG00000006404	CENPT
ENSBTAG00000000675	PGS1
ENSBTAG00000008996	SFI1
ENSBTAG00000012667	CAMK2G
ENSBTAG00000013971	PI4KA
ENSBTAG00000003160	LRCH4
ENSBTAG00000039601	SAP25
ENSBTAG00000007880	RAB40C
ENSBTAG00000016594	PIGQ
ENSBTAG00000048251	NHLRC4
ENSBTAG00000007427	PPRC1
ENSBTAG00000018040	PSMB10
ENSBTAG00000018043	LCAT
ENSBTAG00000018045	SLC12A4
ENSBTAG00000021456	MUS81
ENSBTAG00000011865	MTA2
ENSBTAG00000011872	EML3
ENSBTAG00000026819	HDAC7
ENSBTAG00000005615	CEACAM1
ENSBTAG00000023289	SLC26A10
ENSBTAG00000014106	IPO8
ENSBTAG00000019373	CAPRIN2
ENSBTAG00000017072	ZNF384
ENSBTAG00000005221	WNK1
ENSBTAG00000014966	PLXNB2
ENSBTAG00000046263	ADAMTSL5
ENSBTAG00000030589	TMCO6
ENSBTAG00000008654	HOOK2
ENSBTAG00000043961	MPDZ
ENSBTAG00000020606	ZFAND2B
ENSBTAG00000001112	SMOX
ENSBTAG00000013782	DNAJB2
ENSBTAG00000048682	ZNF548
ENSBTAG00000048062	KDM6B
ENSBTAG00000010534	MPRIP
ENSBTAG00000012940	TMEM25
ENSBTAG00000011532	MLLT6
ENSBTAG00000015060	GBP5
ENSBTAG00000038576	GBP6
ENSBTAG00000017056	PKLR
ENSBTAG00000012197	AP5Z1
ENSBTAG00000035615	UPF3B
ENSBTAG00000003604	ADAMTSL4
ENSBTAG00000003799	TARS2
ENSBTAG00000003806	ECM1
ENSBTAG00000014984	RPRD2
ENSBTAG00000001030	MTMR3
ENSBTAG00000037413	TMEM164
ENSBTAG00000011698	TYK2
ENSBTAG00000014932	ARSE
ENSBTAG00000051224	ARSD
ENSBTAG00000007740	MDK
ENSBTAG00000013636	DGKZ
ENSBTAG00000011583	APEH
ENSBTAG00000011588	RNF123
ENSBTAG00000006907	NEB
ENSBTAG00000030567	ODF2
ENSBTAG00000021392	DCAF11
ENSBTAG00000021394	FITM1
ENSBTAG00000021395	PSME1
ENSBTAG00000026356	DGAT1
ENSBTAG00000003061	LAMA5
ENSBTAG00000005830	STRN4
ENSBTAG00000020654	BAZ2B
ENSBTAG00000017037	PKN1
ENSBTAG00000021818	ADGRE5
ENSBTAG00000001473	ARVCF
ENSBTAG00000019871	TRMT2A
ENSBTAG00000021052	GNB1L
ENSBTAG00000043581	TXNRD2
ENSBTAG00000047626	CCDC188
ENSBTAG00000001816	SLC25A42
ENSBTAG00000013291	ARMC6
ENSBTAG00000015235	HMCN1
ENSBTAG00000007304	CLK3
ENSBTAG00000010833	IL17RE
ENSBTAG00000010835	CRELD1
ENSBTAG00000033669	IL17RC
ENSBTAG00000017299	KLC1
ENSBTAG00000004178	ACOX2
ENSBTAG00000006328	RBM6
ENSBTAG00000018031	PODXL2
ENSBTAG00000018238	ABTB1
ENSBTAG00000012702	ZDHHC16
ENSBTAG00000018060	WDR13
ENSBTAG00000021962	BCLAF3
ENSBTAG00000020878	DMTF1
ENSBTAG00000009207	KMT2E
ENSBTAG00000003863	PCED1A
ENSBTAG00000006904	TNS2
ENSBTAG00000020780	SBNO2
ENSBTAG00000019714	DAZAP1
ENSBTAG00000006222	TFDP2
ENSBTAG00000001807	AKAP8
ENSBTAG00000010439	AKAP8L
ENSBTAG00000011431	GBA2
ENSBTAG00000032427	FHOD1
ENSBTAG00000037383	AKAP13
ENSBTAG00000019161	NPRL2
ENSBTAG00000011478	ELP6
ENSBTAG00000015782	SCAP
ENSBTAG00000000786	NQO2
ENSBTAG00000006378	RIPK1
ENSBTAG00000014294	ST7L
ENSBTAG00000003949	RBM39
ENSBTAG00000002693	KANSL2
ENSBTAG00000042166	RF00410
ENSBTAG00000042536	RF00410
ENSBTAG00000054897	bta-mir-1291
ENSBTAG00000017866	CD36
ENSBTAG00000003587	ELL
ENSBTAG00000017482	ISYNA1
ENSBTAG00000002347	MAST3
ENSBTAG00000018775	TPX2
ENSBTAG00000014167	RNF121
ENSBTAG00000027676	IL18BP
ENSBTAG00000051230	SLC43A1
ENSBTAG00000000658	WDR97
ENSBTAG00000012242	MAF1
ENSBTAG00000001902	CEP295
ENSBTAG00000003550	C29H11orf54
ENSBTAG00000003552	MED17
ENSBTAG00000042898	RF00493
ENSBTAG00000025868	TLN1
ENSBTAG00000006608	GGT5
ENSBTAG00000046900	GGT1
ENSBTAG00000047756	CNTROB
ENSBTAG00000021761	BRAF
ENSBTAG00000017925	LMF2
ENSBTAG00000010532	KCTD11
ENSBTAG00000015016	CALCOCO1
ENSBTAG00000008552	PLXNA3
ENSBTAG00000008852	SIGLEC10
ENSBTAG00000000621	CATSPERG
ENSBTAG00000012664	NDST2
ENSBTAG00000005557	AFDN
ENSBTAG00000001731	GLYR1
ENSBTAG00000006194	FOSL1
ENSBTAG00000020775	FIBP
ENSBTAG00000012200	ANKRD13D
ENSBTAG00000031590	SSH3
ENSBTAG00000007442	AKAP9
ENSBTAG00000012972	CYP2U1
ENSBTAG00000016805	SGMS2
ENSBTAG00000011639	STK11
ENSBTAG00000017894	CAD
ENSBTAG00000054911	ANO9
ENSBTAG00000017748	RNF44
ENSBTAG00000020232	REXO1
ENSBTAG00000001320	VPS16
ENSBTAG00000011738	TFR2
ENSBTAG00000000460	SYTL2
ENSBTAG00000018395	KIAA1217
ENSBTAG00000013162	HSPA8
ENSBTAG00000042134	RF00016
ENSBTAG00000043462	RF00016
ENSBTAG00000043480	RF00016
ENSBTAG00000002006	THBS1
ENSBTAG00000018321	PAOX
ENSBTAG00000020304	MTG1
ENSBTAG00000024199	KMT2C
ENSBTAG00000019908	CUL9
ENSBTAG00000015885	PPFIA4
ENSBTAG00000002059	MCM9
ENSBTAG00000038251	NAA16
ENSBTAG00000002104	RHPN1
ENSBTAG00000021474	GSDMD
ENSBTAG00000045791	ZNF623
ENSBTAG00000048160	TIGD5
ENSBTAG00000049014	ZNF696
ENSBTAG00000005838	ULK3
ENSBTAG00000015253	COX19
ENSBTAG00000015952	ADAP1
ENSBTAG00000044830	bta-mir-339a
ENSBTAG00000051685	C25H7orf50
ENSBTAG00000004200	GTPBP3
ENSBTAG00000040061	ZBTB38
ENSBTAG00000027932	BIRC6
ENSBTAG00000014503	IQCE
ENSBTAG00000006122	HUWE1
ENSBTAG00000000923	HOXC13
ENSBTAG00000001553	HNRNPA1
ENSBTAG00000003278	HOXC10
ENSBTAG00000003304	HOXC4
ENSBTAG00000004337	PDE1B
ENSBTAG00000005384	COPZ1
ENSBTAG00000005606	HOXC9
ENSBTAG00000009238	HOXC6
ENSBTAG00000009634	HOXC5
ENSBTAG00000012149	HOXC8
ENSBTAG00000019686	NCKAP1L
ENSBTAG00000029788	MIR196A2
ENSBTAG00000003100	SMTN
ENSBTAG00000001734	MS4A10
ENSBTAG00000004116	PAG10
ENSBTAG00000009289	MS4A8
ENSBTAG00000013730	CD5
ENSBTAG00000014215	CCDC86
ENSBTAG00000016168	APLP2
ENSBTAG00000016857	ADAMTS15
ENSBTAG00000017602	TMEM45B
ENSBTAG00000018362	TMEM109
ENSBTAG00000018364	TMEM132A
ENSBTAG00000018367	CD6
ENSBTAG00000019173	PAG12
ENSBTAG00000019712	ST14
ENSBTAG00000038312	MS4A18
ENSBTAG00000001164	ACAD10
ENSBTAG00000011149	SIGIRR
ENSBTAG00000021775	SLC4A9
ENSBTAG00000012863	GDPD2
ENSBTAG00000038617	SH3D21
ENSBTAG00000006422	TRIM28
ENSBTAG00000001420	ABHD12
ENSBTAG00000004564	MBNL1
ENSBTAG00000016128	GGA3
ENSBTAG00000007002	IDUA
ENSBTAG00000018379	TMEM175
ENSBTAG00000045332	bta-mir-2449
ENSBTAG00000032121	SUGCT
ENSBTAG00000000413	NRTN
ENSBTAG00000001796	CATSPERD
ENSBTAG00000006067	VMAC
ENSBTAG00000006069	CAPS
ENSBTAG00000009105	ACSBG2
ENSBTAG00000007519	ADAR
ENSBTAG00000054948
ENSBTAG00000005146
ENSBTAG00000053664
ENSBTAG00000053901
ENSBTAG00000052980
ENSBTAG00000021237
ENSBTAG00000051082
ENSBTAG00000051348
ENSBTAG00000001476
ENSBTAG00000007075
ENSBTAG00000012208
ENSBTAG00000031913
ENSBTAG00000049109
ENSBTAG00000051258
ENSBTAG00000013917
ENSBTAG00000054329
ENSBTAG00000047823
ENSBTAG00000029828
ENSBTAG00000051239
ENSBTAG00000037799
ENSBTAG00000038652
ENSBTAG00000049297
ENSBTAG00000052884
ENSBTAG00000054560
ENSBTAG00000005466
ENSBTAG00000050891
ENSBTAG00000040590
ENSBTAG00000050189
ENSBTAG00000050581
ENSBTAG00000054347
ENSBTAG00000026836
ENSBTAG00000049815
ENSBTAG00000002416
ENSBTAG00000024272
ENSBTAG00000038233
ENSBTAG00000053060
ENSBTAG00000002392
ENSBTAG00000048956
ENSBTAG00000055312
ENSBTAG00000051176
ENSBTAG00000017938
ENSBTAG00000021368
ENSBTAG00000027419
ENSBTAG00000037509
ENSBTAG00000039289
ENSBTAG00000039356
ENSBTAG00000039643
ENSBTAG00000039722
ENSBTAG00000049835
ENSBTAG00000052059
ENSBTAG00000047073
ENSBTAG00000047133
ENSBTAG00000054636
ENSBTAG00000050438
ENSBTAG00000014953
ENSBTAG00000038926
ENSBTAG00000048466
ENSBTAG00000049557
ENSBTAG00000052033
ENSBTAG00000052348
ENSBTAG00000052709
ENSBTAG00000053626
ENSBTAG00000053974
ENSBTAG00000054051
ENSBTAG00000020802
ENSBTAG00000048558
ENSBTAG00000007501
ENSBTAG00000048448
ENSBTAG00000048659
ENSBTAG00000050196
ENSBTAG00000050110
ENSBTAG00000007966
ENSBTAG00000054755
ENSBTAG00000051030
ENSBTAG00000051542
ENSBTAG00000051904
ENSBTAG00000053766
ENSBTAG00000054434
ENSBTAG00000017305
ENSBTAG00000031160
ENSBTAG00000046322
ENSBTAG00000047121
ENSBTAG00000047986
ENSBTAG00000048030
ENSBTAG00000048730
ENSBTAG00000048832
ENSBTAG00000050062
ENSBTAG00000050136
ENSBTAG00000051734
ENSBTAG00000052233
ENSBTAG00000054009
ENSBTAG00000054090
ENSBTAG00000052866
ENSBTAG00000053098
ENSBTAG00000051338
ENSBTAG00000048957
ENSBTAG00000054053
ENSBTAG00000048989
ENSBTAG00000051292
ENSBTAG00000008248
ENSBTAG00000046838
ENSBTAG00000010871
ENSBTAG00000054857
ENSBTAG00000052173
ENSBTAG00000052949
ENSBTAG00000054309
ENSBTAG00000054597
ENSBTAG00000049040
ENSBTAG00000049190
ENSBTAG00000051744
ENSBTAG00000052719
ENSBTAG00000051604
ENSBTAG00000050772
ENSBTAG00000019474
ENSBTAG00000051076
ENSBTAG00000052707
ENSBTAG00000054388
ENSBTAG00000049560
ENSBTAG00000053933
ENSBTAG00000015866
ENSBTAG00000037981
ENSBTAG00000038088
ENSBTAG00000038635
ENSBTAG00000049069
ENSBTAG00000051941
ENSBTAG00000053246
ENSBTAG00000053290
ENSBTAG00000054538
ENSBTAG00000040063
ENSBTAG00000048389
ENSBTAG00000050486
ENSBTAG00000052755
ENSBTAG00000051317
ENSBTAG00000046608
ENSBTAG00000047213
ENSBTAG00000050607
ENSBTAG00000009049
ENSBTAG00000051452
ENSBTAG00000049855
ENSBTAG00000011844
ENSBTAG00000021433
ENSBTAG00000049640
ENSBTAG00000050359
ENSBTAG00000050562
ENSBTAG00000051227
ENSBTAG00000051367
ENSBTAG00000052124
ENSBTAG00000052265
ENSBTAG00000054088
ENSBTAG00000054322
ENSBTAG00000054728
ENSBTAG00000053911
ENSBTAG00000054727
ENSBTAG00000049866
ENSBTAG00000054839
ENSBTAG00000037375
ENSBTAG00000037721
ENSBTAG00000039341
ENSBTAG00000054074
ENSBTAG00000014857
ENSBTAG00000037634
ENSBTAG00000038625
ENSBTAG00000048959
ENSBTAG00000000432
ENSBTAG00000049900
ENSBTAG00000050128
ENSBTAG00000051261
ENSBTAG00000054106
ENSBTAG00000055197
ENSBTAG00000051225
ENSBTAG00000019432
ENSBTAG00000055302
ENSBTAG00000054602
ENSBTAG00000053479
ENSBTAG00000014220
ENSBTAG00000049549
ENSBTAG00000007093
ENSBTAG00000050785
ENSBTAG00000045892
ENSBTAG00000008851
ENSBTAG00000019227
ENSBTAG00000035868
ENSBTAG00000045880
ENSBTAG00000047675
ENSBTAG00000050420
ENSBTAG00000050510
ENSBTAG00000054003
ENSBTAG00000052394
ENSBTAG00000049837
ENSBTAG00000049915
ENSBTAG00000053186
ENSBTAG00000053857
ENSBTAG00000052532
ENSBTAG00000050640
ENSBTAG00000048331
ENSBTAG00000048958
ENSBTAG00000050003
ENSBTAG00000049278
