# Supplementary material for: Enhanced bovine genome annotation through integration of transcriptomics and epi-transcriptomics datasets facilitates genomic biology
Source: Gigascience. 2024 Apr 16;13:giae019. doi: 10.1093/gigascience/giae019 (PMC11020238; doi:10.1093/gigascience/giae019)
Supplement: giae019_Supplemental_Files [file giae019_supplemental_files.zip › Supplemental_file13.xlsx]

## Sheet: abomasum
Tissue-spesific genes					Tissue-spesific transcripts
gene ID	intersected Ensembl gene (IDs)	intersected Ensembl gene (symbols)	gene biotype		transcript ID	gene ID	transcript biotype
PB.20922	['ENSBTAG00000021175']	['IMPG1']	protein-coding		PB.10542.2	PB.10542	antisense_lncRNAs
PB.21050			non-coding		PB.10664.12	PB.10664	protein_coding_transcripts
PB.23657			protein-coding		PB.10665.1	PB.10665	NMDs
PB.24413			protein-coding		PB.11506.1	PB.11506	NMDs
PB.24746			non-coding		PB.1232.51	PB.1232	protein_coding_transcripts
PB.25327			protein-coding		PB.1280.19	PB.1280	protein_coding_transcripts
PB.26034			protein-coding		PB.1312.9	PB.1312	NMDs
PB.26307			pseudogenes		PB.13344.13	PB.13344	protein_coding_transcripts
PB.26438			non-coding		PB.13388.4	PB.13388	protein_coding_transcripts
					PB.1364.46	PB.1364	protein_coding_transcripts
					PB.1399.16	PB.1399	antisense_lncRNAs
					PB.16154.2	PB.16154	long_intragenic_lncRNAs
					PB.16154.3	PB.16154	protein_coding_transcripts
					PB.20922.1	PB.20922	protein_coding_transcripts
					PB.21050.1	PB.21050	long_intergenic_lncRNAs
					PB.23657.1	PB.23657	protein_coding_transcripts
					PB.24413.1	PB.24413	protein_coding_transcripts
					PB.24746.1	PB.24746	antisense_lncRNAs
					PB.25327.1	PB.25327	protein_coding_transcripts
					PB.26034.1	PB.26034	protein_coding_transcripts
					PB.26307.1	PB.26307	NMDs
					PB.26438.1	PB.26438	long_intergenic_lncRNAs
					PB.27.2	PB.27	long_intragenic_lncRNAs
					PB.3238.16	PB.3238	protein_coding_transcripts
					PB.3240.8	PB.3240	sense_intronic_lncRNAs
					PB.4894.15	PB.4894	NMDs
					PB.551.27	PB.551	protein_coding_transcripts
					PB.5738.46	PB.5738	protein_coding_transcripts
					PB.6190.20	PB.6190	antisense_lncRNAs
					PB.6237.5	PB.6237	protein_coding_transcripts
					PB.7093.4	PB.7093	antisense_lncRNAs
					PB.7181.3	PB.7181	NMDs

## Sheet: subcutaneous adipose
Tissue-spesific genes					Tissue-spesific transcripts
gene ID	intersected Ensembl gene (IDs)	intersected Ensembl gene (symbols)	gene biotype		transcript ID	gene ID	transcript biotype
PB.21555			protein-coding		PB.10008.16	PB.10008	NMDs
PB.21666			pseudogenes		PB.1012.40	PB.1012	protein_coding_transcripts
PB.24233			pseudogenes		PB.10638.11	PB.10638	protein_coding_transcripts
					PB.10638.12	PB.10638	protein_coding_transcripts
					PB.11263.5	PB.11263	protein_coding_transcripts
					PB.1131.20	PB.1131	protein_coding_transcripts
					PB.1131.23	PB.1131	NMDs
					PB.1131.33	PB.1131	protein_coding_transcripts
					PB.11802.13	PB.11802	antisense_lncRNAs
					PB.11864.10	PB.11864	protein_coding_transcripts
					PB.1227.12	PB.1227	protein_coding_transcripts
					PB.12317.2	PB.12317	protein_coding_transcripts
					PB.12318.12	PB.12318	NMDs
					PB.1232.62	PB.1232	NMDs
					PB.12378.10	PB.12378	protein_coding_transcripts
					PB.1254.35	PB.1254	NMDs
					PB.1268.64	PB.1268	protein_coding_transcripts
					PB.12812.7	PB.12812	protein_coding_transcripts
					PB.1290.25	PB.1290	protein_coding_transcripts
					PB.1304.8	PB.1304	protein_coding_transcripts
					PB.13317.1	PB.13317	protein_coding_transcripts
					PB.1341.9	PB.1341	protein_coding_transcripts
					PB.1356.28	PB.1356	NMDs
					PB.1372.8	PB.1372	protein_coding_transcripts
					PB.1379.7	PB.1379	NMDs
					PB.14339.2	PB.14339	long_intergenic_lncRNAs
					PB.1453.3	PB.1453	NMDs
					PB.1469.39	PB.1469	NMDs
					PB.1480.8	PB.1480	protein_coding_transcripts
					PB.1481.6	PB.1481	NMDs
					PB.1541.42	PB.1541	NMDs
					PB.1548.2	PB.1548	NMDs
					PB.1595.7	PB.1595	NMDs
					PB.1639.7	PB.1639	protein_coding_transcripts
					PB.1672.6	PB.1672	NMDs
					PB.1707.7	PB.1707	protein_coding_transcripts
					PB.1708.14	PB.1708	NMDs
					PB.1736.12	PB.1736	NMDs
					PB.1752.54	PB.1752	protein_coding_transcripts
					PB.1766.83	PB.1766	protein_coding_transcripts
					PB.17917.1	PB.17917	NMDs
					PB.17919.3	PB.17919	protein_coding_transcripts
					PB.18269.2	PB.18269	antisense_lncRNAs
					PB.1855.8	PB.1855	antisense_lncRNAs
					PB.1857.30	PB.1857	NMDs
					PB.1857.43	PB.1857	NMDs
					PB.1871.50	PB.1871	protein_coding_transcripts
					PB.1883.17	PB.1883	protein_coding_transcripts
					PB.1896.3	PB.1896	protein_coding_transcripts
					PB.1897.28	PB.1897	protein_coding_transcripts
					PB.1897.33	PB.1897	protein_coding_transcripts
					PB.191.36	PB.191	NMDs
					PB.2003.22	PB.2003	protein_coding_transcripts
					PB.2014.21	PB.2014	protein_coding_transcripts
					PB.21555.1	PB.21555	protein_coding_transcripts
					PB.21666.1	PB.21666	NMDs
					PB.2263.8	PB.2263	long_intragenic_lncRNAs
					PB.240.67	PB.240	protein_coding_transcripts
					PB.24233.1	PB.24233	non_stop_decays
					PB.2908.49	PB.2908	protein_coding_transcripts
					PB.3174.1	PB.3174	protein_coding_transcripts
					PB.3208.1	PB.3208	protein_coding_transcripts
					PB.3227.38	PB.3227	NMDs
					PB.3227.41	PB.3227	NMDs
					PB.3259.14	PB.3259	protein_coding_transcripts
					PB.3304.36	PB.3304	NMDs
					PB.3323.6	PB.3323	NMDs
					PB.3339.1	PB.3339	protein_coding_transcripts
					PB.3529.11	PB.3529	protein_coding_transcripts
					PB.3534.6	PB.3534	NMDs
					PB.3578.30	PB.3578	protein_coding_transcripts
					PB.3646.1	PB.3646	NMDs
					PB.3667.15	PB.3667	sncRNAs
					PB.3673.16	PB.3673	protein_coding_transcripts
					PB.39.9	PB.39	non_stop_decays
					PB.42.15	PB.42	NMDs
					PB.4818.48	PB.4818	protein_coding_transcripts
					PB.4818.49	PB.4818	protein_coding_transcripts
					PB.4885.14	PB.4885	protein_coding_transcripts
					PB.4886.10	PB.4886	NMDs
					PB.4973.27	PB.4973	protein_coding_transcripts
					PB.5037.6	PB.5037	long_intragenic_lncRNAs
					PB.5106.19	PB.5106	protein_coding_transcripts
					PB.5153.14	PB.5153	protein_coding_transcripts
					PB.5158.46	PB.5158	protein_coding_transcripts
					PB.5220.7	PB.5220	protein_coding_transcripts
					PB.5221.12	PB.5221	protein_coding_transcripts
					PB.5228.23	PB.5228	protein_coding_transcripts
					PB.546.48	PB.546	protein_coding_transcripts
					PB.555.104	PB.555	protein_coding_transcripts
					PB.555.15	PB.555	NMDs
					PB.5569.10	PB.5569	long_intragenic_lncRNAs
					PB.5749.5	PB.5749	protein_coding_transcripts
					PB.578.70	PB.578	protein_coding_transcripts
					PB.5839.9	PB.5839	protein_coding_transcripts
					PB.602.48	PB.602	NMDs
					PB.6079.9	PB.6079	protein_coding_transcripts
					PB.6191.10	PB.6191	protein_coding_transcripts
					PB.6220.5	PB.6220	antisense_lncRNAs
					PB.6239.11	PB.6239	protein_coding_transcripts
					PB.633.54	PB.633	protein_coding_transcripts
					PB.6357.11	PB.6357	antisense_lncRNAs
					PB.6455.3	PB.6455	protein_coding_transcripts
					PB.6481.5	PB.6481	NMDs
					PB.6488.11	PB.6488	NMDs
					PB.6511.3	PB.6511	NMDs
					PB.6743.2	PB.6743	protein_coding_transcripts
					PB.681.32	PB.681	antisense_lncRNAs
					PB.6821.5	PB.6821	NMDs
					PB.6946.7	PB.6946	protein_coding_transcripts
					PB.695.5	PB.695	protein_coding_transcripts
					PB.6973.6	PB.6973	protein_coding_transcripts
					PB.7071.36	PB.7071	protein_coding_transcripts
					PB.7605.11	PB.7605	protein_coding_transcripts
					PB.7648.11	PB.7648	NMDs
					PB.7653.2	PB.7653	long_intragenic_lncRNAs
					PB.7859.2	PB.7859	antisense_lncRNAs
					PB.798.15	PB.798	NMDs
					PB.822.40	PB.822	NMDs
					PB.822.41	PB.822	NMDs
					PB.8226.15	PB.8226	long_intragenic_lncRNAs
					PB.8372.10	PB.8372	long_intragenic_lncRNAs
					PB.841.35	PB.841	NMDs
					PB.842.23	PB.842	protein_coding_transcripts
					PB.8423.15	PB.8423	NMDs
					PB.8449.5	PB.8449	NMDs
					PB.871.8	PB.871	protein_coding_transcripts
					PB.893.21	PB.893	protein_coding_transcripts
					PB.908.13	PB.908	protein_coding_transcripts
					PB.9299.19	PB.9299	long_intragenic_lncRNAs
					PB.9405.2	PB.9405	long_intragenic_lncRNAs
					PB.990.31	PB.990	protein_coding_transcripts
					PB.9966.16	PB.9966	NMDs
					PB.9966.5	PB.9966	NMDs
					PB.9973.9	PB.9973	NMDs

## Sheet: mammary gland (adult)
Tissue-spesific genes					Tissue-spesific transcripts
gene ID	intersected Ensembl gene (IDs)	intersected Ensembl gene (symbols)	gene biotype		transcript ID	gene ID	transcript biotype
PB.19271			non-coding		PB.1003.11	PB.1003	protein_coding_transcripts
PB.20874			protein-coding		PB.10151.26	PB.10151	antisense_lncRNAs
PB.21171			protein-coding		PB.10297.8	PB.10297	protein_coding_transcripts
PB.21186			pseudogenes		PB.10348.9	PB.10348	protein_coding_transcripts
PB.21519			non-coding		PB.10350.17	PB.10350	NMDs
PB.21573			pseudogenes		PB.10415.17	PB.10415	protein_coding_transcripts
PB.21921			protein-coding		PB.10432.16	PB.10432	NMDs
PB.22196			protein-coding		PB.10432.2	PB.10432	protein_coding_transcripts
PB.22249			non-coding		PB.10459.2	PB.10459	long_intragenic_lncRNAs
PB.22594			protein-coding		PB.10507.17	PB.10507	NMDs
PB.22692			pseudogenes		PB.10620.5	PB.10620	protein_coding_transcripts
PB.22874			protein-coding		PB.1074.51	PB.1074	protein_coding_transcripts
PB.22904			non-coding		PB.10789.12	PB.10789	NMDs
PB.23184			pseudogenes		PB.10833.4	PB.10833	protein_coding_transcripts
PB.23202			pseudogenes		PB.1108.3	PB.1108	NMDs
PB.23328			non-coding		PB.11124.14	PB.11124	NMDs
PB.23415			non-coding		PB.11137.7	PB.11137	antisense_lncRNAs
PB.23430			non-coding		PB.1122.2	PB.1122	protein_coding_transcripts
PB.23448			non-coding		PB.11220.12	PB.11220	NMDs
PB.23641			non-coding		PB.11220.9	PB.11220	protein_coding_transcripts
PB.23739			non-coding		PB.11270.6	PB.11270	protein_coding_transcripts
PB.23749			non-coding		PB.11311.2	PB.11311	NMDs
PB.23846			protein-coding		PB.11311.6	PB.11311	antisense_lncRNAs
PB.23877			pseudogenes		PB.1136.6	PB.1136	protein_coding_transcripts
PB.23980			protein-coding		PB.1151.26	PB.1151	NMDs
PB.24203			pseudogenes		PB.1151.29	PB.1151	NMDs
PB.24341			pseudogenes		PB.11577.12	PB.11577	non_stop_decays
PB.24555			protein-coding		PB.1158.21	PB.1158	protein_coding_transcripts
PB.24589			non-coding		PB.11635.3	PB.11635	NMDs
PB.24590			protein-coding		PB.11834.17	PB.11834	long_intragenic_lncRNAs
PB.24881			pseudogenes		PB.11857.13	PB.11857	non_stop_decays
PB.25346			non-coding		PB.11872.3	PB.11872	NMDs
PB.25349			non-coding		PB.12020.3	PB.12020	antisense_lncRNAs
PB.25550			protein-coding		PB.12026.3	PB.12026	non_stop_decays
PB.25708			pseudogenes		PB.12088.7	PB.12088	antisense_lncRNAs
PB.25725			non-coding		PB.12093.1	PB.12093	protein_coding_transcripts
PB.25773			pseudogenes		PB.12335.14	PB.12335	protein_coding_transcripts
PB.25842	['ENSBTAG00000004647']	['UCP1']	protein-coding		PB.12361.12	PB.12361	NMDs
PB.26165			non-coding		PB.1237.9	PB.1237	NMDs
PB.26227			protein-coding		PB.12388.2	PB.12388	NMDs
PB.26286			pseudogenes		PB.12405.2	PB.12405	protein_coding_transcripts
PB.26433			non-coding		PB.12559.1	PB.12559	NMDs
PB.26476	['ENSBTAG00000004647']	['UCP1']	protein-coding		PB.1264.10	PB.1264	protein_coding_transcripts
PB.26506			non-coding		PB.12715.7	PB.12715	protein_coding_transcripts
					PB.1273.8	PB.1273	NMDs
					PB.12823.8	PB.12823	antisense_lncRNAs
					PB.12837.3	PB.12837	antisense_lncRNAs
					PB.12844.4	PB.12844	antisense_lncRNAs
					PB.12916.1	PB.12916	protein_coding_transcripts
					PB.1316.13	PB.1316	NMDs
					PB.13238.1	PB.13238	protein_coding_transcripts
					PB.1325.13	PB.1325	protein_coding_transcripts
					PB.1341.25	PB.1341	NMDs
					PB.1344.62	PB.1344	NMDs
					PB.13538.14	PB.13538	protein_coding_transcripts
					PB.13560.1	PB.13560	protein_coding_transcripts
					PB.13587.11	PB.13587	protein_coding_transcripts
					PB.1370.22	PB.1370	protein_coding_transcripts
					PB.13706.4	PB.13706	antisense_lncRNAs
					PB.1373.44	PB.1373	protein_coding_transcripts
					PB.13733.2	PB.13733	protein_coding_transcripts
					PB.1396.30	PB.1396	protein_coding_transcripts
					PB.1396.5	PB.1396	protein_coding_transcripts
					PB.14318.1	PB.14318	protein_coding_transcripts
					PB.14340.4	PB.14340	long_intragenic_lncRNAs
					PB.14340.6	PB.14340	long_intragenic_lncRNAs
					PB.1454.3	PB.1454	NMDs
					PB.14613.7	PB.14613	antisense_lncRNAs
					PB.1463.19	PB.1463	protein_coding_transcripts
					PB.14791.1	PB.14791	NMDs
					PB.14880.3	PB.14880	NMDs
					PB.14909.1	PB.14909	NMDs
					PB.14911.1	PB.14911	protein_coding_transcripts
					PB.14911.3	PB.14911	protein_coding_transcripts
					PB.14911.5	PB.14911	sncRNAs
					PB.15078.2	PB.15078	long_intragenic_lncRNAs
					PB.15148.2	PB.15148	protein_coding_transcripts
					PB.15151.2	PB.15151	NMDs
					PB.1527.20	PB.1527	NMDs
					PB.1542.34	PB.1542	NMDs
					PB.15632.2	PB.15632	NMDs
					PB.1577.14	PB.1577	protein_coding_transcripts
					PB.1585.23	PB.1585	protein_coding_transcripts
					PB.16006.2	PB.16006	antisense_lncRNAs
					PB.1609.15	PB.1609	NMDs
					PB.1620.1	PB.1620	protein_coding_transcripts
					PB.1620.11	PB.1620	NMDs
					PB.16558.2	PB.16558	protein_coding_transcripts
					PB.16558.3	PB.16558	protein_coding_transcripts
					PB.1679.29	PB.1679	protein_coding_transcripts
					PB.1695.11	PB.1695	non_stop_decays
					PB.1711.11	PB.1711	NMDs
					PB.1711.20	PB.1711	NMDs
					PB.17281.1	PB.17281	long_intragenic_lncRNAs
					PB.1733.71	PB.1733	protein_coding_transcripts
					PB.17389.6	PB.17389	non_stop_decays
					PB.17395.1	PB.17395	antisense_lncRNAs
					PB.17789.2	PB.17789	protein_coding_transcripts
					PB.1806.29	PB.1806	NMDs
					PB.18067.1	PB.18067	antisense_lncRNAs
					PB.18654.2	PB.18654	protein_coding_transcripts
					PB.18657.1	PB.18657	NMDs
					PB.18778.1	PB.18778	protein_coding_transcripts
					PB.1896.71	PB.1896	NMDs
					PB.1897.30	PB.1897	NMDs
					PB.1903.101	PB.1903	NMDs
					PB.1916.12	PB.1916	protein_coding_transcripts
					PB.1926.13	PB.1926	NMDs
					PB.1926.14	PB.1926	NMDs
					PB.1926.16	PB.1926	NMDs
					PB.1926.25	PB.1926	NMDs
					PB.1926.51	PB.1926	NMDs
					PB.19271.1	PB.19271	antisense_lncRNAs
					PB.1955.18	PB.1955	NMDs
					PB.1973.6	PB.1973	non_stop_decays
					PB.1993.8	PB.1993	antisense_lncRNAs
					PB.2003.16	PB.2003	protein_coding_transcripts
					PB.2019.8	PB.2019	NMDs
					PB.2064.36	PB.2064	antisense_lncRNAs
					PB.20874.1	PB.20874	protein_coding_transcripts
					PB.21171.1	PB.21171	protein_coding_transcripts
					PB.21186.1	PB.21186	NMDs
					PB.21519.1	PB.21519	antisense_lncRNAs
					PB.21573.1	PB.21573	NMDs
					PB.2170.4	PB.2170	long_intragenic_lncRNAs
					PB.2172.8	PB.2172	protein_coding_transcripts
					PB.21921.1	PB.21921	protein_coding_transcripts
					PB.2195.18	PB.2195	NMDs
					PB.220.31	PB.220	NMDs
					PB.22196.1	PB.22196	protein_coding_transcripts
					PB.2223.16	PB.2223	protein_coding_transcripts
					PB.22249.1	PB.22249	long_intergenic_lncRNAs
					PB.2244.1	PB.2244	non_stop_decays
					PB.22594.1	PB.22594	protein_coding_transcripts
					PB.22692.1	PB.22692	NMDs
					PB.2273.7	PB.2273	antisense_lncRNAs
					PB.2276.5	PB.2276	protein_coding_transcripts
					PB.22874.1	PB.22874	protein_coding_transcripts
					PB.22904.1	PB.22904	antisense_lncRNAs
					PB.23184.1	PB.23184	NMDs
					PB.23202.1	PB.23202	non_stop_decays
					PB.23328.1	PB.23328	antisense_lncRNAs
					PB.23415.1	PB.23415	antisense_lncRNAs
					PB.23430.1	PB.23430	antisense_lncRNAs
					PB.23448.1	PB.23448	antisense_lncRNAs
					PB.23641.1	PB.23641	antisense_lncRNAs
					PB.2373.28	PB.2373	NMDs
					PB.23739.1	PB.23739	long_intergenic_lncRNAs
					PB.23749.1	PB.23749	antisense_lncRNAs
					PB.2378.25	PB.2378	long_intragenic_lncRNAs
					PB.23846.1	PB.23846	protein_coding_transcripts
					PB.23877.1	PB.23877	non_stop_decays
					PB.23980.1	PB.23980	protein_coding_transcripts
					PB.24203.1	PB.24203	NMDs
					PB.24341.1	PB.24341	NMDs
					PB.2439.18	PB.2439	protein_coding_transcripts
					PB.24555.1	PB.24555	protein_coding_transcripts
					PB.24589.1	PB.24589	long_intergenic_lncRNAs
					PB.24590.1	PB.24590	protein_coding_transcripts
					PB.24881.1	PB.24881	non_stop_decays
					PB.2512.13	PB.2512	protein_coding_transcripts
					PB.2523.23	PB.2523	NMDs
					PB.25346.1	PB.25346	long_intergenic_lncRNAs
					PB.25349.1	PB.25349	antisense_lncRNAs
					PB.2542.13	PB.2542	antisense_lncRNAs
					PB.25550.1	PB.25550	protein_coding_transcripts
					PB.2563.18	PB.2563	NMDs
					PB.2563.2	PB.2563	NMDs
					PB.25708.1	PB.25708	non_stop_decays
					PB.25725.1	PB.25725	long_intergenic_lncRNAs
					PB.25773.1	PB.25773	non_stop_decays
					PB.25842.1	PB.25842	protein_coding_transcripts
					PB.2596.17	PB.2596	NMDs
					PB.2604.21	PB.2604	protein_coding_transcripts
					PB.2608.5	PB.2608	antisense_lncRNAs
					PB.261.23	PB.261	protein_coding_transcripts
					PB.26165.1	PB.26165	antisense_lncRNAs
					PB.26227.1	PB.26227	protein_coding_transcripts
					PB.26286.1	PB.26286	NMDs
					PB.2631.10	PB.2631	protein_coding_transcripts
					PB.26433.1	PB.26433	antisense_lncRNAs
					PB.26476.1	PB.26476	protein_coding_transcripts
					PB.26506.1	PB.26506	long_intergenic_lncRNAs
					PB.2658.23	PB.2658	protein_coding_transcripts
					PB.2672.22	PB.2672	NMDs
					PB.2680.5	PB.2680	NMDs
					PB.2680.6	PB.2680	antisense_lncRNAs
					PB.2683.21	PB.2683	protein_coding_transcripts
					PB.2700.1	PB.2700	NMDs
					PB.2701.19	PB.2701	protein_coding_transcripts
					PB.2725.39	PB.2725	protein_coding_transcripts
					PB.294.8	PB.294	antisense_lncRNAs
					PB.2943.12	PB.2943	protein_coding_transcripts
					PB.3161.24	PB.3161	protein_coding_transcripts
					PB.3170.6	PB.3170	protein_coding_transcripts
					PB.3173.3	PB.3173	protein_coding_transcripts
					PB.3176.5	PB.3176	NMDs
					PB.3190.54	PB.3190	NMDs
					PB.3190.60	PB.3190	protein_coding_transcripts
					PB.320.18	PB.320	NMDs
					PB.3210.41	PB.3210	protein_coding_transcripts
					PB.3242.26	PB.3242	NMDs
					PB.3261.15	PB.3261	NMDs
					PB.3310.41	PB.3310	protein_coding_transcripts
					PB.3369.7	PB.3369	antisense_lncRNAs
					PB.3371.6	PB.3371	protein_coding_transcripts
					PB.3392.14	PB.3392	NMDs
					PB.3392.8	PB.3392	protein_coding_transcripts
					PB.3420.4	PB.3420	protein_coding_transcripts
					PB.3459.32	PB.3459	NMDs
					PB.3463.5	PB.3463	protein_coding_transcripts
					PB.3515.5	PB.3515	non_stop_decays
					PB.3517.3	PB.3517	NMDs
					PB.3536.3	PB.3536	long_intragenic_lncRNAs
					PB.3574.5	PB.3574	antisense_lncRNAs
					PB.359.27	PB.359	protein_coding_transcripts
					PB.3649.18	PB.3649	protein_coding_transcripts
					PB.3654.56	PB.3654	protein_coding_transcripts
					PB.3654.6	PB.3654	long_intragenic_lncRNAs
					PB.3735.9	PB.3735	NMDs
					PB.3828.4	PB.3828	protein_coding_transcripts
					PB.3834.12	PB.3834	NMDs
					PB.3836.10	PB.3836	non_stop_decays
					PB.3883.33	PB.3883	protein_coding_transcripts
					PB.3956.2	PB.3956	protein_coding_transcripts
					PB.3956.22	PB.3956	NMDs
					PB.3956.4	PB.3956	NMDs
					PB.4020.14	PB.4020	antisense_lncRNAs
					PB.4021.1	PB.4021	protein_coding_transcripts
					PB.4021.3	PB.4021	protein_coding_transcripts
					PB.4021.4	PB.4021	protein_coding_transcripts
					PB.4021.5	PB.4021	protein_coding_transcripts
					PB.4022.2	PB.4022	protein_coding_transcripts
					PB.4022.3	PB.4022	protein_coding_transcripts
					PB.4023.9	PB.4023	protein_coding_transcripts
					PB.4024.2	PB.4024	protein_coding_transcripts
					PB.404.20	PB.404	NMDs
					PB.4089.15	PB.4089	NMDs
					PB.409.56	PB.409	protein_coding_transcripts
					PB.418.39	PB.418	antisense_lncRNAs
					PB.418.67	PB.418	protein_coding_transcripts
					PB.4189.10	PB.4189	NMDs
					PB.4204.27	PB.4204	protein_coding_transcripts
					PB.424.13	PB.424	protein_coding_transcripts
					PB.4243.38	PB.4243	protein_coding_transcripts
					PB.4248.7	PB.4248	NMDs
					PB.4346.1	PB.4346	protein_coding_transcripts
					PB.4346.5	PB.4346	protein_coding_transcripts
					PB.4365.50	PB.4365	protein_coding_transcripts
					PB.4442.2	PB.4442	protein_coding_transcripts
					PB.4480.11	PB.4480	long_intragenic_lncRNAs
					PB.4506.16	PB.4506	NMDs
					PB.456.3	PB.456	protein_coding_transcripts
					PB.4560.30	PB.4560	antisense_lncRNAs
					PB.457.27	PB.457	NMDs
					PB.4650.5	PB.4650	antisense_lncRNAs
					PB.4664.21	PB.4664	protein_coding_transcripts
					PB.47.5	PB.47	protein_coding_transcripts
					PB.4765.13	PB.4765	protein_coding_transcripts
					PB.4765.14	PB.4765	NMDs
					PB.4801.28	PB.4801	NMDs
					PB.4821.8	PB.4821	protein_coding_transcripts
					PB.4835.8	PB.4835	protein_coding_transcripts
					PB.4916.35	PB.4916	protein_coding_transcripts
					PB.494.16	PB.494	antisense_lncRNAs
					PB.504.35	PB.504	antisense_lncRNAs
					PB.5052.33	PB.5052	NMDs
					PB.5064.14	PB.5064	protein_coding_transcripts
					PB.5077.33	PB.5077	NMDs
					PB.5158.61	PB.5158	protein_coding_transcripts
					PB.5158.7	PB.5158	protein_coding_transcripts
					PB.5178.5	PB.5178	long_intragenic_lncRNAs
					PB.5213.16	PB.5213	NMDs
					PB.5213.20	PB.5213	protein_coding_transcripts
					PB.5213.22	PB.5213	protein_coding_transcripts
					PB.5213.3	PB.5213	protein_coding_transcripts
					PB.5215.8	PB.5215	antisense_lncRNAs
					PB.5270.5	PB.5270	antisense_lncRNAs
					PB.5288.11	PB.5288	NMDs
					PB.5298.16	PB.5298	protein_coding_transcripts
					PB.555.67	PB.555	protein_coding_transcripts
					PB.5757.13	PB.5757	NMDs
					PB.578.34	PB.578	protein_coding_transcripts
					PB.587.36	PB.587	protein_coding_transcripts
					PB.5900.7	PB.5900	protein_coding_transcripts
					PB.5919.11	PB.5919	protein_coding_transcripts
					PB.5951.26	PB.5951	protein_coding_transcripts
					PB.6016.1	PB.6016	protein_coding_transcripts
					PB.6184.48	PB.6184	protein_coding_transcripts
					PB.6260.32	PB.6260	protein_coding_transcripts
					PB.6265.24	PB.6265	antisense_lncRNAs
					PB.631.10	PB.631	NMDs
					PB.631.106	PB.631	NMDs
					PB.631.111	PB.631	NMDs
					PB.631.18	PB.631	NMDs
					PB.631.47	PB.631	NMDs
					PB.631.57	PB.631	NMDs
					PB.631.71	PB.631	NMDs
					PB.631.78	PB.631	NMDs
					PB.6343.10	PB.6343	long_intragenic_lncRNAs
					PB.6343.8	PB.6343	NMDs
					PB.6343.9	PB.6343	NMDs
					PB.640.10	PB.640	protein_coding_transcripts
					PB.6406.6	PB.6406	protein_coding_transcripts
					PB.6428.8	PB.6428	NMDs
					PB.6435.5	PB.6435	NMDs
					PB.6443.16	PB.6443	NMDs
					PB.6514.4	PB.6514	NMDs
					PB.6548.2	PB.6548	protein_coding_transcripts
					PB.6563.8	PB.6563	protein_coding_transcripts
					PB.6614.1	PB.6614	protein_coding_transcripts
					PB.674.32	PB.674	protein_coding_transcripts
					PB.6742.2	PB.6742	protein_coding_transcripts
					PB.6744.5	PB.6744	protein_coding_transcripts
					PB.695.29	PB.695	NMDs
					PB.6959.12	PB.6959	NMDs
					PB.7032.5	PB.7032	antisense_lncRNAs
					PB.7073.28	PB.7073	protein_coding_transcripts
					PB.7167.14	PB.7167	long_intragenic_lncRNAs
					PB.7243.12	PB.7243	NMDs
					PB.7280.6	PB.7280	protein_coding_transcripts
					PB.735.7	PB.735	protein_coding_transcripts
					PB.7362.8	PB.7362	protein_coding_transcripts
					PB.7434.1	PB.7434	protein_coding_transcripts
					PB.7469.24	PB.7469	protein_coding_transcripts
					PB.7527.5	PB.7527	NMDs
					PB.7577.35	PB.7577	long_intragenic_lncRNAs
					PB.7601.5	PB.7601	protein_coding_transcripts
					PB.7613.28	PB.7613	protein_coding_transcripts
					PB.7676.8	PB.7676	protein_coding_transcripts
					PB.7860.3	PB.7860	protein_coding_transcripts
					PB.7941.4	PB.7941	long_intragenic_lncRNAs
					PB.7990.3	PB.7990	protein_coding_transcripts
					PB.8043.2	PB.8043	NMDs
					PB.8057.4	PB.8057	protein_coding_transcripts
					PB.8060.11	PB.8060	NMDs
					PB.8064.2	PB.8064	protein_coding_transcripts
					PB.8078.2	PB.8078	antisense_lncRNAs
					PB.811.9	PB.811	protein_coding_transcripts
					PB.8210.7	PB.8210	protein_coding_transcripts
					PB.8314.44	PB.8314	NMDs
					PB.8321.9	PB.8321	protein_coding_transcripts
					PB.8395.8	PB.8395	antisense_lncRNAs
					PB.8396.2	PB.8396	protein_coding_transcripts
					PB.8517.21	PB.8517	NMDs
					PB.861.49	PB.861	protein_coding_transcripts
					PB.874.1	PB.874	NMDs
					PB.8760.2	PB.8760	antisense_lncRNAs
					PB.877.10	PB.877	non_stop_decays
					PB.8880.2	PB.8880	NMDs
					PB.9049.7	PB.9049	protein_coding_transcripts
					PB.914.1	PB.914	protein_coding_transcripts
					PB.9149.12	PB.9149	NMDs
					PB.9179.4	PB.9179	protein_coding_transcripts
					PB.9240.9	PB.9240	protein_coding_transcripts
					PB.9257.14	PB.9257	protein_coding_transcripts
					PB.9316.8	PB.9316	protein_coding_transcripts
					PB.940.10	PB.940	protein_coding_transcripts
					PB.940.30	PB.940	protein_coding_transcripts
					PB.940.4	PB.940	NMDs
					PB.940.49	PB.940	protein_coding_transcripts
					PB.9459.11	PB.9459	protein_coding_transcripts
					PB.946.14	PB.946	protein_coding_transcripts
					PB.9532.2	PB.9532	protein_coding_transcripts
					PB.9576.3	PB.9576	long_intragenic_lncRNAs
					PB.9577.2	PB.9577	long_intragenic_lncRNAs
					PB.9581.2	PB.9581	long_intragenic_lncRNAs
					PB.9639.26	PB.9639	antisense_lncRNAs
					PB.9639.3	PB.9639	protein_coding_transcripts
					PB.9749.2	PB.9749	protein_coding_transcripts

## Sheet: bladder
Tissue-spesific genes					Tissue-spesific transcripts
gene ID	intersected Ensembl gene (IDs)	intersected Ensembl gene (symbols)	gene biotype		transcript ID	gene ID	transcript biotype
PB.22348			protein-coding		PB.10605.12	PB.10605	protein_coding_transcripts
PB.23091			pseudogenes		PB.10712.3	PB.10712	NMDs
PB.23187			protein-coding		PB.1073.29	PB.1073	antisense_lncRNAs
PB.24933			pseudogenes		PB.1119.9	PB.1119	NMDs
PB.25067			non-coding		PB.11231.6	PB.11231	protein_coding_transcripts
PB.25068			non-coding		PB.1168.14	PB.1168	protein_coding_transcripts
					PB.1171.71	PB.1171	protein_coding_transcripts
					PB.11773.2	PB.11773	protein_coding_transcripts
					PB.11915.13	PB.11915	protein_coding_transcripts
					PB.12134.6	PB.12134	NMDs
					PB.1214.5	PB.1214	NMDs
					PB.1239.6	PB.1239	protein_coding_transcripts
					PB.127.8	PB.127	protein_coding_transcripts
					PB.12792.11	PB.12792	antisense_lncRNAs
					PB.13030.5	PB.13030	antisense_lncRNAs
					PB.1304.14	PB.1304	NMDs
					PB.1344.7	PB.1344	protein_coding_transcripts
					PB.13524.2	PB.13524	long_intragenic_lncRNAs
					PB.13532.5	PB.13532	antisense_lncRNAs
					PB.13580.1	PB.13580	protein_coding_transcripts
					PB.13611.8	PB.13611	protein_coding_transcripts
					PB.13996.4	PB.13996	antisense_lncRNAs
					PB.1478.22	PB.1478	protein_coding_transcripts
					PB.1507.10	PB.1507	NMDs
					PB.1561.23	PB.1561	protein_coding_transcripts
					PB.15844.1	PB.15844	long_intragenic_lncRNAs
					PB.1623.20	PB.1623	protein_coding_transcripts
					PB.1635.11	PB.1635	protein_coding_transcripts
					PB.1635.5	PB.1635	protein_coding_transcripts
					PB.16557.2	PB.16557	protein_coding_transcripts
					PB.16613.2	PB.16613	protein_coding_transcripts
					PB.1677.31	PB.1677	NMDs
					PB.1692.1	PB.1692	antisense_lncRNAs
					PB.17114.2	PB.17114	antisense_lncRNAs
					PB.1751.18	PB.1751	non_stop_decays
					PB.1796.18	PB.1796	protein_coding_transcripts
					PB.1805.20	PB.1805	protein_coding_transcripts
					PB.18489.1	PB.18489	protein_coding_transcripts
					PB.1883.21	PB.1883	protein_coding_transcripts
					PB.1903.62	PB.1903	protein_coding_transcripts
					PB.1903.98	PB.1903	NMDs
					PB.1905.5	PB.1905	protein_coding_transcripts
					PB.1907.14	PB.1907	protein_coding_transcripts
					PB.1944.75	PB.1944	NMDs
					PB.22348.1	PB.22348	protein_coding_transcripts
					PB.23091.1	PB.23091	NMDs
					PB.23187.1	PB.23187	protein_coding_transcripts
					PB.2365.7	PB.2365	protein_coding_transcripts
					PB.24933.1	PB.24933	NMDs
					PB.25067.1	PB.25067	long_intergenic_lncRNAs
					PB.25068.1	PB.25068	antisense_lncRNAs
					PB.259.6	PB.259	protein_coding_transcripts
					PB.2993.8	PB.2993	long_intragenic_lncRNAs
					PB.3115.3	PB.3115	NMDs
					PB.3161.48	PB.3161	NMDs
					PB.3214.28	PB.3214	NMDs
					PB.326.11	PB.326	NMDs
					PB.3300.8	PB.3300	protein_coding_transcripts
					PB.3303.11	PB.3303	NMDs
					PB.3310.23	PB.3310	NMDs
					PB.3453.22	PB.3453	protein_coding_transcripts
					PB.3630.34	PB.3630	NMDs
					PB.3667.25	PB.3667	protein_coding_transcripts
					PB.3673.21	PB.3673	NMDs
					PB.3673.69	PB.3673	protein_coding_transcripts
					PB.3682.29	PB.3682	protein_coding_transcripts
					PB.3882.21	PB.3882	NMDs
					PB.3926.13	PB.3926	protein_coding_transcripts
					PB.4303.5	PB.4303	protein_coding_transcripts
					PB.448.32	PB.448	NMDs
					PB.448.38	PB.448	NMDs
					PB.4493.16	PB.4493	NMDs
					PB.4558.14	PB.4558	protein_coding_transcripts
					PB.4614.9	PB.4614	protein_coding_transcripts
					PB.477.8	PB.477	protein_coding_transcripts
					PB.4771.7	PB.4771	protein_coding_transcripts
					PB.4795.20	PB.4795	antisense_lncRNAs
					PB.4799.20	PB.4799	protein_coding_transcripts
					PB.48.63	PB.48	non_stop_decays
					PB.4801.10	PB.4801	protein_coding_transcripts
					PB.4844.14	PB.4844	protein_coding_transcripts
					PB.4858.18	PB.4858	protein_coding_transcripts
					PB.4937.22	PB.4937	NMDs
					PB.4964.19	PB.4964	protein_coding_transcripts
					PB.4979.6	PB.4979	protein_coding_transcripts
					PB.5082.13	PB.5082	protein_coding_transcripts
					PB.5098.2	PB.5098	protein_coding_transcripts
					PB.5148.8	PB.5148	NMDs
					PB.5185.5	PB.5185	protein_coding_transcripts
					PB.5229.10	PB.5229	NMDs
					PB.5752.18	PB.5752	protein_coding_transcripts
					PB.5871.2	PB.5871	antisense_lncRNAs
					PB.5952.12	PB.5952	NMDs
					PB.598.58	PB.598	NMDs
					PB.61.13	PB.61	long_intragenic_lncRNAs
					PB.6191.8	PB.6191	antisense_lncRNAs
					PB.6196.10	PB.6196	antisense_lncRNAs
					PB.6202.26	PB.6202	protein_coding_transcripts
					PB.6241.18	PB.6241	NMDs
					PB.6256.12	PB.6256	protein_coding_transcripts
					PB.6330.6	PB.6330	protein_coding_transcripts
					PB.6356.11	PB.6356	protein_coding_transcripts
					PB.638.28	PB.638	NMDs
					PB.6422.49	PB.6422	protein_coding_transcripts
					PB.6639.3	PB.6639	NMDs
					PB.674.26	PB.674	protein_coding_transcripts
					PB.689.16	PB.689	protein_coding_transcripts
					PB.6902.2	PB.6902	long_intragenic_lncRNAs
					PB.6971.4	PB.6971	protein_coding_transcripts
					PB.7136.14	PB.7136	NMDs
					PB.7371.27	PB.7371	protein_coding_transcripts
					PB.7492.20	PB.7492	sense_intronic_lncRNAs
					PB.7509.1	PB.7509	protein_coding_transcripts
					PB.7629.7	PB.7629	NMDs
					PB.7701.8	PB.7701	antisense_lncRNAs
					PB.7702.6	PB.7702	protein_coding_transcripts
					PB.7736.1	PB.7736	NMDs
					PB.7745.3	PB.7745	protein_coding_transcripts
					PB.7921.4	PB.7921	non_stop_decays
					PB.8159.4	PB.8159	long_intragenic_lncRNAs
					PB.8230.18	PB.8230	antisense_lncRNAs
					PB.8421.7	PB.8421	long_intragenic_lncRNAs
					PB.892.4	PB.892	NMDs
					PB.8990.4	PB.8990	protein_coding_transcripts
					PB.907.34	PB.907	NMDs
					PB.9261.2	PB.9261	antisense_lncRNAs
					PB.933.39	PB.933	NMDs
					PB.9408.15	PB.9408	protein_coding_transcripts
					PB.9425.10	PB.9425	NMDs

## Sheet: bone marrow
Tissue-spesific genes					Tissue-spesific transcripts
gene ID	intersected Ensembl gene (IDs)	intersected Ensembl gene (symbols)	gene biotype		transcript ID	gene ID	transcript biotype
PB.21731			protein-coding		PB.10332.3	PB.10332	protein_coding_transcripts
PB.22395			non-coding		PB.10479.10	PB.10479	antisense_lncRNAs
PB.22901			protein-coding		PB.10699.36	PB.10699	NMDs
PB.23011			non-coding		PB.11038.6	PB.11038	antisense_lncRNAs
PB.23401			non-coding		PB.11259.13	PB.11259	protein_coding_transcripts
PB.24622			non-coding		PB.11308.3	PB.11308	protein_coding_transcripts
PB.24770			pseudogenes		PB.11308.4	PB.11308	long_intragenic_lncRNAs
PB.25215			protein-coding		PB.1136.55	PB.1136	protein_coding_transcripts
PB.25562			non-coding		PB.11857.20	PB.11857	non_stop_decays
PB.26411			non-coding		PB.1200.22	PB.1200	non_stop_decays
PB.26421			protein-coding		PB.1223.31	PB.1223	NMDs
					PB.1226.28	PB.1226	NMDs
					PB.1262.29	PB.1262	protein_coding_transcripts
					PB.12653.1	PB.12653	sense_intronic_lncRNAs
					PB.1279.31	PB.1279	NMDs
					PB.1285.31	PB.1285	protein_coding_transcripts
					PB.1308.12	PB.1308	protein_coding_transcripts
					PB.1312.102	PB.1312	NMDs
					PB.1312.103	PB.1312	protein_coding_transcripts
					PB.1313.5	PB.1313	NMDs
					PB.13177.2	PB.13177	NMDs
					PB.1318.21	PB.1318	protein_coding_transcripts
					PB.13341.4	PB.13341	protein_coding_transcripts
					PB.1356.42	PB.1356	protein_coding_transcripts
					PB.1363.15	PB.1363	protein_coding_transcripts
					PB.1370.60	PB.1370	NMDs
					PB.13931.11	PB.13931	protein_coding_transcripts
					PB.13959.3	PB.13959	protein_coding_transcripts
					PB.1408.28	PB.1408	NMDs
					PB.14122.3	PB.14122	protein_coding_transcripts
					PB.1413.50	PB.1413	antisense_lncRNAs
					PB.1425.15	PB.1425	protein_coding_transcripts
					PB.14514.1	PB.14514	protein_coding_transcripts
					PB.14643.2	PB.14643	protein_coding_transcripts
					PB.1469.18	PB.1469	NMDs
					PB.14729.4	PB.14729	protein_coding_transcripts
					PB.14949.1	PB.14949	protein_coding_transcripts
					PB.1497.17	PB.1497	protein_coding_transcripts
					PB.15037.2	PB.15037	protein_coding_transcripts
					PB.15309.2	PB.15309	NMDs
					PB.1581.20	PB.1581	protein_coding_transcripts
					PB.1581.44	PB.1581	protein_coding_transcripts
					PB.16217.3	PB.16217	non_stop_decays
					PB.16450.3	PB.16450	protein_coding_transcripts
					PB.1737.7	PB.1737	long_intragenic_lncRNAs
					PB.1767.65	PB.1767	protein_coding_transcripts
					PB.1770.40	PB.1770	protein_coding_transcripts
					PB.1796.17	PB.1796	protein_coding_transcripts
					PB.1899.2	PB.1899	NMDs
					PB.1907.2	PB.1907	NMDs
					PB.2068.31	PB.2068	protein_coding_transcripts
					PB.21731.1	PB.21731	protein_coding_transcripts
					PB.22395.1	PB.22395	long_intergenic_lncRNAs
					PB.22901.1	PB.22901	protein_coding_transcripts
					PB.23011.1	PB.23011	long_intergenic_lncRNAs
					PB.23401.1	PB.23401	long_intergenic_lncRNAs
					PB.2344.4	PB.2344	NMDs
					PB.2369.6	PB.2369	protein_coding_transcripts
					PB.2384.12	PB.2384	antisense_lncRNAs
					PB.24622.1	PB.24622	long_intergenic_lncRNAs
					PB.24770.1	PB.24770	NMDs
					PB.25215.1	PB.25215	protein_coding_transcripts
					PB.25562.1	PB.25562	sncRNAs
					PB.2596.7	PB.2596	non_stop_decays
					PB.26411.1	PB.26411	long_intergenic_lncRNAs
					PB.26421.1	PB.26421	protein_coding_transcripts
					PB.2812.9	PB.2812	NMDs
					PB.2854.14	PB.2854	NMDs
					PB.2893.10	PB.2893	protein_coding_transcripts
					PB.2999.40	PB.2999	protein_coding_transcripts
					PB.3167.4	PB.3167	protein_coding_transcripts
					PB.3173.15	PB.3173	protein_coding_transcripts
					PB.3190.15	PB.3190	protein_coding_transcripts
					PB.3190.63	PB.3190	protein_coding_transcripts
					PB.3205.20	PB.3205	protein_coding_transcripts
					PB.3210.66	PB.3210	protein_coding_transcripts
					PB.3213.13	PB.3213	NMDs
					PB.3213.55	PB.3213	NMDs
					PB.3259.38	PB.3259	antisense_lncRNAs
					PB.3267.18	PB.3267	antisense_lncRNAs
					PB.3284.45	PB.3284	NMDs
					PB.3304.4	PB.3304	NMDs
					PB.336.8	PB.336	protein_coding_transcripts
					PB.3380.14	PB.3380	NMDs
					PB.3393.56	PB.3393	protein_coding_transcripts
					PB.3395.18	PB.3395	protein_coding_transcripts
					PB.3463.8	PB.3463	antisense_lncRNAs
					PB.3482.15	PB.3482	NMDs
					PB.351.15	PB.351	NMDs
					PB.359.51	PB.359	NMDs
					PB.3595.15	PB.3595	protein_coding_transcripts
					PB.3597.25	PB.3597	antisense_lncRNAs
					PB.3619.7	PB.3619	NMDs
					PB.3660.4	PB.3660	NMDs
					PB.3700.6	PB.3700	protein_coding_transcripts
					PB.3848.2	PB.3848	NMDs
					PB.390.20	PB.390	antisense_lncRNAs
					PB.3941.13	PB.3941	protein_coding_transcripts
					PB.4365.13	PB.4365	protein_coding_transcripts
					PB.4609.2	PB.4609	NMDs
					PB.4737.15	PB.4737	protein_coding_transcripts
					PB.4792.11	PB.4792	NMDs
					PB.4794.4	PB.4794	protein_coding_transcripts
					PB.5110.9	PB.5110	protein_coding_transcripts
					PB.5158.6	PB.5158	protein_coding_transcripts
					PB.5221.10	PB.5221	protein_coding_transcripts
					PB.5221.14	PB.5221	protein_coding_transcripts
					PB.5267.29	PB.5267	protein_coding_transcripts
					PB.5600.9	PB.5600	antisense_lncRNAs
					PB.5891.2	PB.5891	protein_coding_transcripts
					PB.5988.20	PB.5988	NMDs
					PB.6005.20	PB.6005	antisense_lncRNAs
					PB.619.19	PB.619	NMDs
					PB.6328.8	PB.6328	NMDs
					PB.6381.7	PB.6381	NMDs
					PB.6382.38	PB.6382	NMDs
					PB.6442.2	PB.6442	protein_coding_transcripts
					PB.6475.27	PB.6475	NMDs
					PB.6513.22	PB.6513	protein_coding_transcripts
					PB.6650.38	PB.6650	NMDs
					PB.6659.9	PB.6659	protein_coding_transcripts
					PB.674.64	PB.674	protein_coding_transcripts
					PB.6826.3	PB.6826	NMDs
					PB.6834.18	PB.6834	protein_coding_transcripts
					PB.7260.24	PB.7260	sense_intronic_lncRNAs
					PB.7449.14	PB.7449	NMDs
					PB.7481.6	PB.7481	protein_coding_transcripts
					PB.7482.6	PB.7482	antisense_lncRNAs
					PB.7712.2	PB.7712	NMDs
					PB.7809.5	PB.7809	NMDs
					PB.7809.8	PB.7809	antisense_lncRNAs
					PB.7919.2	PB.7919	long_intragenic_lncRNAs
					PB.815.6	PB.815	NMDs
					PB.8347.5	PB.8347	NMDs
					PB.8518.2	PB.8518	protein_coding_transcripts
					PB.8916.36	PB.8916	antisense_lncRNAs
					PB.8916.48	PB.8916	NMDs
					PB.9020.15	PB.9020	antisense_lncRNAs
					PB.9319.8	PB.9319	NMDs
					PB.9339.8	PB.9339	NMDs
					PB.9349.15	PB.9349	protein_coding_transcripts
					PB.940.21	PB.940	protein_coding_transcripts
					PB.9684.10	PB.9684	protein_coding_transcripts
					PB.9712.12	PB.9712	non_stop_decays

## Sheet: brain frontal cortex
Tissue-spesific genes					Tissue-spesific transcripts
gene ID	intersected Ensembl gene (IDs)	intersected Ensembl gene (symbols)	gene biotype		transcript ID	gene ID	transcript biotype
PB.10285			protein-coding		PB.10009.6	PB.10009	protein_coding_transcripts
PB.10933	['ENSBTAG00000048964']	['']	protein-coding		PB.10018.11	PB.10018	protein_coding_transcripts
PB.17780			non-coding		PB.10069.4	PB.10069	protein_coding_transcripts
PB.18746	['ENSBTAG00000052589']	['']	pseudogenes		PB.10093.2	PB.10093	protein_coding_transcripts
PB.20860	['ENSBTAG00000021692']	['TBR1']	protein-coding		PB.10140.15	PB.10140	long_intragenic_lncRNAs
PB.20879	['ENSBTAG00000053191']	['']	pseudogenes		PB.10278.1	PB.10278	protein_coding_transcripts
PB.20984			protein-coding		PB.10285.1	PB.10285	protein_coding_transcripts
PB.21037			pseudogenes		PB.10285.2	PB.10285	non_stop_decays
PB.21110			protein-coding		PB.10296.3	PB.10296	antisense_lncRNAs
PB.21155			protein-coding		PB.1035.86	PB.1035	NMDs
PB.21194	['ENSBTAG00000053191']	['']	protein-coding		PB.10355.12	PB.10355	protein_coding_transcripts
PB.21197			pseudogenes		PB.10355.32	PB.10355	NMDs
PB.21235			non-coding		PB.10425.3	PB.10425	protein_coding_transcripts
PB.21584	['ENSBTAG00000053191']	['']	non-coding		PB.10434.9	PB.10434	NMDs
PB.21592	['ENSBTAG00000031618']	['WDR49']	pseudogenes		PB.10546.1	PB.10546	NMDs
PB.21651	['ENSBTAG00000019246']	['SC5D']	non-coding		PB.10628.2	PB.10628	protein_coding_transcripts
PB.21853	['ENSBTAG00000051605', 'ENSBTAG00000052976']	['', '']	non-coding		PB.10730.8	PB.10730	NMDs
PB.21894			non-coding		PB.10769.11	PB.10769	protein_coding_transcripts
PB.21992			pseudogenes		PB.10911.10	PB.10911	protein_coding_transcripts
PB.22086	['ENSBTAG00000019080']	['PTH']	non-coding		PB.10933.1	PB.10933	protein_coding_transcripts
PB.22221			pseudogenes		PB.10933.2	PB.10933	protein_coding_transcripts
PB.22230	['ENSBTAG00000010791']	['HTR3A']	pseudogenes		PB.10933.3	PB.10933	protein_coding_transcripts
PB.22468			protein-coding		PB.10937.8	PB.10937	protein_coding_transcripts
PB.22624			pseudogenes		PB.11227.3	PB.11227	protein_coding_transcripts
PB.22664			non-coding		PB.11235.3	PB.11235	protein_coding_transcripts
PB.22943			non-coding		PB.11394.2	PB.11394	protein_coding_transcripts
PB.23052			non-coding		PB.1143.15	PB.1143	protein_coding_transcripts
PB.23105			non-coding		PB.11534.2	PB.11534	protein_coding_transcripts
PB.23212			pseudogenes		PB.1155.18	PB.1155	protein_coding_transcripts
PB.23263			non-coding		PB.11616.4	PB.11616	non_stop_decays
PB.23305			non-coding		PB.1168.19	PB.1168	NMDs
PB.23522			protein-coding		PB.11829.11	PB.11829	antisense_lncRNAs
PB.23557			protein-coding		PB.11841.11	PB.11841	non_stop_decays
PB.24039	['ENSBTAG00000031724']	['MAS1']	non-coding		PB.11950.12	PB.11950	protein_coding_transcripts
PB.24042			non-coding		PB.120.15	PB.120	NMDs
PB.24059	['ENSBTAG00000011991']	['DRGX']	non-coding		PB.1200.16	PB.1200	NMDs
PB.24116	['ENSBTAG00000048964']	['']	pseudogenes		PB.12019.11	PB.12019	protein_coding_transcripts
PB.24546			pseudogenes		PB.1206.17	PB.1206	protein_coding_transcripts
PB.24564			protein-coding		PB.1206.70	PB.1206	protein_coding_transcripts
PB.24845	['ENSBTAG00000046494']	['CORT']	protein-coding		PB.1232.23	PB.1232	NMDs
PB.25057			protein-coding		PB.1232.37	PB.1232	NMDs
PB.25209	['ENSBTAG00000020302']	['FEZF2']	non-coding		PB.1232.52	PB.1232	NMDs
PB.25233			protein-coding		PB.12335.4	PB.12335	protein_coding_transcripts
PB.25479			protein-coding		PB.12358.2	PB.12358	protein_coding_transcripts
PB.25895			protein-coding		PB.1238.12	PB.1238	protein_coding_transcripts
PB.25962			non-coding		PB.1244.8	PB.1244	protein_coding_transcripts
PB.26041			non-coding		PB.1248.23	PB.1248	protein_coding_transcripts
PB.26091			non-coding		PB.12502.3	PB.12502	non_stop_decays
PB.26129			non-coding		PB.12507.1	PB.12507	NMDs
PB.26425			protein-coding		PB.1253.21	PB.1253	protein_coding_transcripts
PB.26471			non-coding		PB.12537.1	PB.12537	antisense_lncRNAs
					PB.1265.14	PB.1265	protein_coding_transcripts
					PB.1286.36	PB.1286	protein_coding_transcripts
					PB.1286.8	PB.1286	protein_coding_transcripts
					PB.12985.2	PB.12985	antisense_lncRNAs
					PB.1306.27	PB.1306	protein_coding_transcripts
					PB.1315.34	PB.1315	protein_coding_transcripts
					PB.13239.1	PB.13239	protein_coding_transcripts
					PB.13337.13	PB.13337	NMDs
					PB.1344.43	PB.1344	NMDs
					PB.1362.12	PB.1362	protein_coding_transcripts
					PB.1362.23	PB.1362	protein_coding_transcripts
					PB.1363.121	PB.1363	NMDs
					PB.1363.59	PB.1363	protein_coding_transcripts
					PB.1363.85	PB.1363	NMDs
					PB.13679.9	PB.13679	NMDs
					PB.13710.1	PB.13710	protein_coding_transcripts
					PB.1373.41	PB.1373	NMDs
					PB.1373.71	PB.1373	NMDs
					PB.1376.14	PB.1376	NMDs
					PB.1378.14	PB.1378	NMDs
					PB.138.8	PB.138	antisense_lncRNAs
					PB.1381.22	PB.1381	protein_coding_transcripts
					PB.14064.2	PB.14064	protein_coding_transcripts
					PB.14290.2	PB.14290	protein_coding_transcripts
					PB.14303.5	PB.14303	antisense_lncRNAs
					PB.14438.1	PB.14438	long_intragenic_lncRNAs
					PB.14536.1	PB.14536	protein_coding_transcripts
					PB.1455.58	PB.1455	NMDs
					PB.1460.18	PB.1460	NMDs
					PB.14640.1	PB.14640	non_stop_decays
					PB.1481.17	PB.1481	protein_coding_transcripts
					PB.1487.18	PB.1487	protein_coding_transcripts
					PB.14916.1	PB.14916	antisense_lncRNAs
					PB.14916.2	PB.14916	antisense_lncRNAs
					PB.1500.3	PB.1500	NMDs
					PB.15113.3	PB.15113	NMDs
					PB.1531.7	PB.1531	protein_coding_transcripts
					PB.15570.1	PB.15570	NMDs
					PB.156.53	PB.156	protein_coding_transcripts
					PB.15794.2	PB.15794	NMDs
					PB.1581.48	PB.1581	protein_coding_transcripts
					PB.15844.7	PB.15844	NMDs
					PB.1585.21	PB.1585	protein_coding_transcripts
					PB.15855.5	PB.15855	NMDs
					PB.15856.2	PB.15856	protein_coding_transcripts
					PB.15856.3	PB.15856	NMDs
					PB.1591.9	PB.1591	protein_coding_transcripts
					PB.1600.4	PB.1600	NMDs
					PB.16164.2	PB.16164	non_stop_decays
					PB.16260.6	PB.16260	antisense_lncRNAs
					PB.16281.2	PB.16281	long_intragenic_lncRNAs
					PB.1702.3	PB.1702	protein_coding_transcripts
					PB.1704.38	PB.1704	NMDs
					PB.17089.1	PB.17089	antisense_lncRNAs
					PB.17089.3	PB.17089	non_stop_decays
					PB.17170.1	PB.17170	long_intragenic_lncRNAs
					PB.17171.2	PB.17171	antisense_lncRNAs
					PB.1728.11	PB.1728	NMDs
					PB.17393.1	PB.17393	antisense_lncRNAs
					PB.17400.1	PB.17400	non_stop_decays
					PB.17479.3	PB.17479	protein_coding_transcripts
					PB.1750.53	PB.1750	NMDs
					PB.17500.1	PB.17500	NMDs
					PB.17601.2	PB.17601	protein_coding_transcripts
					PB.17601.4	PB.17601	NMDs
					PB.1761.1	PB.1761	protein_coding_transcripts
					PB.17780.1	PB.17780	long_intergenic_lncRNAs
					PB.17780.2	PB.17780	long_intergenic_lncRNAs
					PB.18153.2	PB.18153	protein_coding_transcripts
					PB.1823.8	PB.1823	protein_coding_transcripts
					PB.18570.1	PB.18570	protein_coding_transcripts
					PB.18658.1	PB.18658	NMDs
					PB.1871.33	PB.1871	protein_coding_transcripts
					PB.18746.1	PB.18746	NMDs
					PB.18746.2	PB.18746	NMDs
					PB.1931.16	PB.1931	NMDs
					PB.1937.15	PB.1937	protein_coding_transcripts
					PB.1937.3	PB.1937	protein_coding_transcripts
					PB.1957.9	PB.1957	protein_coding_transcripts
					PB.2008.8	PB.2008	protein_coding_transcripts
					PB.2008.9	PB.2008	protein_coding_transcripts
					PB.2058.37	PB.2058	NMDs
					PB.20860.1	PB.20860	protein_coding_transcripts
					PB.20879.1	PB.20879	NMDs
					PB.20984.1	PB.20984	protein_coding_transcripts
					PB.21.61	PB.21	protein_coding_transcripts
					PB.2103.4	PB.2103	protein_coding_transcripts
					PB.21037.1	PB.21037	NMDs
					PB.21110.1	PB.21110	protein_coding_transcripts
					PB.21155.1	PB.21155	protein_coding_transcripts
					PB.21194.1	PB.21194	protein_coding_transcripts
					PB.21197.1	PB.21197	NMDs
					PB.21235.1	PB.21235	long_intergenic_lncRNAs
					PB.2128.14	PB.2128	antisense_lncRNAs
					PB.2152.3	PB.2152	NMDs
					PB.21584.1	PB.21584	antisense_lncRNAs
					PB.21592.1	PB.21592	NMDs
					PB.21651.1	PB.21651	long_intergenic_lncRNAs
					PB.21853.1	PB.21853	long_intergenic_lncRNAs
					PB.21894.1	PB.21894	long_intergenic_lncRNAs
					PB.21992.1	PB.21992	NMDs
					PB.220.28	PB.220	protein_coding_transcripts
					PB.22086.1	PB.22086	long_intergenic_lncRNAs
					PB.2220.1	PB.2220	NMDs
					PB.22221.1	PB.22221	NMDs
					PB.22230.1	PB.22230	non_stop_decays
					PB.22468.1	PB.22468	protein_coding_transcripts
					PB.225.36	PB.225	protein_coding_transcripts
					PB.22624.1	PB.22624	NMDs
					PB.22664.1	PB.22664	antisense_lncRNAs
					PB.22943.1	PB.22943	long_intergenic_lncRNAs
					PB.2298.2	PB.2298	NMDs
					PB.23052.1	PB.23052	long_intergenic_lncRNAs
					PB.23105.1	PB.23105	antisense_lncRNAs
					PB.23212.1	PB.23212	NMDs
					PB.23263.1	PB.23263	long_intergenic_lncRNAs
					PB.2328.5	PB.2328	NMDs
					PB.23305.1	PB.23305	long_intergenic_lncRNAs
					PB.23522.1	PB.23522	protein_coding_transcripts
					PB.23557.1	PB.23557	protein_coding_transcripts
					PB.2385.2	PB.2385	NMDs
					PB.24039.1	PB.24039	antisense_lncRNAs
					PB.24042.1	PB.24042	long_intergenic_lncRNAs
					PB.24059.1	PB.24059	long_intergenic_lncRNAs
					PB.24116.1	PB.24116	non_stop_decays
					PB.24546.1	PB.24546	non_stop_decays
					PB.24564.1	PB.24564	protein_coding_transcripts
					PB.24845.1	PB.24845	protein_coding_transcripts
					PB.25057.1	PB.25057	protein_coding_transcripts
					PB.252.5	PB.252	protein_coding_transcripts
					PB.25209.1	PB.25209	long_intergenic_lncRNAs
					PB.25233.1	PB.25233	protein_coding_transcripts
					PB.2528.11	PB.2528	protein_coding_transcripts
					PB.2537.6	PB.2537	protein_coding_transcripts
					PB.25479.1	PB.25479	protein_coding_transcripts
					PB.2551.13	PB.2551	NMDs
					PB.25895.1	PB.25895	protein_coding_transcripts
					PB.25962.1	PB.25962	antisense_lncRNAs
					PB.2601.10	PB.2601	NMDs
					PB.2603.7	PB.2603	antisense_lncRNAs
					PB.26041.1	PB.26041	long_intergenic_lncRNAs
					PB.26091.1	PB.26091	antisense_lncRNAs
					PB.26129.1	PB.26129	long_intergenic_lncRNAs
					PB.2632.33	PB.2632	protein_coding_transcripts
					PB.26425.1	PB.26425	protein_coding_transcripts
					PB.26471.1	PB.26471	antisense_lncRNAs
					PB.2908.20	PB.2908	NMDs
					PB.2908.32	PB.2908	protein_coding_transcripts
					PB.2946.34	PB.2946	protein_coding_transcripts
					PB.2961.15	PB.2961	protein_coding_transcripts
					PB.3.4	PB.3	protein_coding_transcripts
					PB.3105.23	PB.3105	protein_coding_transcripts
					PB.3105.24	PB.3105	protein_coding_transcripts
					PB.3141.1	PB.3141	protein_coding_transcripts
					PB.3150.18	PB.3150	NMDs
					PB.3175.37	PB.3175	protein_coding_transcripts
					PB.3210.10	PB.3210	protein_coding_transcripts
					PB.3215.20	PB.3215	antisense_lncRNAs
					PB.3227.36	PB.3227	NMDs
					PB.325.24	PB.325	protein_coding_transcripts
					PB.3300.5	PB.3300	protein_coding_transcripts
					PB.3303.12	PB.3303	antisense_lncRNAs
					PB.3304.50	PB.3304	NMDs
					PB.3307.18	PB.3307	NMDs
					PB.3307.2	PB.3307	NMDs
					PB.3307.20	PB.3307	NMDs
					PB.3307.43	PB.3307	NMDs
					PB.3312.2	PB.3312	NMDs
					PB.3312.27	PB.3312	protein_coding_transcripts
					PB.3324.26	PB.3324	NMDs
					PB.3324.36	PB.3324	protein_coding_transcripts
					PB.3360.7	PB.3360	NMDs
					PB.3360.8	PB.3360	protein_coding_transcripts
					PB.3364.13	PB.3364	NMDs
					PB.3365.42	PB.3365	protein_coding_transcripts
					PB.3428.2	PB.3428	protein_coding_transcripts
					PB.3467.1	PB.3467	NMDs
					PB.3511.30	PB.3511	protein_coding_transcripts
					PB.3540.13	PB.3540	protein_coding_transcripts
					PB.3569.26	PB.3569	protein_coding_transcripts
					PB.3576.19	PB.3576	NMDs
					PB.3595.10	PB.3595	protein_coding_transcripts
					PB.3595.18	PB.3595	protein_coding_transcripts
					PB.3611.7	PB.3611	protein_coding_transcripts
					PB.3620.30	PB.3620	protein_coding_transcripts
					PB.3747.9	PB.3747	protein_coding_transcripts
					PB.4002.11	PB.4002	protein_coding_transcripts
					PB.4036.3	PB.4036	protein_coding_transcripts
					PB.404.47	PB.404	protein_coding_transcripts
					PB.404.54	PB.404	protein_coding_transcripts
					PB.4073.1	PB.4073	protein_coding_transcripts
					PB.4352.13	PB.4352	protein_coding_transcripts
					PB.4388.6	PB.4388	antisense_lncRNAs
					PB.4769.20	PB.4769	protein_coding_transcripts
					PB.4860.6	PB.4860	protein_coding_transcripts
					PB.5074.27	PB.5074	NMDs
					PB.5127.43	PB.5127	protein_coding_transcripts
					PB.5163.26	PB.5163	NMDs
					PB.5163.46	PB.5163	protein_coding_transcripts
					PB.5163.68	PB.5163	NMDs
					PB.5217.25	PB.5217	NMDs
					PB.5453.11	PB.5453	NMDs
					PB.5515.15	PB.5515	NMDs
					PB.5617.7	PB.5617	protein_coding_transcripts
					PB.5639.11	PB.5639	protein_coding_transcripts
					PB.5752.30	PB.5752	protein_coding_transcripts
					PB.591.21	PB.591	antisense_lncRNAs
					PB.6049.12	PB.6049	protein_coding_transcripts
					PB.6248.16	PB.6248	protein_coding_transcripts
					PB.6284.37	PB.6284	protein_coding_transcripts
					PB.639.22	PB.639	NMDs
					PB.6406.23	PB.6406	NMDs
					PB.6426.6	PB.6426	NMDs
					PB.6452.8	PB.6452	long_intragenic_lncRNAs
					PB.6567.15	PB.6567	protein_coding_transcripts
					PB.6680.4	PB.6680	protein_coding_transcripts
					PB.6829.2	PB.6829	antisense_lncRNAs
					PB.6831.4	PB.6831	protein_coding_transcripts
					PB.690.31	PB.690	NMDs
					PB.6915.5	PB.6915	NMDs
					PB.695.52	PB.695	protein_coding_transcripts
					PB.7177.9	PB.7177	protein_coding_transcripts
					PB.7197.3	PB.7197	protein_coding_transcripts
					PB.7216.12	PB.7216	NMDs
					PB.7269.8	PB.7269	long_intragenic_lncRNAs
					PB.7379.18	PB.7379	NMDs
					PB.74.3	PB.74	protein_coding_transcripts
					PB.75.3	PB.75	sense_intronic_lncRNAs
					PB.75.4	PB.75	long_intragenic_lncRNAs
					PB.7539.8	PB.7539	protein_coding_transcripts
					PB.7541.11	PB.7541	long_intragenic_lncRNAs
					PB.7751.6	PB.7751	NMDs
					PB.822.19	PB.822	protein_coding_transcripts
					PB.822.62	PB.822	NMDs
					PB.8259.4	PB.8259	NMDs
					PB.8276.24	PB.8276	protein_coding_transcripts
					PB.8281.51	PB.8281	NMDs
					PB.8314.26	PB.8314	protein_coding_transcripts
					PB.8367.3	PB.8367	antisense_lncRNAs
					PB.8377.11	PB.8377	NMDs
					PB.854.8	PB.854	protein_coding_transcripts
					PB.8578.15	PB.8578	NMDs
					PB.8578.18	PB.8578	protein_coding_transcripts
					PB.8611.4	PB.8611	NMDs
					PB.8772.6	PB.8772	protein_coding_transcripts
					PB.8780.3	PB.8780	protein_coding_transcripts
					PB.8834.12	PB.8834	protein_coding_transcripts
					PB.9175.7	PB.9175	long_intragenic_lncRNAs
					PB.923.13	PB.923	antisense_lncRNAs
					PB.9390.8	PB.9390	protein_coding_transcripts
					PB.9391.18	PB.9391	NMDs
					PB.9480.6	PB.9480	protein_coding_transcripts
					PB.950.24	PB.950	protein_coding_transcripts
					PB.9534.3	PB.9534	NMDs
					PB.9534.5	PB.9534	NMDs
					PB.958.5	PB.958	long_intragenic_lncRNAs
					PB.9587.2	PB.9587	protein_coding_transcripts
					PB.9588.4	PB.9588	antisense_lncRNAs
					PB.9595.11	PB.9595	NMDs
					PB.961.10	PB.961	protein_coding_transcripts
					PB.9669.13	PB.9669	antisense_lncRNAs
					PB.9691.1	PB.9691	NMDs
					PB.9966.10	PB.9966	protein_coding_transcripts

## Sheet: cecum
Tissue-spesific genes					Tissue-spesific transcripts
gene ID	intersected Ensembl gene (IDs)	intersected Ensembl gene (symbols)	gene biotype		transcript ID	gene ID	transcript biotype
PB.24993			non-coding		PB.10665.8	PB.10665	protein_coding_transcripts
					PB.107.12	PB.107	NMDs
					PB.1237.4	PB.1237	NMDs
					PB.13121.6	PB.13121	long_intragenic_lncRNAs
					PB.13557.6	PB.13557	protein_coding_transcripts
					PB.1546.76	PB.1546	protein_coding_transcripts
					PB.1625.1	PB.1625	long_intragenic_lncRNAs
					PB.17625.1	PB.17625	long_intergenic_lncRNAs
					PB.17782.2	PB.17782	long_intragenic_lncRNAs
					PB.24993.1	PB.24993	long_intergenic_lncRNAs
					PB.3366.60	PB.3366	protein_coding_transcripts
					PB.3382.4	PB.3382	protein_coding_transcripts
					PB.3673.13	PB.3673	protein_coding_transcripts
					PB.3745.4	PB.3745	antisense_lncRNAs
					PB.4902.6	PB.4902	protein_coding_transcripts
					PB.5210.12	PB.5210	protein_coding_transcripts
					PB.5738.25	PB.5738	NMDs
					PB.8389.4	PB.8389	long_intragenic_lncRNAs
					PB.9029.5	PB.9029	protein_coding_transcripts

## Sheet: cerebellum
gene ID	intersected Ensembl gene (IDs)	intersected Ensembl gene (symbols)	biotype
PB.10287			protein-coding
PB.15395	['ENSBTAG00000013262']	['GABRA6']	protein-coding
PB.19512			protein-coding
PB.19546			non-coding
PB.21080			protein-coding
PB.21604			pseudogenes
PB.21795			protein-coding
PB.21820			non-coding
PB.21882			non-coding
PB.22043			non-coding
PB.22093			pseudogenes
PB.22701	['ENSBTAG00000008672']	['GABRD']	pseudogenes
PB.23022			protein-coding
PB.23296			pseudogenes
PB.23554			protein-coding
PB.23566			non-coding
PB.23627	['ENSBTAG00000016411']	['RNF122']	pseudogenes
PB.23790			protein-coding
PB.23938	['ENSBTAG00000053349']	['']	non-coding
PB.23982			non-coding
PB.24080			protein-coding
PB.24105			non-coding
PB.24129			pseudogenes
PB.24532			pseudogenes
PB.24551			non-coding
PB.24857			protein-coding
PB.25056			protein-coding
PB.25539			non-coding
PB.25679			protein-coding
PB.25705			protein-coding
PB.25746			pseudogenes
PB.25786			pseudogenes
PB.25806			non-coding
PB.25826			pseudogenes
PB.26154			protein-coding
PB.26162	['ENSBTAG00000002593']	['GDAP1L1']	non-coding
PB.26355			protein-coding
PB.26419			protein-coding
PB.26456			pseudogenes

## Sheet: colon
gene ID	intersected Ensembl gene (IDs)	intersected Ensembl gene (symbols)	biotype
PB.21357			pseudogenes
PB.22101			protein-coding
PB.22169			pseudogenes
PB.22962	['ENSBTAG00000014663']	['HOXB13']	protein-coding
PB.23009			non-coding
PB.23179	['ENSBTAG00000048701']	['']	non-coding
PB.23264			non-coding
PB.23692			protein-coding
PB.23697			pseudogenes
PB.23722			protein-coding
PB.24060			non-coding
PB.24691	['ENSBTAG00000048701']	['']	protein-coding
PB.25383			non-coding
PB.25974			non-coding

## Sheet: duodenum
gene ID	intersected Ensembl gene (IDs)	intersected Ensembl gene (symbols)	biotype
PB.13719	['ENSBTAG00000000410']	['PAX4']	protein-coding
PB.18095	['ENSBTAG00000015550']	['MLN']	protein-coding
PB.20817	['ENSBTAG00000015170']	['LCT']	protein-coding
PB.20845	['ENSBTAG00000040111']	['OTOP3']	protein-coding
PB.20920	['ENSBTAG00000044109']	['ASIC5']	pseudogenes
PB.21135	['ENSBTAG00000052637']	['FAM237B']	protein-coding
PB.21339	['ENSBTAG00000003523']	['']	pseudogenes
PB.21670	['ENSBTAG00000049120']	['']	non-coding
PB.21838			non-coding
PB.22149			protein-coding
PB.22295			protein-coding
PB.23008			non-coding
PB.23928	['ENSBTAG00000006431']	['NEUROG3']	pseudogenes
PB.25657	['ENSBTAG00000013003']	['INS']	non-coding
PB.25990			protein-coding

[truncated: 37 more sheets: mammary gland(early lactating), caput epididymis, esophagus, fetal brain, fetal gonad, fetal heart, fetal kidney, fetal liver, fetal muscle, fetal spleen, fetal umbilical cord, follicular cells, gallbladder, ileum, internal tongue muscle, jejunum, kidney cortex, kidney, mammary gland(late pregnant), LD muscle …]
