# Supplementary material for: Enhanced bovine genome annotation through integration of transcriptomics and epi-transcriptomics datasets facilitates genomic biology
Source: Gigascience. 2024 Apr 16;13:giae019. doi: 10.1093/gigascience/giae019 (PMC11020238; doi:10.1093/gigascience/giae019)
Supplement: giae019_Supplemental_Files [file giae019_supplemental_files.zip › Supplemental_file14.xlsx]

## Sheet: ClueGO Results
Gene ID	Gene symbol							GOID	GOTerm	Ontology Source	Term PValue	Term PValue Corrected with Benjamini-Hochberg	Group PValue	Group PValue Corrected with Benjamini-Hochberg	GOLevels	GOGroups	% Associated Genes	Nr. Genes	Associated Genes Found
ENSBTAG00000020338	CCT6B							GO:0019953	sexual reproduction	GO_BiologicalProcess-EBI-UniProt-GOA-ACAP-ARAP_05.03.2021_00h00	8.13035e-27	3.06108e-24	5.95518e-27	2.62028e-25	[2, 3, 4]	Group28	15	84	[ACR, ACRBP, ADAM32, AFP, APOB, ATP1A4, BOLL, CABS1, CABYR, CALR3, CCDC42, CFAP157, CFAP206, CFAP43, CLGN, DDX25, DDX4, DKKL1, DMRT1, DPY19L2, FAM170B, FETUB, FKBP6, FSCN3, GALNTL5, GDF9, GTSF1, HORMAD1, LOC522334, LYZL4, LYZL6, M1AP, MAEL, MEIG1, MOV10L1, NHLH2, NLRP14, OAZ3, ODF1, ODF3, PMFBP1, PRL, PRM1, PRM2, PROK2, RIMBP3B, RNASE10, ROPN1, ROPN1L, ROS1, RSPH1, SHCBP1L, SOHLH2, SOX30, SPA17, …
ENSBTAG00000002632	CSN2							GO:0009566	fertilization	GO_BiologicalProcess-EBI-UniProt-GOA-ACAP-ARAP_05.03.2021_00h00	4.00665e-10	1.04035e-08	5.95518e-27	2.62028e-25	[2, 3, 4, 5]	Group28	17.3611	25	[ACR, ACRBP, ADAM32, APOB, ATP1A4, CLGN, DKKL1, FAM170B, FETUB, LYZL4, LYZL6, MAEL, RIMBP3B, RNASE10, SPA17, SPACA3, SPADH1, SPATA46, SPESP1, SYCP2, TDRD9, TNP2, WBP2NL, ZP4, ZPBP]
ENSBTAG00000034384	VWA3B							GO:0007338	single fertilization	GO_BiologicalProcess-EBI-UniProt-GOA-ACAP-ARAP_05.03.2021_00h00	3.83688e-07	6.14718e-06	5.95518e-27	2.62028e-25	[3, 4, 5, 6]	Group28	16.0714	18	[ACR, ADAM32, CLGN, DKKL1, FAM170B, FETUB, LYZL4, LYZL6, RNASE10, SPA17, SPACA3, SPADH1, SPATA46, SPESP1, TNP2, WBP2NL, ZP4, ZPBP]
ENSBTAG00000007977	LAMP5							GO:0045026	plasma membrane fusion	GO_BiologicalProcess-EBI-UniProt-GOA-ACAP-ARAP_05.03.2021_00h00	3.17429e-05	0.000318699	5.95518e-27	2.62028e-25	[6]	Group28	35.2941	6	[LYZL4, LYZL6, MYMK, SPACA3, SPATA46, SPESP1]
ENSBTAG00000006610	XRRA1							GO:0007342	fusion of sperm to egg plasma membrane involved in single fertilization	GO_BiologicalProcess-EBI-UniProt-GOA-ACAP-ARAP_05.03.2021_00h00	0.000205062	0.00145671	5.95518e-27	2.62028e-25	[3, 4, 5, 6, 7]	Group28	33.3333	5	[LYZL4, LYZL6, SPACA3, SPATA46, SPESP1]
ENSBTAG00000051134	VPREB3							GO:0035036	sperm-egg recognition	GO_BiologicalProcess-EBI-UniProt-GOA-ACAP-ARAP_05.03.2021_00h00	0.000286566	0.001944	5.95518e-27	2.62028e-25	[2, 3, 4, 5, 6, 7]	Group28	18.1818	8	[ADAM32, CLGN, FETUB, SPA17, SPACA3, SPESP1, ZP4, ZPBP]
ENSBTAG00000001998	ST6GALNAC1							GO:0009988	cell-cell recognition	GO_BiologicalProcess-EBI-UniProt-GOA-ACAP-ARAP_05.03.2021_00h00	0.000921953	0.00485476	5.95518e-27	2.62028e-25	[3]	Group28	15.3846	8	[ADAM32, CLGN, FETUB, SPA17, SPACA3, SPESP1, ZP4, ZPBP]
ENSBTAG00000000749	LMNTD1							GO:0007339	binding of sperm to zona pellucida	GO_BiologicalProcess-EBI-UniProt-GOA-ACAP-ARAP_05.03.2021_00h00	0.00263619	0.011541	5.95518e-27	2.62028e-25	[3, 4, 5, 6, 7, 8]	Group28	16.6667	6	[ADAM32, CLGN, FETUB, SPA17, ZP4, ZPBP]
ENSBTAG00000021425	LMAN1L							GO:0007340	acrosome reaction	GO_BiologicalProcess-EBI-UniProt-GOA-ACAP-ARAP_05.03.2021_00h00	0.00596062	0.0216828	5.95518e-27	2.62028e-25	[2, 3, 4, 5, 6, 7]	Group28	16.6667	5	[ACR, FAM170B, SPESP1, TNP2, ZP4]
ENSBTAG00000048393	THEG							GO:0097722	sperm motility	GO_BiologicalProcess-EBI-UniProt-GOA-ACAP-ARAP_05.03.2021_00h00	1.60574e-10	4.47824e-09	8.89376e-13	1.95663e-11	[2, 3, 4]	Group24	24.0506	19	[AKAP4, APOB, ATP1A4, CFAP157, CFAP206, CFAP43, DDX4, DRC7, LDHC, MEIG1, RNASE10, ROPN1, ROPN1L, SPEF2, SPEM1, TEKT2, TEKT5, TNP1, TTLL9]
ENSBTAG00000000920	DNAH17							GO:0030317	flagellated sperm motility	GO_BiologicalProcess-EBI-UniProt-GOA-ACAP-ARAP_05.03.2021_00h00	1.60574e-10	4.47824e-09	8.89376e-13	1.95663e-11	[3, 4, 5, 6, 7]	Group24	24.0506	19	[AKAP4, APOB, ATP1A4, CFAP157, CFAP206, CFAP43, DDX4, DRC7, LDHC, MEIG1, RNASE10, ROPN1, ROPN1L, SPEF2, SPEM1, TEKT2, TEKT5, TNP1, TTLL9]
ENSBTAG00000018657	ATP13A5							GO:0035082	axoneme assembly	GO_BiologicalProcess-EBI-UniProt-GOA-ACAP-ARAP_05.03.2021_00h00	9.91869e-09	2.13393e-07	8.89376e-13	1.95663e-11	[5, 7, 8]	Group24	24.5902	15	[CCDC65, CFAP157, CFAP206, CFAP43, DNAAF1, DNAAF3, DNAH17, DNAJB13, MEIG1, RSPH1, SPAG17, SPEF2, TEKT2, TTC25, ZMYND10]
ENSBTAG00000043991	SLIT1							GO:0001578	microtubule bundle formation	GO_BiologicalProcess-EBI-UniProt-GOA-ACAP-ARAP_05.03.2021_00h00	4.1442e-07	6.24117e-06	8.89376e-13	1.95663e-11	[4, 7]	Group24	17.7778	16	[CCDC65, CFAP157, CFAP206, CFAP43, DNAAF1, DNAAF3, DNAH17, DNAJB13, MEIG1, RSPH1, SPAG17, SPEF2, TEKT2, TTC25, TTLL6, ZMYND10]
ENSBTAG00000022158	TNNT3							GO:0044458	motile cilium assembly	GO_BiologicalProcess-EBI-UniProt-GOA-ACAP-ARAP_05.03.2021_00h00	8.98131e-05	0.00075988	8.89376e-13	1.95663e-11	[7, 8]	Group24	30	6	[AKAP4, CFAP43, DNAAF1, DNAAF3, SPATA6, ZMYND10]
ENSBTAG00000007470	TRIM58							GO:0007288	sperm axoneme assembly	GO_BiologicalProcess-EBI-UniProt-GOA-ACAP-ARAP_05.03.2021_00h00	0.000530111	0.00316804	8.89376e-13	1.95663e-11	[3, 4, 5, 6, 7, 8, 9, 10]	Group24	27.7778	5	[CFAP157, CFAP206, CFAP43, MEIG1, SPEF2]
ENSBTAG00000004725	NLRP9							GO:0003352	regulation of cilium movement	GO_BiologicalProcess-EBI-UniProt-GOA-ACAP-ARAP_05.03.2021_00h00	0.000541663	0.00321159	8.89376e-13	1.95663e-11	[5, 6]	Group24	22.2222	6	[CCDC65, CFAP206, CFAP43, DNAAF1, RNASE10, TTLL6]
ENSBTAG00000032858	DYDC1							GO:0060632	regulation of microtubule-based movement	GO_BiologicalProcess-EBI-UniProt-GOA-ACAP-ARAP_05.03.2021_00h00	0.00140201	0.0069001	8.89376e-13	1.95663e-11	[4, 5]	Group24	18.75	6	[CCDC65, CFAP206, CFAP43, DNAAF1, RNASE10, TTLL6]
ENSBTAG00000035710	ZBBX							GO:0003356	regulation of cilium beat frequency	GO_BiologicalProcess-EBI-UniProt-GOA-ACAP-ARAP_05.03.2021_00h00	0.0130717	0.0400121	8.89376e-13	1.95663e-11	[6, 7]	Group24	23.0769	3	[CFAP206, CFAP43, DNAAF1]
ENSBTAG00000033460	FAM162B							GO:0044703	multi-organism reproductive process	GO_BiologicalProcess-EBI-UniProt-GOA-ACAP-ARAP_05.03.2021_00h00	1.13291e-26	2.84362e-24	3.59637e-09	5.27467e-08	[2, 3]	Group35	14.0845	90	[ACR, ACRBP, ADAM32, AFP, APOB, ATP1A4, BOLL, CABS1, CABYR, CALR3, CCDC42, CFAP157, CFAP206, CFAP43, CLGN, CORIN, DDX25, DDX4, DKKL1, DMRT1, DPY19L2, FAM170B, FETUB, FKBP6, FSCN3, GALNTL5, GDF9, GHRL, GTSF1, HMX3, HORMAD1, LOC522334, LYZL4, LYZL6, M1AP, MAEL, MEIG1, MOV10L1, NHLH2, NLRP14, NPPA, OAZ3, ODF1, ODF3, PMFBP1, PRL, PRM1, PRM2, PROK2, RIMBP3B, RNASE10, ROPN1, ROPN1L, ROS1, RSPH1, SHCBP1…
ENSBTAG00000030652	TEX33							GO:0019953	sexual reproduction	GO_BiologicalProcess-EBI-UniProt-GOA-ACAP-ARAP_05.03.2021_00h00	8.13035e-27	3.06108e-24	3.59637e-09	5.27467e-08	[2, 3, 4]	Group35	15	84	[ACR, ACRBP, ADAM32, AFP, APOB, ATP1A4, BOLL, CABS1, CABYR, CALR3, CCDC42, CFAP157, CFAP206, CFAP43, CLGN, DDX25, DDX4, DKKL1, DMRT1, DPY19L2, FAM170B, FETUB, FKBP6, FSCN3, GALNTL5, GDF9, GTSF1, HORMAD1, LOC522334, LYZL4, LYZL6, M1AP, MAEL, MEIG1, MOV10L1, NHLH2, NLRP14, OAZ3, ODF1, ODF3, PMFBP1, PRL, PRM1, PRM2, PROK2, RIMBP3B, RNASE10, ROPN1, ROPN1L, ROS1, RSPH1, SHCBP1L, SOHLH2, SOX30, SPA17, …
ENSBTAG00000010535	TXNDC8							GO:0007283	spermatogenesis	GO_BiologicalProcess-EBI-UniProt-GOA-ACAP-ARAP_05.03.2021_00h00	1.67928e-26	3.16124e-24	3.59637e-09	5.27467e-08	[3, 4, 5, 6, 7]	Group35	19.4444	63	[ACRBP, APOB, ATP1A4, BOLL, CABS1, CABYR, CALR3, CCDC42, CFAP157, CFAP206, CFAP43, DDX25, DDX4, DMRT1, DPY19L2, FKBP6, FSCN3, GALNTL5, GTSF1, HORMAD1, LOC522334, M1AP, MAEL, MEIG1, MOV10L1, NLRP14, OAZ3, ODF1, ODF3, PMFBP1, PRM1, PRM2, PROK2, RIMBP3B, ROPN1, ROPN1L, ROS1, RSPH1, SHCBP1L, SOHLH2, SOX30, SPACA1, SPATA16, SPATA46, SPATA6, SPATA6L, SPATC1L, SPEF2, SPEM1, SYCE3, SYCP1, TCP11, TDRD1, T…
ENSBTAG00000008238	S100A7							GO:0048232	male gamete generation	GO_BiologicalProcess-EBI-UniProt-GOA-ACAP-ARAP_05.03.2021_00h00	6.99898e-27	5.27023e-24	3.59637e-09	5.27467e-08	[4, 5, 6]	Group35	19.1176	65	[ACRBP, APOB, ATP1A4, BOLL, CABS1, CABYR, CALR3, CCDC42, CFAP157, CFAP206, CFAP43, DDX25, DDX4, DMRT1, DPY19L2, FKBP6, FSCN3, GALNTL5, GTSF1, HORMAD1, LOC522334, M1AP, MAEL, MEIG1, MOV10L1, NLRP14, OAZ3, ODF1, ODF3, PMFBP1, PRM1, PRM2, PROK2, RIMBP3B, ROPN1, ROPN1L, ROS1, RSPH1, SHCBP1L, SOHLH2, SOX30, SPACA1, SPATA16, SPATA46, SPATA6, SPATA6L, SPATC1L, SPEF2, SPEM1, SYCE3, SYCP1, SYCP2, TCP11, T…
ENSBTAG00000007695	CSN1S1							GO:0048609	multicellular organismal reproductive process	GO_BiologicalProcess-EBI-UniProt-GOA-ACAP-ARAP_05.03.2021_00h00	1.20178e-23	1.80988e-21	3.59637e-09	5.27467e-08	[2, 3]	Group35	14.8221	75	[ACRBP, AFP, APOB, ATP1A4, BOLL, CABS1, CABYR, CALR3, CCDC42, CFAP157, CFAP206, CFAP43, DDX25, DDX4, DKKL1, DMRT1, DPY19L2, FKBP6, FSCN3, GALNTL5, GDF9, GHRL, GTSF1, HMX3, HORMAD1, LOC522334, M1AP, MAEL, MEIG1, MOV10L1, NHLH2, NLRP14, NPAS1, OAZ3, ODF1, ODF3, PMFBP1, PRL, PRM1, PRM2, PROK2, RIMBP3B, ROPN1, ROPN1L, ROS1, RSPH1, SHCBP1L, SOHLH2, SOX30, SPACA1, SPATA16, SPATA46, SPATA6, SPATA6L, SPA…
ENSBTAG00000034246	ACRBP							GO:0007276	gamete generation	GO_BiologicalProcess-EBI-UniProt-GOA-ACAP-ARAP_05.03.2021_00h00	2.03044e-22	2.5482e-20	3.59637e-09	5.27467e-08	[3, 4, 5]	Group35	15.3846	68	[ACRBP, AFP, APOB, ATP1A4, BOLL, CABS1, CABYR, CALR3, CCDC42, CFAP157, CFAP206, CFAP43, DDX25, DDX4, DMRT1, DPY19L2, FKBP6, FSCN3, GALNTL5, GDF9, GTSF1, HORMAD1, LOC522334, M1AP, MAEL, MEIG1, MOV10L1, NLRP14, OAZ3, ODF1, ODF3, PMFBP1, PRL, PRM1, PRM2, PROK2, RIMBP3B, ROPN1, ROPN1L, ROS1, RSPH1, SHCBP1L, SOHLH2, SOX30, SPACA1, SPATA16, SPATA46, SPATA6, SPATA6L, SPATC1L, SPEF2, SPEM1, SYCE3, SYCP1,…
ENSBTAG00000001830	LRRC46							GO:0022412	cellular process involved in reproduction in multicellular organism	GO_BiologicalProcess-EBI-UniProt-GOA-ACAP-ARAP_05.03.2021_00h00	1.13263e-19	1.21839e-17	3.59637e-09	5.27467e-08	[2, 3]	Group35	17.9856	50	[ACRBP, CABYR, CCDC42, CFAP157, CFAP206, CFAP43, DDX25, DDX4, DMRT1, DPY19L2, FKBP6, FSCN3, GALNTL5, GDF9, HORMAD1, LOC522334, LYZL4, LYZL6, M1AP, MAEL, MEIG1, MOV10L1, PRL, PRM2, RIMBP3B, ROPN1, ROPN1L, RSPH1, SHCBP1L, SOHLH2, SOX30, SPACA1, SPACA3, SPATA46, SPEF2, SPEM1, SPESP1, SYCP1, SYCP2, TCP11, TDRD1, TDRD5, TDRD9, TEX14, TNP1, TNP2, TOPAZ1, TSSK1B, TSSK2, ZPBP]
ENSBTAG00000003572	F11							GO:0003006	developmental process involved in reproduction	GO_BiologicalProcess-EBI-UniProt-GOA-ACAP-ARAP_05.03.2021_00h00	5.04567e-18	4.74924e-16	3.59637e-09	5.27467e-08	[2, 3]	Group35	11.838	76	[ACRBP, AFP, APOB, ATP1A4, BOLL, CABS1, CABYR, CALR3, CCDC42, CFAP157, CFAP206, CFAP43, DDX25, DDX4, DMRT1, DPY19L2, FKBP6, FSCN3, GALNTL5, GATA1, GDF7, GDF9, GHRL, GTSF1, HORMAD1, HSD17B3, LOC522334, M1AP, MAEL, MEIG1, MOV10L1, NHLH2, NKX2-1, NLRP14, OAZ3, ODF1, ODF3, PLAC1, PLG, PMFBP1, PRL, PRM1, PRM2, PROK2, RIMBP3B, ROPN1, ROPN1L, ROS1, RSPH1, SHCBP1L, SOHLH2, SOX30, SPACA1, SPATA16, SPATA46…
ENSBTAG00000012628	SLC1A2							GO:0007286	spermatid development	GO_BiologicalProcess-EBI-UniProt-GOA-ACAP-ARAP_05.03.2021_00h00	8.18008e-16	5.59963e-14	3.59637e-09	5.27467e-08	[4, 5, 6, 7, 8, 9]	Group35	24	30	[ACRBP, CABYR, CCDC42, CFAP157, CFAP206, CFAP43, DDX25, DPY19L2, FSCN3, GALNTL5, LOC522334, MEIG1, PRM2, RIMBP3B, ROPN1, ROPN1L, RSPH1, SOX30, SPACA1, SPEF2, SPEM1, SYCP1, TCP11, TDRD5, TNP1, TNP2, TOPAZ1, TSSK1B, TSSK2, ZPBP]
ENSBTAG00000014538	HPCAL4							GO:0048515	spermatid differentiation	GO_BiologicalProcess-EBI-UniProt-GOA-ACAP-ARAP_05.03.2021_00h00	1.30486e-15	8.18802e-14	3.59637e-09	5.27467e-08	[3, 4, 5, 6, 7, 8]	Group35	23.622	30	[ACRBP, CABYR, CCDC42, CFAP157, CFAP206, CFAP43, DDX25, DPY19L2, FSCN3, GALNTL5, LOC522334, MEIG1, PRM2, RIMBP3B, ROPN1, ROPN1L, RSPH1, SOX30, SPACA1, SPEF2, SPEM1, SYCP1, TCP11, TDRD5, TNP1, TNP2, TOPAZ1, TSSK1B, TSSK2, ZPBP]
ENSBTAG00000013778	WDR63							GO:0007281	germ cell development	GO_BiologicalProcess-EBI-UniProt-GOA-ACAP-ARAP_05.03.2021_00h00	2.89464e-15	1.67667e-13	3.59637e-09	5.27467e-08	[3, 4, 5, 6]	Group35	18.5	37	[ACRBP, CABYR, CCDC42, CFAP157, CFAP206, CFAP43, DDX25, DMRT1, DPY19L2, FSCN3, GALNTL5, GDF9, HORMAD1, LOC522334, MEIG1, MOV10L1, PRL, PRM2, RIMBP3B, ROPN1, ROPN1L, RSPH1, SOHLH2, SOX30, SPACA1, SPEF2, SPEM1, SYCP1, TCP11, TDRD1, TDRD5, TNP1, TNP2, TOPAZ1, TSSK1B, TSSK2, ZPBP]
ENSBTAG00000001610	SLC4A1							GO:0009566	fertilization	GO_BiologicalProcess-EBI-UniProt-GOA-ACAP-ARAP_05.03.2021_00h00	4.00665e-10	1.04035e-08	3.59637e-09	5.27467e-08	[2, 3, 4, 5]	Group35	17.3611	25	[ACR, ACRBP, ADAM32, APOB, ATP1A4, CLGN, DKKL1, FAM170B, FETUB, LYZL4, LYZL6, MAEL, RIMBP3B, RNASE10, SPA17, SPACA3, SPADH1, SPATA46, SPESP1, SYCP2, TDRD9, TNP2, WBP2NL, ZP4, ZPBP]
ENSBTAG00000009155	SCN5A							GO:0048468	cell development	GO_BiologicalProcess-EBI-UniProt-GOA-ACAP-ARAP_05.03.2021_00h00	7.37122e-05	0.00064541	3.59637e-09	5.27467e-08	[3, 4]	Group35	5.88235	90	[ACRBP, ACTN3, AGER, BARHL2, CABYR, CCDC42, CCK, CCKAR, CFAP157, CFAP206, CFAP43, CNGB1, CNTF, CPNE6, CTNND2, DDX25, DMRT1, DNASE1L2, DPY19L2, DRAXIN, DRD2, EPB42, EPHA8, F2, FA2H, FEZF2, FSCN3, GABRA5, GALNTL5, GATA1, GDF7, GDF9, GHRL, GNGT1, HAPLN2, HES5, HORMAD1, IRX6, KCNE1, KEL, LOC522334, MEIG1, MOV10L1, MPP5, MYH6, NCMAP, NEUROD1, NEUROD2, NHLH2, NKX2-1, NPHS1, OMG, OPRM1, PLPPR4, PRDM12, …
ENSBTAG00000004187	WDR66							GO:0030154	cell differentiation	GO_BiologicalProcess-EBI-UniProt-GOA-ACAP-ARAP_05.03.2021_00h00	0.000399193	0.00250494	3.59637e-09	5.27467e-08	[3]	Group35	5.07904	151	[ACRBP, ACTN3, AGER, APOB, BARHL1, BARHL2, BGLAP, BOLL, BTG1, CABYR, CALR3, CBLN1, CCDC42, CCK, CCKAR, CCL3, CCR9, CFAP157, CFAP206, CFAP43, CNGB1, CNTF, CPNE6, CSTA, CTNND2, CTSL, DDX25, DDX4, DKKL1, DMRT1, DNASE1L2, DPY19L2, DRAXIN, DRD2, EPB42, EPHA8, F2, FA2H, FEZF2, FGF16, FGF20, FGF6, FKBP6, FOXI2, FOXN1, FOXN4, FSCN3, GABRA5, GALNTL5, GATA1, GDF7, GDF9, GDPD2, GHRL, GNGT1, GRIN2A, GTSF1, H…
ENSBTAG00000039787	CSN3							GO:0035082	axoneme assembly	GO_BiologicalProcess-EBI-UniProt-GOA-ACAP-ARAP_05.03.2021_00h00	9.91869e-09	2.13393e-07	1.03503e-07	1.13854e-06	[5, 7, 8]	Group21	24.5902	15	[CCDC65, CFAP157, CFAP206, CFAP43, DNAAF1, DNAAF3, DNAH17, DNAJB13, MEIG1, RSPH1, SPAG17, SPEF2, TEKT2, TTC25, ZMYND10]
ENSBTAG00000004167	TTC29							GO:0001578	microtubule bundle formation	GO_BiologicalProcess-EBI-UniProt-GOA-ACAP-ARAP_05.03.2021_00h00	4.1442e-07	6.24117e-06	1.03503e-07	1.13854e-06	[4, 7]	Group21	17.7778	16	[CCDC65, CFAP157, CFAP206, CFAP43, DNAAF1, DNAAF3, DNAH17, DNAJB13, MEIG1, RSPH1, SPAG17, SPEF2, TEKT2, TTC25, TTLL6, ZMYND10]
ENSBTAG00000016276	HAL							GO:0070286	axonemal dynein complex assembly	GO_BiologicalProcess-EBI-UniProt-GOA-ACAP-ARAP_05.03.2021_00h00	8.35753e-05	0.000715139	1.03503e-07	1.13854e-06	[6, 7, 8, 9]	Group21	25	7	[CCDC65, DNAAF1, DNAAF3, DNAH17, TEKT2, TTC25, ZMYND10]
ENSBTAG00000002199	CORIN							GO:0044458	motile cilium assembly	GO_BiologicalProcess-EBI-UniProt-GOA-ACAP-ARAP_05.03.2021_00h00	8.98131e-05	0.00075988	1.03503e-07	1.13854e-06	[7, 8]	Group21	30	6	[AKAP4, CFAP43, DNAAF1, DNAAF3, SPATA6, ZMYND10]
ENSBTAG00000030898	MS4A13							GO:0036158	outer dynein arm assembly	GO_BiologicalProcess-EBI-UniProt-GOA-ACAP-ARAP_05.03.2021_00h00	0.00381546	0.0153638	1.03503e-07	1.13854e-06	[7, 8, 9, 10]	Group21	23.5294	4	[DNAAF1, DNAH17, TTC25, ZMYND10]
ENSBTAG00000030809	C3H1orf141							GO:0036159	inner dynein arm assembly	GO_BiologicalProcess-EBI-UniProt-GOA-ACAP-ARAP_05.03.2021_00h00	0.0079986	0.0272531	1.03503e-07	1.13854e-06	[7, 8, 9, 10]	Group21	27.2727	3	[DNAAF1, TEKT2, ZMYND10]
ENSBTAG00000020335	RNF32							GO:0003356	regulation of cilium beat frequency	GO_BiologicalProcess-EBI-UniProt-GOA-ACAP-ARAP_05.03.2021_00h00	0.0130717	0.0400121	1.03503e-07	1.13854e-06	[6, 7]	Group21	23.0769	3	[CFAP206, CFAP43, DNAAF1]
ENSBTAG00000011205	PPP1R42							GO:0006812	cation transport	GO_BiologicalProcess-EBI-UniProt-GOA-ACAP-ARAP_05.03.2021_00h00	1.93392e-06	2.64771e-05	1.5266e-06	1.34341e-05	[5]	Group37	7.00701	70	[ATP13A5, ATP1A4, ATP4A, ATP4B, ATP6V1E2, C3H1orf194, CACNG3, CASR, CCL3, CHRNA2, CHRND, CHRNG, CNGB1, CSN2, DRD2, F2, GH1, GRIN2A, GRIN2C, GRM6, HAMP, HCN4, HEPHL1, HPX, HRG, KCNAB3, KCNE1, KCNE2, KCNH5, KCNH7, KCNK10, KCNK4, KCNV1, KEL, LOC282685, LOC514552, LOC515755, LOC525820, LOC525947, LOC527385, LOC789418, LRRIQ1, NOX5, OPRM1, PKD1L3, RHAG, RNF207, SCN10A, SCN5A, SCNN1B, SCNN1D, SLC11A1, …
ENSBTAG00000020080	MYBPC2							GO:0048878	chemical homeostasis	GO_BiologicalProcess-EBI-UniProt-GOA-ACAP-ARAP_05.03.2021_00h00	2.06134e-05	0.000215582	1.5266e-06	1.34341e-05	[4]	Group37	6.90058	59	[ABCB11, ABCB4, ABCG5, ABCG8, ACKR2, AGER, APOA2, APOA4, APOB, APOC4, ASGR2, ATP13A5, ATP1A4, ATP4A, ATP4B, CALCA, CALCB, CASR, CCL3, CCR9, CL43, CORIN, DRD2, F2, FA2H, FATE1, GHRL, GPR6, GRIN2A, GRIN2C, HAMP, HCN4, HEPHL1, HPX, KEL, KNG1, MTTP, NEUROD1, NOX5, OPRM1, PDX1, POMC, RFX6, RHAG, SCN5A, SCNN1B, SFTPD, SLC11A1, SLC12A8, SLC24A1, SLC24A2, SLC24A4, SLC4A1, SLC9A4, SOAT2, TF, TFR2, TMPRSS3…
ENSBTAG00000027936	C3H1orf146							GO:0098660	inorganic ion transmembrane transport	GO_BiologicalProcess-EBI-UniProt-GOA-ACAP-ARAP_05.03.2021_00h00	4.43946e-05	0.000423154	1.5266e-06	1.34341e-05	[4, 6]	Group37	6.91421	54	[ATP1A4, ATP4A, ATP4B, ATP6V1E2, CACNG3, CCL3, CLIC6, CSN2, DRD2, F2, GABRA5, GABRD, GABRR1, GLRA2, GRIN2A, GRIN2C, HAMP, HCN4, KCNAB3, KCNE1, KCNE2, KCNH5, KCNH7, KCNK10, KCNK4, KCNV1, KEL, LOC282685, LOC515755, LRRIQ1, NOX5, OPRM1, PKD1L3, RHAG, RNF207, SCN10A, SCN5A, SCNN1B, SCNN1D, SLC11A1, SLC12A8, SLC1A2, SLC24A1, SLC24A2, SLC24A4, SLC26A5, SLC4A1, SLC5A10, SLC5A4, SLC5A5, SLC6A13, SLC9A4, …
ENSBTAG00000051879	SHISA8							GO:0098655	cation transmembrane transport	GO_BiologicalProcess-EBI-UniProt-GOA-ACAP-ARAP_05.03.2021_00h00	0.000124333	0.000975233	1.5266e-06	1.34341e-05	[4, 6]	Group37	6.61058	55	[ATP1A4, ATP4A, ATP4B, ATP6V1E2, CACNG3, CCL3, CHRNA2, CHRND, CHRNG, CNGB1, CSN2, DRD2, F2, GRIN2A, GRIN2C, HAMP, HCN4, KCNAB3, KCNE1, KCNE2, KCNH5, KCNH7, KCNK10, KCNK4, KCNV1, KEL, LOC282685, LOC514552, LOC515755, LOC525820, LOC527385, LOC789418, LRRIQ1, NOX5, OPRM1, PKD1L3, RHAG, RNF207, SCN10A, SCN5A, SCNN1B, SCNN1D, SLC11A1, SLC12A8, SLC1A2, SLC24A1, SLC24A2, SLC24A4, SLC5A10, SLC5A4, SLC5A5…
ENSBTAG00000005222	FAM221B							GO:0055065	metal ion homeostasis	GO_BiologicalProcess-EBI-UniProt-GOA-ACAP-ARAP_05.03.2021_00h00	0.00014159	0.00108793	1.5266e-06	1.34341e-05	[7]	Group37	7.59494	36	[ACKR2, ATP13A5, ATP1A4, ATP4A, ATP4B, CALCA, CALCB, CASR, CCL3, CCR9, CORIN, DRD2, F2, FATE1, GHRL, GPR6, GRIN2A, GRIN2C, HAMP, HEPHL1, HPX, KEL, KNG1, NOX5, OPRM1, SCNN1B, SLC11A1, SLC12A8, SLC24A1, SLC24A2, SLC24A4, SLC9A4, TF, TFR2, TMPRSS3, TMPRSS6]
ENSBTAG00000020859	SERPINF2							GO:0098662	inorganic cation transmembrane transport	GO_BiologicalProcess-EBI-UniProt-GOA-ACAP-ARAP_05.03.2021_00h00	0.000178461	0.00130467	1.5266e-06	1.34341e-05	[5, 7]	Group37	6.84134	47	[ATP1A4, ATP4A, ATP4B, ATP6V1E2, CACNG3, CCL3, CSN2, DRD2, F2, GRIN2A, GRIN2C, HAMP, HCN4, KCNAB3, KCNE1, KCNE2, KCNH5, KCNH7, KCNK10, KCNK4, KCNV1, KEL, LOC282685, LOC515755, LRRIQ1, NOX5, OPRM1, PKD1L3, RHAG, RNF207, SCN10A, SCN5A, SCNN1B, SCNN1D, SLC11A1, SLC12A8, SLC1A2, SLC24A1, SLC24A2, SLC24A4, SLC5A10, SLC5A4, SLC5A5, SLC6A13, SLC9A4, TMPRSS3, TRPM5]
ENSBTAG00000020229	ATP8B3							GO:0030001	metal ion transport	GO_BiologicalProcess-EBI-UniProt-GOA-ACAP-ARAP_05.03.2021_00h00	0.000210466	0.00148113	1.5266e-06	1.34341e-05	[6]	Group37	6.99187	43	[ATP1A4, ATP4A, ATP4B, CACNG3, CASR, CCL3, CSN2, DRD2, F2, GRIN2A, GRIN2C, GRM6, HCN4, KCNAB3, KCNE1, KCNE2, KCNH5, KCNH7, KCNK10, KCNK4, KCNV1, LOC515755, LRRIQ1, OPRM1, PKD1L3, RNF207, SCN10A, SCN5A, SCNN1B, SCNN1D, SLC11A1, SLC12A8, SLC1A2, SLC24A1, SLC24A2, SLC24A4, SLC5A10, SLC5A4, SLC5A5, SLC6A13, SLC9A4, TMPRSS3, TRPM5]
ENSBTAG00000033352	DMRT1							GO:0006875	cellular metal ion homeostasis	GO_BiologicalProcess-EBI-UniProt-GOA-ACAP-ARAP_05.03.2021_00h00	0.000310084	0.00208476	1.5266e-06	1.34341e-05	[6, 8]	Group37	7.61905	32	[ACKR2, ATP13A5, ATP1A4, ATP4A, ATP4B, CALCA, CALCB, CASR, CCL3, CCR9, DRD2, F2, FATE1, GHRL, GPR6, GRIN2A, GRIN2C, HAMP, HEPHL1, HPX, KEL, KNG1, NOX5, OPRM1, SLC11A1, SLC24A1, SLC24A2, SLC24A4, TF, TFR2, TMPRSS3, TMPRSS6]
ENSBTAG00000013242	MYMK							GO:0050801	ion homeostasis	GO_BiologicalProcess-EBI-UniProt-GOA-ACAP-ARAP_05.03.2021_00h00	0.000372129	0.00243663	1.5266e-06	1.34341e-05	[5]	Group37	6.96864	40	[ACKR2, ATP13A5, ATP1A4, ATP4A, ATP4B, CALCA, CALCB, CASR, CCL3, CCR9, CORIN, DRD2, F2, FATE1, GHRL, GPR6, GRIN2A, GRIN2C, HAMP, HCN4, HEPHL1, HPX, KEL, KNG1, NOX5, OPRM1, RHAG, SCN5A, SCNN1B, SLC11A1, SLC12A8, SLC24A1, SLC24A2, SLC24A4, SLC4A1, SLC9A4, TF, TFR2, TMPRSS3, TMPRSS6]
ENSBTAG00000009291	CFAP61							GO:0006873	cellular ion homeostasis	GO_BiologicalProcess-EBI-UniProt-GOA-ACAP-ARAP_05.03.2021_00h00	0.000455319	0.00276496	1.5266e-06	1.34341e-05	[4, 6]	Group37	7.2165	35	[ACKR2, ATP13A5, ATP1A4, ATP4A, ATP4B, CALCA, CALCB, CASR, CCL3, CCR9, DRD2, F2, FATE1, GHRL, GPR6, GRIN2A, GRIN2C, HAMP, HEPHL1, HPX, KEL, KNG1, NOX5, OPRM1, RHAG, SLC11A1, SLC24A1, SLC24A2, SLC24A4, SLC4A1, SLC9A4, TF, TFR2, TMPRSS3, TMPRSS6]
ENSBTAG00000014359	DRAXIN							GO:0030003	cellular cation homeostasis	GO_BiologicalProcess-EBI-UniProt-GOA-ACAP-ARAP_05.03.2021_00h00	0.0006085	0.00355194	1.5266e-06	1.34341e-05	[5, 7]	Group37	7.173	34	[ACKR2, ATP13A5, ATP1A4, ATP4A, ATP4B, CALCA, CALCB, CASR, CCL3, CCR9, DRD2, F2, FATE1, GHRL, GPR6, GRIN2A, GRIN2C, HAMP, HEPHL1, HPX, KEL, KNG1, NOX5, OPRM1, SLC11A1, SLC24A1, SLC24A2, SLC24A4, SLC4A1, SLC9A4, TF, TFR2, TMPRSS3, TMPRSS6]
ENSBTAG00000020836	FAM92B							GO:0042592	homeostatic process	GO_BiologicalProcess-EBI-UniProt-GOA-ACAP-ARAP_05.03.2021_00h00	0.000648617	0.00372831	1.5266e-06	1.34341e-05	[3]	Group37	5.67121	79	[ABCA4, ABCB11, ABCB4, ABCG5, ABCG8, ACKR2, ACTN3, AGER, APOA2, APOA4, APOB, APOC4, ASGR2, ATP13A5, ATP1A4, ATP4A, ATP4B, CALCA, CALCB, CASR, CCDC154, CCL3, CCR9, CL43, CNGB1, CORIN, DRD2, ELOVL3, EPB42, F2, FA2H, FATE1, FOXN1, GATA1, GHRL, GPR6, GRIN2A, GRIN2C, HAMP, HCN4, HEPHL1, HPX, IL13, KEL, KLF1, KNG1, MAK, MTTP, NEUROD1, NOX5, OPRM1, PDX1, PLG, POMC, RAG1, RAG2, RFX6, RHAG, SCN5A, SCNN1B,…
ENSBTAG00000020009	CCDC81							GO:0055080	cation homeostasis	GO_BiologicalProcess-EBI-UniProt-GOA-ACAP-ARAP_05.03.2021_00h00	0.000657063	0.00374824	1.5266e-06	1.34341e-05	[6]	Group37	6.94184	37	[ACKR2, ATP13A5, ATP1A4, ATP4A, ATP4B, CALCA, CALCB, CASR, CCL3, CCR9, CORIN, DRD2, F2, FATE1, GHRL, GPR6, GRIN2A, GRIN2C, HAMP, HEPHL1, HPX, KEL, KNG1, NOX5, OPRM1, SCNN1B, SLC11A1, SLC12A8, SLC24A1, SLC24A2, SLC24A4, SLC4A1, SLC9A4, TF, TFR2, TMPRSS3, TMPRSS6]
ENSBTAG00000012215	CPNE7							GO:0098771	inorganic ion homeostasis	GO_BiologicalProcess-EBI-UniProt-GOA-ACAP-ARAP_05.03.2021_00h00	0.000863427	0.00464401	1.5266e-06	1.34341e-05	[6]	Group37	6.83919	37	[ACKR2, ATP13A5, ATP1A4, ATP4A, ATP4B, CALCA, CALCB, CASR, CCL3, CCR9, CORIN, DRD2, F2, FATE1, GHRL, GPR6, GRIN2A, GRIN2C, HAMP, HEPHL1, HPX, KEL, KNG1, NOX5, OPRM1, SCNN1B, SLC11A1, SLC12A8, SLC24A1, SLC24A2, SLC24A4, SLC4A1, SLC9A4, TF, TFR2, TMPRSS3, TMPRSS6]
ENSBTAG00000011273	LRRC23							GO:0055082	cellular chemical homeostasis	GO_BiologicalProcess-EBI-UniProt-GOA-ACAP-ARAP_05.03.2021_00h00	0.00103898	0.00535859	1.5266e-06	1.34341e-05	[3, 5]	Group37	6.71378	38	[ACKR2, AGER, ATP13A5, ATP1A4, ATP4A, ATP4B, CALCA, CALCB, CASR, CCL3, CCR9, DRD2, F2, FATE1, GHRL, GPR6, GRIN2A, GRIN2C, HAMP, HEPHL1, HPX, KEL, KNG1, NOX5, OPRM1, PDX1, RFX6, RHAG, SLC11A1, SLC24A1, SLC24A2, SLC24A4, SLC4A1, SLC9A4, TF, TFR2, TMPRSS3, TMPRSS6]
ENSBTAG00000011274	ENO2							GO:0019725	cellular homeostasis	GO_BiologicalProcess-EBI-UniProt-GOA-ACAP-ARAP_05.03.2021_00h00	0.00163311	0.00778311	1.5266e-06	1.34341e-05	[2, 4]	Group37	6.40625	41	[ACKR2, AGER, ATP13A5, ATP1A4, ATP4A, ATP4B, CALCA, CALCB, CASR, CCL3, CCR9, DRD2, F2, FATE1, GHRL, GPR6, GRIN2A, GRIN2C, HAMP, HEPHL1, HPX, KEL, KNG1, NOX5, OPRM1, PDX1, PLG, RFX6, RHAG, SLC11A1, SLC12A8, SLC24A1, SLC24A2, SLC24A4, SLC4A1, SLC9A4, TF, TFR2, TMPRSS3, TMPRSS6, TXNDC8]
ENSBTAG00000016438	TERB1							GO:0055067	monovalent inorganic cation homeostasis	GO_BiologicalProcess-EBI-UniProt-GOA-ACAP-ARAP_05.03.2021_00h00	0.00445653	0.0170344	1.5266e-06	1.34341e-05	[7]	Group37	9.90991	11	[ATP1A4, ATP4A, ATP4B, CORIN, DRD2, SCNN1B, SLC11A1, SLC12A8, SLC4A1, SLC9A4, TMPRSS3]
ENSBTAG00000013973	SERPIND1							GO:0071805	potassium ion transmembrane transport	GO_BiologicalProcess-EBI-UniProt-GOA-ACAP-ARAP_05.03.2021_00h00	1.77339e-05	0.000193531	4.65011e-06	3.41008e-05	[6, 7, 8]	Group43	11.1702	21	[ATP1A4, ATP4A, ATP4B, CSN2, HCN4, KCNAB3, KCNE1, KCNE2, KCNH5, KCNH7, KCNK10, KCNK4, KCNV1, KEL, RNF207, SLC12A8, SLC24A1, SLC24A2, SLC24A4, SLC9A4, TRPM5]
ENSBTAG00000000522	AHSG							GO:0006813	potassium ion transport	GO_BiologicalProcess-EBI-UniProt-GOA-ACAP-ARAP_05.03.2021_00h00	1.96395e-05	0.000211265	4.65011e-06	3.41008e-05	[6]	Group43	10.7843	22	[ATP1A4, ATP4A, ATP4B, CSN2, DRD2, HCN4, KCNAB3, KCNE1, KCNE2, KCNH5, KCNH7, KCNK10, KCNK4, KCNV1, KEL, RNF207, SLC12A8, SLC24A1, SLC24A2, SLC24A4, SLC9A4, TRPM5]
ENSBTAG00000046476	IGSF1							GO:0015081	sodium ion transmembrane transporter activity	GO_BiologicalProcess-EBI-UniProt-GOA-ACAP-ARAP_05.03.2021_00h00	3.41372e-05	0.000333835	4.65011e-06	3.41008e-05	[7, 8, 9, 10]	Group43	11.3772	19	[ATP1A4, ATP4A, HCN4, LOC515755, SCN10A, SCN5A, SCNN1B, SCNN1D, SLC1A2, SLC24A1, SLC24A2, SLC24A4, SLC5A10, SLC5A4, SLC5A5, SLC6A13, SLC9A4, TMPRSS3, TRPM5]
ENSBTAG00000054512	IGSF1							GO:0035725	sodium ion transmembrane transport	GO_BiologicalProcess-EBI-UniProt-GOA-ACAP-ARAP_05.03.2021_00h00	3.54219e-05	0.000341958	4.65011e-06	3.41008e-05	[6, 7, 8]	Group43	10.989	20	[ATP1A4, ATP4A, ATP4B, HCN4, LOC515755, SCN10A, SCN5A, SCNN1B, SCNN1D, SLC1A2, SLC24A1, SLC24A2, SLC24A4, SLC5A10, SLC5A4, SLC5A5, SLC6A13, SLC9A4, TMPRSS3, TRPM5]
ENSBTAG00000053355	EFCAB10							GO:0015079	potassium ion transmembrane transporter activity	GO_BiologicalProcess-EBI-UniProt-GOA-ACAP-ARAP_05.03.2021_00h00	0.000110449	0.000884767	4.65011e-06	3.41008e-05	[7, 8, 9, 10]	Group43	10.4396	19	[ATP1A4, ATP4A, CSN2, HCN4, KCNAB3, KCNE1, KCNE2, KCNH5, KCNH7, KCNK10, KCNK4, KCNV1, RNF207, SLC12A8, SLC24A1, SLC24A2, SLC24A4, SLC9A4, TRPM5]
ENSBTAG00000043973	LIN28B							GO:0022853	active ion transmembrane transporter activity	GO_BiologicalProcess-EBI-UniProt-GOA-ACAP-ARAP_05.03.2021_00h00	0.000118804	0.00094168	4.65011e-06	3.41008e-05	[5, 7]	Group43	10.3825	19	[ABCB11, ATP1A4, ATP4A, LOC515755, SLC11A1, SLC12A8, SLC1A2, SLC24A1, SLC24A2, SLC24A4, SLC26A5, SLC4A1, SLC5A10, SLC5A4, SLC5A5, SLC6A13, SLC9A4, SLCO1B3, SLCO6A1]
ENSBTAG00000007503	STRC							GO:1902023	L-arginine transport	GO_BiologicalProcess-EBI-UniProt-GOA-ACAP-ARAP_05.03.2021_00h00	0.000395643	0.00250352	4.65011e-06	3.41008e-05	[6, 7, 8, 10, 11]	Group43	29.4118	5	[LOC514552, LOC525820, LOC527385, LOC789418, SLC11A1]
ENSBTAG00000031238	SHCBP1L							GO:0015809	arginine transport	GO_BiologicalProcess-EBI-UniProt-GOA-ACAP-ARAP_05.03.2021_00h00	0.000530111	0.00316804	4.65011e-06	3.41008e-05	[6, 7, 9, 10]	Group43	27.7778	5	[LOC514552, LOC525820, LOC527385, LOC789418, SLC11A1]
ENSBTAG00000015378	CCDC180							GO:0008509	anion transmembrane transporter activity	GO_BiologicalProcess-EBI-UniProt-GOA-ACAP-ARAP_05.03.2021_00h00	0.000692038	0.00388884	4.65011e-06	3.41008e-05	[5, 7]	Group43	7.27273	32	[ABCB11, AQP9, C3H1orf194, CLIC6, GABRA5, GABRD, GABRR1, GLRA2, HPX, LOC514552, LOC515755, LOC525820, LOC527385, LOC789418, SLC12A8, SLC14A2, SLC17A2, SLC17A6, SLC1A2, SLC24A1, SLC24A2, SLC24A4, SLC26A5, SLC38A11, SLC4A1, SLC5A10, SLC5A4, SLC5A5, SLC6A13, SLC9A4, SLCO1B3, SLCO6A1]
ENSBTAG00000018390	GLB1L2							GO:0055075	potassium ion homeostasis	GO_BiologicalProcess-EBI-UniProt-GOA-ACAP-ARAP_05.03.2021_00h00	0.000812723	0.00443464	4.65011e-06	3.41008e-05	[8]	Group43	20.6897	6	[ATP1A4, ATP4A, ATP4B, SCNN1B, SLC12A8, SLC9A4]
ENSBTAG00000008155	SUN3							GO:0098657	import into cell	GO_BiologicalProcess-EBI-UniProt-GOA-ACAP-ARAP_05.03.2021_00h00	0.00105812	0.00542018	4.65011e-06	3.41008e-05	[4]	Group43	8.95522	18	[ATP1A4, ATP4A, ATP4B, CACNG3, DRD2, HCN4, KCNE2, LOC514552, LOC525820, LOC527385, LOC789418, NOX5, SLC12A8, SLC1A2, SLC24A2, SLC6A13, SLC9A4, TFR2]
ENSBTAG00000021647	FCAR							GO:0098739	import across plasma membrane	GO_BiologicalProcess-EBI-UniProt-GOA-ACAP-ARAP_05.03.2021_00h00	0.00139849	0.00692805	4.65011e-06	3.41008e-05	[3, 5]	Group43	9.92908	14	[ATP1A4, ATP4A, ATP4B, HCN4, KCNE2, LOC514552, LOC525820, LOC527385, LOC789418, SLC12A8, SLC1A2, SLC24A2, SLC6A13, SLC9A4]
ENSBTAG00000013095	FOXN1							GO:1902022	L-lysine transport	GO_BiologicalProcess-EBI-UniProt-GOA-ACAP-ARAP_05.03.2021_00h00	0.00176353	0.00824808	4.65011e-06	3.41008e-05	[6, 9, 10]	Group43	28.5714	4	[LOC514552, LOC525820, LOC527385, LOC789418]
ENSBTAG00000049465	STPG2							GO:1903401	L-lysine transmembrane transport	GO_BiologicalProcess-EBI-UniProt-GOA-ACAP-ARAP_05.03.2021_00h00	0.00176353	0.00824808	4.65011e-06	3.41008e-05	[5, 7, 8, 9, 10, 11, 12]	Group43	28.5714	4	[LOC514552, LOC525820, LOC527385, LOC789418]
ENSBTAG00000020798	C3H1orf94							GO:0015189	L-lysine transmembrane transporter activity	GO_BiologicalProcess-EBI-UniProt-GOA-ACAP-ARAP_05.03.2021_00h00	0.00176353	0.00824808	4.65011e-06	3.41008e-05	[6, 7, 8, 9, 10, 11, 12, 13]	Group43	28.5714	4	[LOC514552, LOC525820, LOC527385, LOC789418]
ENSBTAG00000020491	SOX30							GO:0097638	L-arginine import across plasma membrane	GO_BiologicalProcess-EBI-UniProt-GOA-ACAP-ARAP_05.03.2021_00h00	0.00176353	0.00824808	4.65011e-06	3.41008e-05	[5, 6, 7, 8, 9, 10, 11, 12, 13, 14]	Group43	28.5714	4	[LOC514552, LOC525820, LOC527385, LOC789418]
ENSBTAG00000017644	KIF17							GO:0015802	basic amino acid transport	GO_BiologicalProcess-EBI-UniProt-GOA-ACAP-ARAP_05.03.2021_00h00	0.00216087	0.00974332	4.65011e-06	3.41008e-05	[6, 9]	Group43	20.8333	5	[LOC514552, LOC525820, LOC527385, LOC789418, SLC11A1]
ENSBTAG00000011929	USP50							GO:0000064	L-ornithine transmembrane transporter activity	GO_BiologicalProcess-EBI-UniProt-GOA-ACAP-ARAP_05.03.2021_00h00	0.00233025	0.0103216	4.65011e-06	3.41008e-05	[6, 7, 8, 9, 10, 11, 12, 13]	Group43	26.6667	4	[LOC514552, LOC525820, LOC527385, LOC789418]
ENSBTAG00000001764	NCAN							GO:1903352	L-ornithine transmembrane transport	GO_BiologicalProcess-EBI-UniProt-GOA-ACAP-ARAP_05.03.2021_00h00	0.0030108	0.0125952	4.65011e-06	3.41008e-05	[5, 6, 7, 8, 9, 10, 11, 12]	Group43	25	4	[LOC514552, LOC525820, LOC527385, LOC789418]
ENSBTAG00000007200	COX6B2							GO:1903826	arginine transmembrane transport	GO_BiologicalProcess-EBI-UniProt-GOA-ACAP-ARAP_05.03.2021_00h00	0.0030108	0.0125952	4.65011e-06	3.41008e-05	[5, 7, 8, 9, 10, 11, 12]	Group43	25	4	[LOC514552, LOC525820, LOC527385, LOC789418]
ENSBTAG00000016396	PDE11A							GO:0015181	arginine transmembrane transporter activity	GO_BiologicalProcess-EBI-UniProt-GOA-ACAP-ARAP_05.03.2021_00h00	0.0030108	0.0125952	4.65011e-06	3.41008e-05	[6, 7, 8, 9, 10, 11, 12, 13]	Group43	25	4	[LOC514552, LOC525820, LOC527385, LOC789418]
ENSBTAG00000020427	DNTT							GO:1903400	L-arginine transmembrane transport	GO_BiologicalProcess-EBI-UniProt-GOA-ACAP-ARAP_05.03.2021_00h00	0.0030108	0.0125952	4.65011e-06	3.41008e-05	[6, 7, 8, 9, 10, 11, 12, 13]	Group43	25	4	[LOC514552, LOC525820, LOC527385, LOC789418]
ENSBTAG00000018673	TRIM17							GO:0089718	amino acid import across plasma membrane	GO_BiologicalProcess-EBI-UniProt-GOA-ACAP-ARAP_05.03.2021_00h00	0.00349523	0.0142265	4.65011e-06	3.41008e-05	[4, 5, 6, 7, 8, 10, 11]	Group43	15.7895	6	[LOC514552, LOC525820, LOC527385, LOC789418, SLC1A2, SLC6A13]
ENSBTAG00000015773	LRGUK							GO:0015822	ornithine transport	GO_BiologicalProcess-EBI-UniProt-GOA-ACAP-ARAP_05.03.2021_00h00	0.00381546	0.0153638	4.65011e-06	3.41008e-05	[6, 9]	Group43	23.5294	4	[LOC514552, LOC525820, LOC527385, LOC789418]
ENSBTAG00000001514	ASB11							GO:0015171	amino acid transmembrane transporter activity	GO_BiologicalProcess-EBI-UniProt-GOA-ACAP-ARAP_05.03.2021_00h00	0.00423256	0.0166865	4.65011e-06	3.41008e-05	[6, 7, 8, 10, 11]	Group43	11.25	9	[LOC514552, LOC515755, LOC525820, LOC527385, LOC789418, SLC17A6, SLC1A2, SLC38A11, SLC6A13]
ENSBTAG00000007646	PIGA							GO:0043090	amino acid import	GO_BiologicalProcess-EBI-UniProt-GOA-ACAP-ARAP_05.03.2021_00h00	0.00653615	0.0232157	4.65011e-06	3.41008e-05	[6, 9]	Group43	13.9535	6	[LOC514552, LOC525820, LOC527385, LOC789418, SLC1A2, SLC6A13]
ENSBTAG00000001772	PDCL2							GO:1990573	potassium ion import across plasma membrane	GO_BiologicalProcess-EBI-UniProt-GOA-ACAP-ARAP_05.03.2021_00h00	0.00732127	0.0254051	4.65011e-06	3.41008e-05	[6, 7, 8, 9]	Group43	13.6364	6	[ATP1A4, ATP4A, ATP4B, HCN4, KCNE2, SLC12A8]
ENSBTAG00000014749	ZIC4							GO:1990822	basic amino acid transmembrane transport	GO_BiologicalProcess-EBI-UniProt-GOA-ACAP-ARAP_05.03.2021_00h00	0.0100296	0.0332701	4.65011e-06	3.41008e-05	[7, 8, 10, 11]	Group43	18.1818	4	[LOC514552, LOC525820, LOC527385, LOC789418]
ENSBTAG00000019946	USP44							GO:0015174	basic amino acid transmembrane transporter activity	GO_BiologicalProcess-EBI-UniProt-GOA-ACAP-ARAP_05.03.2021_00h00	0.0100296	0.0332701	4.65011e-06	3.41008e-05	[7, 8, 9, 11, 12]	Group43	18.1818	4	[LOC514552, LOC525820, LOC527385, LOC789418]
ENSBTAG00000040053	MYH6							GO:0005283	amino acid:sodium symporter activity	GO_BiologicalProcess-EBI-UniProt-GOA-ACAP-ARAP_05.03.2021_00h00	0.0103552	0.0339019	4.65011e-06	3.41008e-05	[8, 9, 10, 11, 12, 13]	Group43	25	3	[LOC515755, SLC1A2, SLC6A13]
ENSBTAG00000010615	ARL9							GO:0003333	amino acid transmembrane transport	GO_BiologicalProcess-EBI-UniProt-GOA-ACAP-ARAP_05.03.2021_00h00	0.0104691	0.0341266	4.65011e-06	3.41008e-05	[6, 7, 9, 10]	Group43	9.78261	9	[LOC514552, LOC515755, LOC525820, LOC527385, LOC789418, SLC17A6, SLC1A2, SLC38A11, SLC6A13]
ENSBTAG00000007073	CPB2							GO:0046943	carboxylic acid transmembrane transporter activity	GO_BiologicalProcess-EBI-UniProt-GOA-ACAP-ARAP_05.03.2021_00h00	0.0137999	0.0415653	4.65011e-06	3.41008e-05	[5, 7, 9, 10]	Group43	8.16327	12	[ABCB11, LOC514552, LOC515755, LOC525820, LOC527385, LOC789418, SLC17A6, SLC1A2, SLC26A5, SLC38A11, SLC6A13, SLCO1B3]
ENSBTAG00000001638	FGA							GO:0006865	amino acid transport	GO_BiologicalProcess-EBI-UniProt-GOA-ACAP-ARAP_05.03.2021_00h00	0.0140246	0.0417411	4.65011e-06	3.41008e-05	[5, 8]	Group43	8.84956	10	[LOC514552, LOC515755, LOC525820, LOC527385, LOC789418, SLC11A1, SLC17A6, SLC1A2, SLC38A11, SLC6A13]
ENSBTAG00000004266	DDX25							GO:0099587	inorganic ion import across plasma membrane	GO_BiologicalProcess-EBI-UniProt-GOA-ACAP-ARAP_05.03.2021_00h00	0.0145662	0.0430132	4.65011e-06	3.41008e-05	[4, 5, 6, 7]	Group43	9.87654	8	[ATP1A4, ATP4A, ATP4B, HCN4, KCNE2, SLC12A8, SLC24A2, SLC9A4]
ENSBTAG00000002030	SPP2							GO:0098659	inorganic cation import across plasma membrane	GO_BiologicalProcess-EBI-UniProt-GOA-ACAP-ARAP_05.03.2021_00h00	0.0145662	0.0430132	4.65011e-06	3.41008e-05	[5, 6, 7, 8]	Group43	9.87654	8	[ATP1A4, ATP4A, ATP4B, HCN4, KCNE2, SLC12A8, SLC24A2, SLC9A4]
ENSBTAG00000013976	AGBL3							GO:0005342	organic acid transmembrane transporter activity	GO_BiologicalProcess-EBI-UniProt-GOA-ACAP-ARAP_05.03.2021_00h00	0.0152234	0.0446039	4.65011e-06	3.41008e-05	[6, 8, 9]	Group43	8.05369	12	[ABCB11, LOC514552, LOC515755, LOC525820, LOC527385, LOC789418, SLC17A6, SLC1A2, SLC26A5, SLC38A11, SLC6A13, SLCO1B3]
ENSBTAG00000003128	SPATA6							GO:0140115	export across plasma membrane	GO_BiologicalProcess-EBI-UniProt-GOA-ACAP-ARAP_05.03.2021_00h00	0.0162188	0.0466135	4.65011e-06	3.41008e-05	[3, 5]	Group43	13.1579	5	[ATP1A4, ATP4A, ATP4B, KCNE1, KCNE2]
ENSBTAG00000002515	TNNI3							GO:0015807	L-amino acid transport	GO_BiologicalProcess-EBI-UniProt-GOA-ACAP-ARAP_05.03.2021_00h00	0.0175852	0.0497806	4.65011e-06	3.41008e-05	[5, 9]	Group43	10.2941	7	[LOC514552, LOC525820, LOC527385, LOC789418, SLC11A1, SLC17A6, SLC1A2]
ENSBTAG00000005094	LRP2BP							GO:0015293	symporter activity	GO_BiologicalProcess-EBI-UniProt-GOA-ACAP-ARAP_05.03.2021_00h00	0.0175387	0.0498365	4.65011e-06	3.41008e-05	[6, 8]	Group43	8.54701	10	[LOC515755, SLC12A8, SLC17A2, SLC17A6, SLC1A2, SLC24A1, SLC5A10, SLC5A4, SLC5A5, SLC6A13]
ENSBTAG00000032485	LHFPL1							GO:0071805	potassium ion transmembrane transport	GO_BiologicalProcess-EBI-UniProt-GOA-ACAP-ARAP_05.03.2021_00h00	1.77339e-05	0.000193531	1.37616e-05	6.72789e-05	[6, 7, 8]	Group42	11.1702	21	[ATP1A4, ATP4A, ATP4B, CSN2, HCN4, KCNAB3, KCNE1, KCNE2, KCNH5, KCNH7, KCNK10, KCNK4, KCNV1, KEL, RNF207, SLC12A8, SLC24A1, SLC24A2, SLC24A4, SLC9A4, TRPM5]
ENSBTAG00000010796	SPADH1							GO:0006813	potassium ion transport	GO_BiologicalProcess-EBI-UniProt-GOA-ACAP-ARAP_05.03.2021_00h00	1.96395e-05	0.000211265	1.37616e-05	6.72789e-05	[6]	Group42	10.7843	22	[ATP1A4, ATP4A, ATP4B, CSN2, DRD2, HCN4, KCNAB3, KCNE1, KCNE2, KCNH5, KCNH7, KCNK10, KCNK4, KCNV1, KEL, RNF207, SLC12A8, SLC24A1, SLC24A2, SLC24A4, SLC9A4, TRPM5]
ENSBTAG00000001917	C15H11orf16							GO:0035725	sodium ion transmembrane transport	GO_BiologicalProcess-EBI-UniProt-GOA-ACAP-ARAP_05.03.2021_00h00	3.54219e-05	0.000341958	1.37616e-05	6.72789e-05	[6, 7, 8]	Group42	10.989	20	[ATP1A4, ATP4A, ATP4B, HCN4, LOC515755, SCN10A, SCN5A, SCNN1B, SCNN1D, SLC1A2, SLC24A1, SLC24A2, SLC24A4, SLC5A10, SLC5A4, SLC5A5, SLC6A13, SLC9A4, TMPRSS3, TRPM5]
ENSBTAG00000006949	SPAG4							GO:0015079	potassium ion transmembrane transporter activity	GO_BiologicalProcess-EBI-UniProt-GOA-ACAP-ARAP_05.03.2021_00h00	0.000110449	0.000884767	1.37616e-05	6.72789e-05	[7, 8, 9, 10]	Group42	10.4396	19	[ATP1A4, ATP4A, CSN2, HCN4, KCNAB3, KCNE1, KCNE2, KCNH5, KCNH7, KCNK10, KCNK4, KCNV1, RNF207, SLC12A8, SLC24A1, SLC24A2, SLC24A4, SLC9A4, TRPM5]
ENSBTAG00000050814	CFAP70							GO:0055065	metal ion homeostasis	GO_BiologicalProcess-EBI-UniProt-GOA-ACAP-ARAP_05.03.2021_00h00	0.00014159	0.00108793	1.37616e-05	6.72789e-05	[7]	Group42	7.59494	36	[ACKR2, ATP13A5, ATP1A4, ATP4A, ATP4B, CALCA, CALCB, CASR, CCL3, CCR9, CORIN, DRD2, F2, FATE1, GHRL, GPR6, GRIN2A, GRIN2C, HAMP, HEPHL1, HPX, KEL, KNG1, NOX5, OPRM1, SCNN1B, SLC11A1, SLC12A8, SLC24A1, SLC24A2, SLC24A4, SLC9A4, TF, TFR2, TMPRSS3, TMPRSS6]
ENSBTAG00000009433	BGLAP							GO:0055078	sodium ion homeostasis	GO_BiologicalProcess-EBI-UniProt-GOA-ACAP-ARAP_05.03.2021_00h00	0.000253932	0.00173828	1.37616e-05	6.72789e-05	[8]	Group42	21.2121	7	[ATP1A4, ATP4A, ATP4B, CORIN, DRD2, SCNN1B, TMPRSS3]
ENSBTAG00000013632	GRM4							GO:0050801	ion homeostasis	GO_BiologicalProcess-EBI-UniProt-GOA-ACAP-ARAP_05.03.2021_00h00	0.000372129	0.00243663	1.37616e-05	6.72789e-05	[5]	Group42	6.96864	40	[ACKR2, ATP13A5, ATP1A4, ATP4A, ATP4B, CALCA, CALCB, CASR, CCL3, CCR9, CORIN, DRD2, F2, FATE1, GHRL, GPR6, GRIN2A, GRIN2C, HAMP, HCN4, HEPHL1, HPX, KEL, KNG1, NOX5, OPRM1, RHAG, SCN5A, SCNN1B, SLC11A1, SLC12A8, SLC24A1, SLC24A2, SLC24A4, SLC4A1, SLC9A4, TF, TFR2, TMPRSS3, TMPRSS6]
ENSBTAG00000011944	MTTP							GO:0055080	cation homeostasis	GO_BiologicalProcess-EBI-UniProt-GOA-ACAP-ARAP_05.03.2021_00h00	0.000657063	0.00374824	1.37616e-05	6.72789e-05	[6]	Group42	6.94184	37	[ACKR2, ATP13A5, ATP1A4, ATP4A, ATP4B, CALCA, CALCB, CASR, CCL3, CCR9, CORIN, DRD2, F2, FATE1, GHRL, GPR6, GRIN2A, GRIN2C, HAMP, HEPHL1, HPX, KEL, KNG1, NOX5, OPRM1, SCNN1B, SLC11A1, SLC12A8, SLC24A1, SLC24A2, SLC24A4, SLC4A1, SLC9A4, TF, TFR2, TMPRSS3, TMPRSS6]
ENSBTAG00000003950	PROC							GO:0055075	potassium ion homeostasis	GO_BiologicalProcess-EBI-UniProt-GOA-ACAP-ARAP_05.03.2021_00h00	0.000812723	0.00443464	1.37616e-05	6.72789e-05	[8]	Group42	20.6897	6	[ATP1A4, ATP4A, ATP4B, SCNN1B, SLC12A8, SLC9A4]
ENSBTAG00000015065	TMPRSS7							GO:0098771	inorganic ion homeostasis	GO_BiologicalProcess-EBI-UniProt-GOA-ACAP-ARAP_05.03.2021_00h00	0.000863427	0.00464401	1.37616e-05	6.72789e-05	[6]	Group42	6.83919	37	[ACKR2, ATP13A5, ATP1A4, ATP4A, ATP4B, CALCA, CALCB, CASR, CCL3, CCR9, CORIN, DRD2, F2, FATE1, GHRL, GPR6, GRIN2A, GRIN2C, HAMP, HEPHL1, HPX, KEL, KNG1, NOX5, OPRM1, SCNN1B, SLC11A1, SLC12A8, SLC24A1, SLC24A2, SLC24A4, SLC4A1, SLC9A4, TF, TFR2, TMPRSS3, TMPRSS6]
ENSBTAG00000013174	WBP2NL							GO:0098657	import into cell	GO_BiologicalProcess-EBI-UniProt-GOA-ACAP-ARAP_05.03.2021_00h00	0.00105812	0.00542018	1.37616e-05	6.72789e-05	[4]	Group42	8.95522	18	[ATP1A4, ATP4A, ATP4B, CACNG3, DRD2, HCN4, KCNE2, LOC514552, LOC525820, LOC527385, LOC789418, NOX5, SLC12A8, SLC1A2, SLC24A2, SLC6A13, SLC9A4, TFR2]
ENSBTAG00000023765	C18H16orf46							GO:0098739	import across plasma membrane	GO_BiologicalProcess-EBI-UniProt-GOA-ACAP-ARAP_05.03.2021_00h00	0.00139849	0.00692805	1.37616e-05	6.72789e-05	[3, 5]	Group42	9.92908	14	[ATP1A4, ATP4A, ATP4B, HCN4, KCNE2, LOC514552, LOC525820, LOC527385, LOC789418, SLC12A8, SLC1A2, SLC24A2, SLC6A13, SLC9A4]
ENSBTAG00000020001	MEIOB							GO:0070839	metal ion export	GO_BiologicalProcess-EBI-UniProt-GOA-ACAP-ARAP_05.03.2021_00h00	0.00227144	0.0101207	1.37616e-05	6.72789e-05	[7]	Group42	17.1429	6	[ATP1A4, ATP4A, ATP4B, KCNE1, KCNE2, SLC11A1]
ENSBTAG00000005045	GIP							GO:0006883	cellular sodium ion homeostasis	GO_BiologicalProcess-EBI-UniProt-GOA-ACAP-ARAP_05.03.2021_00h00	0.0030108	0.0125952	1.37616e-05	6.72789e-05	[7, 9]	Group42	25	4	[ATP1A4, ATP4A, ATP4B, TMPRSS3]
ENSBTAG00000004296	MORN5							GO:0060307	regulation of ventricular cardiac muscle cell membrane repolarization	GO_BiologicalProcess-EBI-UniProt-GOA-ACAP-ARAP_05.03.2021_00h00	0.00381546	0.0153638	1.37616e-05	6.72789e-05	[6, 7, 8, 9]	Group42	23.5294	4	[KCNE1, KCNE2, RNF207, SCN5A]
ENSBTAG00000003392	GABRA5							GO:0055067	monovalent inorganic cation homeostasis	GO_BiologicalProcess-EBI-UniProt-GOA-ACAP-ARAP_05.03.2021_00h00	0.00445653	0.0170344	1.37616e-05	6.72789e-05	[7]	Group42	9.90991	11	[ATP1A4, ATP4A, ATP4B, CORIN, DRD2, SCNN1B, SLC11A1, SLC12A8, SLC4A1, SLC9A4, TMPRSS3]
ENSBTAG00000015917	GAPDHS							GO:0099623	regulation of cardiac muscle cell membrane repolarization	GO_BiologicalProcess-EBI-UniProt-GOA-ACAP-ARAP_05.03.2021_00h00	0.00583624	0.0214375	1.37616e-05	6.72789e-05	[5, 6, 7, 8]	Group42	21.0526	4	[KCNE1, KCNE2, RNF207, SCN5A]
ENSBTAG00000020253	SPEM1							GO:0022843	voltage-gated cation channel activity	GO_BiologicalProcess-EBI-UniProt-GOA-ACAP-ARAP_05.03.2021_00h00	0.00621841	0.0222974	1.37616e-05	6.72789e-05	[6, 7, 8, 9, 10, 11]	Group42	8.43373	14	[CACNG3, DRD2, GRIN2A, GRIN2C, HCN4, KCNAB3, KCNE1, KCNE2, KCNH5, KCNH7, KCNV1, OPRM1, RNF207, SCN5A]
ENSBTAG00000015194	CBLN1							GO:0099625	ventricular cardiac muscle cell membrane repolarization	GO_BiologicalProcess-EBI-UniProt-GOA-ACAP-ARAP_05.03.2021_00h00	0.00707071	0.0248797	1.37616e-05	6.72789e-05	[5, 6, 8]	Group42	20	4	[KCNE1, KCNE2, RNF207, SCN5A]
ENSBTAG00000012015	FSIP1							GO:1990573	potassium ion import across plasma membrane	GO_BiologicalProcess-EBI-UniProt-GOA-ACAP-ARAP_05.03.2021_00h00	0.00732127	0.0254051	1.37616e-05	6.72789e-05	[6, 7, 8, 9]	Group42	13.6364	6	[ATP1A4, ATP4A, ATP4B, HCN4, KCNE2, SLC12A8]
ENSBTAG00000005479	LIPC							GO:1902282	voltage-gated potassium channel activity involved in ventricular cardiac muscle cell action potential repolarization	GO_BiologicalProcess-EBI-UniProt-GOA-ACAP-ARAP_05.03.2021_00h00	0.0079986	0.0272531	1.37616e-05	6.72789e-05	[7, 8, 9, 10, 11, 12, 13, 14]	Group42	27.2727	3	[KCNE1, KCNE2, RNF207]
ENSBTAG00000048250	HSTN							GO:0098915	membrane repolarization during ventricular cardiac muscle cell action potential	GO_BiologicalProcess-EBI-UniProt-GOA-ACAP-ARAP_05.03.2021_00h00	0.0079986	0.0272531	1.37616e-05	6.72789e-05	[6, 7, 8, 9, 10]	Group42	27.2727	3	[KCNE1, KCNE2, RNF207]
ENSBTAG00000000534	PNOC							GO:0060306	regulation of membrane repolarization	GO_BiologicalProcess-EBI-UniProt-GOA-ACAP-ARAP_05.03.2021_00h00	0.0100296	0.0332701	1.37616e-05	6.72789e-05	[4, 5, 6, 7]	Group42	18.1818	4	[KCNE1, KCNE2, RNF207, SCN5A]
ENSBTAG00000012290	SCNN1B							GO:0030007	cellular potassium ion homeostasis	GO_BiologicalProcess-EBI-UniProt-GOA-ACAP-ARAP_05.03.2021_00h00	0.0103552	0.0339019	1.37616e-05	6.72789e-05	[7, 9]	Group42	25	3	[ATP1A4, ATP4A, ATP4B]
ENSBTAG00000015210	LOXHD1							GO:0002027	regulation of heart rate	GO_BiologicalProcess-EBI-UniProt-GOA-ACAP-ARAP_05.03.2021_00h00	0.0118684	0.0378683	1.37616e-05	6.72789e-05	[3, 6, 7]	Group42	11.1111	7	[DRD2, HCN4, KCNE1, KCNE2, MYH6, SCN5A, TNNI3K]
ENSBTAG00000045943	CHRNG							GO:0086005	ventricular cardiac muscle cell action potential	GO_BiologicalProcess-EBI-UniProt-GOA-ACAP-ARAP_05.03.2021_00h00	0.0117691	0.0378722	1.37616e-05	6.72789e-05	[7, 9]	Group42	17.3913	4	[KCNE1, KCNE2, RNF207, SCN5A]
ENSBTAG00000015647	CYP4X1							GO:0036376	sodium ion export across plasma membrane	GO_BiologicalProcess-EBI-UniProt-GOA-ACAP-ARAP_05.03.2021_00h00	0.0130717	0.0400121	1.37616e-05	6.72789e-05	[4, 6, 7, 8, 9]	Group42	23.0769	3	[ATP1A4, ATP4A, ATP4B]
ENSBTAG00000027126	MUC15							GO:0099622	cardiac muscle cell membrane repolarization	GO_BiologicalProcess-EBI-UniProt-GOA-ACAP-ARAP_05.03.2021_00h00	0.0136907	0.041402	1.37616e-05	6.72789e-05	[4, 5, 7]	Group42	16.6667	4	[KCNE1, KCNE2, RNF207, SCN5A]
ENSBTAG00000011390	CHRND							GO:0099587	inorganic ion import across plasma membrane	GO_BiologicalProcess-EBI-UniProt-GOA-ACAP-ARAP_05.03.2021_00h00	0.0145662	0.0430132	1.37616e-05	6.72789e-05	[4, 5, 6, 7]	Group42	9.87654	8	[ATP1A4, ATP4A, ATP4B, HCN4, KCNE2, SLC12A8, SLC24A2, SLC9A4]
ENSBTAG00000033222	CALR3							GO:0098659	inorganic cation import across plasma membrane	GO_BiologicalProcess-EBI-UniProt-GOA-ACAP-ARAP_05.03.2021_00h00	0.0145662	0.0430132	1.37616e-05	6.72789e-05	[5, 6, 7, 8]	Group42	9.87654	8	[ATP1A4, ATP4A, ATP4B, HCN4, KCNE2, SLC12A8, SLC24A2, SLC9A4]
ENSBTAG00000012560	SFTPC							GO:0140115	export across plasma membrane	GO_BiologicalProcess-EBI-UniProt-GOA-ACAP-ARAP_05.03.2021_00h00	0.0162188	0.0466135	1.37616e-05	6.72789e-05	[3, 5]	Group42	13.1579	5	[ATP1A4, ATP4A, ATP4B, KCNE1, KCNE2]
ENSBTAG00000020264	CCDC181							GO:1902259	regulation of delayed rectifier potassium channel activity	GO_BiologicalProcess-EBI-UniProt-GOA-ACAP-ARAP_05.03.2021_00h00	0.0161557	0.0467895	1.37616e-05	6.72789e-05	[7, 8, 9, 10, 11, 12, 13, 14]	Group42	21.4286	3	[KCNE1, KCNE2, RNF207]
ENSBTAG00000015912	DMKN							GO:0086008	voltage-gated potassium channel activity involved in cardiac muscle cell action potential repolarization	GO_BiologicalProcess-EBI-UniProt-GOA-ACAP-ARAP_05.03.2021_00h00	0.0161557	0.0467895	1.37616e-05	6.72789e-05	[6, 7, 8, 9, 10, 11, 12, 13]	Group42	21.4286	3	[KCNE1, KCNE2, RNF207]
ENSBTAG00000002257	KLK11							GO:1904478	regulation of intestinal absorption	GO_BiologicalProcess-EBI-UniProt-GOA-ACAP-ARAP_05.03.2021_00h00	2.02964e-05	0.000215256	1.25377e-05	6.89573e-05	[4, 5, 6]	Group36	50	5	[ABCG5, ABCG8, APOA2, APOA4, HAMP]
ENSBTAG00000016996	C5H12orf54							GO:0022600	digestive system process	GO_BiologicalProcess-EBI-UniProt-GOA-ACAP-ARAP_05.03.2021_00h00	5.0038e-05	0.000453959	1.25377e-05	6.89573e-05	[3]	Group36	16.6667	11	[ABCG5, ABCG8, APOA2, APOA4, CHRM1, GHRL, HAMP, NEUROD1, SLC9A4, TFF1, TFF2]
ENSBTAG00000016324	FBXL13							GO:0044058	regulation of digestive system process	GO_BiologicalProcess-EBI-UniProt-GOA-ACAP-ARAP_05.03.2021_00h00	4.97417e-05	0.000456774	1.25377e-05	6.89573e-05	[4, 5]	Group36	26.9231	7	[ABCG5, ABCG8, APOA2, APOA4, HAMP, NEUROD1, TFF2]
ENSBTAG00000007843	ITIH1							GO:1904479	negative regulation of intestinal absorption	GO_BiologicalProcess-EBI-UniProt-GOA-ACAP-ARAP_05.03.2021_00h00	6.14987e-05	0.000551292	1.25377e-05	6.89573e-05	[3, 4, 5, 6, 7]	Group36	100	3	[ABCG5, ABCG8, HAMP]
ENSBTAG00000050757	DSB							GO:1904729	regulation of intestinal lipid absorption	GO_BiologicalProcess-EBI-UniProt-GOA-ACAP-ARAP_05.03.2021_00h00	0.000149118	0.0011342	1.25377e-05	6.89573e-05	[5, 6, 7, 8, 9]	Group36	50	4	[ABCG5, ABCG8, APOA2, APOA4]
ENSBTAG00000013720	KRT86							GO:0030300	regulation of intestinal cholesterol absorption	GO_BiologicalProcess-EBI-UniProt-GOA-ACAP-ARAP_05.03.2021_00h00	0.000149118	0.0011342	1.25377e-05	6.89573e-05	[5, 6, 7, 8, 9, 10, 11]	Group36	50	4	[ABCG5, ABCG8, APOA2, APOA4]
ENSBTAG00000055114	DLEU7							GO:0060457	negative regulation of digestive system process	GO_BiologicalProcess-EBI-UniProt-GOA-ACAP-ARAP_05.03.2021_00h00	0.000639174	0.00370229	1.25377e-05	6.89573e-05	[3, 4, 5, 6]	Group36	36.3636	4	[ABCG5, ABCG8, HAMP, TFF2]
ENSBTAG00000007846	ITIH3							GO:0030299	intestinal cholesterol absorption	GO_BiologicalProcess-EBI-UniProt-GOA-ACAP-ARAP_05.03.2021_00h00	0.000928908	0.00485741	1.25377e-05	6.89573e-05	[4, 6, 7, 9, 10]	Group36	33.3333	4	[ABCG5, ABCG8, APOA2, APOA4]
ENSBTAG00000014525	SLC6A13							GO:0007588	excretion	GO_BiologicalProcess-EBI-UniProt-GOA-ACAP-ARAP_05.03.2021_00h00	0.00114109	0.0057667	1.25377e-05	6.89573e-05	[3]	Group36	23.8095	5	[ABCG5, ABCG8, CORIN, DRD2, NPHS1]
ENSBTAG00000014606	FOXR1							GO:0098856	intestinal lipid absorption	GO_BiologicalProcess-EBI-UniProt-GOA-ACAP-ARAP_05.03.2021_00h00	0.00176353	0.00824808	1.25377e-05	6.89573e-05	[5, 8]	Group36	28.5714	4	[ABCG5, ABCG8, APOA2, APOA4]
ENSBTAG00000018560	DNAH3							GO:0044062	regulation of excretion	GO_BiologicalProcess-EBI-UniProt-GOA-ACAP-ARAP_05.03.2021_00h00	0.00191009	0.00877009	1.25377e-05	6.89573e-05	[4, 5, 6]	Group36	42.8571	3	[CORIN, DRD2, NPHS1]
ENSBTAG00000012079	MYLK4							GO:0044241	lipid digestion	GO_BiologicalProcess-EBI-UniProt-GOA-ACAP-ARAP_05.03.2021_00h00	0.00233025	0.0103216	1.25377e-05	6.89573e-05	[3]	Group36	26.6667	4	[ABCG5, ABCG8, APOA2, APOA4]
ENSBTAG00000020558	APOC2							GO:0050892	intestinal absorption	GO_BiologicalProcess-EBI-UniProt-GOA-ACAP-ARAP_05.03.2021_00h00	0.00313317	0.0129631	1.25377e-05	6.89573e-05	[4]	Group36	19.2308	5	[ABCG5, ABCG8, APOA2, APOA4, HAMP]
ENSBTAG00000012604	NCMAP							GO:0042632	cholesterol homeostasis	GO_BiologicalProcess-EBI-UniProt-GOA-ACAP-ARAP_05.03.2021_00h00	0.00394969	0.0157361	1.25377e-05	6.89573e-05	[7]	Group36	12.3077	8	[ABCB11, ABCG5, ABCG8, APOA2, APOA4, APOB, MTTP, SOAT2]
ENSBTAG00000045789	TNNT2							GO:0055092	sterol homeostasis	GO_BiologicalProcess-EBI-UniProt-GOA-ACAP-ARAP_05.03.2021_00h00	0.00434275	0.0168561	1.25377e-05	6.89573e-05	[6]	Group36	12.1212	8	[ABCB11, ABCG5, ABCG8, APOA2, APOA4, APOB, MTTP, SOAT2]
ENSBTAG00000016144	LCN10							GO:0001696	gastric acid secretion	GO_BiologicalProcess-EBI-UniProt-GOA-ACAP-ARAP_05.03.2021_00h00	0.00599148	0.0216903	1.25377e-05	6.89573e-05	[4, 6]	Group36	30	3	[GHRL, SLC9A4, TFF2]
ENSBTAG00000005938	BARHL2							GO:0044057	regulation of system process	GO_BiologicalProcess-EBI-UniProt-GOA-ACAP-ARAP_05.03.2021_00h00	1.59192e-05	0.000176282	1.59192e-05	7.00445e-05	[3, 4]	Group01	9.20245	30	[ABCG5, ABCG8, ACTN3, AGER, APOA2, APOA4, CBLN1, CCL3, CORIN, DRD2, FGB, GDF9, GH1, HAMP, HCN4, KCNE1, KCNE2, MYH6, MYMK, NEUROD1, NPHS1, NPVF, POMC, PROK2, SCN5A, TFF2, TLX3, TNNI3K, TNNT2, TNNT3]
ENSBTAG00000014574	CFAP43							GO:0034587	piRNA metabolic process	GO_BiologicalProcess-EBI-UniProt-GOA-ACAP-ARAP_05.03.2021_00h00	2.03437e-07	3.56251e-06	1.79527e-05	7.18109e-05	[7, 8]	Group23	53.8462	7	[DDX4, EXD1, FKBP6, GPAT2, MAEL, TDRD1, TDRD9]
ENSBTAG00000013417	GLYCAM1							GO:0043046	DNA methylation involved in gamete generation	GO_BiologicalProcess-EBI-UniProt-GOA-ACAP-ARAP_05.03.2021_00h00	1.37383e-05	0.000159152	1.79527e-05	7.18109e-05	[3, 4, 5, 6, 7, 8, 9, 10]	Group23	40	6	[DDX4, FKBP6, MAEL, TDRD1, TDRD5, TDRD9]
ENSBTAG00000001838	LRRC36							GO:0006306	DNA methylation	GO_BiologicalProcess-EBI-UniProt-GOA-ACAP-ARAP_05.03.2021_00h00	0.000807593	0.00443881	1.79527e-05	7.18109e-05	[4, 5, 6, 7, 8, 9]	Group23	15.6863	8	[DDX4, FKBP6, H1FOO, INSL3, MAEL, TDRD1, TDRD5, TDRD9]
ENSBTAG00000017786	FCRL6							GO:0006305	DNA alkylation	GO_BiologicalProcess-EBI-UniProt-GOA-ACAP-ARAP_05.03.2021_00h00	0.000807593	0.00443881	1.79527e-05	7.18109e-05	[6, 7, 8]	Group23	15.6863	8	[DDX4, FKBP6, H1FOO, INSL3, MAEL, TDRD1, TDRD5, TDRD9]
ENSBTAG00000001080	SPAG17							GO:0006304	DNA modification	GO_BiologicalProcess-EBI-UniProt-GOA-ACAP-ARAP_05.03.2021_00h00	0.000873452	0.00463176	1.79527e-05	7.18109e-05	[5, 6, 7]	Group23	12.987	10	[AICDA, DDX4, DNTT, FKBP6, H1FOO, INSL3, MAEL, TDRD1, TDRD5, TDRD9]
ENSBTAG00000020261	CDH26							GO:0007140	male meiotic nuclear division	GO_BiologicalProcess-EBI-UniProt-GOA-ACAP-ARAP_05.03.2021_00h00	0.000872006	0.00465688	1.79527e-05	7.18109e-05	[3, 4, 5, 6, 7, 8]	Group23	17.5	7	[DDX4, M1AP, MAEL, SHCBP1L, SYCP2, TDRD9, TEX14]
ENSBTAG00000013266	PMFBP1							GO:0044728	DNA methylation or demethylation	GO_BiologicalProcess-EBI-UniProt-GOA-ACAP-ARAP_05.03.2021_00h00	0.00122712	0.00616015	1.79527e-05	7.18109e-05	[6, 7, 8]	Group23	13.4328	9	[AICDA, DDX4, FKBP6, H1FOO, INSL3, MAEL, TDRD1, TDRD5, TDRD9]
ENSBTAG00000019961	ATP4B							GO:0010528	regulation of transposition	GO_BiologicalProcess-EBI-UniProt-GOA-ACAP-ARAP_05.03.2021_00h00	0.0103552	0.0339019	1.79527e-05	7.18109e-05	[3, 4]	Group23	25	3	[AICDA, DDX4, TDRD9]
ENSBTAG00000003608	SYCP2							GO:0010529	negative regulation of transposition	GO_BiologicalProcess-EBI-UniProt-GOA-ACAP-ARAP_05.03.2021_00h00	0.0103552	0.0339019	1.79527e-05	7.18109e-05	[3, 4, 5]	Group23	25	3	[AICDA, DDX4, TDRD9]
ENSBTAG00000007897	POMC							GO:0034587	piRNA metabolic process	GO_BiologicalProcess-EBI-UniProt-GOA-ACAP-ARAP_05.03.2021_00h00	2.03437e-07	3.56251e-06	1.25171e-05	7.86788e-05	[7, 8]	Group33	53.8462	7	[DDX4, EXD1, FKBP6, GPAT2, MAEL, TDRD1, TDRD9]
ENSBTAG00000019287	FAM81B							GO:0043046	DNA methylation involved in gamete generation	GO_BiologicalProcess-EBI-UniProt-GOA-ACAP-ARAP_05.03.2021_00h00	1.37383e-05	0.000159152	1.25171e-05	7.86788e-05	[3, 4, 5, 6, 7, 8, 9, 10]	Group33	40	6	[DDX4, FKBP6, MAEL, TDRD1, TDRD5, TDRD9]
ENSBTAG00000019303	MAFK							GO:0051321	meiotic cell cycle	GO_BiologicalProcess-EBI-UniProt-GOA-ACAP-ARAP_05.03.2021_00h00	0.000451963	0.00276689	1.25171e-05	7.86788e-05	[2, 3]	Group33	9.35961	19	[C8H9orf84, DDX4, DMRT1, FKBP6, H1FOO, HORMAD1, M1AP, MAEL, PRL, SHCBP1L, SMC1B, SYCE1, SYCE3, SYCP1, SYCP2, TDRD9, TERB1, TEX14, TOPAZ1]
ENSBTAG00000032152	TMPRSS6							GO:0007140	male meiotic nuclear division	GO_BiologicalProcess-EBI-UniProt-GOA-ACAP-ARAP_05.03.2021_00h00	0.000872006	0.00465688	1.25171e-05	7.86788e-05	[3, 4, 5, 6, 7, 8]	Group33	17.5	7	[DDX4, M1AP, MAEL, SHCBP1L, SYCP2, TDRD9, TEX14]
ENSBTAG00000030173	QRICH2							GO:1903046	meiotic cell cycle process	GO_BiologicalProcess-EBI-UniProt-GOA-ACAP-ARAP_05.03.2021_00h00	0.00149368	0.00725638	1.25171e-05	7.86788e-05	[2, 3, 4]	Group33	9.1954	16	[C8H9orf84, DDX4, DMRT1, HORMAD1, M1AP, MAEL, PRL, SHCBP1L, SYCE1, SYCE3, SYCP1, SYCP2, TDRD9, TERB1, TEX14, TOPAZ1]
ENSBTAG00000010991	TTR							GO:0007127	meiosis I	GO_BiologicalProcess-EBI-UniProt-GOA-ACAP-ARAP_05.03.2021_00h00	0.00268903	0.0115705	1.25171e-05	7.86788e-05	[4, 5, 6, 8]	Group33	10.5769	11	[C8H9orf84, DDX4, DMRT1, HORMAD1, M1AP, MAEL, SYCE1, SYCE3, SYCP1, TDRD9, TERB1]
ENSBTAG00000000470	IBSP							GO:0140013	meiotic nuclear division	GO_BiologicalProcess-EBI-UniProt-GOA-ACAP-ARAP_05.03.2021_00h00	0.00300959	0.0126605	1.25171e-05	7.86788e-05	[3, 4, 5, 7]	Group33	9.15033	14	[C8H9orf84, DDX4, DMRT1, HORMAD1, M1AP, MAEL, SHCBP1L, SYCE1, SYCE3, SYCP1, SYCP2, TDRD9, TERB1, TEX14]
ENSBTAG00000010094	FANCD2OS							GO:0007130	synaptonemal complex assembly	GO_BiologicalProcess-EBI-UniProt-GOA-ACAP-ARAP_05.03.2021_00h00	0.00381546	0.0153638	1.25171e-05	7.86788e-05	[4, 5, 6, 7, 8, 9, 11]	Group33	23.5294	4	[HORMAD1, SYCE1, SYCE3, SYCP1]
ENSBTAG00000003539	ROPN1L							GO:0061982	meiosis I cell cycle process	GO_BiologicalProcess-EBI-UniProt-GOA-ACAP-ARAP_05.03.2021_00h00	0.0038774	0.0155302	1.25171e-05	7.86788e-05	[3, 4, 5]	Group33	10.0917	11	[C8H9orf84, DDX4, DMRT1, HORMAD1, M1AP, MAEL, SYCE1, SYCE3, SYCP1, TDRD9, TERB1]
ENSBTAG00000004694	RPGRIP1							GO:0007129	homologous chromosome pairing at meiosis	GO_BiologicalProcess-EBI-UniProt-GOA-ACAP-ARAP_05.03.2021_00h00	0.00515177	0.0191098	1.25171e-05	7.86788e-05	[4, 5, 6, 7, 8, 10]	Group33	14.6341	6	[HORMAD1, MAEL, SYCE1, SYCE3, SYCP1, TERB1]
ENSBTAG00000036113	RSPH14							GO:0070193	synaptonemal complex organization	GO_BiologicalProcess-EBI-UniProt-GOA-ACAP-ARAP_05.03.2021_00h00	0.00846592	0.0284591	1.25171e-05	7.86788e-05	[6]	Group33	19.0476	4	[HORMAD1, SYCE1, SYCE3, SYCP1]
ENSBTAG00000018399	MYH15							GO:0045132	meiotic chromosome segregation	GO_BiologicalProcess-EBI-UniProt-GOA-ACAP-ARAP_05.03.2021_00h00	0.0126469	0.0393518	1.25171e-05	7.86788e-05	[3, 4, 5, 6, 8]	Group33	10.1266	8	[C8H9orf84, HORMAD1, M1AP, MAEL, SYCE1, SYCE3, SYCP1, TERB1]
ENSBTAG00000009964	DNASE1L2							GO:0045143	homologous chromosome segregation	GO_BiologicalProcess-EBI-UniProt-GOA-ACAP-ARAP_05.03.2021_00h00	0.0135156	0.0412033	1.25171e-05	7.86788e-05	[4, 5, 6, 7, 9]	Group33	12	6	[HORMAD1, MAEL, SYCE1, SYCE3, SYCP1, TERB1]
ENSBTAG00000038878	AOX4							GO:0072378	blood coagulation, fibrin clot formation	GO_BiologicalProcess-EBI-UniProt-GOA-ACAP-ARAP_05.03.2021_00h00	4.81924e-06	6.25671e-05	4.14506e-05	0.000130273	[3, 4, 5, 6]	Group31	62.5	5	[APOH, FGA, FGB, FGG, SERPINC1]
ENSBTAG00000003078	COL10A1							GO:0072376	protein activation cascade	GO_BiologicalProcess-EBI-UniProt-GOA-ACAP-ARAP_05.03.2021_00h00	2.02964e-05	0.000215256	4.14506e-05	0.000130273	[2, 4, 5]	Group31	50	5	[APOH, FGA, FGB, FGG, SERPINC1]
ENSBTAG00000012186	DKKL1							GO:1904036	negative regulation of epithelial cell apoptotic process	GO_BiologicalProcess-EBI-UniProt-GOA-ACAP-ARAP_05.03.2021_00h00	0.000167414	0.00126063	4.14506e-05	0.000130273	[6, 7, 8]	Group31	22.5806	7	[FGA, FGB, IL13, IL4, NEUROD1, PDX1, SCG2]
ENSBTAG00000003107	LHX5							GO:0031341	regulation of cell killing	GO_BiologicalProcess-EBI-UniProt-GOA-ACAP-ARAP_05.03.2021_00h00	0.000781195	0.00432529	4.14506e-05	0.000130273	[3, 4]	Group31	14.2857	9	[AGER, CD1B, CD1E, CLEC12B, IL12A, IL13, IL4, LOC515418, SH2D1A]
ENSBTAG00000004637	2022-03-10							GO:2000352	negative regulation of endothelial cell apoptotic process	GO_BiologicalProcess-EBI-UniProt-GOA-ACAP-ARAP_05.03.2021_00h00	0.00176745	0.00821539	4.14506e-05	0.000130273	[7, 8, 9]	Group31	21.7391	5	[FGA, FGB, IL13, IL4, SCG2]
ENSBTAG00000001915	APOH							GO:1904035	regulation of epithelial cell apoptotic process	GO_BiologicalProcess-EBI-UniProt-GOA-ACAP-ARAP_05.03.2021_00h00	0.00415983	0.016486	4.14506e-05	0.000130273	[6, 7]	Group31	13.4615	7	[FGA, FGB, IL13, IL4, NEUROD1, PDX1, SCG2]
ENSBTAG00000002488	LDHC							GO:0031342	negative regulation of cell killing	GO_BiologicalProcess-EBI-UniProt-GOA-ACAP-ARAP_05.03.2021_00h00	0.00431999	0.0168547	4.14506e-05	0.000130273	[3, 4, 5]	Group31	33.3333	3	[CLEC12B, IL13, IL4]
ENSBTAG00000011021	CES1							GO:0034116	positive regulation of heterotypic cell-cell adhesion	GO_BiologicalProcess-EBI-UniProt-GOA-ACAP-ARAP_05.03.2021_00h00	0.0079986	0.0272531	4.14506e-05	0.000130273	[5, 6, 7]	Group31	27.2727	3	[AGER, FGA, FGB]
ENSBTAG00000001135	C3H1orf194							GO:2000351	regulation of endothelial cell apoptotic process	GO_BiologicalProcess-EBI-UniProt-GOA-ACAP-ARAP_05.03.2021_00h00	0.0115523	0.0373343	4.14506e-05	0.000130273	[7, 8]	Group31	14.2857	5	[FGA, FGB, IL13, IL4, SCG2]
ENSBTAG00000015830	SLC5A5							GO:0072577	endothelial cell apoptotic process	GO_BiologicalProcess-EBI-UniProt-GOA-ACAP-ARAP_05.03.2021_00h00	0.0162188	0.0466135	4.14506e-05	0.000130273	[6]	Group31	13.1579	5	[FGA, FGB, IL13, IL4, SCG2]
ENSBTAG00000003700	SLC5A10							GO:0071677	positive regulation of mononuclear cell migration	GO_BiologicalProcess-EBI-UniProt-GOA-ACAP-ARAP_05.03.2021_00h00	0.0162117	0.0467717	4.14506e-05	0.000130273	[4, 5, 6, 7, 8, 9]	Group31	11.5385	6	[AGER, CCL3, DEFB124, IL12A, IL4, XCL1]
ENSBTAG00000013838	ALLC							GO:0048245	eosinophil chemotaxis	GO_BiologicalProcess-EBI-UniProt-GOA-ACAP-ARAP_05.03.2021_00h00	0.0161557	0.0467895	4.14506e-05	0.000130273	[5, 6, 7, 8, 9]	Group31	21.4286	3	[CCL3, IL4, SCG2]
ENSBTAG00000020277	PPP2R1B							GO:0006814	sodium ion transport	GO_BiologicalProcess-EBI-UniProt-GOA-ACAP-ARAP_05.03.2021_00h00	1.37875e-06	1.92259e-05	3.6309e-05	0.000133133	[6]	Group45	11.6279	25	[ATP1A4, ATP4A, ATP4B, DRD2, GH1, HCN4, LOC515755, SCN10A, SCN5A, SCNN1B, SCNN1D, SLC17A2, SLC17A6, SLC1A2, SLC24A1, SLC24A2, SLC24A4, SLC38A11, SLC5A10, SLC5A4, SLC5A5, SLC6A13, SLC9A4, TMPRSS3, TRPM5]
ENSBTAG00000024809	MGC137030							GO:0006812	cation transport	GO_BiologicalProcess-EBI-UniProt-GOA-ACAP-ARAP_05.03.2021_00h00	1.93392e-06	2.64771e-05	3.6309e-05	0.000133133	[5]	Group45	7.00701	70	[ATP13A5, ATP1A4, ATP4A, ATP4B, ATP6V1E2, C3H1orf194, CACNG3, CASR, CCL3, CHRNA2, CHRND, CHRNG, CNGB1, CSN2, DRD2, F2, GH1, GRIN2A, GRIN2C, GRM6, HAMP, HCN4, HEPHL1, HPX, HRG, KCNAB3, KCNE1, KCNE2, KCNH5, KCNH7, KCNK10, KCNK4, KCNV1, KEL, LOC282685, LOC514552, LOC515755, LOC525820, LOC525947, LOC527385, LOC789418, LRRIQ1, NOX5, OPRM1, PKD1L3, RHAG, RNF207, SCN10A, SCN5A, SCNN1B, SCNN1D, SLC11A1, …
ENSBTAG00000019770	APOA4							GO:0022857	transmembrane transporter activity	GO_BiologicalProcess-EBI-UniProt-GOA-ACAP-ARAP_05.03.2021_00h00	7.43221e-06	9.48551e-05	3.6309e-05	0.000133133	[3, 5]	Group45	6.54206	77	[ABCA4, ABCB11, ABCB4, ABCG5, ABCG8, AQP9, ATP1A4, ATP4A, ATP6V1E2, C3H1orf194, CACNG3, CHRNA2, CHRND, CHRNG, CLIC6, CNGB1, CSN2, DRD2, GABRA5, GABRD, GABRR1, GC, GLRA2, GRIN2A, GRIN2C, HCN4, HPCAL4, HPX, KCNAB3, KCNE1, KCNE2, KCNH5, KCNH7, KCNK10, KCNK4, KCNV1, LOC282685, LOC514552, LOC515755, LOC517475, LOC525820, LOC527385, LOC789418, LRRIQ1, MIP, NOX5, OPRM1, PKD1L3, RHAG, RNF207, SCN10A, SCN…
ENSBTAG00000038523	ATP1A4							GO:0015318	inorganic molecular entity transmembrane transporter activity	GO_BiologicalProcess-EBI-UniProt-GOA-ACAP-ARAP_05.03.2021_00h00	1.14148e-05	0.000136434	3.6309e-05	0.000133133	[4, 6]	Group45	6.88525	63	[ABCB11, AQP9, ATP1A4, ATP4A, ATP6V1E2, CACNG3, CHRNA2, CHRND, CHRNG, CLIC6, CNGB1, CSN2, DRD2, GABRA5, GABRD, GABRR1, GLRA2, GRIN2A, GRIN2C, HCN4, KCNAB3, KCNE1, KCNE2, KCNH5, KCNH7, KCNK10, KCNK4, KCNV1, LOC282685, LOC514552, LOC515755, LOC525820, LOC527385, LOC789418, LRRIQ1, MIP, NOX5, OPRM1, PKD1L3, RHAG, RNF207, SCN10A, SCN5A, SCNN1B, SCNN1D, SLC11A1, SLC12A8, SLC17A6, SLC1A2, SLC24A1, SLC2…
ENSBTAG00000032071	SYCP1							GO:0071805	potassium ion transmembrane transport	GO_BiologicalProcess-EBI-UniProt-GOA-ACAP-ARAP_05.03.2021_00h00	1.77339e-05	0.000193531	3.6309e-05	0.000133133	[6, 7, 8]	Group45	11.1702	21	[ATP1A4, ATP4A, ATP4B, CSN2, HCN4, KCNAB3, KCNE1, KCNE2, KCNH5, KCNH7, KCNK10, KCNK4, KCNV1, KEL, RNF207, SLC12A8, SLC24A1, SLC24A2, SLC24A4, SLC9A4, TRPM5]
ENSBTAG00000009365	FSCN3							GO:0006813	potassium ion transport	GO_BiologicalProcess-EBI-UniProt-GOA-ACAP-ARAP_05.03.2021_00h00	1.96395e-05	0.000211265	3.6309e-05	0.000133133	[6]	Group45	10.7843	22	[ATP1A4, ATP4A, ATP4B, CSN2, DRD2, HCN4, KCNAB3, KCNE1, KCNE2, KCNH5, KCNH7, KCNK10, KCNK4, KCNV1, KEL, RNF207, SLC12A8, SLC24A1, SLC24A2, SLC24A4, SLC9A4, TRPM5]
ENSBTAG00000031614	BOLL							GO:0015075	ion transmembrane transporter activity	GO_BiologicalProcess-EBI-UniProt-GOA-ACAP-ARAP_05.03.2021_00h00	2.53817e-05	0.000261814	3.6309e-05	0.000133133	[4, 6]	Group45	6.58153	67	[ABCB11, AQP9, ATP1A4, ATP4A, ATP6V1E2, C3H1orf194, CACNG3, CHRNA2, CHRND, CHRNG, CLIC6, CNGB1, CSN2, DRD2, GABRA5, GABRD, GABRR1, GLRA2, GRIN2A, GRIN2C, HCN4, HPX, KCNAB3, KCNE1, KCNE2, KCNH5, KCNH7, KCNK10, KCNK4, KCNV1, LOC282685, LOC514552, LOC515755, LOC525820, LOC527385, LOC789418, LRRIQ1, NOX5, OPRM1, PKD1L3, RHAG, RNF207, SCN10A, SCN5A, SCNN1B, SCNN1D, SLC11A1, SLC12A8, SLC14A2, SLC17A2, …
ENSBTAG00000025448	IZUMO4							GO:0015081	sodium ion transmembrane transporter activity	GO_BiologicalProcess-EBI-UniProt-GOA-ACAP-ARAP_05.03.2021_00h00	3.41372e-05	0.000333835	3.6309e-05	0.000133133	[7, 8, 9, 10]	Group45	11.3772	19	[ATP1A4, ATP4A, HCN4, LOC515755, SCN10A, SCN5A, SCNN1B, SCNN1D, SLC1A2, SLC24A1, SLC24A2, SLC24A4, SLC5A10, SLC5A4, SLC5A5, SLC6A13, SLC9A4, TMPRSS3, TRPM5]
ENSBTAG00000013849	RGS13							GO:0035725	sodium ion transmembrane transport	GO_BiologicalProcess-EBI-UniProt-GOA-ACAP-ARAP_05.03.2021_00h00	3.54219e-05	0.000341958	3.6309e-05	0.000133133	[6, 7, 8]	Group45	10.989	20	[ATP1A4, ATP4A, ATP4B, HCN4, LOC515755, SCN10A, SCN5A, SCNN1B, SCNN1D, SLC1A2, SLC24A1, SLC24A2, SLC24A4, SLC5A10, SLC5A4, SLC5A5, SLC6A13, SLC9A4, TMPRSS3, TRPM5]
ENSBTAG00000010881	AKAP14							GO:0098660	inorganic ion transmembrane transport	GO_BiologicalProcess-EBI-UniProt-GOA-ACAP-ARAP_05.03.2021_00h00	4.43946e-05	0.000423154	3.6309e-05	0.000133133	[4, 6]	Group45	6.91421	54	[ATP1A4, ATP4A, ATP4B, ATP6V1E2, CACNG3, CCL3, CLIC6, CSN2, DRD2, F2, GABRA5, GABRD, GABRR1, GLRA2, GRIN2A, GRIN2C, HAMP, HCN4, KCNAB3, KCNE1, KCNE2, KCNH5, KCNH7, KCNK10, KCNK4, KCNV1, KEL, LOC282685, LOC515755, LRRIQ1, NOX5, OPRM1, PKD1L3, RHAG, RNF207, SCN10A, SCN5A, SCNN1B, SCNN1D, SLC11A1, SLC12A8, SLC1A2, SLC24A1, SLC24A2, SLC24A4, SLC26A5, SLC4A1, SLC5A10, SLC5A4, SLC5A5, SLC6A13, SLC9A4, …
ENSBTAG00000002629	TEX45							GO:0046873	metal ion transmembrane transporter activity	GO_BiologicalProcess-EBI-UniProt-GOA-ACAP-ARAP_05.03.2021_00h00	4.6042e-05	0.00042802	3.6309e-05	0.000133133	[6, 7, 8, 9]	Group45	7.85124	38	[ATP1A4, ATP4A, CACNG3, CSN2, DRD2, GRIN2A, GRIN2C, HCN4, KCNAB3, KCNE1, KCNE2, KCNH5, KCNH7, KCNK10, KCNK4, KCNV1, LOC515755, LRRIQ1, OPRM1, PKD1L3, RNF207, SCN10A, SCN5A, SCNN1B, SCNN1D, SLC11A1, SLC12A8, SLC1A2, SLC24A1, SLC24A2, SLC24A4, SLC5A10, SLC5A4, SLC5A5, SLC6A13, SLC9A4, TMPRSS3, TRPM5]
ENSBTAG00000000597	TMPRSS15							GO:0055085	transmembrane transport	GO_BiologicalProcess-EBI-UniProt-GOA-ACAP-ARAP_05.03.2021_00h00	7.21235e-05	0.000638929	3.6309e-05	0.000133133	[2, 4]	Group45	6.00579	83	[ABCA4, ABCB11, ABCB4, ABCG5, ABCG8, AQP9, ATP1A4, ATP4A, ATP4B, ATP6V1E2, C3H1orf194, CACNG3, CCL3, CHRNA2, CHRND, CHRNG, CLIC6, CNGB1, CSN2, DRD2, F2, GABRA5, GABRD, GABRR1, GC, GLRA2, GRIN2A, GRIN2C, HAMP, HCN4, HPCAL4, HPX, KCNAB3, KCNE1, KCNE2, KCNH5, KCNH7, KCNK10, KCNK4, KCNV1, KEL, LOC282685, LOC514552, LOC515755, LOC517475, LOC525820, LOC527385, LOC789418, LRRIQ1, MIP, NOX5, OAZ3, OPRM1,…
ENSBTAG00000027865	gzmA							GO:0008324	cation transmembrane transporter activity	GO_BiologicalProcess-EBI-UniProt-GOA-ACAP-ARAP_05.03.2021_00h00	9.7555e-05	0.000798467	3.6309e-05	0.000133133	[5, 7]	Group45	6.87758	50	[ATP1A4, ATP4A, ATP6V1E2, CACNG3, CHRNA2, CHRND, CHRNG, CNGB1, CSN2, DRD2, GRIN2A, GRIN2C, HCN4, KCNAB3, KCNE1, KCNE2, KCNH5, KCNH7, KCNK10, KCNK4, KCNV1, LOC282685, LOC514552, LOC515755, LOC525820, LOC527385, LOC789418, LRRIQ1, NOX5, OPRM1, PKD1L3, RHAG, RNF207, SCN10A, SCN5A, SCNN1B, SCNN1D, SLC11A1, SLC12A8, SLC1A2, SLC24A1, SLC24A2, SLC24A4, SLC5A10, SLC5A4, SLC5A5, SLC6A13, SLC9A4, TMPRSS3, …
ENSBTAG00000047658	PHF7							GO:0015079	potassium ion transmembrane transporter activity	GO_BiologicalProcess-EBI-UniProt-GOA-ACAP-ARAP_05.03.2021_00h00	0.000110449	0.000884767	3.6309e-05	0.000133133	[7, 8, 9, 10]	Group45	10.4396	19	[ATP1A4, ATP4A, CSN2, HCN4, KCNAB3, KCNE1, KCNE2, KCNH5, KCNH7, KCNK10, KCNK4, KCNV1, RNF207, SLC12A8, SLC24A1, SLC24A2, SLC24A4, SLC9A4, TRPM5]
ENSBTAG00000001322	SAXO1							GO:0022853	active ion transmembrane transporter activity	GO_BiologicalProcess-EBI-UniProt-GOA-ACAP-ARAP_05.03.2021_00h00	0.000118804	0.00094168	3.6309e-05	0.000133133	[5, 7]	Group45	10.3825	19	[ABCB11, ATP1A4, ATP4A, LOC515755, SLC11A1, SLC12A8, SLC1A2, SLC24A1, SLC24A2, SLC24A4, SLC26A5, SLC4A1, SLC5A10, SLC5A4, SLC5A5, SLC6A13, SLC9A4, SLCO1B3, SLCO6A1]
ENSBTAG00000024075	SLC9A4							GO:0098655	cation transmembrane transport	GO_BiologicalProcess-EBI-UniProt-GOA-ACAP-ARAP_05.03.2021_00h00	0.000124333	0.000975233	3.6309e-05	0.000133133	[4, 6]	Group45	6.61058	55	[ATP1A4, ATP4A, ATP4B, ATP6V1E2, CACNG3, CCL3, CHRNA2, CHRND, CHRNG, CNGB1, CSN2, DRD2, F2, GRIN2A, GRIN2C, HAMP, HCN4, KCNAB3, KCNE1, KCNE2, KCNH5, KCNH7, KCNK10, KCNK4, KCNV1, KEL, LOC282685, LOC514552, LOC515755, LOC525820, LOC527385, LOC789418, LRRIQ1, NOX5, OPRM1, PKD1L3, RHAG, RNF207, SCN10A, SCN5A, SCNN1B, SCNN1D, SLC11A1, SLC12A8, SLC1A2, SLC24A1, SLC24A2, SLC24A4, SLC5A10, SLC5A4, SLC5A5…
ENSBTAG00000004362	SERPINC1							GO:0055065	metal ion homeostasis	GO_BiologicalProcess-EBI-UniProt-GOA-ACAP-ARAP_05.03.2021_00h00	0.00014159	0.00108793	3.6309e-05	0.000133133	[7]	Group45	7.59494	36	[ACKR2, ATP13A5, ATP1A4, ATP4A, ATP4B, CALCA, CALCB, CASR, CCL3, CCR9, CORIN, DRD2, F2, FATE1, GHRL, GPR6, GRIN2A, GRIN2C, HAMP, HEPHL1, HPX, KEL, KNG1, NOX5, OPRM1, SCNN1B, SLC11A1, SLC12A8, SLC24A1, SLC24A2, SLC24A4, SLC9A4, TF, TFR2, TMPRSS3, TMPRSS6]
ENSBTAG00000013977	PRSS38							GO:0022803	passive transmembrane transporter activity	GO_BiologicalProcess-EBI-UniProt-GOA-ACAP-ARAP_05.03.2021_00h00	0.000175045	0.00129224	3.6309e-05	0.000133133	[4, 6]	Group45	7.16783	41	[AQP9, CACNG3, CHRNA2, CHRND, CHRNG, CLIC6, CNGB1, CSN2, DRD2, GABRA5, GABRD, GABRR1, GLRA2, GRIN2A, GRIN2C, HCN4, HPCAL4, KCNAB3, KCNE1, KCNE2, KCNH5, KCNH7, KCNK10, KCNK4, KCNV1, LRRIQ1, MIP, NOX5, OPRM1, PKD1L3, RHAG, RNF207, SCN10A, SCN5A, SCNN1B, SCNN1D, SLC24A1, SLC24A2, SLC24A4, TMPRSS3, TRPM5]
ENSBTAG00000021284	RSPH1							GO:0015267	channel activity	GO_BiologicalProcess-EBI-UniProt-GOA-ACAP-ARAP_05.03.2021_00h00	0.000175045	0.00129224	3.6309e-05	0.000133133	[5, 7]	Group45	7.16783	41	[AQP9, CACNG3, CHRNA2, CHRND, CHRNG, CLIC6, CNGB1, CSN2, DRD2, GABRA5, GABRD, GABRR1, GLRA2, GRIN2A, GRIN2C, HCN4, HPCAL4, KCNAB3, KCNE1, KCNE2, KCNH5, KCNH7, KCNK10, KCNK4, KCNV1, LRRIQ1, MIP, NOX5, OPRM1, PKD1L3, RHAG, RNF207, SCN10A, SCN5A, SCNN1B, SCNN1D, SLC24A1, SLC24A2, SLC24A4, TMPRSS3, TRPM5]
ENSBTAG00000026751	CFAP65							GO:0022890	inorganic cation transmembrane transporter activity	GO_BiologicalProcess-EBI-UniProt-GOA-ACAP-ARAP_05.03.2021_00h00	0.000180187	0.00130462	3.6309e-05	0.000133133	[5, 6, 7, 8]	Group45	6.88623	46	[ATP1A4, ATP4A, ATP6V1E2, CACNG3, CHRNA2, CHRND, CHRNG, CNGB1, CSN2, DRD2, GRIN2A, GRIN2C, HCN4, KCNAB3, KCNE1, KCNE2, KCNH5, KCNH7, KCNK10, KCNK4, KCNV1, LOC282685, LOC515755, LRRIQ1, NOX5, OPRM1, PKD1L3, RHAG, RNF207, SCN10A, SCN5A, SCNN1B, SCNN1D, SLC11A1, SLC12A8, SLC1A2, SLC24A1, SLC24A2, SLC24A4, SLC5A10, SLC5A4, SLC5A5, SLC6A13, SLC9A4, TMPRSS3, TRPM5]
ENSBTAG00000016937	C7H19orf67							GO:0098662	inorganic cation transmembrane transport	GO_BiologicalProcess-EBI-UniProt-GOA-ACAP-ARAP_05.03.2021_00h00	0.000178461	0.00130467	3.6309e-05	0.000133133	[5, 7]	Group45	6.84134	47	[ATP1A4, ATP4A, ATP4B, ATP6V1E2, CACNG3, CCL3, CSN2, DRD2, F2, GRIN2A, GRIN2C, HAMP, HCN4, KCNAB3, KCNE1, KCNE2, KCNH5, KCNH7, KCNK10, KCNK4, KCNV1, KEL, LOC282685, LOC515755, LRRIQ1, NOX5, OPRM1, PKD1L3, RHAG, RNF207, SCN10A, SCN5A, SCNN1B, SCNN1D, SLC11A1, SLC12A8, SLC1A2, SLC24A1, SLC24A2, SLC24A4, SLC5A10, SLC5A4, SLC5A5, SLC6A13, SLC9A4, TMPRSS3, TRPM5]
ENSBTAG00000019031	PLPPR4							GO:0022804	active transmembrane transporter activity	GO_BiologicalProcess-EBI-UniProt-GOA-ACAP-ARAP_05.03.2021_00h00	0.000190591	0.00136681	3.6309e-05	0.000133133	[4, 6]	Group45	8.7108	25	[ABCA4, ABCB11, ABCB4, ABCG5, ABCG8, ATP1A4, ATP4A, LOC515755, SLC11A1, SLC12A8, SLC17A2, SLC17A6, SLC1A2, SLC24A1, SLC24A2, SLC24A4, SLC26A5, SLC4A1, SLC5A10, SLC5A4, SLC5A5, SLC6A13, SLC9A4, SLCO1B3, SLCO6A1]
ENSBTAG00000001628	SLFNL1							GO:0030001	metal ion transport	GO_BiologicalProcess-EBI-UniProt-GOA-ACAP-ARAP_05.03.2021_00h00	0.000210466	0.00148113	3.6309e-05	0.000133133	[6]	Group45	6.99187	43	[ATP1A4, ATP4A, ATP4B, CACNG3, CASR, CCL3, CSN2, DRD2, F2, GRIN2A, GRIN2C, GRM6, HCN4, KCNAB3, KCNE1, KCNE2, KCNH5, KCNH7, KCNK10, KCNK4, KCNV1, LOC515755, LRRIQ1, OPRM1, PKD1L3, RNF207, SCN10A, SCN5A, SCNN1B, SCNN1D, SLC11A1, SLC12A8, SLC1A2, SLC24A1, SLC24A2, SLC24A4, SLC5A10, SLC5A4, SLC5A5, SLC6A13, SLC9A4, TMPRSS3, TRPM5]
ENSBTAG00000033464	SPA17							GO:0005261	cation channel activity	GO_BiologicalProcess-EBI-UniProt-GOA-ACAP-ARAP_05.03.2021_00h00	0.000310084	0.00208476	3.6309e-05	0.000133133	[6, 7, 8, 9]	Group45	7.61905	32	[CACNG3, CHRNA2, CHRND, CHRNG, CNGB1, CSN2, DRD2, GRIN2A, GRIN2C, HCN4, KCNAB3, KCNE1, KCNE2, KCNH5, KCNH7, KCNK10, KCNK4, KCNV1, LRRIQ1, NOX5, OPRM1, PKD1L3, RNF207, SCN10A, SCN5A, SCNN1B, SCNN1D, SLC24A1, SLC24A2, SLC24A4, TMPRSS3, TRPM5]
ENSBTAG00000046768	IGFBP1							GO:0034220	ion transmembrane transport	GO_BiologicalProcess-EBI-UniProt-GOA-ACAP-ARAP_05.03.2021_00h00	0.000376649	0.00242407	3.6309e-05	0.000133133	[3, 5]	Group45	5.88235	73	[ABCB11, AQP9, ATP1A4, ATP4A, ATP4B, ATP6V1E2, C3H1orf194, CACNG3, CCL3, CHRNA2, CHRND, CHRNG, CLIC6, CNGB1, CSN2, DRD2, F2, GABRA5, GABRD, GABRR1, GLRA2, GRIN2A, GRIN2C, HAMP, HCN4, HPX, KCNAB3, KCNE1, KCNE2, KCNH5, KCNH7, KCNK10, KCNK4, KCNV1, KEL, LOC282685, LOC514552, LOC515755, LOC525820, LOC527385, LOC789418, LRRIQ1, NOX5, OAZ3, OPRM1, PKD1L3, RHAG, RNF207, SCN10A, SCN5A, SCNN1B, SCNN1D, SL…
ENSBTAG00000046699	STAT4							GO:0050801	ion homeostasis	GO_BiologicalProcess-EBI-UniProt-GOA-ACAP-ARAP_05.03.2021_00h00	0.000372129	0.00243663	3.6309e-05	0.000133133	[5]	Group45	6.96864	40	[ACKR2, ATP13A5, ATP1A4, ATP4A, ATP4B, CALCA, CALCB, CASR, CCL3, CCR9, CORIN, DRD2, F2, FATE1, GHRL, GPR6, GRIN2A, GRIN2C, HAMP, HCN4, HEPHL1, HPX, KEL, KNG1, NOX5, OPRM1, RHAG, SCN5A, SCNN1B, SLC11A1, SLC12A8, SLC24A1, SLC24A2, SLC24A4, SLC4A1, SLC9A4, TF, TFR2, TMPRSS3, TMPRSS6]
ENSBTAG00000054233	FCRL4							GO:0099529	neurotransmitter receptor activity involved in regulation of postsynaptic membrane potential	GO_BiologicalProcess-EBI-UniProt-GOA-ACAP-ARAP_05.03.2021_00h00	0.000393583	0.0025116	3.6309e-05	0.000133133	[5, 6, 7, 8, 9, 10]	Group45	17.3913	8	[CHRM1, CHRNA2, CHRND, CHRNG, GABRA5, GABRD, GLRA2, GRIN2C]
ENSBTAG00000010278	STPG1							GO:0006873	cellular ion homeostasis	GO_BiologicalProcess-EBI-UniProt-GOA-ACAP-ARAP_05.03.2021_00h00	0.000455319	0.00276496	3.6309e-05	0.000133133	[4, 6]	Group45	7.2165	35	[ACKR2, ATP13A5, ATP1A4, ATP4A, ATP4B, CALCA, CALCB, CASR, CCL3, CCR9, DRD2, F2, FATE1, GHRL, GPR6, GRIN2A, GRIN2C, HAMP, HEPHL1, HPX, KEL, KNG1, NOX5, OPRM1, RHAG, SLC11A1, SLC24A1, SLC24A2, SLC24A4, SLC4A1, SLC9A4, TF, TFR2, TMPRSS3, TMPRSS6]
ENSBTAG00000008644	KCNK4							GO:0005216	ion channel activity	GO_BiologicalProcess-EBI-UniProt-GOA-ACAP-ARAP_05.03.2021_00h00	0.000444826	0.00276821	3.6309e-05	0.000133133	[5, 6, 7, 8]	Group45	7.08812	37	[CACNG3, CHRNA2, CHRND, CHRNG, CLIC6, CNGB1, CSN2, DRD2, GABRA5, GABRD, GABRR1, GLRA2, GRIN2A, GRIN2C, HCN4, KCNAB3, KCNE1, KCNE2, KCNH5, KCNH7, KCNK10, KCNK4, KCNV1, LRRIQ1, NOX5, OPRM1, PKD1L3, RNF207, SCN10A, SCN5A, SCNN1B, SCNN1D, SLC24A1, SLC24A2, SLC24A4, TMPRSS3, TRPM5]
ENSBTAG00000018771	DNAAF1							GO:0030003	cellular cation homeostasis	GO_BiologicalProcess-EBI-UniProt-GOA-ACAP-ARAP_05.03.2021_00h00	0.0006085	0.00355194	3.6309e-05	0.000133133	[5, 7]	Group45	7.173	34	[ACKR2, ATP13A5, ATP1A4, ATP4A, ATP4B, CALCA, CALCB, CASR, CCL3, CCR9, DRD2, F2, FATE1, GHRL, GPR6, GRIN2A, GRIN2C, HAMP, HEPHL1, HPX, KEL, KNG1, NOX5, OPRM1, SLC11A1, SLC24A1, SLC24A2, SLC24A4, SLC4A1, SLC9A4, TF, TFR2, TMPRSS3, TMPRSS6]
ENSBTAG00000000690	THEM5							GO:0015276	ligand-gated ion channel activity	GO_BiologicalProcess-EBI-UniProt-GOA-ACAP-ARAP_05.03.2021_00h00	0.000661465	0.00374499	3.6309e-05	0.000133133	[6, 7, 8, 9, 10]	Group45	9.60452	17	[CACNG3, CHRNA2, CHRND, CHRNG, CNGB1, GABRA5, GABRD, GABRR1, GLRA2, GRIN2A, GRIN2C, HCN4, KCNE2, OPRM1, SCNN1B, SCNN1D, TRPM5]
ENSBTAG00000009332	TTLL6							GO:0022834	ligand-gated channel activity	GO_BiologicalProcess-EBI-UniProt-GOA-ACAP-ARAP_05.03.2021_00h00	0.000661465	0.00374499	3.6309e-05	0.000133133	[7, 9]	Group45	9.60452	17	[CACNG3, CHRNA2, CHRND, CHRNG, CNGB1, GABRA5, GABRD, GABRR1, GLRA2, GRIN2A, GRIN2C, HCN4, KCNE2, OPRM1, SCNN1B, SCNN1D, TRPM5]
ENSBTAG00000049566	DNAH6							GO:0055080	cation homeostasis	GO_BiologicalProcess-EBI-UniProt-GOA-ACAP-ARAP_05.03.2021_00h00	0.000657063	0.00374824	3.6309e-05	0.000133133	[6]	Group45	6.94184	37	[ACKR2, ATP13A5, ATP1A4, ATP4A, ATP4B, CALCA, CALCB, CASR, CCL3, CCR9, CORIN, DRD2, F2, FATE1, GHRL, GPR6, GRIN2A, GRIN2C, HAMP, HEPHL1, HPX, KEL, KNG1, NOX5, OPRM1, SCNN1B, SLC11A1, SLC12A8, SLC24A1, SLC24A2, SLC24A4, SLC4A1, SLC9A4, TF, TFR2, TMPRSS3, TMPRSS6]
ENSBTAG00000013717	PRAP1							GO:0008509	anion transmembrane transporter activity	GO_BiologicalProcess-EBI-UniProt-GOA-ACAP-ARAP_05.03.2021_00h00	0.000692038	0.00388884	3.6309e-05	0.000133133	[5, 7]	Group45	7.27273	32	[ABCB11, AQP9, C3H1orf194, CLIC6, GABRA5, GABRD, GABRR1, GLRA2, HPX, LOC514552, LOC515755, LOC525820, LOC527385, LOC789418, SLC12A8, SLC14A2, SLC17A2, SLC17A6, SLC1A2, SLC24A1, SLC24A2, SLC24A4, SLC26A5, SLC38A11, SLC4A1, SLC5A10, SLC5A4, SLC5A5, SLC6A13, SLC9A4, SLCO1B3, SLCO6A1]
ENSBTAG00000021707	MYBPC3							GO:0098771	inorganic ion homeostasis	GO_BiologicalProcess-EBI-UniProt-GOA-ACAP-ARAP_05.03.2021_00h00	0.000863427	0.00464401	3.6309e-05	0.000133133	[6]	Group45	6.83919	37	[ACKR2, ATP13A5, ATP1A4, ATP4A, ATP4B, CALCA, CALCB, CASR, CCL3, CCR9, CORIN, DRD2, F2, FATE1, GHRL, GPR6, GRIN2A, GRIN2C, HAMP, HEPHL1, HPX, KEL, KNG1, NOX5, OPRM1, SCNN1B, SLC11A1, SLC12A8, SLC24A1, SLC24A2, SLC24A4, SLC4A1, SLC9A4, TF, TFR2, TMPRSS3, TMPRSS6]
ENSBTAG00000034905	TMBIM7							GO:0055082	cellular chemical homeostasis	GO_BiologicalProcess-EBI-UniProt-GOA-ACAP-ARAP_05.03.2021_00h00	0.00103898	0.00535859	3.6309e-05	0.000133133	[3, 5]	Group45	6.71378	38	[ACKR2, AGER, ATP13A5, ATP1A4, ATP4A, ATP4B, CALCA, CALCB, CASR, CCL3, CCR9, DRD2, F2, FATE1, GHRL, GPR6, GRIN2A, GRIN2C, HAMP, HEPHL1, HPX, KEL, KNG1, NOX5, OPRM1, PDX1, RFX6, RHAG, SLC11A1, SLC24A1, SLC24A2, SLC24A4, SLC4A1, SLC9A4, TF, TFR2, TMPRSS3, TMPRSS6]
ENSBTAG00000008906	PCP2							GO:0098657	import into cell	GO_BiologicalProcess-EBI-UniProt-GOA-ACAP-ARAP_05.03.2021_00h00	0.00105812	0.00542018	3.6309e-05	0.000133133	[4]	Group45	8.95522	18	[ATP1A4, ATP4A, ATP4B, CACNG3, DRD2, HCN4, KCNE2, LOC514552, LOC525820, LOC527385, LOC789418, NOX5, SLC12A8, SLC1A2, SLC24A2, SLC6A13, SLC9A4, TFR2]
ENSBTAG00000010688	CSTA							GO:0022836	gated channel activity	GO_BiologicalProcess-EBI-UniProt-GOA-ACAP-ARAP_05.03.2021_00h00	0.00106809	0.00543427	3.6309e-05	0.000133133	[6, 8]	Group45	7.42706	28	[CACNG3, CHRNA2, CHRND, CHRNG, CLIC6, CNGB1, DRD2, GABRA5, GABRD, GABRR1, GLRA2, GRIN2A, GRIN2C, HCN4, KCNAB3, KCNE1, KCNE2, KCNH5, KCNH7, KCNK4, KCNV1, OPRM1, RNF207, SCN10A, SCN5A, SCNN1B, SCNN1D, TRPM5]
ENSBTAG00000010501	SELENOV							GO:0098739	import across plasma membrane	GO_BiologicalProcess-EBI-UniProt-GOA-ACAP-ARAP_05.03.2021_00h00	0.00139849	0.00692805	3.6309e-05	0.000133133	[3, 5]	Group45	9.92908	14	[ATP1A4, ATP4A, ATP4B, HCN4, KCNE2, LOC514552, LOC525820, LOC527385, LOC789418, SLC12A8, SLC1A2, SLC24A2, SLC6A13, SLC9A4]
ENSBTAG00000020102	EPHA8							GO:1904315	transmitter-gated ion channel activity involved in regulation of postsynaptic membrane potential	GO_BiologicalProcess-EBI-UniProt-GOA-ACAP-ARAP_05.03.2021_00h00	0.0015637	0.0074998	3.6309e-05	0.000133133	[6, 7, 8, 9, 10, 11, 12, 13]	Group45	15.9091	7	[CHRNA2, CHRND, CHRNG, GABRA5, GABRD, GLRA2, GRIN2C]
ENSBTAG00000024947	TCAM1							GO:0019725	cellular homeostasis	GO_BiologicalProcess-EBI-UniProt-GOA-ACAP-ARAP_05.03.2021_00h00	0.00163311	0.00778311	3.6309e-05	0.000133133	[2, 4]	Group45	6.40625	41	[ACKR2, AGER, ATP13A5, ATP1A4, ATP4A, ATP4B, CALCA, CALCB, CASR, CCL3, CCR9, DRD2, F2, FATE1, GHRL, GPR6, GRIN2A, GRIN2C, HAMP, HEPHL1, HPX, KEL, KNG1, NOX5, OPRM1, PDX1, PLG, RFX6, RHAG, SLC11A1, SLC12A8, SLC24A1, SLC24A2, SLC24A4, SLC4A1, SLC9A4, TF, TFR2, TMPRSS3, TMPRSS6, TXNDC8]
ENSBTAG00000015150	IL12A							GO:0015291	secondary active transmembrane transporter activity	GO_BiologicalProcess-EBI-UniProt-GOA-ACAP-ARAP_05.03.2021_00h00	0.00203164	0.00927167	3.6309e-05	0.000133133	[5, 7]	Group45	8.4507	18	[LOC515755, SLC11A1, SLC12A8, SLC17A2, SLC17A6, SLC1A2, SLC24A1, SLC24A2, SLC24A4, SLC26A5, SLC4A1, SLC5A10, SLC5A4, SLC5A5, SLC6A13, SLC9A4, SLCO1B3, SLCO6A1]
ENSBTAG00000025250	CCL3							GO:0005230	extracellular ligand-gated ion channel activity	GO_BiologicalProcess-EBI-UniProt-GOA-ACAP-ARAP_05.03.2021_00h00	0.00268903	0.0115705	3.6309e-05	0.000133133	[7, 8, 9, 10, 11]	Group45	10.5769	11	[CACNG3, CHRNA2, CHRND, CHRNG, GABRA5, GABRD, GABRR1, GLRA2, GRIN2A, GRIN2C, OPRM1]
ENSBTAG00000018473	MARCO							GO:0022824	transmitter-gated ion channel activity	GO_BiologicalProcess-EBI-UniProt-GOA-ACAP-ARAP_05.03.2021_00h00	0.0028833	0.0123359	3.6309e-05	0.000133133	[8, 9, 10, 11, 12]	Group45	11.1111	10	[CACNG3, CHRNA2, CHRND, CHRNG, GABRA5, GABRD, GLRA2, GRIN2A, GRIN2C, OPRM1]
ENSBTAG00000052073	SPATA17							GO:0022835	transmitter-gated channel activity	GO_BiologicalProcess-EBI-UniProt-GOA-ACAP-ARAP_05.03.2021_00h00	0.0028833	0.0123359	3.6309e-05	0.000133133	[8, 10]	Group45	11.1111	10	[CACNG3, CHRNA2, CHRND, CHRNG, GABRA5, GABRD, GLRA2, GRIN2A, GRIN2C, OPRM1]
ENSBTAG00000003184	GATA1							GO:0042391	regulation of membrane potential	GO_BiologicalProcess-EBI-UniProt-GOA-ACAP-ARAP_05.03.2021_00h00	0.00356002	0.0144123	3.6309e-05	0.000133133	[3]	Group45	7.30159	23	[ATP1A4, CBLN1, CHRM1, CHRNA2, CHRND, CHRNG, GABRA5, GABRD, GLRA2, GRIN2A, GRIN2C, HCN4, KCNE1, KCNE2, KCNH5, KCNH7, KCNK10, KCNK4, NTSR2, RNF207, SCN10A, SCN5A, SLC26A5]
ENSBTAG00000000259	CHIA							GO:0060307	regulation of ventricular cardiac muscle cell membrane repolarization	GO_BiologicalProcess-EBI-UniProt-GOA-ACAP-ARAP_05.03.2021_00h00	0.00381546	0.0153638	3.6309e-05	0.000133133	[6, 7, 8, 9]	Group45	23.5294	4	[KCNE1, KCNE2, RNF207, SCN5A]
ENSBTAG00000013989	JHY							GO:0015171	amino acid transmembrane transporter activity	GO_BiologicalProcess-EBI-UniProt-GOA-ACAP-ARAP_05.03.2021_00h00	0.00423256	0.0166865	3.6309e-05	0.000133133	[6, 7, 8, 10, 11]	Group45	11.25	9	[LOC514552, LOC515755, LOC525820, LOC527385, LOC789418, SLC17A6, SLC1A2, SLC38A11, SLC6A13]
ENSBTAG00000030325	TEX52							GO:0060078	regulation of postsynaptic membrane potential	GO_BiologicalProcess-EBI-UniProt-GOA-ACAP-ARAP_05.03.2021_00h00	0.00427453	0.0167642	3.6309e-05	0.000133133	[4]	Group45	10.5263	10	[CBLN1, CHRM1, CHRNA2, CHRND, CHRNG, GABRA5, GABRD, GLRA2, GRIN2A, GRIN2C]
ENSBTAG00000017131	AFP							GO:0099094	ligand-gated cation channel activity	GO_BiologicalProcess-EBI-UniProt-GOA-ACAP-ARAP_05.03.2021_00h00	0.00441041	0.0169441	3.6309e-05	0.000133133	[7, 8, 9, 10, 11]	Group45	9.09091	13	[CACNG3, CHRNA2, CHRND, CHRNG, CNGB1, GRIN2A, GRIN2C, HCN4, KCNE2, OPRM1, SCNN1B, SCNN1D, TRPM5]
ENSBTAG00000037815	HBE1							GO:0015491	cation:cation antiporter activity	GO_BiologicalProcess-EBI-UniProt-GOA-ACAP-ARAP_05.03.2021_00h00	0.00513091	0.0192218	3.6309e-05	0.000133133	[7, 8, 9, 10]	Group45	17.2414	5	[SLC11A1, SLC24A1, SLC24A2, SLC24A4, SLC9A4]
ENSBTAG00000024044	CDKL4							GO:0098960	postsynaptic neurotransmitter receptor activity	GO_BiologicalProcess-EBI-UniProt-GOA-ACAP-ARAP_05.03.2021_00h00	0.00584907	0.0213803	3.6309e-05	0.000133133	[5, 6, 7, 8, 9]	Group45	10.7143	9	[CHRM1, CHRNA2, CHRND, CHRNG, DRD2, GABRA5, GABRD, GLRA2, GRIN2C]
ENSBTAG00000013638	IQCH							GO:0099623	regulation of cardiac muscle cell membrane repolarization	GO_BiologicalProcess-EBI-UniProt-GOA-ACAP-ARAP_05.03.2021_00h00	0.00583624	0.0214375	3.6309e-05	0.000133133	[5, 6, 7, 8]	Group45	21.0526	4	[KCNE1, KCNE2, RNF207, SCN5A]
ENSBTAG00000019863	CCDC70							GO:0022843	voltage-gated cation channel activity	GO_BiologicalProcess-EBI-UniProt-GOA-ACAP-ARAP_05.03.2021_00h00	0.00621841	0.0222974	3.6309e-05	0.000133133	[6, 7, 8, 9, 10, 11]	Group45	8.43373	14	[CACNG3, DRD2, GRIN2A, GRIN2C, HCN4, KCNAB3, KCNE1, KCNE2, KCNH5, KCNH7, KCNV1, OPRM1, RNF207, SCN5A]
ENSBTAG00000046911	SCN10A							GO:0005244	voltage-gated ion channel activity	GO_BiologicalProcess-EBI-UniProt-GOA-ACAP-ARAP_05.03.2021_00h00	0.00685576	0.0242365	3.6309e-05	0.000133133	[5, 7, 8, 10]	Group45	7.88177	16	[CACNG3, CLIC6, DRD2, GRIN2A, GRIN2C, HCN4, KCNAB3, KCNE1, KCNE2, KCNH5, KCNH7, KCNV1, OPRM1, RNF207, SCN10A, SCN5A]
ENSBTAG00000003369	SYT12							GO:0099625	ventricular cardiac muscle cell membrane repolarization	GO_BiologicalProcess-EBI-UniProt-GOA-ACAP-ARAP_05.03.2021_00h00	0.00707071	0.0248797	3.6309e-05	0.000133133	[5, 6, 8]	Group45	20	4	[KCNE1, KCNE2, RNF207, SCN5A]
ENSBTAG00000033429	FAM229B							GO:0022832	voltage-gated channel activity	GO_BiologicalProcess-EBI-UniProt-GOA-ACAP-ARAP_05.03.2021_00h00	0.00717636	0.025134	3.6309e-05	0.000133133	[7, 9]	Group45	7.84314	16	[CACNG3, CLIC6, DRD2, GRIN2A, GRIN2C, HCN4, KCNAB3, KCNE1, KCNE2, KCNH5, KCNH7, KCNV1, OPRM1, RNF207, SCN10A, SCN5A]
ENSBTAG00000027562	C15H11orf94							GO:1990573	potassium ion import across plasma membrane	GO_BiologicalProcess-EBI-UniProt-GOA-ACAP-ARAP_05.03.2021_00h00	0.00732127	0.0254051	3.6309e-05	0.000133133	[6, 7, 8, 9]	Group45	13.6364	6	[ATP1A4, ATP4A, ATP4B, HCN4, KCNE2, SLC12A8]
ENSBTAG00000009075	RNF207							GO:0015298	solute:cation antiporter activity	GO_BiologicalProcess-EBI-UniProt-GOA-ACAP-ARAP_05.03.2021_00h00	0.00900875	0.0301493	3.6309e-05	0.000133133	[6, 7, 8, 9]	Group45	15.1515	5	[SLC11A1, SLC24A1, SLC24A2, SLC24A4, SLC9A4]
ENSBTAG00000011080	TLX1							GO:0060306	regulation of membrane repolarization	GO_BiologicalProcess-EBI-UniProt-GOA-ACAP-ARAP_05.03.2021_00h00	0.0100296	0.0332701	3.6309e-05	0.000133133	[4, 5, 6, 7]	Group45	18.1818	4	[KCNE1, KCNE2, RNF207, SCN5A]
ENSBTAG00000047655	SERPINA7							GO:0005267	potassium channel activity	GO_BiologicalProcess-EBI-UniProt-GOA-ACAP-ARAP_05.03.2021_00h00	0.010133	0.0334654	3.6309e-05	0.000133133	[7, 8, 9, 10, 11]	Group45	8.51064	12	[CSN2, HCN4, KCNAB3, KCNE1, KCNE2, KCNH5, KCNH7, KCNK10, KCNK4, KCNV1, RNF207, TRPM5]
ENSBTAG00000021408	FMO1							GO:0005283	amino acid:sodium symporter activity	GO_BiologicalProcess-EBI-UniProt-GOA-ACAP-ARAP_05.03.2021_00h00	0.0103552	0.0339019	3.6309e-05	0.000133133	[8, 9, 10, 11, 12, 13]	Group45	25	3	[LOC515755, SLC1A2, SLC6A13]
ENSBTAG00000001265	HRG							GO:0003333	amino acid transmembrane transport	GO_BiologicalProcess-EBI-UniProt-GOA-ACAP-ARAP_05.03.2021_00h00	0.0104691	0.0341266	3.6309e-05	0.000133133	[6, 7, 9, 10]	Group45	9.78261	9	[LOC514552, LOC515755, LOC525820, LOC527385, LOC789418, SLC17A6, SLC1A2, SLC38A11, SLC6A13]
ENSBTAG00000017531	FETUB							GO:0002027	regulation of heart rate	GO_BiologicalProcess-EBI-UniProt-GOA-ACAP-ARAP_05.03.2021_00h00	0.0118684	0.0378683	3.6309e-05	0.000133133	[3, 6, 7]	Group45	11.1111	7	[DRD2, HCN4, KCNE1, KCNE2, MYH6, SCN5A, TNNI3K]
ENSBTAG00000011439	EPB42							GO:0086005	ventricular cardiac muscle cell action potential	GO_BiologicalProcess-EBI-UniProt-GOA-ACAP-ARAP_05.03.2021_00h00	0.0117691	0.0378722	3.6309e-05	0.000133133	[7, 9]	Group45	17.3913	4	[KCNE1, KCNE2, RNF207, SCN5A]
ENSBTAG00000051843	bta-mir-2437							GO:0099565	chemical synaptic transmission, postsynaptic	GO_BiologicalProcess-EBI-UniProt-GOA-ACAP-ARAP_05.03.2021_00h00	0.0119402	0.0379367	3.6309e-05	0.000133133	[4, 5, 6, 7, 8]	Group45	8.66142	11	[CBLN1, CHRM1, CHRNA2, CHRND, CHRNG, DRD2, GABRA5, GABRD, GLRA2, GRIN2A, GRIN2C]
ENSBTAG00000020409	SPATC1L							GO:0005262	calcium channel activity	GO_BiologicalProcess-EBI-UniProt-GOA-ACAP-ARAP_05.03.2021_00h00	0.0118578	0.0379954	3.6309e-05	0.000133133	[7, 8, 9, 10, 11]	Group45	8.33333	12	[CACNG3, DRD2, GRIN2A, GRIN2C, LRRIQ1, OPRM1, PKD1L3, SCN5A, SLC24A1, SLC24A2, SLC24A4, TRPM5]
ENSBTAG00000051638	C8orf88							GO:0005272	sodium channel activity	GO_BiologicalProcess-EBI-UniProt-GOA-ACAP-ARAP_05.03.2021_00h00	0.0128857	0.0397662	3.6309e-05	0.000133133	[7, 8, 9, 10, 11]	Group45	10.9375	7	[HCN4, SCN10A, SCN5A, SCNN1B, SCNN1D, TMPRSS3, TRPM5]
ENSBTAG00000034189	ADH1C							GO:0099622	cardiac muscle cell membrane repolarization	GO_BiologicalProcess-EBI-UniProt-GOA-ACAP-ARAP_05.03.2021_00h00	0.0136907	0.041402	3.6309e-05	0.000133133	[4, 5, 7]	Group45	16.6667	4	[KCNE1, KCNE2, RNF207, SCN5A]
ENSBTAG00000021632	MSRA							GO:0046943	carboxylic acid transmembrane transporter activity	GO_BiologicalProcess-EBI-UniProt-GOA-ACAP-ARAP_05.03.2021_00h00	0.0137999	0.0415653	3.6309e-05	0.000133133	[5, 7, 9, 10]	Group45	8.16327	12	[ABCB11, LOC514552, LOC515755, LOC525820, LOC527385, LOC789418, SLC17A6, SLC1A2, SLC26A5, SLC38A11, SLC6A13, SLCO1B3]
ENSBTAG00000011910	STK33							GO:0060079	excitatory postsynaptic potential	GO_BiologicalProcess-EBI-UniProt-GOA-ACAP-ARAP_05.03.2021_00h00	0.0139642	0.0417264	3.6309e-05	0.000133133	[5, 6, 7, 8, 9]	Group45	10.7692	7	[CBLN1, CHRNA2, CHRND, CHRNG, GLRA2, GRIN2A, GRIN2C]
ENSBTAG00000012601	TEKT4							GO:0006865	amino acid transport	GO_BiologicalProcess-EBI-UniProt-GOA-ACAP-ARAP_05.03.2021_00h00	0.0140246	0.0417411	3.6309e-05	0.000133133	[5, 8]	Group45	8.84956	10	[LOC514552, LOC515755, LOC525820, LOC527385, LOC789418, SLC11A1, SLC17A6, SLC1A2, SLC38A11, SLC6A13]
ENSBTAG00000044068	VWC2							GO:0099587	inorganic ion import across plasma membrane	GO_BiologicalProcess-EBI-UniProt-GOA-ACAP-ARAP_05.03.2021_00h00	0.0145662	0.0430132	3.6309e-05	0.000133133	[4, 5, 6, 7]	Group45	9.87654	8	[ATP1A4, ATP4A, ATP4B, HCN4, KCNE2, SLC12A8, SLC24A2, SLC9A4]
ENSBTAG00000009212	APOA2							GO:0098659	inorganic cation import across plasma membrane	GO_BiologicalProcess-EBI-UniProt-GOA-ACAP-ARAP_05.03.2021_00h00	0.0145662	0.0430132	3.6309e-05	0.000133133	[5, 6, 7, 8]	Group45	9.87654	8	[ATP1A4, ATP4A, ATP4B, HCN4, KCNE2, SLC12A8, SLC24A2, SLC9A4]
ENSBTAG00000002066	MYL7							GO:0005342	organic acid transmembrane transporter activity	GO_BiologicalProcess-EBI-UniProt-GOA-ACAP-ARAP_05.03.2021_00h00	0.0152234	0.0446039	3.6309e-05	0.000133133	[6, 8, 9]	Group45	8.05369	12	[ABCB11, LOC514552, LOC515755, LOC525820, LOC527385, LOC789418, SLC17A6, SLC1A2, SLC26A5, SLC38A11, SLC6A13, SLCO1B3]
ENSBTAG00000008005	DRC7							GO:0015293	symporter activity	GO_BiologicalProcess-EBI-UniProt-GOA-ACAP-ARAP_05.03.2021_00h00	0.0175387	0.0498365	3.6309e-05	0.000133133	[6, 8]	Group45	8.54701	10	[LOC515755, SLC12A8, SLC17A2, SLC17A6, SLC1A2, SLC24A1, SLC5A10, SLC5A4, SLC5A5, SLC6A13]
ENSBTAG00000013239	CAPN12							GO:0022600	digestive system process	GO_BiologicalProcess-EBI-UniProt-GOA-ACAP-ARAP_05.03.2021_00h00	5.0038e-05	0.000453959	4.57868e-05	0.000134308	[3]	Group16	16.6667	11	[ABCG5, ABCG8, APOA2, APOA4, CHRM1, GHRL, HAMP, NEUROD1, SLC9A4, TFF1, TFF2]
ENSBTAG00000040293	RAG1							GO:0001696	gastric acid secretion	GO_BiologicalProcess-EBI-UniProt-GOA-ACAP-ARAP_05.03.2021_00h00	0.00599148	0.0216903	4.57868e-05	0.000134308	[4, 6]	Group16	30	3	[GHRL, SLC9A4, TFF2]
ENSBTAG00000020082	FAM71E1							GO:0046717	acid secretion	GO_BiologicalProcess-EBI-UniProt-GOA-ACAP-ARAP_05.03.2021_00h00	0.0100296	0.0332701	4.57868e-05	0.000134308	[5]	Group16	18.1818	4	[ABCB11, GHRL, SLC9A4, TFF2]
ENSBTAG00000021298	METTL11B							GO:0003341	cilium movement	GO_BiologicalProcess-EBI-UniProt-GOA-ACAP-ARAP_05.03.2021_00h00	2.57306e-14	1.29168e-12	4.10867e-05	0.000139063	[4]	Group39	22.9508	28	[AKAP4, APOB, ATP1A4, CCDC65, CFAP157, CFAP206, CFAP43, DDX4, DNAAF1, DNAH17, DRC7, LDHC, MEIG1, RNASE10, ROPN1, ROPN1L, SPAG17, SPEF2, SPEM1, TEKT1, TEKT2, TEKT4, TEKT5, TNP1, TTC25, TTLL6, TTLL9, ZMYND10]
ENSBTAG00000027900	LRRIQ1							GO:0001539	cilium or flagellum-dependent cell motility	GO_BiologicalProcess-EBI-UniProt-GOA-ACAP-ARAP_05.03.2021_00h00	1.6083e-11	5.50478e-10	4.10867e-05	0.000139063	[3, 4]	Group39	22.9167	22	[AKAP4, APOB, ATP1A4, CCDC65, CFAP157, CFAP206, CFAP43, DDX4, DRC7, LDHC, MEIG1, RNASE10, ROPN1, ROPN1L, SPEF2, SPEM1, TEKT1, TEKT2, TEKT4, TEKT5, TNP1, TTLL9]
ENSBTAG00000009126	YBX2							GO:0060285	cilium-dependent cell motility	GO_BiologicalProcess-EBI-UniProt-GOA-ACAP-ARAP_05.03.2021_00h00	1.6083e-11	5.50478e-10	4.10867e-05	0.000139063	[4, 5]	Group39	22.9167	22	[AKAP4, APOB, ATP1A4, CCDC65, CFAP157, CFAP206, CFAP43, DDX4, DRC7, LDHC, MEIG1, RNASE10, ROPN1, ROPN1L, SPEF2, SPEM1, TEKT1, TEKT2, TEKT4, TEKT5, TNP1, TTLL9]
ENSBTAG00000017209	GLRA2							GO:0060294	cilium movement involved in cell motility	GO_BiologicalProcess-EBI-UniProt-GOA-ACAP-ARAP_05.03.2021_00h00	3.23267e-11	1.05835e-09	4.10867e-05	0.000139063	[5, 6]	Group39	23.3333	21	[AKAP4, APOB, ATP1A4, CFAP157, CFAP206, CFAP43, DDX4, DRC7, LDHC, MEIG1, RNASE10, ROPN1, ROPN1L, SPEF2, SPEM1, TEKT1, TEKT2, TEKT4, TEKT5, TNP1, TTLL9]
ENSBTAG00000021361	SAMD3							GO:0097722	sperm motility	GO_BiologicalProcess-EBI-UniProt-GOA-ACAP-ARAP_05.03.2021_00h00	1.60574e-10	4.47824e-09	4.10867e-05	0.000139063	[2, 3, 4]	Group39	24.0506	19	[AKAP4, APOB, ATP1A4, CFAP157, CFAP206, CFAP43, DDX4, DRC7, LDHC, MEIG1, RNASE10, ROPN1, ROPN1L, SPEF2, SPEM1, TEKT2, TEKT5, TNP1, TTLL9]
ENSBTAG00000014078	IGFBPL1							GO:0030317	flagellated sperm motility	GO_BiologicalProcess-EBI-UniProt-GOA-ACAP-ARAP_05.03.2021_00h00	1.60574e-10	4.47824e-09	4.10867e-05	0.000139063	[3, 4, 5, 6, 7]	Group39	24.0506	19	[AKAP4, APOB, ATP1A4, CFAP157, CFAP206, CFAP43, DDX4, DRC7, LDHC, MEIG1, RNASE10, ROPN1, ROPN1L, SPEF2, SPEM1, TEKT2, TEKT5, TNP1, TTLL9]
ENSBTAG00000002088	IL36B							GO:0007018	microtubule-based movement	GO_BiologicalProcess-EBI-UniProt-GOA-ACAP-ARAP_05.03.2021_00h00	3.72837e-09	8.77333e-08	4.10867e-05	0.000139063	[3]	Group39	12.1107	35	[AKAP4, APOB, ATP1A4, CCDC65, CFAP157, CFAP206, CFAP43, DDX4, DNAAF1, DNAH10, DNAH17, DNAH2, DNAH3, DRC7, KIF12, KIF17, LCA5L, LDHC, MAK, MEIG1, RNASE10, ROPN1, ROPN1L, SPAG17, SPEF2, SPEM1, TEKT1, TEKT2, TEKT4, TEKT5, TNP1, TTC25, TTLL6, TTLL9, ZMYND10]
ENSBTAG00000003682	DNAJB13							GO:0035082	axoneme assembly	GO_BiologicalProcess-EBI-UniProt-GOA-ACAP-ARAP_05.03.2021_00h00	9.91869e-09	2.13393e-07	4.10867e-05	0.000139063	[5, 7, 8]	Group39	24.5902	15	[CCDC65, CFAP157, CFAP206, CFAP43, DNAAF1, DNAAF3, DNAH17, DNAJB13, MEIG1, RSPH1, SPAG17, SPEF2, TEKT2, TTC25, ZMYND10]
ENSBTAG00000049740	RF01880							GO:0001578	microtubule bundle formation	GO_BiologicalProcess-EBI-UniProt-GOA-ACAP-ARAP_05.03.2021_00h00	4.1442e-07	6.24117e-06	4.10867e-05	0.000139063	[4, 7]	Group39	17.7778	16	[CCDC65, CFAP157, CFAP206, CFAP43, DNAAF1, DNAAF3, DNAH17, DNAJB13, MEIG1, RSPH1, SPAG17, SPEF2, TEKT2, TTC25, TTLL6, ZMYND10]
ENSBTAG00000002868	GPR6							GO:0044782	cilium organization	GO_BiologicalProcess-EBI-UniProt-GOA-ACAP-ARAP_05.03.2021_00h00	2.66631e-06	3.58523e-05	4.10867e-05	0.000139063	[5, 6]	Group39	10.0671	30	[AKAP4, CATIP, CCDC113, CCDC13, CCDC65, CFAP157, CFAP206, CFAP43, CFAP52, DNAAF1, DNAAF3, DNAH17, DNAJB13, IQUB, LCA5L, MAK, MEIG1, ROPN1, RPGRIP1, RSPH1, SAXO1, SPAG17, SPATA6, SPEF2, TEKT1, TEKT2, TEKT4, TEKT5, TTC25, ZMYND10]
ENSBTAG00000045535	GALNTL5							GO:0060271	cilium assembly	GO_BiologicalProcess-EBI-UniProt-GOA-ACAP-ARAP_05.03.2021_00h00	9.48449e-06	0.000117079	4.10867e-05	0.000139063	[6, 7]	Group39	10	27	[AKAP4, CCDC113, CCDC13, CCDC65, CFAP157, CFAP206, CFAP43, CFAP52, DNAAF1, DNAAF3, DNAH17, DNAJB13, IQUB, MAK, MEIG1, RPGRIP1, RSPH1, SAXO1, SPAG17, SPATA6, SPEF2, TEKT1, TEKT2, TEKT4, TEKT5, TTC25, ZMYND10]
ENSBTAG00000019728	CD164L2							GO:0070286	axonemal dynein complex assembly	GO_BiologicalProcess-EBI-UniProt-GOA-ACAP-ARAP_05.03.2021_00h00	8.35753e-05	0.000715139	4.10867e-05	0.000139063	[6, 7, 8, 9]	Group39	25	7	[CCDC65, DNAAF1, DNAAF3, DNAH17, TEKT2, TTC25, ZMYND10]
ENSBTAG00000002192	VXN							GO:0007288	sperm axoneme assembly	GO_BiologicalProcess-EBI-UniProt-GOA-ACAP-ARAP_05.03.2021_00h00	0.000530111	0.00316804	4.10867e-05	0.000139063	[3, 4, 5, 6, 7, 8, 9, 10]	Group39	27.7778	5	[CFAP157, CFAP206, CFAP43, MEIG1, SPEF2]
ENSBTAG00000030979	TUBA3E							GO:0003352	regulation of cilium movement	GO_BiologicalProcess-EBI-UniProt-GOA-ACAP-ARAP_05.03.2021_00h00	0.000541663	0.00321159	4.10867e-05	0.000139063	[5, 6]	Group39	22.2222	6	[CCDC65, CFAP206, CFAP43, DNAAF1, RNASE10, TTLL6]
ENSBTAG00000004293	CLEC12B							GO:0060632	regulation of microtubule-based movement	GO_BiologicalProcess-EBI-UniProt-GOA-ACAP-ARAP_05.03.2021_00h00	0.00140201	0.0069001	4.10867e-05	0.000139063	[4, 5]	Group39	18.75	6	[CCDC65, CFAP206, CFAP43, DNAAF1, RNASE10, TTLL6]
ENSBTAG00000038835	GKN3P							GO:0120031	plasma membrane bounded cell projection assembly	GO_BiologicalProcess-EBI-UniProt-GOA-ACAP-ARAP_05.03.2021_00h00	0.00336609	0.0137754	4.10867e-05	0.000139063	[6]	Group39	6.86275	28	[AKAP4, CCDC113, CCDC13, CCDC65, CFAP157, CFAP206, CFAP43, CFAP52, DNAAF1, DNAAF3, DNAH17, DNAJB13, HRG, IQUB, MAK, MEIG1, RPGRIP1, RSPH1, SAXO1, SPAG17, SPATA6, SPEF2, TEKT1, TEKT2, TEKT4, TEKT5, TTC25, ZMYND10]
ENSBTAG00000006807	KRT35							GO:0036158	outer dynein arm assembly	GO_BiologicalProcess-EBI-UniProt-GOA-ACAP-ARAP_05.03.2021_00h00	0.00381546	0.0153638	4.10867e-05	0.000139063	[7, 8, 9, 10]	Group39	23.5294	4	[DNAAF1, DNAH17, TTC25, ZMYND10]
ENSBTAG00000011098	TTLL8							GO:0030031	cell projection assembly	GO_BiologicalProcess-EBI-UniProt-GOA-ACAP-ARAP_05.03.2021_00h00	0.00469425	0.0177627	4.10867e-05	0.000139063	[5]	Group39	6.69856	28	[AKAP4, CCDC113, CCDC13, CCDC65, CFAP157, CFAP206, CFAP43, CFAP52, DNAAF1, DNAAF3, DNAH17, DNAJB13, HRG, IQUB, MAK, MEIG1, RPGRIP1, RSPH1, SAXO1, SPAG17, SPATA6, SPEF2, TEKT1, TEKT2, TEKT4, TEKT5, TTC25, ZMYND10]
ENSBTAG00000002674	GNGT1							GO:0030193	regulation of blood coagulation	GO_BiologicalProcess-EBI-UniProt-GOA-ACAP-ARAP_05.03.2021_00h00	3.59343e-08	7.31312e-07	5.5638e-05	0.000153005	[3, 4, 5, 6, 7]	Group25	26.5306	13	[APOH, CPB2, F11, F2, FGA, FGB, GP1BA, HRG, KNG1, PLG, PROC, SERPINC1, SERPINF2]
ENSBTAG00000031802	SPATA16							GO:1900046	regulation of hemostasis	GO_BiologicalProcess-EBI-UniProt-GOA-ACAP-ARAP_05.03.2021_00h00	4.68227e-08	9.27828e-07	5.5638e-05	0.000153005	[2, 3, 4, 5]	Group25	26	13	[APOH, CPB2, F11, F2, FGA, FGB, GP1BA, HRG, KNG1, PLG, PROC, SERPINC1, SERPINF2]
ENSBTAG00000040449	C15H11orf97							GO:0050818	regulation of coagulation	GO_BiologicalProcess-EBI-UniProt-GOA-ACAP-ARAP_05.03.2021_00h00	9.9529e-08	1.87363e-06	5.5638e-05	0.000153005	[3, 4]	Group25	24.5283	13	[APOH, CPB2, F11, F2, FGA, FGB, GP1BA, HRG, KNG1, PLG, PROC, SERPINC1, SERPINF2]
ENSBTAG00000008672	GABRD							GO:0072378	blood coagulation, fibrin clot formation	GO_BiologicalProcess-EBI-UniProt-GOA-ACAP-ARAP_05.03.2021_00h00	4.81924e-06	6.25671e-05	5.5638e-05	0.000153005	[3, 4, 5, 6]	Group25	62.5	5	[APOH, FGA, FGB, FGG, SERPINC1]
ENSBTAG00000012328	GHRL							GO:0072376	protein activation cascade	GO_BiologicalProcess-EBI-UniProt-GOA-ACAP-ARAP_05.03.2021_00h00	2.02964e-05	0.000215256	5.5638e-05	0.000153005	[2, 4, 5]	Group25	50	5	[APOH, FGA, FGB, FGG, SERPINC1]
ENSBTAG00000022067	FAM216A							GO:0061041	regulation of wound healing	GO_BiologicalProcess-EBI-UniProt-GOA-ACAP-ARAP_05.03.2021_00h00	2.73533e-05	0.000278338	5.5638e-05	0.000153005	[5, 6]	Group25	15.2941	13	[APOH, CPB2, F11, F2, FGA, FGB, GP1BA, HRG, KNG1, PLG, PROC, SERPINC1, SERPINF2]
ENSBTAG00000001580	CLGN							GO:1903034	regulation of response to wounding	GO_BiologicalProcess-EBI-UniProt-GOA-ACAP-ARAP_05.03.2021_00h00	8.03572e-05	0.000695505	5.5638e-05	0.000153005	[4, 5]	Group25	13.0841	14	[APOH, CNTF, CPB2, F11, F2, FGA, FGB, GP1BA, HRG, KNG1, PLG, PROC, SERPINC1, SERPINF2]
ENSBTAG00000009650	OTOF							GO:0030168	platelet activation	GO_BiologicalProcess-EBI-UniProt-GOA-ACAP-ARAP_05.03.2021_00h00	0.0073679	0.0254497	5.5638e-05	0.000153005	[3, 4, 6]	Group25	11.1111	8	[CELA2A, F2, FGA, FGB, FGG, GATA1, HRG, TREML1]
ENSBTAG00000009558	TRBV30							GO:0034116	positive regulation of heterotypic cell-cell adhesion	GO_BiologicalProcess-EBI-UniProt-GOA-ACAP-ARAP_05.03.2021_00h00	0.0079986	0.0272531	5.5638e-05	0.000153005	[5, 6, 7]	Group25	27.2727	3	[AGER, FGA, FGB]
ENSBTAG00000010127	MIP							GO:1904478	regulation of intestinal absorption	GO_BiologicalProcess-EBI-UniProt-GOA-ACAP-ARAP_05.03.2021_00h00	2.02964e-05	0.000215256	6.63714e-05	0.000171785	[4, 5, 6]	Group44	50	5	[ABCG5, ABCG8, APOA2, APOA4, HAMP]
ENSBTAG00000020459	TIMELESS							GO:0022600	digestive system process	GO_BiologicalProcess-EBI-UniProt-GOA-ACAP-ARAP_05.03.2021_00h00	5.0038e-05	0.000453959	6.63714e-05	0.000171785	[3]	Group44	16.6667	11	[ABCG5, ABCG8, APOA2, APOA4, CHRM1, GHRL, HAMP, NEUROD1, SLC9A4, TFF1, TFF2]
ENSBTAG00000039325	GYPA							GO:0044058	regulation of digestive system process	GO_BiologicalProcess-EBI-UniProt-GOA-ACAP-ARAP_05.03.2021_00h00	4.97417e-05	0.000456774	6.63714e-05	0.000171785	[4, 5]	Group44	26.9231	7	[ABCG5, ABCG8, APOA2, APOA4, HAMP, NEUROD1, TFF2]
ENSBTAG00000013416	MGC133636							GO:1904479	negative regulation of intestinal absorption	GO_BiologicalProcess-EBI-UniProt-GOA-ACAP-ARAP_05.03.2021_00h00	6.14987e-05	0.000551292	6.63714e-05	0.000171785	[3, 4, 5, 6, 7]	Group44	100	3	[ABCG5, ABCG8, HAMP]
ENSBTAG00000013220	R3HDML							GO:1904729	regulation of intestinal lipid absorption	GO_BiologicalProcess-EBI-UniProt-GOA-ACAP-ARAP_05.03.2021_00h00	0.000149118	0.0011342	6.63714e-05	0.000171785	[5, 6, 7, 8, 9]	Group44	50	4	[ABCG5, ABCG8, APOA2, APOA4]
ENSBTAG00000037576	2022-03-11							GO:0030300	regulation of intestinal cholesterol absorption	GO_BiologicalProcess-EBI-UniProt-GOA-ACAP-ARAP_05.03.2021_00h00	0.000149118	0.0011342	6.63714e-05	0.000171785	[5, 6, 7, 8, 9, 10, 11]	Group44	50	4	[ABCG5, ABCG8, APOA2, APOA4]
ENSBTAG00000004796	GRP							GO:0120020	cholesterol transfer activity	GO_BiologicalProcess-EBI-UniProt-GOA-ACAP-ARAP_05.03.2021_00h00	0.000395643	0.00250352	6.63714e-05	0.000171785	[8, 11]	Group44	29.4118	5	[ABCG5, ABCG8, APOA4, APOB, MTTP]
ENSBTAG00000040279	KRT24							GO:0120015	sterol transfer activity	GO_BiologicalProcess-EBI-UniProt-GOA-ACAP-ARAP_05.03.2021_00h00	0.000530111	0.00316804	6.63714e-05	0.000171785	[7, 10]	Group44	27.7778	5	[ABCG5, ABCG8, APOA4, APOB, MTTP]
ENSBTAG00000016365	ABCG5							GO:0060457	negative regulation of digestive system process	GO_BiologicalProcess-EBI-UniProt-GOA-ACAP-ARAP_05.03.2021_00h00	0.000639174	0.00370229	6.63714e-05	0.000171785	[3, 4, 5, 6]	Group44	36.3636	4	[ABCG5, ABCG8, HAMP, TFF2]
ENSBTAG00000001331	ERICH6							GO:0030299	intestinal cholesterol absorption	GO_BiologicalProcess-EBI-UniProt-GOA-ACAP-ARAP_05.03.2021_00h00	0.000928908	0.00485741	6.63714e-05	0.000171785	[4, 6, 7, 9, 10]	Group44	33.3333	4	[ABCG5, ABCG8, APOA2, APOA4]
ENSBTAG00000006387	TSNAXIP1							GO:0007588	excretion	GO_BiologicalProcess-EBI-UniProt-GOA-ACAP-ARAP_05.03.2021_00h00	0.00114109	0.0057667	6.63714e-05	0.000171785	[3]	Group44	23.8095	5	[ABCG5, ABCG8, CORIN, DRD2, NPHS1]
ENSBTAG00000022917	FANK1							GO:0098856	intestinal lipid absorption	GO_BiologicalProcess-EBI-UniProt-GOA-ACAP-ARAP_05.03.2021_00h00	0.00176353	0.00824808	6.63714e-05	0.000171785	[5, 8]	Group44	28.5714	4	[ABCG5, ABCG8, APOA2, APOA4]
ENSBTAG00000046421	SFTPD							GO:0060229	lipase activator activity	GO_BiologicalProcess-EBI-UniProt-GOA-ACAP-ARAP_05.03.2021_00h00	0.00191009	0.00877009	6.63714e-05	0.000171785	[6]	Group44	42.8571	3	[APOC2, APOH, CCL3]
ENSBTAG00000005168	CROCC2							GO:0044241	lipid digestion	GO_BiologicalProcess-EBI-UniProt-GOA-ACAP-ARAP_05.03.2021_00h00	0.00233025	0.0103216	6.63714e-05	0.000171785	[3]	Group44	26.6667	4	[ABCG5, ABCG8, APOA2, APOA4]
ENSBTAG00000000264	RFX6							GO:0051006	positive regulation of lipoprotein lipase activity	GO_BiologicalProcess-EBI-UniProt-GOA-ACAP-ARAP_05.03.2021_00h00	0.00296667	0.01255	6.63714e-05	0.000171785	[7, 8]	Group44	37.5	3	[APOA4, APOC2, APOH]
ENSBTAG00000025775	INSL3							GO:0034377	plasma lipoprotein particle assembly	GO_BiologicalProcess-EBI-UniProt-GOA-ACAP-ARAP_05.03.2021_00h00	0.0030108	0.0125952	6.63714e-05	0.000171785	[3, 4, 7]	Group44	25	4	[APOA2, APOA4, MTTP, SOAT2]
ENSBTAG00000011048	SPATA6L							GO:0050892	intestinal absorption	GO_BiologicalProcess-EBI-UniProt-GOA-ACAP-ARAP_05.03.2021_00h00	0.00313317	0.0129631	6.63714e-05	0.000171785	[4]	Group44	19.2308	5	[ABCG5, ABCG8, APOA2, APOA4, HAMP]
ENSBTAG00000014054	CFAP206							GO:0065005	protein-lipid complex assembly	GO_BiologicalProcess-EBI-UniProt-GOA-ACAP-ARAP_05.03.2021_00h00	0.00381546	0.0153638	6.63714e-05	0.000171785	[6]	Group44	23.5294	4	[APOA2, APOA4, MTTP, SOAT2]
ENSBTAG00000019254	CFAP77							GO:0042632	cholesterol homeostasis	GO_BiologicalProcess-EBI-UniProt-GOA-ACAP-ARAP_05.03.2021_00h00	0.00394969	0.0157361	6.63714e-05	0.000171785	[7]	Group44	12.3077	8	[ABCB11, ABCG5, ABCG8, APOA2, APOA4, APOB, MTTP, SOAT2]
ENSBTAG00000024497	CTRC							GO:0034374	low-density lipoprotein particle remodeling	GO_BiologicalProcess-EBI-UniProt-GOA-ACAP-ARAP_05.03.2021_00h00	0.00431999	0.0168547	6.63714e-05	0.000171785	[4, 5, 8]	Group44	33.3333	3	[APOA2, APOB, MTTP]
ENSBTAG00000003865	CASR							GO:0061365	positive regulation of triglyceride lipase activity	GO_BiologicalProcess-EBI-UniProt-GOA-ACAP-ARAP_05.03.2021_00h00	0.00431999	0.0168547	6.63714e-05	0.000171785	[7]	Group44	33.3333	3	[APOA4, APOC2, APOH]
ENSBTAG00000001899	KCNH7							GO:0055092	sterol homeostasis	GO_BiologicalProcess-EBI-UniProt-GOA-ACAP-ARAP_05.03.2021_00h00	0.00434275	0.0168561	6.63714e-05	0.000171785	[6]	Group44	12.1212	8	[ABCB11, ABCG5, ABCG8, APOA2, APOA4, APOB, MTTP, SOAT2]
ENSBTAG00000021327	DAW1							GO:0071827	plasma lipoprotein particle organization	GO_BiologicalProcess-EBI-UniProt-GOA-ACAP-ARAP_05.03.2021_00h00	0.0043864	0.0169382	6.63714e-05	0.000171785	[2, 6]	Group44	17.8571	5	[APOA2, APOA4, APOB, MTTP, SOAT2]
ENSBTAG00000003308	GRID2IP							GO:0015248	sterol transporter activity	GO_BiologicalProcess-EBI-UniProt-GOA-ACAP-ARAP_05.03.2021_00h00	0.0043864	0.0169382	6.63714e-05	0.000171785	[6, 9]	Group44	17.8571	5	[ABCG5, ABCG8, APOA4, APOB, MTTP]
ENSBTAG00000010605	VAX2							GO:0071825	protein-lipid complex subunit organization	GO_BiologicalProcess-EBI-UniProt-GOA-ACAP-ARAP_05.03.2021_00h00	0.00513091	0.0192218	6.63714e-05	0.000171785	[5]	Group44	17.2414	5	[APOA2, APOA4, APOB, MTTP, SOAT2]
ENSBTAG00000006810	ODAM							GO:0045723	positive regulation of fatty acid biosynthetic process	GO_BiologicalProcess-EBI-UniProt-GOA-ACAP-ARAP_05.03.2021_00h00	0.00583624	0.0214375	6.63714e-05	0.000171785	[5, 6, 7, 8, 9, 10]	Group44	21.0526	4	[APOA4, APOC2, GH1, PRL]
ENSBTAG00000007243	CFAP58							GO:0032094	response to food	GO_BiologicalProcess-EBI-UniProt-GOA-ACAP-ARAP_05.03.2021_00h00	0.00596062	0.0216828	6.63714e-05	0.000171785	[3, 5]	Group44	16.6667	5	[CCK, GH1, GHRL, PRL, SCNN1B]
ENSBTAG00000022120	FGB							GO:0055088	lipid homeostasis	GO_BiologicalProcess-EBI-UniProt-GOA-ACAP-ARAP_05.03.2021_00h00	0.00620752	0.0223649	6.63714e-05	0.000171785	[5]	Group44	9.48276	11	[ABCB11, ABCB4, ABCG5, ABCG8, APOA2, APOA4, APOB, APOC4, ASGR2, MTTP, SOAT2]
ENSBTAG00000040067	HIPK4							GO:0044060	regulation of endocrine process	GO_BiologicalProcess-EBI-UniProt-GOA-ACAP-ARAP_05.03.2021_00h00	0.00707071	0.0248797	6.63714e-05	0.000171785	[4, 5]	Group44	20	4	[GDF9, GH1, NPVF, POMC]
ENSBTAG00000032650	DPY19L2							GO:0034369	plasma lipoprotein particle remodeling	GO_BiologicalProcess-EBI-UniProt-GOA-ACAP-ARAP_05.03.2021_00h00	0.00707071	0.0248797	6.63714e-05	0.000171785	[3, 4, 7]	Group44	20	4	[APOA2, APOA4, APOB, MTTP]
ENSBTAG00000018487	CFAP45							GO:0034368	protein-lipid complex remodeling	GO_BiologicalProcess-EBI-UniProt-GOA-ACAP-ARAP_05.03.2021_00h00	0.00707071	0.0248797	6.63714e-05	0.000171785	[6]	Group44	20	4	[APOA2, APOA4, APOB, MTTP]
ENSBTAG00000014464	SEC14L3							GO:0046461	neutral lipid catabolic process	GO_BiologicalProcess-EBI-UniProt-GOA-ACAP-ARAP_05.03.2021_00h00	0.00789487	0.027022	6.63714e-05	0.000171785	[5, 6]	Group44	15.625	5	[ABHD16B, APOA4, APOB, APOC2, LIPI]
ENSBTAG00000054062	CNGA3							GO:0046464	acylglycerol catabolic process	GO_BiologicalProcess-EBI-UniProt-GOA-ACAP-ARAP_05.03.2021_00h00	0.00789487	0.027022	6.63714e-05	0.000171785	[6, 7]	Group44	15.625	5	[ABHD16B, APOA4, APOB, APOC2, LIPI]
ENSBTAG00000002974	FMO2							GO:2000831	regulation of steroid hormone secretion	GO_BiologicalProcess-EBI-UniProt-GOA-ACAP-ARAP_05.03.2021_00h00	0.0079986	0.0272531	6.63714e-05	0.000171785	[4, 5, 6, 7, 8, 9, 10]	Group44	27.2727	3	[GDF9, GH1, POMC]
ENSBTAG00000015407	IL22							GO:0015850	organic hydroxy compound transport	GO_BiologicalProcess-EBI-UniProt-GOA-ACAP-ARAP_05.03.2021_00h00	0.00816825	0.0275816	6.63714e-05	0.000171785	[7]	Group44	7.93651	15	[ABCB11, ABCB4, ABCG5, ABCG8, APOA2, APOA4, APOB, AQP9, DRD2, GH1, MTTP, POMC, SLCO1B3, SOAT2, SYT12]
ENSBTAG00000000845	OLFM3							GO:1903487	regulation of lactation	GO_BiologicalProcess-EBI-UniProt-GOA-ACAP-ARAP_05.03.2021_00h00	0.00846592	0.0284591	6.63714e-05	0.000171785	[4, 5, 6, 7, 8, 9]	Group44	19.0476	4	[CSN2, DRD2, GH1, PRL]
ENSBTAG00000047808	MOGAT3							GO:0097006	regulation of plasma lipoprotein particle levels	GO_BiologicalProcess-EBI-UniProt-GOA-ACAP-ARAP_05.03.2021_00h00	0.00909206	0.0302935	6.63714e-05	0.000171785	[2, 3]	Group44	13.0435	6	[APOA2, APOA4, APOB, APOC2, MTTP, SOAT2]
ENSBTAG00000001755	NEUROD1							GO:0034367	protein-containing complex remodeling	GO_BiologicalProcess-EBI-UniProt-GOA-ACAP-ARAP_05.03.2021_00h00	0.0100296	0.0332701	6.63714e-05	0.000171785	[5]	Group44	18.1818	4	[APOA2, APOA4, APOB, MTTP]
ENSBTAG00000008778	CHST13							GO:0042304	regulation of fatty acid biosynthetic process	GO_BiologicalProcess-EBI-UniProt-GOA-ACAP-ARAP_05.03.2021_00h00	0.0102265	0.0336268	6.63714e-05	0.000171785	[5, 6, 7, 8, 9]	Group44	14.7059	5	[APOA4, APOC2, GH1, GIP, PRL]
ENSBTAG00000009030	NOX5							GO:0046503	glycerolipid catabolic process	GO_BiologicalProcess-EBI-UniProt-GOA-ACAP-ARAP_05.03.2021_00h00	0.0122925	0.0387292	6.63714e-05	0.000171785	[5, 6]	Group44	12.2449	6	[ABHD16B, APOA4, APOB, APOC2, LIPI, PLA2G4D]
ENSBTAG00000010151	CA5A							GO:0006641	triglyceride metabolic process	GO_BiologicalProcess-EBI-UniProt-GOA-ACAP-ARAP_05.03.2021_00h00	0.0135818	0.0412384	6.63714e-05	0.000171785	[6, 7]	Group44	10	8	[APOA4, APOB, APOC2, APOH, GH1, GPAT2, LIPI, MTTP]
ENSBTAG00000016867	HSD17B3							GO:0019433	triglyceride catabolic process	GO_BiologicalProcess-EBI-UniProt-GOA-ACAP-ARAP_05.03.2021_00h00	0.0136907	0.041402	6.63714e-05	0.000171785	[7, 8]	Group44	16.6667	4	[APOA4, APOB, APOC2, LIPI]
ENSBTAG00000006988	M1AP							GO:1905952	regulation of lipid localization	GO_BiologicalProcess-EBI-UniProt-GOA-ACAP-ARAP_05.03.2021_00h00	0.0140246	0.0417411	6.63714e-05	0.000171785	[3, 4]	Group44	8.84956	10	[ABCB4, ABCG5, ABCG8, APOA2, APOA4, APOB, APOC4, GDF9, GH1, POMC]
ENSBTAG00000038735	LHB							GO:0007595	lactation	GO_BiologicalProcess-EBI-UniProt-GOA-ACAP-ARAP_05.03.2021_00h00	0.0162188	0.0466135	6.63714e-05	0.000171785	[5, 6, 7, 8]	Group44	13.1579	5	[CSN2, CSN3, DRD2, GH1, PRL]
ENSBTAG00000007887	GRIN2A							GO:0051004	regulation of lipoprotein lipase activity	GO_BiologicalProcess-EBI-UniProt-GOA-ACAP-ARAP_05.03.2021_00h00	0.0161557	0.0467895	6.63714e-05	0.000171785	[6]	Group44	21.4286	3	[APOA4, APOC2, APOH]
ENSBTAG00000012918	CRISP3							GO:0035929	steroid hormone secretion	GO_BiologicalProcess-EBI-UniProt-GOA-ACAP-ARAP_05.03.2021_00h00	0.0161557	0.0467895	6.63714e-05	0.000171785	[4, 5, 6, 7, 9]	Group44	21.4286	3	[GDF9, GH1, POMC]
ENSBTAG00000003775	C8B							GO:0022853	active ion transmembrane transporter activity	GO_BiologicalProcess-EBI-UniProt-GOA-ACAP-ARAP_05.03.2021_00h00	0.000118804	0.00094168	9.17778e-05	0.000224346	[5, 7]	Group29	10.3825	19	[ABCB11, ATP1A4, ATP4A, LOC515755, SLC11A1, SLC12A8, SLC1A2, SLC24A1, SLC24A2, SLC24A4, SLC26A5, SLC4A1, SLC5A10, SLC5A4, SLC5A5, SLC6A13, SLC9A4, SLCO1B3, SLCO6A1]
ENSBTAG00000012949	GKN1							GO:0008273	calcium, potassium:sodium antiporter activity	GO_BiologicalProcess-EBI-UniProt-GOA-ACAP-ARAP_05.03.2021_00h00	0.000579259	0.00340767	9.17778e-05	0.000224346	[7, 8, 9, 10, 11, 12, 13]	Group29	60	3	[SLC24A1, SLC24A2, SLC24A4]
ENSBTAG00000006745	FGG							GO:0060292	long-term synaptic depression	GO_BiologicalProcess-EBI-UniProt-GOA-ACAP-ARAP_05.03.2021_00h00	0.00069621	0.00388331	9.17778e-05	0.000224346	[4, 5, 6, 7, 8, 9, 10]	Group29	26.3158	5	[AGER, CBLN1, GRID2IP, SLC24A1, SLC24A2]
ENSBTAG00000013698	TTC25							GO:0015291	secondary active transmembrane transporter activity	GO_BiologicalProcess-EBI-UniProt-GOA-ACAP-ARAP_05.03.2021_00h00	0.00203164	0.00927167	9.17778e-05	0.000224346	[5, 7]	Group29	8.4507	18	[LOC515755, SLC11A1, SLC12A8, SLC17A2, SLC17A6, SLC1A2, SLC24A1, SLC24A2, SLC24A4, SLC26A5, SLC4A1, SLC5A10, SLC5A4, SLC5A5, SLC6A13, SLC9A4, SLCO1B3, SLCO6A1]
ENSBTAG00000004941	TEX35							GO:0022821	potassium ion antiporter activity	GO_BiologicalProcess-EBI-UniProt-GOA-ACAP-ARAP_05.03.2021_00h00	0.00233025	0.0103216	9.17778e-05	0.000224346	[6, 7, 8, 9, 10, 11]	Group29	26.6667	4	[SLC24A1, SLC24A2, SLC24A4, SLC9A4]
ENSBTAG00000003691	NTSR2							GO:0050805	negative regulation of synaptic transmission	GO_BiologicalProcess-EBI-UniProt-GOA-ACAP-ARAP_05.03.2021_00h00	0.00304315	0.0126602	9.17778e-05	0.000224346	[3, 4, 5, 6, 7, 8, 9]	Group29	16.2162	6	[AGER, CBLN1, DRD2, GRID2IP, SLC24A1, SLC24A2]
ENSBTAG00000027563	ALX4							GO:0015491	cation:cation antiporter activity	GO_BiologicalProcess-EBI-UniProt-GOA-ACAP-ARAP_05.03.2021_00h00	0.00513091	0.0192218	9.17778e-05	0.000224346	[7, 8, 9, 10]	Group29	17.2414	5	[SLC11A1, SLC24A1, SLC24A2, SLC24A4, SLC9A4]
ENSBTAG00000020543	UPK1A							GO:0015298	solute:cation antiporter activity	GO_BiologicalProcess-EBI-UniProt-GOA-ACAP-ARAP_05.03.2021_00h00	0.00900875	0.0301493	9.17778e-05	0.000224346	[6, 7, 8, 9]	Group29	15.1515	5	[SLC11A1, SLC24A1, SLC24A2, SLC24A4, SLC9A4]
ENSBTAG00000000344	SPACA3							GO:0005432	calcium:sodium antiporter activity	GO_BiologicalProcess-EBI-UniProt-GOA-ACAP-ARAP_05.03.2021_00h00	0.0103552	0.0339019	9.17778e-05	0.000224346	[8, 9, 10, 11, 12]	Group29	25	3	[SLC24A1, SLC24A2, SLC24A4]
ENSBTAG00000033221	CCDC152							GO:0015368	calcium:cation antiporter activity	GO_BiologicalProcess-EBI-UniProt-GOA-ACAP-ARAP_05.03.2021_00h00	0.0130717	0.0400121	9.17778e-05	0.000224346	[8, 9, 10, 11]	Group29	23.0769	3	[SLC24A1, SLC24A2, SLC24A4]
ENSBTAG00000020965	ZMYND10							GO:0046883	regulation of hormone secretion	GO_BiologicalProcess-EBI-UniProt-GOA-ACAP-ARAP_05.03.2021_00h00	0.000830966	0.00450157	0.000187801	0.000434907	[3, 4, 5, 6, 7, 8]	Group19	10.0671	15	[CCKAR, CELA2A, DRD2, FGA, FGB, GDF9, GH1, GHRL, GIP, GRP, NPVF, PDX1, POMC, RFX6, TFR2]
ENSBTAG00000016891	TCP11							GO:0044060	regulation of endocrine process	GO_BiologicalProcess-EBI-UniProt-GOA-ACAP-ARAP_05.03.2021_00h00	0.00707071	0.0248797	0.000187801	0.000434907	[4, 5]	Group19	20	4	[GDF9, GH1, NPVF, POMC]
ENSBTAG00000009978	TDRD6							GO:2000831	regulation of steroid hormone secretion	GO_BiologicalProcess-EBI-UniProt-GOA-ACAP-ARAP_05.03.2021_00h00	0.0079986	0.0272531	0.000187801	0.000434907	[4, 5, 6, 7, 8, 9, 10]	Group19	27.2727	3	[GDF9, GH1, POMC]
ENSBTAG00000032884	TNP2							GO:1905952	regulation of lipid localization	GO_BiologicalProcess-EBI-UniProt-GOA-ACAP-ARAP_05.03.2021_00h00	0.0140246	0.0417411	0.000187801	0.000434907	[3, 4]	Group19	8.84956	10	[ABCB4, ABCG5, ABCG8, APOA2, APOA4, APOB, APOC4, GDF9, GH1, POMC]
ENSBTAG00000032995	LELP1							GO:0050886	endocrine process	GO_BiologicalProcess-EBI-UniProt-GOA-ACAP-ARAP_05.03.2021_00h00	0.0162117	0.0467717	0.000187801	0.000434907	[3]	Group19	11.5385	6	[CORIN, GDF9, GH1, NPVF, POMC, SERPINF2]
ENSBTAG00000011976	CYP4B1							GO:0035929	steroid hormone secretion	GO_BiologicalProcess-EBI-UniProt-GOA-ACAP-ARAP_05.03.2021_00h00	0.0161557	0.0467895	0.000187801	0.000434907	[4, 5, 6, 7, 9]	Group19	21.4286	3	[GDF9, GH1, POMC]
ENSBTAG00000048829	P3R3URF							GO:0051385	response to mineralocorticoid	GO_BiologicalProcess-EBI-UniProt-GOA-ACAP-ARAP_05.03.2021_00h00	6.83259e-07	9.89411e-06	0.000236419	0.000520122	[6, 7]	Group30	60	6	[CSN1S1, CSN1S2, CSN2, CSN3, LALBA, SCNN1B]
ENSBTAG00000051641	MUCL1							GO:0097305	response to alcohol	GO_BiologicalProcess-EBI-UniProt-GOA-ACAP-ARAP_05.03.2021_00h00	0.000172328	0.00128478	0.000236419	0.000520122	[4]	Group30	13.6364	12	[ADH6, CCL3, CSN1S1, CSN1S2, CSN2, CSN3, DRD2, GLRA2, GRIN2A, LALBA, OPRM1, SCNN1B]
ENSBTAG00000046298	SYCE3							GO:0031960	response to corticosteroid	GO_BiologicalProcess-EBI-UniProt-GOA-ACAP-ARAP_05.03.2021_00h00	0.00178974	0.00826796	0.000236419	0.000520122	[5, 6]	Group30	15.5556	7	[CSN1S1, CSN1S2, CSN2, CSN3, LALBA, SCNN1B, SOX30]
ENSBTAG00000039618	ARL14EPL							GO:0045723	positive regulation of fatty acid biosynthetic process	GO_BiologicalProcess-EBI-UniProt-GOA-ACAP-ARAP_05.03.2021_00h00	0.00583624	0.0214375	0.000236419	0.000520122	[5, 6, 7, 8, 9, 10]	Group30	21.0526	4	[APOA4, APOC2, GH1, PRL]
ENSBTAG00000013983	ZC2HC1C							GO:0032094	response to food	GO_BiologicalProcess-EBI-UniProt-GOA-ACAP-ARAP_05.03.2021_00h00	0.00596062	0.0216828	0.000236419	0.000520122	[3, 5]	Group30	16.6667	5	[CCK, GH1, GHRL, PRL, SCNN1B]
ENSBTAG00000013734	ATP6V1E2							GO:1903487	regulation of lactation	GO_BiologicalProcess-EBI-UniProt-GOA-ACAP-ARAP_05.03.2021_00h00	0.00846592	0.0284591	0.000236419	0.000520122	[4, 5, 6, 7, 8, 9]	Group30	19.0476	4	[CSN2, DRD2, GH1, PRL]
ENSBTAG00000015373	AADACL3							GO:0042304	regulation of fatty acid biosynthetic process	GO_BiologicalProcess-EBI-UniProt-GOA-ACAP-ARAP_05.03.2021_00h00	0.0102265	0.0336268	0.000236419	0.000520122	[5, 6, 7, 8, 9]	Group30	14.7059	5	[APOA4, APOC2, GH1, GIP, PRL]
ENSBTAG00000000720	CTSL							GO:0035809	regulation of urine volume	GO_BiologicalProcess-EBI-UniProt-GOA-ACAP-ARAP_05.03.2021_00h00	0.0103552	0.0339019	0.000236419	0.000520122	[4]	Group30	25	3	[DRD2, GH1, SLC4A1]
ENSBTAG00000023999	GTF2A1L							GO:0007595	lactation	GO_BiologicalProcess-EBI-UniProt-GOA-ACAP-ARAP_05.03.2021_00h00	0.0162188	0.0466135	0.000236419	0.000520122	[5, 6, 7, 8]	Group30	13.1579	5	[CSN2, CSN3, DRD2, GH1, PRL]
ENSBTAG00000015059	MMP13							GO:0007589	body fluid secretion	GO_BiologicalProcess-EBI-UniProt-GOA-ACAP-ARAP_05.03.2021_00h00	0.0163121	0.0467035	0.000236419	0.000520122	[4, 5]	Group30	10.4478	7	[CHRM1, CSN2, CSN3, DRD2, GH1, PRL, SCNN1B]
ENSBTAG00000012912	ERMN							GO:0007218	neuropeptide signaling pathway	GO_BiologicalProcess-EBI-UniProt-GOA-ACAP-ARAP_05.03.2021_00h00	0.000356851	0.00235709	0.000356851	0.000747687	[4, 5, 6]	Group08	12.6316	12	[ECEL1, GLRA2, GRP, NPPA, NPVF, NTSR2, OPRM1, PNOC, POMC, PPY, PROK2, PROKR2]
ENSBTAG00000025213	OMG							GO:0006813	potassium ion transport	GO_BiologicalProcess-EBI-UniProt-GOA-ACAP-ARAP_05.03.2021_00h00	1.96395e-05	0.000211265	0.000500583	0.00100117	[6]	Group34	10.7843	22	[ATP1A4, ATP4A, ATP4B, CSN2, DRD2, HCN4, KCNAB3, KCNE1, KCNE2, KCNH5, KCNH7, KCNK10, KCNK4, KCNV1, KEL, RNF207, SLC12A8, SLC24A1, SLC24A2, SLC24A4, SLC9A4, TRPM5]
ENSBTAG00000021770	CRYGB							GO:0008324	cation transmembrane transporter activity	GO_BiologicalProcess-EBI-UniProt-GOA-ACAP-ARAP_05.03.2021_00h00	9.7555e-05	0.000798467	0.000500583	0.00100117	[5, 7]	Group34	6.87758	50	[ATP1A4, ATP4A, ATP6V1E2, CACNG3, CHRNA2, CHRND, CHRNG, CNGB1, CSN2, DRD2, GRIN2A, GRIN2C, HCN4, KCNAB3, KCNE1, KCNE2, KCNH5, KCNH7, KCNK10, KCNK4, KCNV1, LOC282685, LOC514552, LOC515755, LOC525820, LOC527385, LOC789418, LRRIQ1, NOX5, OPRM1, PKD1L3, RHAG, RNF207, SCN10A, SCN5A, SCNN1B, SCNN1D, SLC11A1, SLC12A8, SLC1A2, SLC24A1, SLC24A2, SLC24A4, SLC5A10, SLC5A4, SLC5A5, SLC6A13, SLC9A4, TMPRSS3, …
ENSBTAG00000021588	SCG2							GO:0098655	cation transmembrane transport	GO_BiologicalProcess-EBI-UniProt-GOA-ACAP-ARAP_05.03.2021_00h00	0.000124333	0.000975233	0.000500583	0.00100117	[4, 6]	Group34	6.61058	55	[ATP1A4, ATP4A, ATP4B, ATP6V1E2, CACNG3, CCL3, CHRNA2, CHRND, CHRNG, CNGB1, CSN2, DRD2, F2, GRIN2A, GRIN2C, HAMP, HCN4, KCNAB3, KCNE1, KCNE2, KCNH5, KCNH7, KCNK10, KCNK4, KCNV1, KEL, LOC282685, LOC514552, LOC515755, LOC525820, LOC527385, LOC789418, LRRIQ1, NOX5, OPRM1, PKD1L3, RHAG, RNF207, SCN10A, SCN5A, SCNN1B, SCNN1D, SLC11A1, SLC12A8, SLC1A2, SLC24A1, SLC24A2, SLC24A4, SLC5A10, SLC5A4, SLC5A5…
ENSBTAG00000033526	GNG13							GO:0055075	potassium ion homeostasis	GO_BiologicalProcess-EBI-UniProt-GOA-ACAP-ARAP_05.03.2021_00h00	0.000812723	0.00443464	0.000500583	0.00100117	[8]	Group34	20.6897	6	[ATP1A4, ATP4A, ATP4B, SCNN1B, SLC12A8, SLC9A4]
ENSBTAG00000001404	CACNG3							GO:0098657	import into cell	GO_BiologicalProcess-EBI-UniProt-GOA-ACAP-ARAP_05.03.2021_00h00	0.00105812	0.00542018	0.000500583	0.00100117	[4]	Group34	8.95522	18	[ATP1A4, ATP4A, ATP4B, CACNG3, DRD2, HCN4, KCNE2, LOC514552, LOC525820, LOC527385, LOC789418, NOX5, SLC12A8, SLC1A2, SLC24A2, SLC6A13, SLC9A4, TFR2]
ENSBTAG00000039324	FGFBP3							GO:0098739	import across plasma membrane	GO_BiologicalProcess-EBI-UniProt-GOA-ACAP-ARAP_05.03.2021_00h00	0.00139849	0.00692805	0.000500583	0.00100117	[3, 5]	Group34	9.92908	14	[ATP1A4, ATP4A, ATP4B, HCN4, KCNE2, LOC514552, LOC525820, LOC527385, LOC789418, SLC12A8, SLC1A2, SLC24A2, SLC6A13, SLC9A4]
ENSBTAG00000011587	C26H10orf90							GO:0089718	amino acid import across plasma membrane	GO_BiologicalProcess-EBI-UniProt-GOA-ACAP-ARAP_05.03.2021_00h00	0.00349523	0.0142265	0.000500583	0.00100117	[4, 5, 6, 7, 8, 10, 11]	Group34	15.7895	6	[LOC514552, LOC525820, LOC527385, LOC789418, SLC1A2, SLC6A13]
ENSBTAG00000011579	CHRM1							GO:0015171	amino acid transmembrane transporter activity	GO_BiologicalProcess-EBI-UniProt-GOA-ACAP-ARAP_05.03.2021_00h00	0.00423256	0.0166865	0.000500583	0.00100117	[6, 7, 8, 10, 11]	Group34	11.25	9	[LOC514552, LOC515755, LOC525820, LOC527385, LOC789418, SLC17A6, SLC1A2, SLC38A11, SLC6A13]
ENSBTAG00000018881	SYT6							GO:0043090	amino acid import	GO_BiologicalProcess-EBI-UniProt-GOA-ACAP-ARAP_05.03.2021_00h00	0.00653615	0.0232157	0.000500583	0.00100117	[6, 9]	Group34	13.9535	6	[LOC514552, LOC525820, LOC527385, LOC789418, SLC1A2, SLC6A13]
ENSBTAG00000006947	ROPN1							GO:1990573	potassium ion import across plasma membrane	GO_BiologicalProcess-EBI-UniProt-GOA-ACAP-ARAP_05.03.2021_00h00	0.00732127	0.0254051	0.000500583	0.00100117	[6, 7, 8, 9]	Group34	13.6364	6	[ATP1A4, ATP4A, ATP4B, HCN4, KCNE2, SLC12A8]
ENSBTAG00000015825	CCDC65							GO:0003333	amino acid transmembrane transport	GO_BiologicalProcess-EBI-UniProt-GOA-ACAP-ARAP_05.03.2021_00h00	0.0104691	0.0341266	0.000500583	0.00100117	[6, 7, 9, 10]	Group34	9.78261	9	[LOC514552, LOC515755, LOC525820, LOC527385, LOC789418, SLC17A6, SLC1A2, SLC38A11, SLC6A13]
ENSBTAG00000011804	ARNTL2							GO:0006865	amino acid transport	GO_BiologicalProcess-EBI-UniProt-GOA-ACAP-ARAP_05.03.2021_00h00	0.0140246	0.0417411	0.000500583	0.00100117	[5, 8]	Group34	8.84956	10	[LOC514552, LOC515755, LOC525820, LOC527385, LOC789418, SLC11A1, SLC17A6, SLC1A2, SLC38A11, SLC6A13]
ENSBTAG00000053619	MPPED1							GO:0099587	inorganic ion import across plasma membrane	GO_BiologicalProcess-EBI-UniProt-GOA-ACAP-ARAP_05.03.2021_00h00	0.0145662	0.0430132	0.000500583	0.00100117	[4, 5, 6, 7]	Group34	9.87654	8	[ATP1A4, ATP4A, ATP4B, HCN4, KCNE2, SLC12A8, SLC24A2, SLC9A4]
ENSBTAG00000014751	ZIC1							GO:0098659	inorganic cation import across plasma membrane	GO_BiologicalProcess-EBI-UniProt-GOA-ACAP-ARAP_05.03.2021_00h00	0.0145662	0.0430132	0.000500583	0.00100117	[5, 6, 7, 8]	Group34	9.87654	8	[ATP1A4, ATP4A, ATP4B, HCN4, KCNE2, SLC12A8, SLC24A2, SLC9A4]
ENSBTAG00000005994	SPESP1							GO:0042730	fibrinolysis	GO_BiologicalProcess-EBI-UniProt-GOA-ACAP-ARAP_05.03.2021_00h00	5.60781e-11	1.68907e-09	0.000705617	0.00134988	[4, 5, 6, 7, 8, 9]	Group41	62.5	10	[APOH, CPB2, F11, F2, FGA, FGB, GP1BA, HRG, PLG, SERPINF2]
ENSBTAG00000014384	ZDHHC22							GO:0030195	negative regulation of blood coagulation	GO_BiologicalProcess-EBI-UniProt-GOA-ACAP-ARAP_05.03.2021_00h00	4.74797e-09	1.0834e-07	0.000705617	0.00134988	[3, 4, 5, 6, 7, 8]	Group41	34.2857	12	[APOH, CPB2, F11, F2, FGA, FGB, GP1BA, HRG, KNG1, PLG, PROC, SERPINF2]
ENSBTAG00000015872	PROKR2							GO:1900047	negative regulation of hemostasis	GO_BiologicalProcess-EBI-UniProt-GOA-ACAP-ARAP_05.03.2021_00h00	6.86794e-09	1.52105e-07	0.000705617	0.00134988	[2, 3, 4, 5, 6]	Group41	33.3333	12	[APOH, CPB2, F11, F2, FGA, FGB, GP1BA, HRG, KNG1, PLG, PROC, SERPINF2]
ENSBTAG00000047043	DCXR							GO:0050819	negative regulation of coagulation	GO_BiologicalProcess-EBI-UniProt-GOA-ACAP-ARAP_05.03.2021_00h00	1.38153e-08	2.88971e-07	0.000705617	0.00134988	[3, 4, 5]	Group41	31.5789	12	[APOH, CPB2, F11, F2, FGA, FGB, GP1BA, HRG, KNG1, PLG, PROC, SERPINF2]
ENSBTAG00000013928	WFDC2							GO:0030193	regulation of blood coagulation	GO_BiologicalProcess-EBI-UniProt-GOA-ACAP-ARAP_05.03.2021_00h00	3.59343e-08	7.31312e-07	0.000705617	0.00134988	[3, 4, 5, 6, 7]	Group41	26.5306	13	[APOH, CPB2, F11, F2, FGA, FGB, GP1BA, HRG, KNG1, PLG, PROC, SERPINC1, SERPINF2]
ENSBTAG00000011672	GABRR1							GO:1900046	regulation of hemostasis	GO_BiologicalProcess-EBI-UniProt-GOA-ACAP-ARAP_05.03.2021_00h00	4.68227e-08	9.27828e-07	0.000705617	0.00134988	[2, 3, 4, 5]	Group41	26	13	[APOH, CPB2, F11, F2, FGA, FGB, GP1BA, HRG, KNG1, PLG, PROC, SERPINC1, SERPINF2]
ENSBTAG00000018416	CCDC42							GO:0050818	regulation of coagulation	GO_BiologicalProcess-EBI-UniProt-GOA-ACAP-ARAP_05.03.2021_00h00	9.9529e-08	1.87363e-06	0.000705617	0.00134988	[3, 4]	Group41	24.5283	13	[APOH, CPB2, F11, F2, FGA, FGB, GP1BA, HRG, KNG1, PLG, PROC, SERPINC1, SERPINF2]
ENSBTAG00000010057	GZMB							GO:0061045	negative regulation of wound healing	GO_BiologicalProcess-EBI-UniProt-GOA-ACAP-ARAP_05.03.2021_00h00	3.15936e-07	5.28667e-06	0.000705617	0.00134988	[4, 5, 6, 7]	Group41	24.4898	12	[APOH, CPB2, F11, F2, FGA, FGB, GP1BA, HRG, KNG1, PLG, PROC, SERPINF2]
ENSBTAG00000001006	HMX3							GO:0007596	blood coagulation	GO_BiologicalProcess-EBI-UniProt-GOA-ACAP-ARAP_05.03.2021_00h00	3.42898e-07	5.61309e-06	0.000705617	0.00134988	[3, 5]	Group41	14.8148	20	[APOH, CELA2A, CPB2, F11, F2, FGA, FGB, FGG, GATA1, GP1BA, HRG, KNG1, PLG, PROC, SERPINA10, SERPINC1, SERPIND1, SERPINF2, SLC4A1, TREML1]
ENSBTAG00000012884	MPTX							GO:0007599	hemostasis	GO_BiologicalProcess-EBI-UniProt-GOA-ACAP-ARAP_05.03.2021_00h00	3.8743e-07	6.0778e-06	0.000705617	0.00134988	[4]	Group41	14.7059	20	[APOH, CELA2A, CPB2, F11, F2, FGA, FGB, FGG, GATA1, GP1BA, HRG, KNG1, PLG, PROC, SERPINA10, SERPINC1, SERPIND1, SERPINF2, SLC4A1, TREML1]
ENSBTAG00000020022	IL13RA2							GO:0050878	regulation of body fluid levels	GO_BiologicalProcess-EBI-UniProt-GOA-ACAP-ARAP_05.03.2021_00h00	5.01859e-07	7.4098e-06	0.000705617	0.00134988	[3]	Group41	11.3821	28	[APOH, CELA2A, CHRM1, CPB2, CSN2, CSN3, DRD2, F11, F2, FA2H, FGA, FGB, FGG, GATA1, GH1, GP1BA, HRG, KNG1, PLG, PRL, PROC, SCNN1B, SERPINA10, SERPINC1, SERPIND1, SERPINF2, SLC4A1, TREML1]
ENSBTAG00000018849	AICDA							GO:1903035	negative regulation of response to wounding	GO_BiologicalProcess-EBI-UniProt-GOA-ACAP-ARAP_05.03.2021_00h00	4.62216e-06	6.10611e-05	0.000705617	0.00134988	[3, 4, 5, 6]	Group41	19.3548	12	[APOH, CPB2, F11, F2, FGA, FGB, GP1BA, HRG, KNG1, PLG, PROC, SERPINF2]
ENSBTAG00000003404	PFN4							GO:0072378	blood coagulation, fibrin clot formation	GO_BiologicalProcess-EBI-UniProt-GOA-ACAP-ARAP_05.03.2021_00h00	4.81924e-06	6.25671e-05	0.000705617	0.00134988	[3, 4, 5, 6]	Group41	62.5	5	[APOH, FGA, FGB, FGG, SERPINC1]
ENSBTAG00000004951	C15H11orf1							GO:0072376	protein activation cascade	GO_BiologicalProcess-EBI-UniProt-GOA-ACAP-ARAP_05.03.2021_00h00	2.02964e-05	0.000215256	0.000705617	0.00134988	[2, 4, 5]	Group41	50	5	[APOH, FGA, FGB, FGG, SERPINC1]
ENSBTAG00000006709	NPPA							GO:0061041	regulation of wound healing	GO_BiologicalProcess-EBI-UniProt-GOA-ACAP-ARAP_05.03.2021_00h00	2.73533e-05	0.000278338	0.000705617	0.00134988	[5, 6]	Group41	15.2941	13	[APOH, CPB2, F11, F2, FGA, FGB, GP1BA, HRG, KNG1, PLG, PROC, SERPINC1, SERPINF2]
ENSBTAG00000017042	HAMP							GO:0051917	regulation of fibrinolysis	GO_BiologicalProcess-EBI-UniProt-GOA-ACAP-ARAP_05.03.2021_00h00	3.40542e-05	0.000337405	0.000705617	0.00134988	[4, 5, 6, 7, 8, 9, 10]	Group41	66.6667	4	[APOH, F11, HRG, SERPINF2]
ENSBTAG00000012822	MGC137036							GO:1903034	regulation of response to wounding	GO_BiologicalProcess-EBI-UniProt-GOA-ACAP-ARAP_05.03.2021_00h00	8.03572e-05	0.000695505	0.000705617	0.00134988	[4, 5]	Group41	13.0841	14	[APOH, CNTF, CPB2, F11, F2, FGA, FGB, GP1BA, HRG, KNG1, PLG, PROC, SERPINC1, SERPINF2]
ENSBTAG00000001474	NRGN							GO:0009611	response to wounding	GO_BiologicalProcess-EBI-UniProt-GOA-ACAP-ARAP_05.03.2021_00h00	0.000139863	0.00108574	0.000705617	0.00134988	[3]	Group41	8.57143	27	[AGER, APOH, CELA2A, CNTF, CPB2, F11, F2, FGA, FGB, FGG, GATA1, GP1BA, GRIN2A, GRIN2C, HRG, KNG1, ODAM, PLG, PROC, SERPINA10, SERPINC1, SERPIND1, SERPINF2, SLC11A1, SLC1A2, SLC4A1, TREML1]
ENSBTAG00000000170	GSTT4							GO:0042060	wound healing	GO_BiologicalProcess-EBI-UniProt-GOA-ACAP-ARAP_05.03.2021_00h00	0.000217314	0.00151516	0.000705617	0.00134988	[4]	Group41	8.98438	23	[AGER, APOH, CELA2A, CPB2, F11, F2, FGA, FGB, FGG, GATA1, GP1BA, HRG, KNG1, ODAM, PLG, PROC, SERPINA10, SERPINC1, SERPIND1, SERPINF2, SLC11A1, SLC4A1, TREML1]
ENSBTAG00000016366	ABCG8							GO:0051918	negative regulation of fibrinolysis	GO_BiologicalProcess-EBI-UniProt-GOA-ACAP-ARAP_05.03.2021_00h00	0.000238735	0.00164924	0.000705617	0.00134988	[2, 3, 4, 5, 6, 7, 8, 9, 10, 11]	Group41	75	3	[APOH, HRG, SERPINF2]
ENSBTAG00000019200	BPIFB2							GO:0031639	plasminogen activation	GO_BiologicalProcess-EBI-UniProt-GOA-ACAP-ARAP_05.03.2021_00h00	0.000395643	0.00250352	0.000705617	0.00134988	[7, 8]	Group41	29.4118	5	[APOH, F11, FGB, GH1, SERPINF2]
ENSBTAG00000024929	PPP1R27							GO:1900048	positive regulation of hemostasis	GO_BiologicalProcess-EBI-UniProt-GOA-ACAP-ARAP_05.03.2021_00h00	0.00176353	0.00824808	0.000705617	0.00134988	[2, 3, 4, 5, 6]	Group41	28.5714	4	[APOH, F2, HRG, SERPINF2]
ENSBTAG00000016121	KRT75							GO:0030194	positive regulation of blood coagulation	GO_BiologicalProcess-EBI-UniProt-GOA-ACAP-ARAP_05.03.2021_00h00	0.00176353	0.00824808	0.000705617	0.00134988	[3, 4, 5, 6, 7, 8]	Group41	28.5714	4	[APOH, F2, HRG, SERPINF2]
ENSBTAG00000006800	FGF6							GO:0050820	positive regulation of coagulation	GO_BiologicalProcess-EBI-UniProt-GOA-ACAP-ARAP_05.03.2021_00h00	0.00233025	0.0103216	0.000705617	0.00134988	[3, 4, 5]	Group41	26.6667	4	[APOH, F2, HRG, SERPINF2]
ENSBTAG00000035776	CFAP299							GO:0031638	zymogen activation	GO_BiologicalProcess-EBI-UniProt-GOA-ACAP-ARAP_05.03.2021_00h00	0.00295705	0.01258	0.000705617	0.00134988	[6, 7]	Group41	14.2857	7	[APOH, CTSL, F11, FGB, GH1, SERPINF2, TMPRSS15]
ENSBTAG00000025597	GRIN3B							GO:0032102	negative regulation of response to external stimulus	GO_BiologicalProcess-EBI-UniProt-GOA-ACAP-ARAP_05.03.2021_00h00	0.00646122	0.0230583	0.000705617	0.00134988	[3, 4, 5]	Group41	7.42188	19	[APOH, CLEC12B, CPB2, CSN2, DRD2, F11, F2, FGA, FGB, GHRL, GP1BA, HAMP, HRG, IL13, IL4, KNG1, PLG, PROC, SERPINF2]
ENSBTAG00000009478	GDF9							GO:0030168	platelet activation	GO_BiologicalProcess-EBI-UniProt-GOA-ACAP-ARAP_05.03.2021_00h00	0.0073679	0.0254497	0.000705617	0.00134988	[3, 4, 6]	Group41	11.1111	8	[CELA2A, F2, FGA, FGB, FGG, GATA1, HRG, TREML1]
ENSBTAG00000004153	SCGB3A2							GO:0051873	killing by host of symbiont cells	GO_BiologicalProcess-EBI-UniProt-GOA-ACAP-ARAP_05.03.2021_00h00	0.0103552	0.0339019	0.000705617	0.00134988	[4, 5, 6]	Group41	25	3	[F2, HRG, SCNN1B]
ENSBTAG00000010632	FABP6							GO:0051883	killing of cells in other organism involved in symbiotic interaction	GO_BiologicalProcess-EBI-UniProt-GOA-ACAP-ARAP_05.03.2021_00h00	0.0161557	0.0467895	0.000705617	0.00134988	[3, 4]	Group41	21.4286	3	[F2, HRG, SCNN1B]
ENSBTAG00000021344	USP26							GO:0042742	defense response to bacterium	GO_BiologicalProcess-EBI-UniProt-GOA-ACAP-ARAP_05.03.2021_00h00	3.87519e-07	5.95514e-06	0.00114312	0.00209573	[4, 5, 6]	Group27	12.4378	25	[AICDA, APOA2, CSN1S2, DEFB123, DEFB124, F2, FGB, GSDMA, HAMP, HSTN, IL12A, LOC407163, LOC525947, LYZ, LYZ1, LYZ2, LYZ3, LYZL4, LYZL6, PGC, RAG2, SCNN1B, SLC11A1, TF, WFDC2]
ENSBTAG00000006820	FATE1							GO:0098542	defense response to other organism	GO_BiologicalProcess-EBI-UniProt-GOA-ACAP-ARAP_05.03.2021_00h00	0.000109025	0.00088275	0.00114312	0.00209573	[3, 4, 5]	Group27	6.8917	49	[AICDA, APOA2, APOA4, BPIFB1, C8B, CCL3, CLEC12B, CSN1S2, DEFB123, DEFB124, DRD2, F2, FGA, FGB, GSDMA, HAMP, HPX, HRG, HSTN, IFNK, IL12A, IL23R, IL4, LOC407163, LOC508646, LOC525947, LOC528040, LOC616364, LYZ, LYZ1, LYZ2, LYZ3, LYZL4, LYZL6, MASP2, MPTX, NLRP9, PGC, RAG2, SCNN1B, SFTPD, SH2D1A, SLC11A1, TF, TRIM10, TRIM17, TRIM58, WFDC2, XCL1]
ENSBTAG00000006722	FGF16							GO:0006952	defense response	GO_BiologicalProcess-EBI-UniProt-GOA-ACAP-ARAP_05.03.2021_00h00	0.000445376	0.00274892	0.00114312	0.00209573	[3]	Group27	6.03774	64	[ACKR2, AGER, AHSG, AICDA, APOA2, APOA4, BPIFB1, C8B, CCL3, CHIA, CLEC12B, CSN1S2, CSN2, DEFB123, DEFB124, DRD2, F2, FGA, FGB, GABRA5, GHRL, GSDMA, HAMP, HPX, HRG, HSTN, IFNK, IL12A, IL13, IL23R, IL36B, IL4, KNG1, LOC407163, LOC508646, LOC525947, LOC528040, LOC616364, LYZ, LYZ1, LYZ2, LYZ3, LYZL4, LYZL6, MASP2, MPTX, NEUROD2, NLRP9, ODAM, ORM1, PGC, PROC, RAG2, SCNN1B, SERPINF2, SFTPD, SH2D1A, SL…
ENSBTAG00000017541	TBX20							GO:0006959	humoral immune response	GO_BiologicalProcess-EBI-UniProt-GOA-ACAP-ARAP_05.03.2021_00h00	0.000509059	0.00306657	0.00114312	0.00209573	[3]	Group27	9.82659	17	[C8B, F2, FGB, HPX, HRG, IFNK, LOC407163, LOC505033, LOC525947, LOC528040, MASP2, MPTX, PGC, SH2D1A, TF, WFDC2, ZP4]
ENSBTAG00000001247	LECT2							GO:0019731	antibacterial humoral response	GO_BiologicalProcess-EBI-UniProt-GOA-ACAP-ARAP_05.03.2021_00h00	0.000982368	0.00510154	0.00114312	0.00209573	[4, 5, 6, 7]	Group27	20	6	[FGB, LOC407163, LOC525947, PGC, TF, WFDC2]
ENSBTAG00000011874	TMEM252							GO:0009617	response to bacterium	GO_BiologicalProcess-EBI-UniProt-GOA-ACAP-ARAP_05.03.2021_00h00	0.00128584	0.00641218	0.00114312	0.00209573	[3, 5]	Group27	7.1599	30	[AICDA, APOA2, CCL3, CSN1S2, DEFB123, DEFB124, F2, FGB, GKN2, GSDMA, HAMP, HSTN, IL12A, IL23R, IL36B, LOC407163, LOC525947, LYZ, LYZ1, LYZ2, LYZ3, LYZL4, LYZL6, PGC, RAG2, SCNN1B, SLC11A1, TF, TNIP3, WFDC2]
ENSBTAG00000039574	NEPN							GO:0043207	response to external biotic stimulus	GO_BiologicalProcess-EBI-UniProt-GOA-ACAP-ARAP_05.03.2021_00h00	0.0017059	0.00802841	0.00114312	0.00209573	[3]	Group27	5.92672	55	[AICDA, APOA2, APOA4, APOB, BPIFB1, C8B, CCL3, CLEC12B, CSN1S2, DEFB123, DEFB124, DRD2, F2, FGA, FGB, GKN2, GSDMA, HAMP, HPX, HRG, HSTN, IFNK, IL12A, IL23R, IL36B, IL4, LOC407163, LOC505033, LOC508646, LOC525947, LOC528040, LOC616364, LYZ, LYZ1, LYZ2, LYZ3, LYZL4, LYZL6, MASP2, MPTX, NLRP9, PGC, PRL, RAG2, SCNN1B, SFTPD, SH2D1A, SLC11A1, TF, TNIP3, TRIM10, TRIM17, TRIM58, WFDC2, XCL1]
ENSBTAG00000004911	BIRC7							GO:0019730	antimicrobial humoral response	GO_BiologicalProcess-EBI-UniProt-GOA-ACAP-ARAP_05.03.2021_00h00	0.00226012	0.0101302	0.00114312	0.00209573	[3, 4, 5]	Group27	12.3288	9	[F2, FGB, HRG, LOC407163, LOC505033, LOC525947, PGC, TF, WFDC2]
ENSBTAG00000055118	VPREB1							GO:0051707	response to other organism	GO_BiologicalProcess-EBI-UniProt-GOA-ACAP-ARAP_05.03.2021_00h00	0.00265096	0.0115386	0.00114312	0.00209573	[2, 4]	Group27	5.83153	54	[AICDA, APOA2, APOA4, APOB, BPIFB1, C8B, CCL3, CLEC12B, CSN1S2, DEFB123, DEFB124, DRD2, F2, FGA, FGB, GKN2, GSDMA, HAMP, HPX, HRG, HSTN, IFNK, IL12A, IL23R, IL36B, IL4, LOC407163, LOC505033, LOC508646, LOC525947, LOC528040, LOC616364, LYZ, LYZ1, LYZ2, LYZ3, LYZL4, LYZL6, MASP2, MPTX, NLRP9, PGC, RAG2, SCNN1B, SFTPD, SH2D1A, SLC11A1, TF, TNIP3, TRIM10, TRIM17, TRIM58, WFDC2, XCL1]
ENSBTAG00000006485	TREML1							GO:0031341	regulation of cell killing	GO_BiologicalProcess-EBI-UniProt-GOA-ACAP-ARAP_05.03.2021_00h00	0.000781195	0.00432529	0.00124987	0.00219978	[3, 4]	Group38	14.2857	9	[AGER, CD1B, CD1E, CLEC12B, IL12A, IL13, IL4, LOC515418, SH2D1A]
ENSBTAG00000019331	KATNAL2							GO:0001909	leukocyte mediated cytotoxicity	GO_BiologicalProcess-EBI-UniProt-GOA-ACAP-ARAP_05.03.2021_00h00	0.000873452	0.00463176	0.00124987	0.00219978	[3, 4]	Group38	12.987	10	[AGER, CD1B, CD1E, CLEC12B, F2, IL12A, LOC508646, LOC515418, SCNN1B, SH2D1A]
ENSBTAG00000006599	INHBE							GO:0031342	negative regulation of cell killing	GO_BiologicalProcess-EBI-UniProt-GOA-ACAP-ARAP_05.03.2021_00h00	0.00431999	0.0168547	0.00124987	0.00219978	[3, 4, 5]	Group38	33.3333	3	[CLEC12B, IL13, IL4]
ENSBTAG00000018607	TSPEAR							GO:0001914	regulation of T cell mediated cytotoxicity	GO_BiologicalProcess-EBI-UniProt-GOA-ACAP-ARAP_05.03.2021_00h00	0.0043864	0.0169382	0.00124987	0.00219978	[5, 6, 7, 8]	Group38	17.8571	5	[AGER, CD1B, CD1E, IL12A, LOC515418]
ENSBTAG00000001150	KCNE1							GO:0001910	regulation of leukocyte mediated cytotoxicity	GO_BiologicalProcess-EBI-UniProt-GOA-ACAP-ARAP_05.03.2021_00h00	0.00463322	0.0176203	0.00124987	0.00219978	[4, 5, 6]	Group38	13.2075	7	[AGER, CD1B, CD1E, CLEC12B, IL12A, LOC515418, SH2D1A]
ENSBTAG00000009938	XCL1							GO:0002443	leukocyte mediated immunity	GO_BiologicalProcess-EBI-UniProt-GOA-ACAP-ARAP_05.03.2021_00h00	0.00482344	0.0181603	0.00124987	0.00219978	[3]	Group38	7.63052	19	[AGER, AICDA, C8B, CCL3, CD1B, CD1E, CLEC12B, F2, HPX, IL12A, IL13, IL4, IL4I1, LOC508646, LOC515418, LOC528040, MPTX, SCNN1B, SH2D1A]
ENSBTAG00000014144	CCDC113							GO:0042531	positive regulation of tyrosine phosphorylation of STAT protein	GO_BiologicalProcess-EBI-UniProt-GOA-ACAP-ARAP_05.03.2021_00h00	0.00515177	0.0191098	0.00124987	0.00219978	[7, 8, 9, 10, 11, 12]	Group38	14.6341	6	[CNTF, GH1, HES5, HPX, IL12A, IL4]
ENSBTAG00000006855	TDRD1							GO:0002250	adaptive immune response	GO_BiologicalProcess-EBI-UniProt-GOA-ACAP-ARAP_05.03.2021_00h00	0.00550433	0.0203175	0.00124987	0.00219978	[3]	Group38	7.26644	21	[AGER, AICDA, BOLA-DYB, C8B, CD1B, CD1E, FGA, FGB, HPX, IFNK, IL12A, IL23R, IL4, IL4I1, LOC515418, LOC528040, MPTX, RAG1, SH2D1A, SLC11A1, THEMIS]
ENSBTAG00000018085	GTSF1							GO:0048006	antigen processing and presentation, endogenous lipid antigen via MHC class Ib	GO_BiologicalProcess-EBI-UniProt-GOA-ACAP-ARAP_05.03.2021_00h00	0.00599148	0.0216903	0.00124987	0.00219978	[4, 5]	Group38	30	3	[CD1B, CD1E, LOC515418]
ENSBTAG00000015724	BPIFB1							GO:0002449	lymphocyte mediated immunity	GO_BiologicalProcess-EBI-UniProt-GOA-ACAP-ARAP_05.03.2021_00h00	0.00743402	0.0255608	0.00124987	0.00219978	[4]	Group38	8.02139	15	[AGER, AICDA, C8B, CD1B, CD1E, CLEC12B, HPX, IL12A, IL4, IL4I1, LOC508646, LOC515418, LOC528040, MPTX, SH2D1A]
ENSBTAG00000049568	SPAG11							GO:0048003	antigen processing and presentation of lipid antigen via MHC class Ib	GO_BiologicalProcess-EBI-UniProt-GOA-ACAP-ARAP_05.03.2021_00h00	0.0079986	0.0272531	0.00124987	0.00219978	[4]	Group38	27.2727	3	[CD1B, CD1E, LOC515418]
ENSBTAG00000007437	TEKT1							GO:0048007	antigen processing and presentation, exogenous lipid antigen via MHC class Ib	GO_BiologicalProcess-EBI-UniProt-GOA-ACAP-ARAP_05.03.2021_00h00	0.0079986	0.0272531	0.00124987	0.00219978	[4, 5]	Group38	27.2727	3	[CD1B, CD1E, LOC515418]
ENSBTAG00000009327	2022-09-14							GO:0001913	T cell mediated cytotoxicity	GO_BiologicalProcess-EBI-UniProt-GOA-ACAP-ARAP_05.03.2021_00h00	0.00900875	0.0301493	0.00124987	0.00219978	[4, 5, 6]	Group38	15.1515	5	[AGER, CD1B, CD1E, IL12A, LOC515418]
ENSBTAG00000029295	RF00001							GO:0001916	positive regulation of T cell mediated cytotoxicity	GO_BiologicalProcess-EBI-UniProt-GOA-ACAP-ARAP_05.03.2021_00h00	0.0117691	0.0378722	0.00124987	0.00219978	[5, 6, 7, 8, 9]	Group38	17.3913	4	[CD1B, CD1E, IL12A, LOC515418]
ENSBTAG00000017823	CFAP52							GO:0002709	regulation of T cell mediated immunity	GO_BiologicalProcess-EBI-UniProt-GOA-ACAP-ARAP_05.03.2021_00h00	0.0139642	0.0417264	0.00124987	0.00219978	[6, 7]	Group38	10.7692	7	[AGER, CD1B, CD1E, IL12A, IL4, IL4I1, LOC515418]
ENSBTAG00000023064	CCDC187							GO:0042509	regulation of tyrosine phosphorylation of STAT protein	GO_BiologicalProcess-EBI-UniProt-GOA-ACAP-ARAP_05.03.2021_00h00	0.0148211	0.0435949	0.00124987	0.00219978	[7, 8, 9, 10, 11]	Group38	11.7647	6	[CNTF, GH1, HES5, HPX, IL12A, IL4]
ENSBTAG00000045923	BOLA-DYB							GO:0002824	positive regulation of adaptive immune response based on somatic recombination of immune receptors built from immunoglobulin superfamily domains	GO_BiologicalProcess-EBI-UniProt-GOA-ACAP-ARAP_05.03.2021_00h00	0.0156015	0.0455346	0.00124987	0.00219978	[5, 6, 7]	Group38	9.7561	8	[CD1B, CD1E, HPX, IL12A, IL23R, IL4, LOC515418, SLC11A1]
ENSBTAG00000019332	SLC9C1							GO:0071677	positive regulation of mononuclear cell migration	GO_BiologicalProcess-EBI-UniProt-GOA-ACAP-ARAP_05.03.2021_00h00	0.0162117	0.0467717	0.00124987	0.00219978	[4, 5, 6, 7, 8, 9]	Group38	11.5385	6	[AGER, CCL3, DEFB124, IL12A, IL4, XCL1]
ENSBTAG00000030718	SPATA3							GO:0001675	acrosome assembly	GO_BiologicalProcess-EBI-UniProt-GOA-ACAP-ARAP_05.03.2021_00h00	0.00176353	0.00824808	0.00176353	0.00298444	[3, 4, 5, 6, 7, 8, 9, 10]	Group06	28.5714	4	[ACRBP, SOX30, SPACA1, ZPBP]
ENSBTAG00000005859	LALBA							GO:0009582	detection of abiotic stimulus	GO_BiologicalProcess-EBI-UniProt-GOA-ACAP-ARAP_05.03.2021_00h00	0.00244037	0.0107462	0.00265445	0.00432577	[3]	Group13	11.3636	10	[CHRM1, CNGB1, GNGT1, GRM6, KCNK4, LRRIQ1, PDE6B, PKD1L3, PRDM12, STRC]
ENSBTAG00000010330	LYZL1							GO:0009581	detection of external stimulus	GO_BiologicalProcess-EBI-UniProt-GOA-ACAP-ARAP_05.03.2021_00h00	0.00265445	0.0114874	0.00265445	0.00432577	[3]	Group13	11.236	10	[CHRM1, CNGB1, GNGT1, GRM6, KCNK4, LRRIQ1, PDE6B, PKD1L3, PRDM12, STRC]
ENSBTAG00000049868	CT83							GO:0005179	hormone activity	GO_BiologicalProcess-EBI-UniProt-GOA-ACAP-ARAP_05.03.2021_00h00	2.18317e-07	3.73621e-06	0.00400853	0.00629911	[4, 5, 6, 7]	Group22	16.6667	18	[CALCA, CALCB, CCK, CGA, GH1, GHRL, GIP, GRP, INHBE, INSL3, LHB, NPPA, POMC, PPY, PRL, RLN3, TSHB, TTR]
ENSBTAG00000008777	ATP4A							GO:0030545	receptor regulator activity	GO_BiologicalProcess-EBI-UniProt-GOA-ACAP-ARAP_05.03.2021_00h00	8.6818e-06	0.000108957	0.00400853	0.00629911	[4]	Group22	8.46325	38	[CALCA, CALCB, CCK, CCL3, CGA, CLEC12B, CNTF, DKKL1, FGF16, FGF20, FGF6, GDF7, GDF9, GH1, GHRL, GIP, GRP, IFNK, IL12A, IL13, IL20, IL36B, IL4, INHBE, INSL3, LHB, LOC616364, NPPA, PNOC, POMC, PPY, PRL, RLN3, SCG2, SPADH1, TSHB, TTR, XCL1]
ENSBTAG00000012750	UPK2							GO:0048018	receptor ligand activity	GO_BiologicalProcess-EBI-UniProt-GOA-ACAP-ARAP_05.03.2021_00h00	1.07625e-05	0.000130713	0.00400853	0.00629911	[3, 4, 5, 6]	Group22	8.59189	36	[CALCA, CALCB, CCK, CCL3, CGA, CNTF, FGF16, FGF20, FGF6, GDF7, GDF9, GH1, GHRL, GIP, GRP, IFNK, IL12A, IL13, IL20, IL36B, IL4, INHBE, INSL3, LHB, LOC616364, NPPA, PNOC, POMC, PPY, PRL, RLN3, SCG2, SPADH1, TSHB, TTR, XCL1]
ENSBTAG00000001516	CALCB							GO:0030546	signaling receptor activator activity	GO_BiologicalProcess-EBI-UniProt-GOA-ACAP-ARAP_05.03.2021_00h00	1.54566e-05	0.000173714	0.00400853	0.00629911	[5]	Group22	8.4507	36	[CALCA, CALCB, CCK, CCL3, CGA, CNTF, FGF16, FGF20, FGF6, GDF7, GDF9, GH1, GHRL, GIP, GRP, IFNK, IL12A, IL13, IL20, IL36B, IL4, INHBE, INSL3, LHB, LOC616364, NPPA, PNOC, POMC, PPY, PRL, RLN3, SCG2, SPADH1, TSHB, TTR, XCL1]
ENSBTAG00000000888	SPTA1							GO:0042531	positive regulation of tyrosine phosphorylation of STAT protein	GO_BiologicalProcess-EBI-UniProt-GOA-ACAP-ARAP_05.03.2021_00h00	0.00515177	0.0191098	0.00400853	0.00629911	[7, 8, 9, 10, 11, 12]	Group22	14.6341	6	[CNTF, GH1, HES5, HPX, IL12A, IL4]
ENSBTAG00000008363	EXD1							GO:0008083	growth factor activity	GO_BiologicalProcess-EBI-UniProt-GOA-ACAP-ARAP_05.03.2021_00h00	0.0119402	0.0379367	0.00400853	0.00629911	[4, 5, 6, 7]	Group22	8.66142	11	[CNTF, FGF16, FGF20, FGF6, GDF7, GDF9, GH1, IL12A, IL4, INHBE, SPADH1]
ENSBTAG00000005527	GIPR							GO:0098772	molecular function regulator	GO_BiologicalProcess-EBI-UniProt-GOA-ACAP-ARAP_05.03.2021_00h00	0.0124483	0.0390566	0.00400853	0.00629911	[3]	Group22	4.94217	94	[AHSG, APOA2, APOA4, APOC2, APOH, ATP4B, BIRC7, CACNG3, CALCA, CALCB, CCK, CCL3, CCNL2, CGA, CLEC12B, CNTF, CSN2, CSTA, DKKL1, F2, FETUB, FGF16, FGF20, FGF6, GDF7, GDF9, GH1, GHRL, GIP, GRP, HPCAL4, HRG, IFNK, IL12A, IL13, IL20, IL36B, IL4, INHBE, INSL3, ITIH1, ITIH2, ITIH3, KCNAB3, KCNE1, KCNE2, KIF12, KNG1, LHB, LOC407163, LOC505033, LOC506828, LOC525947, LOC528040, LOC531692, LOC616364, LOC617…
ENSBTAG00000008819	BTBD16							GO:0042509	regulation of tyrosine phosphorylation of STAT protein	GO_BiologicalProcess-EBI-UniProt-GOA-ACAP-ARAP_05.03.2021_00h00	0.0148211	0.0435949	0.00400853	0.00629911	[7, 8, 9, 10, 11]	Group22	11.7647	6	[CNTF, GH1, HES5, HPX, IL12A, IL4]
ENSBTAG00000014830	PPP1R32							GO:0002824	positive regulation of adaptive immune response based on somatic recombination of immune receptors built from immunoglobulin superfamily domains	GO_BiologicalProcess-EBI-UniProt-GOA-ACAP-ARAP_05.03.2021_00h00	0.0156015	0.0455346	0.00400853	0.00629911	[5, 6, 7]	Group22	9.7561	8	[CD1B, CD1E, HPX, IL12A, IL23R, IL4, LOC515418, SLC11A1]
ENSBTAG00000019122	EFCAB5							GO:0035092	sperm chromatin condensation	GO_BiologicalProcess-EBI-UniProt-GOA-ACAP-ARAP_05.03.2021_00h00	0.00431999	0.0168547	0.00431999	0.00655447	[3, 4, 5, 6, 7, 8, 9, 10, 11]	Group00	33.3333	3	[SYCP1, TNP1, TNP2]
ENSBTAG00000014940	KCNAB3							GO:0019233	sensory perception of pain	GO_BiologicalProcess-EBI-UniProt-GOA-ACAP-ARAP_05.03.2021_00h00	0.00514612	0.0191833	0.00514612	0.00730417	[5]	Group10	12.963	7	[CCL3, GIP, GRIN2A, KCNK4, OPRM1, PRDM12, SCN10A]
ENSBTAG00000040290	GSTO2							GO:0010817	regulation of hormone levels	GO_BiologicalProcess-EBI-UniProt-GOA-ACAP-ARAP_05.03.2021_00h00	0.000318663	0.00212348	0.00503285	0.00738151	[3]	Group32	8.02292	28	[ADH6, AFP, AKR1D1, CCKAR, CELA2A, CGA, CORIN, CTSL, DRD2, FGA, FGB, GDF9, GH1, GHRL, GIP, GRP, IL4I1, NEUROD1, NPVF, PDX1, POMC, PRL, RFX6, SCNN1B, SERPINA7, SLC5A5, TFR2, TTR]
ENSBTAG00000004405	IQUB							GO:0009914	hormone transport	GO_BiologicalProcess-EBI-UniProt-GOA-ACAP-ARAP_05.03.2021_00h00	0.000375056	0.00243463	0.00503285	0.00738151	[4]	Group32	9.5	19	[CCKAR, CELA2A, DRD2, FGA, FGB, GDF9, GH1, GHRL, GIP, GRP, NEUROD1, NPVF, PDX1, POMC, PRL, RFX6, SERPINA7, TFR2, TTR]
ENSBTAG00000008505	APOB							GO:0046883	regulation of hormone secretion	GO_BiologicalProcess-EBI-UniProt-GOA-ACAP-ARAP_05.03.2021_00h00	0.000830966	0.00450157	0.00503285	0.00738151	[3, 4, 5, 6, 7, 8]	Group32	10.0671	15	[CCKAR, CELA2A, DRD2, FGA, FGB, GDF9, GH1, GHRL, GIP, GRP, NPVF, PDX1, POMC, RFX6, TFR2]
ENSBTAG00000015274	PRL							GO:0046879	hormone secretion	GO_BiologicalProcess-EBI-UniProt-GOA-ACAP-ARAP_05.03.2021_00h00	0.00153991	0.00743301	0.00503285	0.00738151	[4, 5, 7]	Group32	8.90052	17	[CCKAR, CELA2A, DRD2, FGA, FGB, GDF9, GH1, GHRL, GIP, GRP, NEUROD1, NPVF, PDX1, POMC, PRL, RFX6, TFR2]
ENSBTAG00000019469	SPACA1							GO:0090277	positive regulation of peptide hormone secretion	GO_BiologicalProcess-EBI-UniProt-GOA-ACAP-ARAP_05.03.2021_00h00	0.00213319	0.00967645	0.00503285	0.00738151	[4, 5, 6, 7, 8, 9, 10, 11]	Group32	13.5593	8	[DRD2, FGA, FGB, GHRL, GRP, PDX1, RFX6, TFR2]
ENSBTAG00000022329	SLCO1B3							GO:0046887	positive regulation of hormone secretion	GO_BiologicalProcess-EBI-UniProt-GOA-ACAP-ARAP_05.03.2021_00h00	0.00326774	0.0134459	0.00503285	0.00738151	[3, 4, 5, 6, 7, 8, 9]	Group32	11.6883	9	[DRD2, FGA, FGB, GH1, GHRL, GRP, PDX1, RFX6, TFR2]
ENSBTAG00000007821	NPHS1							GO:0044060	regulation of endocrine process	GO_BiologicalProcess-EBI-UniProt-GOA-ACAP-ARAP_05.03.2021_00h00	0.00707071	0.0248797	0.00503285	0.00738151	[4, 5]	Group32	20	4	[GDF9, GH1, NPVF, POMC]
ENSBTAG00000002289	NLRP14							GO:0030072	peptide hormone secretion	GO_BiologicalProcess-EBI-UniProt-GOA-ACAP-ARAP_05.03.2021_00h00	0.00814433	0.0276247	0.00503285	0.00738151	[5, 6, 8, 9]	Group32	8.44156	13	[CELA2A, DRD2, FGA, FGB, GH1, GHRL, GIP, GRP, NEUROD1, PDX1, PRL, RFX6, TFR2]
ENSBTAG00000050098	AANAT							GO:0051046	regulation of secretion	GO_BiologicalProcess-EBI-UniProt-GOA-ACAP-ARAP_05.03.2021_00h00	0.0112802	0.036612	0.00503285	0.00738151	[4, 5]	Group32	6.38821	26	[ABCB11, CCKAR, CELA2A, CORIN, CSN2, DRD2, FGA, FGB, GDF9, GH1, GHRL, GIP, GRP, IL12A, IL13, IL4, NPHS1, NPVF, OPRM1, PDX1, POMC, PRL, RFX6, SYT12, TFF2, TFR2]
ENSBTAG00000023529	SPEF2							GO:0046903	secretion	GO_BiologicalProcess-EBI-UniProt-GOA-ACAP-ARAP_05.03.2021_00h00	0.011982	0.0379093	0.00503285	0.00738151	[4]	Group32	5.82677	37	[ABCB11, CBLN1, CCKAR, CCL3, CELA2A, CHRM1, CORIN, CSN2, CSN3, DRD2, FGA, FGB, GDF9, GH1, GHRL, GIP, GRP, IL12A, IL13, IL4, MTTP, NEUROD1, NPHS1, NPVF, OC90, OPRM1, OTOF, PDX1, POMC, PRL, RFX6, SCNN1B, SLC9A4, SYT12, TFF2, TFR2, ZP4]
ENSBTAG00000014983	IL23R							GO:0031018	endocrine pancreas development	GO_BiologicalProcess-EBI-UniProt-GOA-ACAP-ARAP_05.03.2021_00h00	0.0145446	0.0431185	0.00503285	0.00738151	[3, 5, 6, 7]	Group32	13.5135	5	[GIP, GIPR, NEUROD1, PDX1, RFX6]
ENSBTAG00000020929	ARMC3							GO:0090276	regulation of peptide hormone secretion	GO_BiologicalProcess-EBI-UniProt-GOA-ACAP-ARAP_05.03.2021_00h00	0.0157087	0.0456706	0.00503285	0.00738151	[4, 5, 6, 7, 8, 9, 10]	Group32	8.69565	10	[CELA2A, DRD2, FGA, FGB, GHRL, GIP, GRP, PDX1, RFX6, TFR2]
ENSBTAG00000014296	NCCRP1							GO:0050953	sensory perception of light stimulus	GO_BiologicalProcess-EBI-UniProt-GOA-ACAP-ARAP_05.03.2021_00h00	0.00727041	0.0253455	0.00727041	0.00999682	[5]	Group12	8.88889	12	[ABCA4, ARR3, CNGB1, CRYGB, GRM6, MIP, PDE6B, RPGRIP1, SLC24A1, SLC24A2, USH2A, VAX2]
ENSBTAG00000025826	SLC24A1							GO:0007601	visual perception	GO_BiologicalProcess-EBI-UniProt-GOA-ACAP-ARAP_05.03.2021_00h00	0.0126135	0.0394107	0.00727041	0.00999682	[6]	Group12	8.59375	11	[ABCA4, ARR3, CNGB1, CRYGB, GRM6, MIP, PDE6B, RPGRIP1, SLC24A1, SLC24A2, VAX2]
ENSBTAG00000008463	SLC22A14							GO:0002709	regulation of T cell mediated immunity	GO_BiologicalProcess-EBI-UniProt-GOA-ACAP-ARAP_05.03.2021_00h00	0.0139642	0.0417264	0.00796384	0.0106185	[6, 7]	Group15	10.7692	7	[AGER, CD1B, CD1E, IL12A, IL4, IL4I1, LOC515418]
ENSBTAG00000009515	CA6							GO:0071677	positive regulation of mononuclear cell migration	GO_BiologicalProcess-EBI-UniProt-GOA-ACAP-ARAP_05.03.2021_00h00	0.0162117	0.0467717	0.00796384	0.0106185	[4, 5, 6, 7, 8, 9]	Group15	11.5385	6	[AGER, CCL3, DEFB124, IL12A, IL4, XCL1]
ENSBTAG00000047992	C19H17orf107							GO:0048245	eosinophil chemotaxis	GO_BiologicalProcess-EBI-UniProt-GOA-ACAP-ARAP_05.03.2021_00h00	0.0161557	0.0467895	0.00796384	0.0106185	[5, 6, 7, 8, 9]	Group15	21.4286	3	[CCL3, IL4, SCG2]
ENSBTAG00000001976	PPP1R17							GO:1903494	response to dehydroepiandrosterone	GO_BiologicalProcess-EBI-UniProt-GOA-ACAP-ARAP_05.03.2021_00h00	9.50716e-08	1.83561e-06	0.00821109	0.0106261	[5]	Group26	100	5	[CSN1S1, CSN1S2, CSN2, CSN3, LALBA]
ENSBTAG00000033386	TEX26							GO:1903496	response to 11-deoxycorticosterone	GO_BiologicalProcess-EBI-UniProt-GOA-ACAP-ARAP_05.03.2021_00h00	9.50716e-08	1.83561e-06	0.00821109	0.0106261	[5, 7, 8]	Group26	100	5	[CSN1S1, CSN1S2, CSN2, CSN3, LALBA]
ENSBTAG00000002134	INSYN2B							GO:0051385	response to mineralocorticoid	GO_BiologicalProcess-EBI-UniProt-GOA-ACAP-ARAP_05.03.2021_00h00	6.83259e-07	9.89411e-06	0.00821109	0.0106261	[6, 7]	Group26	60	6	[CSN1S1, CSN1S2, CSN2, CSN3, LALBA, SCNN1B]
ENSBTAG00000018495	NKX6-3							GO:0032570	response to progesterone	GO_BiologicalProcess-EBI-UniProt-GOA-ACAP-ARAP_05.03.2021_00h00	9.38732e-05	0.000776775	0.00821109	0.0106261	[5, 6]	Group26	38.4615	5	[CSN1S1, CSN1S2, CSN2, CSN3, LALBA]
ENSBTAG00000019719	OPRM1							GO:0097305	response to alcohol	GO_BiologicalProcess-EBI-UniProt-GOA-ACAP-ARAP_05.03.2021_00h00	0.000172328	0.00128478	0.00821109	0.0106261	[4]	Group26	13.6364	12	[ADH6, CCL3, CSN1S1, CSN1S2, CSN2, CSN3, DRD2, GLRA2, GRIN2A, LALBA, OPRM1, SCNN1B]
ENSBTAG00000002166	CRISP2							GO:0031960	response to corticosteroid	GO_BiologicalProcess-EBI-UniProt-GOA-ACAP-ARAP_05.03.2021_00h00	0.00178974	0.00826796	0.00821109	0.0106261	[5, 6]	Group26	15.5556	7	[CSN1S1, CSN1S2, CSN2, CSN3, LALBA, SCNN1B, SOX30]
ENSBTAG00000044067	PLAC8L1							GO:0045471	response to ethanol	GO_BiologicalProcess-EBI-UniProt-GOA-ACAP-ARAP_05.03.2021_00h00	0.00216087	0.00974332	0.00821109	0.0106261	[5]	Group26	20.8333	5	[ADH6, DRD2, GLRA2, GRIN2A, OPRM1]
ENSBTAG00000034346	BTG4							GO:0032355	response to estradiol	GO_BiologicalProcess-EBI-UniProt-GOA-ACAP-ARAP_05.03.2021_00h00	0.0129904	0.0399255	0.00821109	0.0106261	[4, 5]	Group26	13.8889	5	[CSN1S1, CSN1S2, CSN2, CSN3, LALBA]
ENSBTAG00000040226	C11H2orf81							GO:0007589	body fluid secretion	GO_BiologicalProcess-EBI-UniProt-GOA-ACAP-ARAP_05.03.2021_00h00	0.0163121	0.0467035	0.00821109	0.0106261	[4, 5]	Group26	10.4478	7	[CHRM1, CSN2, CSN3, DRD2, GH1, PRL, SCNN1B]
ENSBTAG00000012735	CFAP157							GO:0006826	iron ion transport	GO_BiologicalProcess-EBI-UniProt-GOA-ACAP-ARAP_05.03.2021_00h00	1.45626e-05	0.000166146	0.010084	0.0123249	[7]	Group20	20.8333	10	[C3H1orf194, HAMP, HEPHL1, HPX, HRG, LOC525947, NOX5, SLC11A1, TF, TFR2]
ENSBTAG00000016926	C13H20orf85							GO:0006879	cellular iron ion homeostasis	GO_BiologicalProcess-EBI-UniProt-GOA-ACAP-ARAP_05.03.2021_00h00	0.00170314	0.00806581	0.010084	0.0123249	[8, 10]	Group20	14.0351	8	[HAMP, HEPHL1, HPX, NOX5, SLC11A1, TF, TFR2, TMPRSS6]
ENSBTAG00000003432	ZAN							GO:0000041	transition metal ion transport	GO_BiologicalProcess-EBI-UniProt-GOA-ACAP-ARAP_05.03.2021_00h00	0.00265445	0.0114874	0.010084	0.0123249	[6]	Group20	11.236	10	[C3H1orf194, HAMP, HEPHL1, HPX, HRG, LOC525947, NOX5, SLC11A1, TF, TFR2]
ENSBTAG00000018218	FAM135B							GO:0015886	heme transport	GO_BiologicalProcess-EBI-UniProt-GOA-ACAP-ARAP_05.03.2021_00h00	0.00599148	0.0216903	0.010084	0.0123249	[5, 7, 9]	Group20	30	3	[C3H1orf194, HPX, HRG]
ENSBTAG00000015208	CARMIL3							GO:1901678	iron coordination entity transport	GO_BiologicalProcess-EBI-UniProt-GOA-ACAP-ARAP_05.03.2021_00h00	0.0103552	0.0339019	0.010084	0.0123249	[8]	Group20	25	3	[C3H1orf194, HPX, HRG]
ENSBTAG00000002701	UGT3A2							GO:0010039	response to iron ion	GO_BiologicalProcess-EBI-UniProt-GOA-ACAP-ARAP_05.03.2021_00h00	0.0130717	0.0400121	0.010084	0.0123249	[5]	Group20	23.0769	3	[HAMP, TF, TFR2]
ENSBTAG00000002822	CNBD2							GO:0002834	regulation of response to tumor cell	GO_BiologicalProcess-EBI-UniProt-GOA-ACAP-ARAP_05.03.2021_00h00	0.0079986	0.0272531	0.0100296	0.0126087	[4, 5]	Group17	27.2727	3	[HRG, IL12A, IL4I1]
ENSBTAG00000002483	HES5							GO:0002837	regulation of immune response to tumor cell	GO_BiologicalProcess-EBI-UniProt-GOA-ACAP-ARAP_05.03.2021_00h00	0.0079986	0.0272531	0.0100296	0.0126087	[4, 5, 6]	Group17	27.2727	3	[HRG, IL12A, IL4I1]
ENSBTAG00000015700	ELOVL3							GO:0002347	response to tumor cell	GO_BiologicalProcess-EBI-UniProt-GOA-ACAP-ARAP_05.03.2021_00h00	0.0100296	0.0332701	0.0100296	0.0126087	[3]	Group17	18.1818	4	[HRG, IGFBPL1, IL12A, IL4I1]
ENSBTAG00000001870	CPNE6							GO:0002418	immune response to tumor cell	GO_BiologicalProcess-EBI-UniProt-GOA-ACAP-ARAP_05.03.2021_00h00	0.0130717	0.0400121	0.0100296	0.0126087	[3, 4]	Group17	23.0769	3	[HRG, IL12A, IL4I1]
ENSBTAG00000030482	KLK6							GO:0021892	cerebral cortex GABAergic interneuron differentiation	GO_BiologicalProcess-EBI-UniProt-GOA-ACAP-ARAP_05.03.2021_00h00	0.00431999	0.0168547	0.0131274	0.0148104	[5, 6, 7, 8, 9, 10, 11]	Group18	33.3333	3	[DRD2, FEZF2, NKX2-1]
ENSBTAG00000044043	FGF20							GO:0097154	GABAergic neuron differentiation	GO_BiologicalProcess-EBI-UniProt-GOA-ACAP-ARAP_05.03.2021_00h00	0.0079986	0.0272531	0.0131274	0.0148104	[5, 7, 8, 9]	Group18	27.2727	3	[DRD2, FEZF2, NKX2-1]
ENSBTAG00000002441	PPY							GO:0021953	central nervous system neuron differentiation	GO_BiologicalProcess-EBI-UniProt-GOA-ACAP-ARAP_05.03.2021_00h00	0.0118578	0.0379954	0.0131274	0.0148104	[5, 6, 7, 8, 9]	Group18	8.33333	12	[CBLN1, DRAXIN, DRD2, FEZF2, FOXN4, GDF7, LHX5, MPP5, NHLH2, NKX2-1, POU3F4, TBX20]
ENSBTAG00000000496	SLC12A8							GO:0021515	cell differentiation in spinal cord	GO_BiologicalProcess-EBI-UniProt-GOA-ACAP-ARAP_05.03.2021_00h00	0.0162188	0.0466135	0.0131274	0.0148104	[4, 5, 6, 7, 8]	Group18	13.1579	5	[DRAXIN, FOXN4, GDF7, LHX5, TBX20]
ENSBTAG00000000765	PNLIPRP2							GO:0021879	forebrain neuron differentiation	GO_BiologicalProcess-EBI-UniProt-GOA-ACAP-ARAP_05.03.2021_00h00	0.0162188	0.0466135	0.0131274	0.0148104	[5, 6, 7, 8, 9, 10]	Group18	13.1579	5	[FEZF2, LHX5, NHLH2, NKX2-1, POU3F4]
ENSBTAG00000017199	GKN2							GO:0002227	innate immune response in mucosa	GO_BiologicalProcess-EBI-UniProt-GOA-ACAP-ARAP_05.03.2021_00h00	0.00191009	0.00877009	0.0130717	0.0151356	[4, 5, 6, 7]	Group14	42.8571	3	[APOA4, BPIFB1, IL4]
ENSBTAG00000000718	TMPRSS9							GO:0016553	base conversion or substitution editing	GO_BiologicalProcess-EBI-UniProt-GOA-ACAP-ARAP_05.03.2021_00h00	0.0130717	0.0400121	0.0130717	0.0151356	[6, 7, 8]	Group03	23.0769	3	[ADAD1, ADAD2, AICDA]
ENSBTAG00000045653	TENT5D							GO:0002385	mucosal immune response	GO_BiologicalProcess-EBI-UniProt-GOA-ACAP-ARAP_05.03.2021_00h00	0.0130717	0.0400121	0.0130717	0.0151356	[4]	Group14	23.0769	3	[APOA4, BPIFB1, IL4]
ENSBTAG00000007901	ADGRE1							GO:0007292	female gamete generation	GO_BiologicalProcess-EBI-UniProt-GOA-ACAP-ARAP_05.03.2021_00h00	0.0127691	0.0395685	0.0127691	0.0151849	[4, 5, 6]	Group09	9.47368	9	[AFP, DMRT1, GDF9, HORMAD1, M1AP, PRL, SOHLH2, SYCP2, TDRD5]
ENSBTAG00000015953	IL13							GO:0005044	scavenger receptor activity	GO_BiologicalProcess-EBI-UniProt-GOA-ACAP-ARAP_05.03.2021_00h00	0.0148211	0.0435949	0.0148211	0.0159056	[5, 7]	Group04	11.7647	6	[ACKR2, LOC786796, MARCO, TMPRSS15, TMPRSS3, VTN]
ENSBTAG00000026885	ABCB11							GO:0017144	drug metabolic process	GO_BiologicalProcess-EBI-UniProt-GOA-ACAP-ARAP_05.03.2021_00h00	0.0145446	0.0431185	0.0145446	0.0159991	[3]	Group07	13.5135	5	[ABCB11, CYP2C19, FMO1, FMO2, LOC511498]
ENSBTAG00000037751	HBE4							GO:0050829	defense response to Gram-negative bacterium	GO_BiologicalProcess-EBI-UniProt-GOA-ACAP-ARAP_05.03.2021_00h00	0.0162117	0.0467717	0.0162117	0.0169837	[5, 6, 7]	Group02	11.5385	6	[F2, LYZ, LYZ1, LYZ2, LYZ3, SLC11A1]
ENSBTAG00000047331	GYPB							GO:0048240	sperm capacitation	GO_BiologicalProcess-EBI-UniProt-GOA-ACAP-ARAP_05.03.2021_00h00	0.00216087	0.00974332	0.017276	0.0176778	[3, 4, 5, 6, 7, 8, 9, 10]	Group11	20.8333	5	[CABYR, LOC522334, ROPN1, ROPN1L, TCP11]
ENSBTAG00000009735	A1BG							GO:2000241	regulation of reproductive process	GO_BiologicalProcess-EBI-UniProt-GOA-ACAP-ARAP_05.03.2021_00h00	0.017276	0.049276	0.017276	0.0176778	[2, 3]	Group05	8.20895	11	[CFAP206, DMRT1, FAM170B, GDF9, HORMAD1, LOC522334, PRL, RNASE10, TCP11, TOPAZ1, ZP4]
ENSBTAG00000044167	TOPAZ1							GO:0048469	cell maturation	GO_BiologicalProcess-EBI-UniProt-GOA-ACAP-ARAP_05.03.2021_00h00	0.017276	0.049276	0.017276	0.0176778	[3, 4, 5]	Group11	8.20895	11	[CABYR, EPB42, EPHA8, HES5, KCNE1, LOC522334, PRL, ROPN1, ROPN1L, TCP11, TDRD5]
ENSBTAG00000014020	RTKN2							GO:0004252	serine-type endopeptidase activity	GO_BiologicalProcess-EBI-UniProt-GOA-ACAP-ARAP_05.03.2021_00h00	4.27118e-16	3.57356e-14	0.0752907	0.0752907	[7, 8, 10, 11]	Group40	16.6038	44	[ACR, CELA2A, CORIN, CTRC, F11, F2, HRG, ITIH1, ITIH2, ITIH3, KIF12, KLK11, KLK6, LOC100140490, LOC407163, LOC506828, LOC508646, LOC527795, LOC784932, MASP2, PLG, PROC, PRSS38, PRSS45, PRSS46P, PRSS54, SERPINA1, SERPINA10, SERPINA14, SERPINA3-3, SERPINA3-8, SERPINA6, SERPINA7, SERPINC1, SERPIND1, SERPINF2, SERPINI2, TKDP4, TMPRSS15, TMPRSS3, TMPRSS6, TMPRSS7, TMPRSS9, WFDC2]
ENSBTAG00000020893	MATN3							GO:0008236	serine-type peptidase activity	GO_BiologicalProcess-EBI-UniProt-GOA-ACAP-ARAP_05.03.2021_00h00	6.92844e-16	5.21712e-14	0.0752907	0.0752907	[6, 7, 9, 10]	Group40	16.0714	45	[ACR, CELA2A, CORIN, CTRC, F11, F2, HRG, ITIH1, ITIH2, ITIH3, KIF12, KLK11, KLK6, LOC100140490, LOC407163, LOC506828, LOC508646, LOC527795, LOC784932, MASP2, PLG, PROC, PRSS16, PRSS38, PRSS45, PRSS46P, PRSS54, SERPINA1, SERPINA10, SERPINA14, SERPINA3-3, SERPINA3-8, SERPINA6, SERPINA7, SERPINC1, SERPIND1, SERPINF2, SERPINI2, TKDP4, TMPRSS15, TMPRSS3, TMPRSS6, TMPRSS7, TMPRSS9, WFDC2]
ENSBTAG00000005268	PLA2G4D							GO:0030414	peptidase inhibitor activity	GO_BiologicalProcess-EBI-UniProt-GOA-ACAP-ARAP_05.03.2021_00h00	1.23947e-14	6.66657e-13	0.0752907	0.0752907	[6, 7, 8, 9, 10, 11, 12]	Group40	19.209	34	[AHSG, BIRC7, CCL3, CSN2, CSTA, FETUB, HRG, ITIH1, ITIH2, ITIH3, KIF12, KNG1, LOC407163, LOC505033, LOC506828, LOC528040, LOC531692, LOC617402, LOC784932, MGC133636, SERPINA1, SERPINA10, SERPINA14, SERPINA3-3, SERPINA3-8, SERPINA6, SERPINA7, SERPINC1, SERPIND1, SERPINF2, SERPINI2, SSPO, TKDP4, WFDC2]
ENSBTAG00000011071	BPIFC							GO:0004866	endopeptidase inhibitor activity	GO_BiologicalProcess-EBI-UniProt-GOA-ACAP-ARAP_05.03.2021_00h00	8.1255e-14	3.82406e-12	0.0752907	0.0752907	[7, 8, 9, 10, 11, 12, 13]	Group40	19.1617	32	[AHSG, BIRC7, CSN2, CSTA, FETUB, HRG, ITIH1, ITIH2, ITIH3, KIF12, KNG1, LOC407163, LOC505033, LOC506828, LOC528040, LOC531692, LOC617402, LOC784932, MGC133636, SERPINA1, SERPINA10, SERPINA14, SERPINA3-3, SERPINA3-8, SERPINA6, SERPINA7, SERPINC1, SERPIND1, SERPINF2, SERPINI2, TKDP4, WFDC2]
ENSBTAG00000017480	PDE6B							GO:0004175	endopeptidase activity	GO_BiologicalProcess-EBI-UniProt-GOA-ACAP-ARAP_05.03.2021_00h00	1.37777e-13	6.10272e-12	0.0752907	0.0752907	[6, 7, 9, 10]	Group40	10.0551	73	[ACR, ADAM32, AGER, AHSG, BIRC7, CAPN12, CAPN14, CELA2A, CORIN, CSN2, CSTA, CTRC, CTSL, CYM, ECEL1, F11, F2, FETUB, HRG, ITIH1, ITIH2, ITIH3, KEL, KIF12, KLK11, KLK6, KNG1, LOC100140490, LOC407163, LOC505033, LOC506828, LOC508646, LOC527795, LOC528040, LOC531692, LOC617402, LOC784932, MASP2, MGC133636, MMEL1, MMP13, MMP27, PAG11, PAG8, PGA5, PGC, PLG, PROC, PRSS38, PRSS45, PRSS46P, PRSS54, RAG1, …
ENSBTAG00000000070	F13B							GO:0061135	endopeptidase regulator activity	GO_BiologicalProcess-EBI-UniProt-GOA-ACAP-ARAP_05.03.2021_00h00	5.12357e-13	2.14336e-11	0.0752907	0.0752907	[6, 7, 8, 9, 10, 11, 12]	Group40	17.9775	32	[AHSG, BIRC7, CSN2, CSTA, FETUB, HRG, ITIH1, ITIH2, ITIH3, KIF12, KNG1, LOC407163, LOC505033, LOC506828, LOC528040, LOC531692, LOC617402, LOC784932, MGC133636, SERPINA1, SERPINA10, SERPINA14, SERPINA3-3, SERPINA3-8, SERPINA6, SERPINA7, SERPINC1, SERPIND1, SERPINF2, SERPINI2, TKDP4, WFDC2]
ENSBTAG00000035072	SYCE1							GO:0061134	peptidase regulator activity	GO_BiologicalProcess-EBI-UniProt-GOA-ACAP-ARAP_05.03.2021_00h00	1.05439e-12	4.1787e-11	0.0752907	0.0752907	[5, 6, 7, 8, 9, 10, 11]	Group40	16.5854	34	[AHSG, BIRC7, CCL3, CSN2, CSTA, FETUB, HRG, ITIH1, ITIH2, ITIH3, KIF12, KNG1, LOC407163, LOC505033, LOC506828, LOC528040, LOC531692, LOC617402, LOC784932, MGC133636, SERPINA1, SERPINA10, SERPINA14, SERPINA3-3, SERPINA3-8, SERPINA6, SERPINA7, SERPINC1, SERPIND1, SERPINF2, SERPINI2, SSPO, TKDP4, WFDC2]
ENSBTAG00000038347	SLC17A6							GO:0010466	negative regulation of peptidase activity	GO_BiologicalProcess-EBI-UniProt-GOA-ACAP-ARAP_05.03.2021_00h00	1.70175e-12	6.4071e-11	0.0752907	0.0752907	[6, 7, 8, 9, 10, 11]	Group40	15.9091	35	[AHSG, BIRC7, CCL3, CSN2, CSTA, FETUB, HRG, ITIH1, ITIH2, ITIH3, KIF12, KNG1, LOC407163, LOC505033, LOC506828, LOC528040, LOC531692, LOC617402, LOC784932, MGC133636, RAG1, SERPINA1, SERPINA10, SERPINA14, SERPINA3-3, SERPINA3-8, SERPINA6, SERPINA7, SERPINC1, SERPIND1, SERPINF2, SERPINI2, SSPO, TKDP4, WFDC2]
ENSBTAG00000008673	ICA1L							GO:0010951	negative regulation of endopeptidase activity	GO_BiologicalProcess-EBI-UniProt-GOA-ACAP-ARAP_05.03.2021_00h00	8.03348e-12	2.88058e-10	0.0752907	0.0752907	[7, 8, 9, 10, 11, 12]	Group40	15.8654	33	[AHSG, BIRC7, CSN2, CSTA, FETUB, HRG, ITIH1, ITIH2, ITIH3, KIF12, KNG1, LOC407163, LOC505033, LOC506828, LOC528040, LOC531692, LOC617402, LOC784932, MGC133636, RAG1, SERPINA1, SERPINA10, SERPINA14, SERPINA3-3, SERPINA3-8, SERPINA6, SERPINA7, SERPINC1, SERPIND1, SERPINF2, SERPINI2, TKDP4, WFDC2]
ENSBTAG00000001658	AKR1D1							GO:0008233	peptidase activity	GO_BiologicalProcess-EBI-UniProt-GOA-ACAP-ARAP_05.03.2021_00h00	4.86384e-11	1.52603e-09	0.0752907	0.0752907	[5, 6, 8, 9]	Group40	8.56833	79	[ACR, ADAM32, AGBL3, AGER, AHSG, BIRC7, CAPN12, CAPN14, CCL3, CELA2A, CORIN, CPB2, CSN2, CSTA, CTRC, CTSL, CYM, ECEL1, F11, F2, FETUB, HRG, ITIH1, ITIH2, ITIH3, KEL, KIF12, KLK11, KLK6, KNG1, LOC100140490, LOC407163, LOC505033, LOC506828, LOC508646, LOC527795, LOC528040, LOC531692, LOC617402, LOC784932, MASP2, MGC133636, MMEL1, MMP13, MMP27, PAG11, PAG8, PGA5, PGC, PLG, PROC, PRSS16, PRSS38, PRSS…
ENSBTAG00000047877	TRIM67							GO:0004857	enzyme inhibitor activity	GO_BiologicalProcess-EBI-UniProt-GOA-ACAP-ARAP_05.03.2021_00h00	7.21712e-11	2.09019e-09	0.0752907	0.0752907	[5]	Group40	12.6582	40	[AHSG, APOA2, BIRC7, CCL3, CSN2, CSTA, FETUB, HRG, ITIH1, ITIH2, ITIH3, KIF12, KNG1, LOC407163, LOC505033, LOC506828, LOC525947, LOC528040, LOC531692, LOC617402, LOC784932, MGC133636, OAZ3, PPP1R17, RNH1, SCGB1A1, SERPINA1, SERPINA10, SERPINA14, SERPINA3-3, SERPINA3-8, SERPINA6, SERPINA7, SERPINC1, SERPIND1, SERPINF2, SERPINI2, SSPO, TKDP4, WFDC2]
ENSBTAG00000002255	BHMT							GO:0045861	negative regulation of proteolysis	GO_BiologicalProcess-EBI-UniProt-GOA-ACAP-ARAP_05.03.2021_00h00	1.82981e-10	4.92089e-09	0.0752907	0.0752907	[5, 6, 7, 8]	Group40	12.9825	37	[AHSG, BIRC7, CCL3, CSN2, CSTA, F2, FETUB, GH1, HRG, ITIH1, ITIH2, ITIH3, KIF12, KNG1, LOC407163, LOC505033, LOC506828, LOC528040, LOC531692, LOC617402, LOC784932, MGC133636, RAG1, SERPINA1, SERPINA10, SERPINA14, SERPINA3-3, SERPINA3-8, SERPINA6, SERPINA7, SERPINC1, SERPIND1, SERPINF2, SERPINI2, SSPO, TKDP4, WFDC2]
ENSBTAG00000008871	DDX4							GO:0004867	serine-type endopeptidase inhibitor activity	GO_BiologicalProcess-EBI-UniProt-GOA-ACAP-ARAP_05.03.2021_00h00	5.78128e-10	1.4511e-08	0.0752907	0.0752907	[8, 9, 10, 11, 12, 13, 14]	Group40	20.1923	21	[HRG, ITIH1, ITIH2, ITIH3, KIF12, LOC407163, LOC506828, LOC784932, SERPINA1, SERPINA10, SERPINA14, SERPINA3-3, SERPINA3-8, SERPINA6, SERPINA7, SERPINC1, SERPIND1, SERPINF2, SERPINI2, TKDP4, WFDC2]
ENSBTAG00000017982	FIBCD1							GO:0051346	negative regulation of hydrolase activity	GO_BiologicalProcess-EBI-UniProt-GOA-ACAP-ARAP_05.03.2021_00h00	2.81271e-09	6.83217e-08	0.0752907	0.0752907	[5]	Group40	11.2045	40	[AHSG, APOA2, BIRC7, CCL3, CSN2, CSTA, ELFN1, FETUB, HRG, ITIH1, ITIH2, ITIH3, KIF12, KNG1, LOC407163, LOC505033, LOC506828, LOC528040, LOC531692, LOC617402, LOC784932, MGC133636, PPP1R17, PPP1R27, RAG1, SERPINA1, SERPINA10, SERPINA14, SERPINA3-3, SERPINA3-8, SERPINA6, SERPINA7, SERPINC1, SERPIND1, SERPINF2, SERPINI2, SSPO, TKDP4, TSKS, WFDC2]
ENSBTAG00000009296	SLC26A5							GO:0052547	regulation of peptidase activity	GO_BiologicalProcess-EBI-UniProt-GOA-ACAP-ARAP_05.03.2021_00h00	1.15789e-07	2.12656e-06	0.0752907	0.0752907	[5, 6, 7, 9, 10]	Group40	10.2493	37	[AGER, AHSG, BIRC7, CCL3, CSN2, CSTA, FETUB, HRG, ITIH1, ITIH2, ITIH3, KIF12, KNG1, LOC407163, LOC505033, LOC506828, LOC528040, LOC531692, LOC617402, LOC784932, MGC133636, RAG1, SERPINA1, SERPINA10, SERPINA14, SERPINA3-3, SERPINA3-8, SERPINA6, SERPINA7, SERPINC1, SERPIND1, SERPINF2, SERPINI2, SSPO, TKDP4, USP50, WFDC2]
ENSBTAG00000006620	SLC24A4							GO:0052548	regulation of endopeptidase activity	GO_BiologicalProcess-EBI-UniProt-GOA-ACAP-ARAP_05.03.2021_00h00	1.19534e-07	2.14307e-06	0.0752907	0.0752907	[6, 7, 8, 10, 11]	Group40	10.574	35	[AGER, AHSG, BIRC7, CSN2, CSTA, FETUB, HRG, ITIH1, ITIH2, ITIH3, KIF12, KNG1, LOC407163, LOC505033, LOC506828, LOC528040, LOC531692, LOC617402, LOC784932, MGC133636, RAG1, SERPINA1, SERPINA10, SERPINA14, SERPINA3-3, SERPINA3-8, SERPINA6, SERPINA7, SERPINC1, SERPIND1, SERPINF2, SERPINI2, TKDP4, USP50, WFDC2]
ENSBTAG00000018947	SYT16							GO:0004869	cysteine-type endopeptidase inhibitor activity	GO_BiologicalProcess-EBI-UniProt-GOA-ACAP-ARAP_05.03.2021_00h00	7.87052e-07	1.11821e-05	0.0752907	0.0752907	[7, 8, 9, 10, 11, 12, 13, 14]	Group40	25	11	[AHSG, BIRC7, CSN2, CSTA, FETUB, HRG, KNG1, LOC505033, LOC531692, LOC617402, MGC133636]
ENSBTAG00000011379	KCNH5							GO:0030545	receptor regulator activity	GO_BiologicalProcess-EBI-UniProt-GOA-ACAP-ARAP_05.03.2021_00h00	8.6818e-06	0.000108957	0.0752907	0.0752907	[4]	Group40	8.46325	38	[CALCA, CALCB, CCK, CCL3, CGA, CLEC12B, CNTF, DKKL1, FGF16, FGF20, FGF6, GDF7, GDF9, GH1, GHRL, GIP, GRP, IFNK, IL12A, IL13, IL20, IL36B, IL4, INHBE, INSL3, LHB, LOC616364, NPPA, PNOC, POMC, PPY, PRL, RLN3, SCG2, SPADH1, TSHB, TTR, XCL1]
ENSBTAG00000040567	MMP27							GO:0048018	receptor ligand activity	GO_BiologicalProcess-EBI-UniProt-GOA-ACAP-ARAP_05.03.2021_00h00	1.07625e-05	0.000130713	0.0752907	0.0752907	[3, 4, 5, 6]	Group40	8.59189	36	[CALCA, CALCB, CCK, CCL3, CGA, CNTF, FGF16, FGF20, FGF6, GDF7, GDF9, GH1, GHRL, GIP, GRP, IFNK, IL12A, IL13, IL20, IL36B, IL4, INHBE, INSL3, LHB, LOC616364, NPPA, PNOC, POMC, PPY, PRL, RLN3, SCG2, SPADH1, TSHB, TTR, XCL1]
ENSBTAG00000005937	TTLL9							GO:0043086	negative regulation of catalytic activity	GO_BiologicalProcess-EBI-UniProt-GOA-ACAP-ARAP_05.03.2021_00h00	1.34196e-05	0.00015789	0.0752907	0.0752907	[4]	Group40	7.60518	47	[AHSG, APOA2, BIRC7, CCL3, CSN2, CSTA, DRD2, ELFN1, FETUB, HRG, ITIH1, ITIH2, ITIH3, KIF12, KNG1, LOC407163, LOC505033, LOC506828, LOC525947, LOC528040, LOC531692, LOC617402, LOC784932, MGC133636, OAZ3, PPP1R17, PPP1R27, RAG1, RNH1, SCGB1A1, SERPINA1, SERPINA10, SERPINA14, SERPINA3-3, SERPINA3-8, SERPINA6, SERPINA7, SERPINC1, SERPIND1, SERPINF2, SERPINI2, SLC4A1, SSPO, TKDP4, TSKS, USP44, WFDC2]
ENSBTAG00000013452	AQP9							GO:0030546	signaling receptor activator activity	GO_BiologicalProcess-EBI-UniProt-GOA-ACAP-ARAP_05.03.2021_00h00	1.54566e-05	0.000173714	0.0752907	0.0752907	[5]	Group40	8.4507	36	[CALCA, CALCB, CCK, CCL3, CGA, CNTF, FGF16, FGF20, FGF6, GDF7, GDF9, GH1, GHRL, GIP, GRP, IFNK, IL12A, IL13, IL20, IL36B, IL4, INHBE, INSL3, LHB, LOC616364, NPPA, PNOC, POMC, PPY, PRL, RLN3, SCG2, SPADH1, TSHB, TTR, XCL1]
ENSBTAG00000046191	ADAD1							GO:0030162	regulation of proteolysis	GO_BiologicalProcess-EBI-UniProt-GOA-ACAP-ARAP_05.03.2021_00h00	4.47154e-05	0.000420883	0.0752907	0.0752907	[5, 6]	Group40	7.49129	43	[AGER, AHSG, BIRC7, CCL3, CSN2, CSTA, F2, FETUB, GH1, HRG, ITIH1, ITIH2, ITIH3, KCNE2, KIF12, KNG1, LOC407163, LOC505033, LOC506828, LOC528040, LOC531692, LOC617402, LOC784932, MGC133636, MGC137055, RAG1, SERPINA1, SERPINA10, SERPINA14, SERPINA3-3, SERPINA3-8, SERPINA6, SERPINA7, SERPINC1, SERPIND1, SERPINF2, SERPINI2, SSPO, TKDP4, TNP1, TNP2, USP50, WFDC2]
ENSBTAG00000013950	TKDP4							GO:0006508	proteolysis	GO_BiologicalProcess-EBI-UniProt-GOA-ACAP-ARAP_05.03.2021_00h00	9.13709e-05	0.00076447	0.0752907	0.0752907	[4, 5]	Group40	5.86298	89	[ACR, ADAM32, AGBL3, AGER, AHSG, APOH, BIRC7, CAPN12, CAPN14, CCL3, CELA2A, CORIN, CPB2, CSN2, CSTA, CTRC, CTSL, CYM, ECEL1, F11, F2, FETUB, FGB, GH1, HRG, ITIH1, ITIH2, ITIH3, KCNE2, KEL, KIF12, KLK11, KLK6, KNG1, LOC100140490, LOC407163, LOC505033, LOC506828, LOC508646, LOC527795, LOC528040, LOC531692, LOC617402, LOC784932, MASP2, MGC133636, MGC137055, MMEL1, MMP13, MMP27, MYRFL, NCCRP1, PAG11,…
ENSBTAG00000023797	PRDM12							GO:0044092	negative regulation of molecular function	GO_BiologicalProcess-EBI-UniProt-GOA-ACAP-ARAP_05.03.2021_00h00	0.00141048	0.0068967	0.0752907	0.0752907	[3]	Group40	6.06061	52	[AHSG, APOA2, BIRC7, CCL3, CLEC12B, CSN2, CSTA, DKKL1, DRD2, ELFN1, FETUB, GATA1, HRG, ITIH1, ITIH2, ITIH3, KCNE1, KCNE2, KIF12, KNG1, LOC407163, LOC505033, LOC506828, LOC525947, LOC528040, LOC531692, LOC617402, LOC784932, MGC133636, OAZ3, PPP1R17, PPP1R27, RAG1, RNH1, SCGB1A1, SERPINA1, SERPINA10, SERPINA14, SERPINA3-3, SERPINA3-8, SERPINA6, SERPINA7, SERPINC1, SERPIND1, SERPINF2, SERPINI2, SLC4…
ENSBTAG00000024496	CELA2A							GO:0098772	molecular function regulator	GO_BiologicalProcess-EBI-UniProt-GOA-ACAP-ARAP_05.03.2021_00h00	0.0124483	0.0390566	0.0752907	0.0752907	[3]	Group40	4.94217	94	[AHSG, APOA2, APOA4, APOC2, APOH, ATP4B, BIRC7, CACNG3, CALCA, CALCB, CCK, CCL3, CCNL2, CGA, CLEC12B, CNTF, CSN2, CSTA, DKKL1, F2, FETUB, FGF16, FGF20, FGF6, GDF7, GDF9, GH1, GHRL, GIP, GRP, HPCAL4, HRG, IFNK, IL12A, IL13, IL20, IL36B, IL4, INHBE, INSL3, ITIH1, ITIH2, ITIH3, KCNAB3, KCNE1, KCNE2, KIF12, KNG1, LHB, LOC407163, LOC505033, LOC506828, LOC525947, LOC528040, LOC531692, LOC616364, LOC617…
ENSBTAG00000021414	TMCO5B							GO:0051336	regulation of hydrolase activity	GO_BiologicalProcess-EBI-UniProt-GOA-ACAP-ARAP_05.03.2021_00h00	0.0138704	0.0416111	0.0752907	0.0752907	[4]	Group40	5.37525	53	[AGER, AHSG, APOA2, APOA4, APOC2, APOH, ATP4B, BIRC7, CASR, CCL3, CSN2, CSTA, ELFN1, FETUB, HRG, ITIH1, ITIH2, ITIH3, KIF12, KNG1, LOC407163, LOC505033, LOC506828, LOC528040, LOC531692, LOC616364, LOC617402, LOC784932, MGC133636, MYH6, ODAM, PPP1R17, PPP1R27, PPP1R42, PPP2R1B, RAG1, SERPINA1, SERPINA10, SERPINA14, SERPINA3-3, SERPINA3-8, SERPINA6, SERPINA7, SERPINC1, SERPIND1, SERPINF2, SERPINI2,…
ENSBTAG00000015650	TNN
ENSBTAG00000008905	FIGLA
ENSBTAG00000023146	ADAM32
ENSBTAG00000047317	CGN1
ENSBTAG00000011132	CCDC83
ENSBTAG00000008605	DNAH2
ENSBTAG00000010182	ACR
ENSBTAG00000009894	SERPINA10
ENSBTAG00000005653	ABCB4
ENSBTAG00000052139	DNAH3
ENSBTAG00000002164	AXDND1
ENSBTAG00000007580	ZSWIM2
ENSBTAG00000053813	SPATS1
ENSBTAG00000013015	CCDC13
ENSBTAG00000008542	SSPO
ENSBTAG00000002757	IL20
ENSBTAG00000020302	FEZF2
ENSBTAG00000004192	LRRC43
ENSBTAG00000050059	MGC140080
ENSBTAG00000011660	MSMB
ENSBTAG00000010167	TEX14
ENSBTAG00000015576	NPAS1
ENSBTAG00000020190	KREMEN2
ENSBTAG00000012158	C16H1orf158
ENSBTAG00000002253	FKBP6
ENSBTAG00000021280	TMPRSS3
ENSBTAG00000048378	DCC
ENSBTAG00000000027	IGFL1
ENSBTAG00000008512	KCNV1
ENSBTAG00000018220	RGSL1
ENSBTAG00000002856	MEIG1
ENSBTAG00000031810	WDR88
ENSBTAG00000032933	TTC23L
ENSBTAG00000011558	GPAT2
ENSBTAG00000025246	ZIC2
ENSBTAG00000022244	ACTN3
ENSBTAG00000001997	MROH2B
ENSBTAG00000026273	MYL10
ENSBTAG00000020247	ADCYAP1R1
ENSBTAG00000013509	TTC16
ENSBTAG00000012461	PRSS16
ENSBTAG00000019330	PROK2
ENSBTAG00000020402	TDRD9
ENSBTAG00000018010	ABCA4
ENSBTAG00000038512	LIPI
ENSBTAG00000005702	CNGB1
ENSBTAG00000015957	IL4
ENSBTAG00000009421	CD1E
ENSBTAG00000038366	CD1B5
ENSBTAG00000038426	CD1B
ENSBTAG00000054063	CD1A
ENSBTAG00000010003	TLX3
ENSBTAG00000024911	LIPN
ENSBTAG00000002842	HEATR4
ENSBTAG00000044113	IZUMO2
ENSBTAG00000012334	FLACC1
ENSBTAG00000016523	DNAH10
ENSBTAG00000019849	CABS1
ENSBTAG00000009128	POU1F1
ENSBTAG00000001020	AKAP3
ENSBTAG00000002407	TDRD5
ENSBTAG00000015865	CAPN14
ENSBTAG00000009144	BPIFA2A
ENSBTAG00000009349	MMEL1
ENSBTAG00000006174	TMEM212
ENSBTAG00000002099	SLC14A2
ENSBTAG00000017220	GH1
ENSBTAG00000040133	C22H3orf20
ENSBTAG00000005568	FRMPD2
ENSBTAG00000007041	SERPINA3-8
ENSBTAG00000044141	MROH7
ENSBTAG00000017507	SV2C
ENSBTAG00000052395	TMEM95
ENSBTAG00000023801	BARHL1
ENSBTAG00000010847	FOXN4
ENSBTAG00000000568	CCDC154
ENSBTAG00000000580	LY6G6F
ENSBTAG00000003818	PGC
ENSBTAG00000010089	CALCA
ENSBTAG00000034283	ADAD2
ENSBTAG00000022775	C21H14orf180
ENSBTAG00000025192	C12H13orf46
ENSBTAG00000020556	APOC4
ENSBTAG00000017015	TEKT5
ENSBTAG00000020330	BTG1
ENSBTAG00000045946	VMO1
ENSBTAG00000010174	SPATA46
ENSBTAG00000000818	PLEKHG7
ENSBTAG00000006991	ADH6
ENSBTAG00000004140	STKLD1
ENSBTAG00000012057	CBLIF
ENSBTAG00000013469	SRCIN1
ENSBTAG00000032880	PRM2
ENSBTAG00000053631	TEX46
ENSBTAG00000009371	CCDC36
ENSBTAG00000019355	KCNK10
ENSBTAG00000007558	IL9R
ENSBTAG00000013281	SPATA21
ENSBTAG00000035958	RHOBTB2
ENSBTAG00000031447	PRSS45
ENSBTAG00000027577	C15H11orf91
ENSBTAG00000000261	FAM228A
ENSBTAG00000039808	SERPINA6
ENSBTAG00000011508	H3F3C
ENSBTAG00000054073	HTR2C
ENSBTAG00000001696	RBM46
ENSBTAG00000000400	KRT85
ENSBTAG00000006739	KRT81
ENSBTAG00000026260	KCNE2
ENSBTAG00000011451	RTN1
ENSBTAG00000021652	PDZD9
ENSBTAG00000001812	H1FOO
ENSBTAG00000029938	MIR138-2
ENSBTAG00000000965	TNNI3K
ENSBTAG00000044021	TOGARAM2
ENSBTAG00000000410	PAX4
ENSBTAG00000011423	SERPINI2
ENSBTAG00000031704	LRRC77
ENSBTAG00000046152	MGAM
ENSBTAG00000009625	DMBX1
ENSBTAG00000048061	GRM5
ENSBTAG00000051577	FAM163B
ENSBTAG00000016187	GRM6
ENSBTAG00000008546	SYNGR4
ENSBTAG00000050962	YIPF1
ENSBTAG00000006188	USH2A
ENSBTAG00000038224	GDF7
ENSBTAG00000003445	ODF1
ENSBTAG00000054077	TMEM262
ENSBTAG00000012856	ARR3
ENSBTAG00000018917	EN2
ENSBTAG00000014162	ACKR2
ENSBTAG00000030993	LCA5L
ENSBTAG00000017222	CTNND2
ENSBTAG00000031254	DEFB124
ENSBTAG00000021493	PRM1
ENSBTAG00000020555	DEFB123
ENSBTAG00000001166	HSF5
ENSBTAG00000045940	MGC148328
ENSBTAG00000013205	IL1RAP
ENSBTAG00000000335	HMGB4
ENSBTAG00000019003	TNP1
ENSBTAG00000006295	TSHB
ENSBTAG00000023549	CYP2C19
ENSBTAG00000048662	ITLN2
ENSBTAG00000046662	TRPM5
ENSBTAG00000012785	TEPP
ENSBTAG00000032567	C1QL4
ENSBTAG00000000541	NKX2-1
ENSBTAG00000018601	LYZL4
ENSBTAG00000012222	FA2H
ENSBTAG00000008886	STOX2
ENSBTAG00000047560	C2CD4C
ENSBTAG00000015067	NHLH2
ENSBTAG00000003850	INSL5
ENSBTAG00000038756	GLB1L3
ENSBTAG00000006293	PLAC1
ENSBTAG00000019447	NPVF
ENSBTAG00000006970	OLA1
ENSBTAG00000012772	GFI1B
ENSBTAG00000051184	POU4F1
ENSBTAG00000048817	SSX5
ENSBTAG00000006853	IFNK
ENSBTAG00000014533	KEL
ENSBTAG00000030757	ELFN1
ENSBTAG00000013974	TMEM215
ENSBTAG00000010860	DRD2
ENSBTAG00000006218	FOXI2
ENSBTAG00000030994	ANKS1B
ENSBTAG00000000218	MAP2K5
ENSBTAG00000047871	KLF17
ENSBTAG00000003624	CNTF
ENSBTAG00000018237	MYO16
ENSBTAG00000021050	ECEL1
ENSBTAG00000004873	CCNL2
ENSBTAG00000030847	GLYATL2
ENSBTAG00000019884	PKD1L3
ENSBTAG00000027017	SIX3
ENSBTAG00000054255	DEFB134
ENSBTAG00000001642	TTC34
ENSBTAG00000030056	bta-mir-215
ENSBTAG00000000138	CCDC178
ENSBTAG00000010690	PDX1
ENSBTAG00000022960	HEPHL1
ENSBTAG00000047402	FAM170B
ENSBTAG00000051780	RNASE12
ENSBTAG00000016138	CGA
ENSBTAG00000045955	TSSK1B
ENSBTAG00000019226	PAG8
ENSBTAG00000013395	DBIL5
ENSBTAG00000006083	KLF1
ENSBTAG00000034159	FCRLA
ENSBTAG00000005953	ESX1
ENSBTAG00000004119	NEUROD2
ENSBTAG00000024773	POU3F2
ENSBTAG00000051575	FOXE3
ENSBTAG00000014678	PAEP
ENSBTAG00000038660	MGC134232
ENSBTAG00000031348	CCR9
ENSBTAG00000047810	CCDC96
ENSBTAG00000017466	HCN4
ENSBTAG00000003370	GPR135
ENSBTAG00000008647	KLHL1
ENSBTAG00000031906	ABHD16B
ENSBTAG00000003280	MGC137055
ENSBTAG00000016758	MLH1
ENSBTAG00000003715	ADAM21
ENSBTAG00000018467	BBOF1
ENSBTAG00000017121	ALB
ENSBTAG00000001134	SRRT
ENSBTAG00000003527	CCDC62
ENSBTAG00000003393	CCDC157
ENSBTAG00000035544	CYP46A1
ENSBTAG00000005499	ZPBP
ENSBTAG00000012458	PSAPL1
ENSBTAG00000008956	CD8B
ENSBTAG00000007650	SLC38A11
ENSBTAG00000013027	CCK
ENSBTAG00000011740	OPALIN
ENSBTAG00000017674	SCNN1D
ENSBTAG00000012892	C17H22orf31
ENSBTAG00000016407	IRX6
ENSBTAG00000002583	DNALI1
ENSBTAG00000038489	DCDC2C
ENSBTAG00000033291	SPAG6
ENSBTAG00000038286	PPDPFL
ENSBTAG00000044004	SHOC1
ENSBTAG00000024132	SMC1B
ENSBTAG00000003832	MFAP2
ENSBTAG00000046869	RNH1
ENSBTAG00000013364	LIPM
ENSBTAG00000014147	PRSS54
ENSBTAG00000000457	CCDC89
ENSBTAG00000033890	PRAME
ENSBTAG00000047107	TNIP3
ENSBTAG00000048123	TSSK2
ENSBTAG00000015130	HDGFL1
ENSBTAG00000011816	TBX10
ENSBTAG00000039463	SLC22A9
ENSBTAG00000001893	TM4SF4
ENSBTAG00000004988	CCKAR
ENSBTAG00000012808	MASP2
ENSBTAG00000007148	F2
ENSBTAG00000014829	MYRFL
ENSBTAG00000032918	SCGB1A1
ENSBTAG00000026088	LYZ2
ENSBTAG00000026779	LYZ
ENSBTAG00000046511	LYZ1
ENSBTAG00000046628	LYZ3
ENSBTAG00000018991	TSGA10
ENSBTAG00000022741	MGC134040
ENSBTAG00000046718	TEX43
ENSBTAG00000005638	CABYR
ENSBTAG00000010565	CYM
ENSBTAG00000015520	SLC11A1
ENSBTAG00000012071	ASGR1
ENSBTAG00000025101	ASGR2
ENSBTAG00000019513	C11H9orf50
ENSBTAG00000034338	C15H11orf88
ENSBTAG00000005766	IL4I1
ENSBTAG00000001572	NSUN7
ENSBTAG00000011062	TDO2
ENSBTAG00000047600	ROS1
ENSBTAG00000038171	CFHR5
ENSBTAG00000026067	SH2D1A
ENSBTAG00000020087	CAMK2A
ENSBTAG00000014075	ITIH2
ENSBTAG00000017797	LY75
ENSBTAG00000016127	SPINT3
ENSBTAG00000017438	C17H5orf52
ENSBTAG00000003169	FBXO24
ENSBTAG00000001001	ANKRD55
ENSBTAG00000010239	FAM71D
ENSBTAG00000011767	MPP5
ENSBTAG00000016399	AKAP4
ENSBTAG00000006689	TECTB
ENSBTAG00000049722	TSACC
ENSBTAG00000019726	ANKEF1
ENSBTAG00000009673	SLC9B1
ENSBTAG00000040268	UBE2U
ENSBTAG00000020471	SAMD15
ENSBTAG00000015485	C9H6orf118
ENSBTAG00000005623	SOAT2
ENSBTAG00000007530	TRIM10
ENSBTAG00000002724	HORMAD1
ENSBTAG00000032869	RNASE10
ENSBTAG00000048276	TFF1
ENSBTAG00000005122	KNG1
ENSBTAG00000007273	TF
ENSBTAG00000016446	GOT1L1
ENSBTAG00000026085	ZP4
ENSBTAG00000047964	TMEM210
ENSBTAG00000001571	LRRD1
ENSBTAG00000017338	FAM205C
ENSBTAG00000021480	SAG
ENSBTAG00000001562	NFE2
ENSBTAG00000011871	BTLA
ENSBTAG00000015685	KIF12
ENSBTAG00000023611	ZBTB32
ENSBTAG00000020824	KRT10
ENSBTAG00000019793	RGS22
ENSBTAG00000018843	SERPINA1
ENSBTAG00000006457	AHSP
ENSBTAG00000015784	HAPLN2
ENSBTAG00000015615	THEMIS
ENSBTAG00000004474	BANF2
ENSBTAG00000011738	TFR2
ENSBTAG00000007392	SERPINA14
ENSBTAG00000000071	PMP2
ENSBTAG00000039718	FABP9
ENSBTAG00000043972	SLC24A2
ENSBTAG00000043979	HILS1
ENSBTAG00000008117	SLC5A4
ENSBTAG00000004909	GP1BA
ENSBTAG00000047040	SERPINA3-3
ENSBTAG00000048094	SERPINA3-7
ENSBTAG00000047833	AFM
ENSBTAG00000014761	PGA5
ENSBTAG00000000029	LYZL6
ENSBTAG00000039319	CYP4F2
ENSBTAG00000014053	MAK
ENSBTAG00000038325	CES4A
ENSBTAG00000003593	ANKMY1
ENSBTAG00000010676	RBM44
ENSBTAG00000007440	MLANA
ENSBTAG00000005005	CSN1S2
ENSBTAG00000019179	TSKS
ENSBTAG00000021714	TEKT2
ENSBTAG00000025814	TMEM202
ENSBTAG00000038437	RLN3
ENSBTAG00000001271	PLG
ENSBTAG00000003594	RIBC2
ENSBTAG00000026032	ZYG11A
ENSBTAG00000021591	OAZ3
ENSBTAG00000004721	GSG1
ENSBTAG00000040042	GRIN2C
ENSBTAG00000013718	GC
ENSBTAG00000003944	CATIP
ENSBTAG00000002252	CHRNA2
ENSBTAG00000017039	ARHGEF33
ENSBTAG00000015353	NME8
ENSBTAG00000030814	TFF2
ENSBTAG00000010112	BPIFB6
ENSBTAG00000012621	RTN4RL2
ENSBTAG00000022759	PAG11
ENSBTAG00000017294	ORM1
ENSBTAG00000005041	CIB4
ENSBTAG00000021230	SFTPB
ENSBTAG00000010070	GSDMA
ENSBTAG00000001090	CCDC173
ENSBTAG00000012863	GDPD2
ENSBTAG00000016550	MAEL
ENSBTAG00000031309	RAG2
ENSBTAG00000014420	AGER
ENSBTAG00000013763	C26H10orf82
ENSBTAG00000001730	ODF3
ENSBTAG00000022142	SCGB1C1
ENSBTAG00000016151	VTN
ENSBTAG00000003781	MPL
ENSBTAG00000039223	WDR38
ENSBTAG00000046590	FAM181A
ENSBTAG00000055123	FAM180B
ENSBTAG00000020341	MOV10L1
ENSBTAG00000015712	POU3F4
ENSBTAG00000003564	HPX
ENSBTAG00000011300	RHAG
ENSBTAG00000002642	SLC17A2
ENSBTAG00000026748	GULO
ENSBTAG00000004458	MORN3
ENSBTAG00000018106	SPATA18
ENSBTAG00000016820	BDA20
ENSBTAG00000004134	C8H8orf74
ENSBTAG00000030210	SLCO6A1
ENSBTAG00000033396	C8H9orf135
ENSBTAG00000050476
ENSBTAG00000052740
ENSBTAG00000053783
ENSBTAG00000051100
ENSBTAG00000050921
ENSBTAG00000052444
ENSBTAG00000005319
ENSBTAG00000054505
ENSBTAG00000049824
ENSBTAG00000015557
ENSBTAG00000052743
ENSBTAG00000051954
ENSBTAG00000053660
ENSBTAG00000050049
ENSBTAG00000012192
ENSBTAG00000051775
ENSBTAG00000049942
ENSBTAG00000053563
ENSBTAG00000053242
ENSBTAG00000020242
ENSBTAG00000053400
ENSBTAG00000050940
ENSBTAG00000045630
ENSBTAG00000052560
ENSBTAG00000052992
ENSBTAG00000049120
ENSBTAG00000015061
ENSBTAG00000022019
ENSBTAG00000017005
ENSBTAG00000047297
ENSBTAG00000016603
ENSBTAG00000031030
ENSBTAG00000053832
ENSBTAG00000054627
ENSBTAG00000015095
ENSBTAG00000006019
ENSBTAG00000049683
ENSBTAG00000049961
ENSBTAG00000049113
ENSBTAG00000001297
ENSBTAG00000051737
ENSBTAG00000053737
ENSBTAG00000047316
ENSBTAG00000048554
ENSBTAG00000053417
ENSBTAG00000049800
ENSBTAG00000053667
ENSBTAG00000050877
ENSBTAG00000025951
ENSBTAG00000023666
ENSBTAG00000035708
ENSBTAG00000049572
ENSBTAG00000054034
ENSBTAG00000055125
ENSBTAG00000053675
ENSBTAG00000052484
ENSBTAG00000038461
ENSBTAG00000053565
ENSBTAG00000048728
ENSBTAG00000048981
ENSBTAG00000053701
ENSBTAG00000053785
ENSBTAG00000051192
ENSBTAG00000053535
ENSBTAG00000012229
ENSBTAG00000005248
ENSBTAG00000053270
ENSBTAG00000054583
ENSBTAG00000027727
ENSBTAG00000054170
ENSBTAG00000038146
ENSBTAG00000021814
ENSBTAG00000048096
ENSBTAG00000050887
ENSBTAG00000027274
ENSBTAG00000050086
ENSBTAG00000053678
ENSBTAG00000049261
ENSBTAG00000049952
ENSBTAG00000039978
ENSBTAG00000049390
ENSBTAG00000054798
ENSBTAG00000048771
ENSBTAG00000052409
ENSBTAG00000055307
ENSBTAG00000027420
ENSBTAG00000015045
ENSBTAG00000046177
ENSBTAG00000050494
ENSBTAG00000048778
ENSBTAG00000053420
ENSBTAG00000049658
ENSBTAG00000020522
ENSBTAG00000009599
ENSBTAG00000032687
ENSBTAG00000054917
ENSBTAG00000052797
ENSBTAG00000051732
ENSBTAG00000025952
ENSBTAG00000053662
ENSBTAG00000050178
ENSBTAG00000012084
ENSBTAG00000051093
ENSBTAG00000047917
ENSBTAG00000053525
ENSBTAG00000049839
ENSBTAG00000034657
ENSBTAG00000052659
ENSBTAG00000001526
ENSBTAG00000030683
ENSBTAG00000005019
ENSBTAG00000052677
ENSBTAG00000048847
ENSBTAG00000031234
ENSBTAG00000052302
ENSBTAG00000046148
ENSBTAG00000003289
ENSBTAG00000051624
ENSBTAG00000053213
ENSBTAG00000051811
ENSBTAG00000052851
ENSBTAG00000051371
ENSBTAG00000045773
ENSBTAG00000018955
ENSBTAG00000054641
ENSBTAG00000053187
ENSBTAG00000053520
ENSBTAG00000054314
ENSBTAG00000038497
ENSBTAG00000008274
ENSBTAG00000050563
ENSBTAG00000044157
ENSBTAG00000052777
ENSBTAG00000012363
ENSBTAG00000054536
ENSBTAG00000052111
ENSBTAG00000023939
ENSBTAG00000048926
ENSBTAG00000007736
ENSBTAG00000017214
ENSBTAG00000011654
ENSBTAG00000051722
ENSBTAG00000054030
ENSBTAG00000012668
ENSBTAG00000052147
ENSBTAG00000050972
ENSBTAG00000049808
ENSBTAG00000022829
ENSBTAG00000050398
ENSBTAG00000053831
ENSBTAG00000047111
ENSBTAG00000055020
ENSBTAG00000000963
ENSBTAG00000022893
ENSBTAG00000039366
ENSBTAG00000014365
ENSBTAG00000053322
ENSBTAG00000051355
ENSBTAG00000055199
ENSBTAG00000054707
ENSBTAG00000053222
ENSBTAG00000048576
ENSBTAG00000026522
ENSBTAG00000055184
ENSBTAG00000049664
ENSBTAG00000038648
ENSBTAG00000015949
ENSBTAG00000050481
ENSBTAG00000050206
ENSBTAG00000046739
ENSBTAG00000011470
ENSBTAG00000038258
ENSBTAG00000047356
ENSBTAG00000049957
ENSBTAG00000051951
ENSBTAG00000048678
ENSBTAG00000008449
ENSBTAG00000052148
ENSBTAG00000052601
ENSBTAG00000050282
ENSBTAG00000049859
ENSBTAG00000054871
ENSBTAG00000051271
ENSBTAG00000054877
ENSBTAG00000048418
ENSBTAG00000013305
ENSBTAG00000013321
ENSBTAG00000050670
ENSBTAG00000049117
ENSBTAG00000009171
ENSBTAG00000054270
ENSBTAG00000051392
ENSBTAG00000052017
ENSBTAG00000003244
ENSBTAG00000054961
ENSBTAG00000048637
ENSBTAG00000053369
ENSBTAG00000052299
ENSBTAG00000052439
ENSBTAG00000050021
ENSBTAG00000036343
ENSBTAG00000016189
ENSBTAG00000037632
ENSBTAG00000054136
ENSBTAG00000053354
ENSBTAG00000053777
ENSBTAG00000054268
ENSBTAG00000016148
ENSBTAG00000055064
ENSBTAG00000052301
ENSBTAG00000039531
ENSBTAG00000050754
ENSBTAG00000050745
ENSBTAG00000005324
ENSBTAG00000047170
ENSBTAG00000048597
ENSBTAG00000054604
ENSBTAG00000053926
ENSBTAG00000020813
ENSBTAG00000039446
ENSBTAG00000003236
ENSBTAG00000050070
ENSBTAG00000052901
ENSBTAG00000033377
ENSBTAG00000038616
ENSBTAG00000051736
ENSBTAG00000051469
ENSBTAG00000001753
ENSBTAG00000052350
ENSBTAG00000037550
ENSBTAG00000047968
ENSBTAG00000051860
ENSBTAG00000006043
ENSBTAG00000049413
ENSBTAG00000049596
ENSBTAG00000050187
ENSBTAG00000053551
ENSBTAG00000055138
ENSBTAG00000048857
ENSBTAG00000054700
ENSBTAG00000031359
ENSBTAG00000048909
ENSBTAG00000054182
ENSBTAG00000050701
ENSBTAG00000047538
ENSBTAG00000030269
ENSBTAG00000050896
ENSBTAG00000051131
ENSBTAG00000053103
ENSBTAG00000050211
ENSBTAG00000049451
ENSBTAG00000037565
ENSBTAG00000050402
ENSBTAG00000033759
ENSBTAG00000019881
ENSBTAG00000006060
ENSBTAG00000009364
ENSBTAG00000013345
ENSBTAG00000015139
ENSBTAG00000015987
ENSBTAG00000030416
ENSBTAG00000046961
ENSBTAG00000051856
ENSBTAG00000002290
ENSBTAG00000050193
ENSBTAG00000050682
ENSBTAG00000050039
ENSBTAG00000050524
ENSBTAG00000034609
ENSBTAG00000023411
ENSBTAG00000054598
ENSBTAG00000051313
ENSBTAG00000049991
ENSBTAG00000050449
ENSBTAG00000054622
ENSBTAG00000050314
ENSBTAG00000049436
ENSBTAG00000051074
ENSBTAG00000024318
ENSBTAG00000050518
ENSBTAG00000053899
ENSBTAG00000050352
ENSBTAG00000016989
ENSBTAG00000055079
ENSBTAG00000048783
ENSBTAG00000053919
ENSBTAG00000004212
ENSBTAG00000018583
ENSBTAG00000053624
ENSBTAG00000050729
ENSBTAG00000020516
