# Supplementary material for: Enhanced bovine genome annotation through integration of transcriptomics and epi-transcriptomics datasets facilitates genomic biology
Source: Gigascience. 2024 Apr 16;13:giae019. doi: 10.1093/gigascience/giae019 (PMC11020238; doi:10.1093/gigascience/giae019)
Supplement: giae019_Supplemental_Files [file giae019_supplemental_files.zip › Supplemental_file16.xlsx]

## Sheet: Sheet1
trait	pvalue	p-value corrected with Benjamini-Hochberg
Milk_kappa-casein_percentage	7.17619e-180	1.3563e-177
Milk_unglycosylated_kappa-casein_percentage	1.08711e-156	1.02732e-154
Milk_glycosylated_kappa-casein_percentage	3.47241e-86	2.18762e-84
Milk_potassium_content	4.37024e-69	2.06494e-67
Milk_phosphorylated_alpha-S2-casein_percentage	1.63487e-21	5.14982e-20
Luteal_activity	5.39975e-19	1.45793e-17
Body_weight_gain	3.18836e-14	7.53249e-13
Milk_fat_percentage	1.55163e-13	3.25842e-12
Milk_alpha-S2-casein_percentage	2.00495e-12	3.78936e-11
Body_weight_(birth)	6.3651e-12	1.09364e-10
Curd_firmness	2.39665e-11	3.77472e-10
Inhibin_level	1.53075e-09	2.22548e-08
Cheese_fat_recovery	3.20386e-08	4.32521e-07
Body_weight_(yearling)	2.90507e-06	3.66039e-05
Calving_index	1.65731e-05	0.000195769
Conformation_score	1.91301e-05	0.000212681
Biceps_brachii_weight	0.000140286	0.00147301
Facial_pigmentation	0.00044751	0.00445155
Bone_weight	0.000482205	0.00455684
Body_weight_(weaning)	0.000586803	0.00528123
Ketosis	0.00283275	0.0243359
Body_weight_(mature)	0.00382582	0.0314383
Liver_weight	0.00436141	0.0343461
Muscle_zinc_content	0.00484006	0.0365909
Eye_area_pigmentation	0.00595355	0.0432777
Milk_alpha-casein_to_beta-casein_ratio	0.00623844	0.0436691
