# Supplementary material for: Enhanced bovine genome annotation through integration of transcriptomics and epi-transcriptomics datasets facilitates genomic biology
Source: Gigascience. 2024 Apr 16;13:giae019. doi: 10.1093/gigascience/giae019 (PMC11020238; doi:10.1093/gigascience/giae019)
Supplement: giae019_Supplemental_Files [file giae019_supplemental_files.zip › Supplemental_file18.xlsx]

## Sheet: Sheet1
Pituitary genes closest to 'percentage of normal sperm' QTLs that were significantly correlated with SPACA5 gene in testis
gene_id	intersected Ensembl gene (IDs)	intersected Ensembl gene (symbols)
PB.10590	['ENSBTAG00000045931']	['MAGT1']
PB.10632	['ENSBTAG00000009598']	['CHM']
PB.11740	['ENSBTAG00000000895']	['TAF9B']
PB.11805	['ENSBTAG00000012861']	['KIF4A']
PB.12276	['ENSBTAG00000002113']	['ZNF41']
PB.12637	['ENSBTAG00000019942']	['PABPC5']
PB.12708	['ENSBTAG00000018800']	['RPS4X']
PB.13116	['ENSBTAG00000009775']	['PRRG3']
PB.13261	['ENSBTAG00000019820']	['RAB9B']
PB.13542	['ENSBTAG00000046314']	['TBC1D8B']
PB.13777	['ENSBTAG00000009959']	['SLC6A8']
PB.13890	['ENSBTAG00000007455']	['DNASE1L1']
PB.14050	['ENSBTAG00000011310']	['FAM155B']
PB.14434	['ENSBTAG00000037996']	['ARMCX3']
PB.15041	['ENSBTAG00000019253']	['RPL36A']
PB.15348	['ENSBTAG00000051806']	['HDX']
PB.15518	['ENSBTAG00000016230', 'ENSBTAG00000051240']	['BRWD3', '']
PB.15519	['ENSBTAG00000055120']	['OPHN1']
PB.15872	['ENSBTAG00000021252', 'ENSBTAG00000021254']	['TMEM35A', 'CENPI']
PB.15969	['ENSBTAG00000014485']	['POF1B']
PB.16040	['ENSBTAG00000037650']	['RTL9']
PB.16748	['ENSBTAG00000008047', 'ENSBTAG00000052760']	['ZDHHC15', '']
PB.17660	['ENSBTAG00000004008']	['FAM199X']
PB.18032	['ENSBTAG00000014331', 'ENSBTAG00000014333']	['UBL4A', 'SLC10A3']
PB.18364	['ENSBTAG00000000300']	['NEXMIF']
PB.20506	['ENSBTAG00000049615']	['VAMP7']
PB.212	['ENSBTAG00000007817']	['BRCC3']
PB.25981	['ENSBTAG00000044037']	['DACH2']
PB.27775	['ENSBTAG00000012152']	['NONO']
PB.27782	['ENSBTAG00000039794']	['CSNK1B']
PB.27785	['ENSBTAG00000039391']	['USP27X']
PB.31780	['ENSBTAG00000025062']	['MAGEE2']
PB.3223	['ENSBTAG00000033702', 'ENSBTAG00000049384']	['STARD8', '']
PB.3237	['ENSBTAG00000011291']	['DLG3']
PB.3250	['ENSBTAG00000038434']	['ATRX']
PB.329	['ENSBTAG00000011190']	['FLNA']
PB.3888	['ENSBTAG00000006691']	['GABRA3']
PB.411	['ENSBTAG00000015670']	['PAK3']
PB.412	['ENSBTAG00000002996']	['SHROOM4']
PB.4340	['ENSBTAG00000026139', 'ENSBTAG00000050068', 'ENSBTAG00000052983']	['ARMCX1', '', 'ARMCX4']
PB.4726	['ENSBTAG00000015630']	['RLIM']
PB.4727	['ENSBTAG00000005496']	['RP2']
PB.4816	['ENSBTAG00000020551']	['ABCD1']
PB.4821	['ENSBTAG00000002015']	['RPS6KA6']
PB.5641	['ENSBTAG00000037413']	['TMEM164']
PB.6226	['ENSBTAG00000038815', 'ENSBTAG00000050709']	['DIAPH2', '']
PB.7071	['ENSBTAG00000008552']	['PLXNA3']
PB.7399	['ENSBTAG00000047531']	['ARHGAP4']
PB.8336	['ENSBTAG00000011028']	['ABCB7']
PB.8467	['ENSBTAG00000004879']	['FOXO4']
PB.9203	['ENSBTAG00000001977']	['YIPF6']
PB.9556	['ENSBTAG00000050233', 'ENSBTAG00000050715']	['PRRG1', '']
PB.9969	['ENSBTAG00000010948']	['CLIC2']
PB.9977	['ENSBTAG00000048143']	['TCEAL9']
PB.9978	['ENSBTAG00000015848', 'ENSBTAG00000051767']	['PHKA1', '']
PB.16747	['ENSBTAG00000052886']	['']
PB.3870	['ENSBTAG00000001911']	['']
