# Supplementary material for: Enhanced bovine genome annotation through integration of transcriptomics and epi-transcriptomics datasets facilitates genomic biology
Source: Gigascience. 2024 Apr 16;13:giae019. doi: 10.1093/gigascience/giae019 (PMC11020238; doi:10.1093/gigascience/giae019)
Supplement: giae019_Supplemental_Files [file giae019_supplemental_files.zip › Supplemental_file19.xlsx]

## Sheet: Testis genes
Testis genes closest to 'percentage of normal sperm' QTLs that encoded protein with a signal peptide
genes	intersected Ensembl gene (IDs)	intersected Ensembl gene (symbols)
PB.10387	['ENSBTAG00000018986']	['ACSL4']
PB.10590	['ENSBTAG00000045931']	['MAGT1']			GOID	GOTerm	Term PValue Corrected with Benjamini-Hochberg	Associated Genes Found
PB.10631	['ENSBTAG00000003609']	['PBDC1']			GO:0032434	regulation of proteasomal ubiquitin-dependent protein catabolic process	0.000668678	[ARAF, BCAP31, MTM1, OGT]
PB.107	['ENSBTAG00000007813', 'ENSBTAG00000010726', 'ENSBTAG00000013046', 'ENSBTAG00000045697', 'ENSBTAG00000054473']	['CMC4', 'F8', 'MPP1', 'MTCP1', '']
PB.11740	['ENSBTAG00000000895']	['TAF9B']
PB.11956	['ENSBTAG00000020127']	['TKTL1']
PB.1209	['ENSBTAG00000011056']	['IDS']
PB.12133	['ENSBTAG00000005250']	['BGN']
PB.12134	['ENSBTAG00000046555']	['WAS']
PB.1221	['ENSBTAG00000029828', 'ENSBTAG00000036367', 'ENSBTAG00000051239']	['', 'MIR374B', '']
PB.12273	['ENSBTAG00000013760']	['COL4A6']
PB.1233	['ENSBTAG00000002768', 'ENSBTAG00000004597', 'ENSBTAG00000004600']	['SLC35A2', 'PIM2', 'OTUD5']
PB.13116	['ENSBTAG00000009775']	['PRRG3']
PB.13377	['ENSBTAG00000051287']	['NDUFB11']
PB.13479	['ENSBTAG00000006296']	['VMA21']
PB.13777	['ENSBTAG00000009959']	['SLC6A8']
PB.13986	['ENSBTAG00000001637']	['FUNDC1']
PB.14366	['ENSBTAG00000046155']	['RGN']
PB.15408	['ENSBTAG00000022920']	['RNF128']
PB.15519	['ENSBTAG00000055120']	['OPHN1']
PB.15909
PB.16339	['ENSBTAG00000001507']	['CLCN5']
PB.16398	['ENSBTAG00000021410']	['C1GALT1C1']
PB.16462	['ENSBTAG00000008278']	['TMEM187']
PB.16688	['ENSBTAG00000015801']	['EFNB1']
PB.16876	['ENSBTAG00000007859']	['VSIG1']
PB.17075
PB.17996	['ENSBTAG00000045550']	['TSPAN6']
PB.18032	['ENSBTAG00000014331', 'ENSBTAG00000014333']	['UBL4A', 'SLC10A3']
PB.21179	['ENSBTAG00000046069']	['SPACA5']
PB.2398	['ENSBTAG00000007708', 'ENSBTAG00000021351']	['NLGN3', 'MED12']
PB.2399	['ENSBTAG00000015860']	['FGD1']
PB.27764
PB.28914
PB.3000	['ENSBTAG00000020750']	['AFF2']
PB.3225	['ENSBTAG00000001059']	['IDH3G']
PB.3226	['ENSBTAG00000012125', 'ENSBTAG00000033032']	['GDI1', 'FAM50A']
PB.3235	['ENSBTAG00000000902']	['OGT']
PB.3237	['ENSBTAG00000011291']	['DLG3']
PB.3250	['ENSBTAG00000038434']	['ATRX']
PB.3870	['ENSBTAG00000001911']	['']
PB.412	['ENSBTAG00000002996']	['SHROOM4']
PB.4158	['ENSBTAG00000014138', 'ENSBTAG00000021713']	['MTM1', 'MAMLD1']
PB.4340	['ENSBTAG00000026139', 'ENSBTAG00000050068', 'ENSBTAG00000052983']	['ARMCX1', '', 'ARMCX4']
PB.4422	['ENSBTAG00000011350']	['CCNQ']
PB.4808	['ENSBTAG00000011833']	['GRIA3']
PB.4814	['ENSBTAG00000013548', 'ENSBTAG00000029818', 'ENSBTAG00000029889', 'ENSBTAG00000048241']	['GABRE', 'bta-mir-224', 'bta-mir-452', 'bta-mir-3431']
PB.4815	['ENSBTAG00000020185', 'ENSBTAG00000051663']	['', '']
PB.4816	['ENSBTAG00000020551']	['ABCD1']
PB.4826	['ENSBTAG00000005039']	['ARAF']
PB.5607	['ENSBTAG00000020547']	['BCAP31']
PB.5641	['ENSBTAG00000037413']	['TMEM164']
PB.589	['ENSBTAG00000006268']	['IKBKG']
PB.6224	['ENSBTAG00000011144', 'ENSBTAG00000017265']	['', 'VBP1']
PB.6233	['ENSBTAG00000018060']	['WDR13']
PB.6828	['ENSBTAG00000052670']	['CD99L2']
PB.7071	['ENSBTAG00000008552']	['PLXNA3']
PB.7765	['ENSBTAG00000027867']	['']
PB.8050	['ENSBTAG00000012117']	['ATP6AP1']
PB.8051	['ENSBTAG00000002668']	['ZNF711']
PB.9201	['ENSBTAG00000007626', 'ENSBTAG00000032209']	['IL2RG', 'CXHXorf65']
PB.9972	['ENSBTAG00000021421', 'ENSBTAG00000043634']	['SSR4', 'RF00406']

## Sheet: Pituitary genes
Pituitary genes closest to 'percentage of normal sperm' QTLs
gene_id	intersected Ensembl gene (IDs)	intersected Ensembl gene (symbols)
PB.10387	['ENSBTAG00000018986']	['ACSL4']			GOID	GOTerm	Term PValue Corrected with Benjamini-Hochberg	Associated Genes Found
PB.10477	['ENSBTAG00000003601']	['ZMAT1']			GO:0051092	positive regulation of NF-kappaB transcription factor activity	2.55381e-05	[AR, EDA, IKBKG, IRAK1, MID2]
PB.10590	['ENSBTAG00000045931']	['MAGT1']			GO:0032434	regulation of proteasomal ubiquitin-dependent protein catabolic process	2.81312e-05	[ARAF, BCAP31, MTM1, OGT]
PB.10628	['ENSBTAG00000009282', 'ENSBTAG00000009287']	['PORCN', 'EBP']			GO:0099529	neurotransmitter receptor activity involved in regulation of postsynaptic membrane potential	0.00232739	[GABRA3, GABRE, GRIA3]
PB.10631	['ENSBTAG00000003609']	['PBDC1']			GO:1904315	transmitter-gated ion channel activity involved in regulation of postsynaptic membrane potential	0.00232739	[GABRA3, GABRE, GRIA3]
PB.10632	['ENSBTAG00000009598']	['CHM']			GO:0060078	regulation of postsynaptic membrane potential	0.00523834	[GABRA3, GABRE, GRIA3, MECP2]
PB.106	['ENSBTAG00000009657']	['MTMR1']			GO:0015108	chloride transmembrane transporter activity	0.0127004	[CLCN5, CLIC2, GABRA3, GABRE]
PB.107	['ENSBTAG00000007813', 'ENSBTAG00000010726', 'ENSBTAG00000013046', 'ENSBTAG00000045697', 'ENSBTAG00000054473']	['CMC4', 'F8', 'MPP1', 'MTCP1', '']			GO:0018023	peptidyl-lysine trimethylation	0.0124562	[ATRX, MECP2, OGT]
PB.11222	['ENSBTAG00000040132', 'ENSBTAG00000048881', 'ENSBTAG00000050958']	['PWWP3B', '', '']			GO:0016126	sterol biosynthetic process	0.0124562	[EBP, G6PD, NSDHL]
PB.11627	['ENSBTAG00000000828']	['CAPN6']			GO:0022824	transmitter-gated ion channel activity	0.0115304	[GABRA3, GABRE, GRIA3]
PB.11740	['ENSBTAG00000000895']	['TAF9B']			GO:0098960	postsynaptic neurotransmitter receptor activity	0.0115304	[GABRA3, GABRE, GRIA3]
PB.11803	['ENSBTAG00000017187']	['TMEM255A']			GO:0022835	transmitter-gated channel activity	0.0115304	[GABRA3, GABRE, GRIA3]
PB.11805	['ENSBTAG00000012861']	['KIF4A']			GO:0005254	chloride channel activity	0.00488582	[CLCN5, CLIC2, GABRA3, GABRE]
PB.1204	['ENSBTAG00000007456']	['TAZ']			GO:1902653	secondary alcohol biosynthetic process	0.0098019	[EBP, G6PD, NSDHL]
PB.1209	['ENSBTAG00000011056']	['IDS']			GO:0006695	cholesterol biosynthetic process	0.0098019	[EBP, G6PD, NSDHL]
PB.1211	['ENSBTAG00000005776']	['ZNF185']			GO:1902652	secondary alcohol metabolic process	0.0177409	[EBP, G6PD, IDH3G, NSDHL]
PB.12133	['ENSBTAG00000005250']	['BGN']			GO:0051932	synaptic transmission, GABAergic	0.00397228	[CLCN5, GABRA3, GABRE]
PB.12134	['ENSBTAG00000046555']	['WAS']			GO:0046364	monosaccharide biosynthetic process	0.00200337	[FAM3A, G6PD, OGT, RGN]
PB.1213	['ENSBTAG00000014670']	['BEX5']
PB.1214	['ENSBTAG00000006026']	['BEX3']
PB.1215	['ENSBTAG00000006977']	['PLP1']
PB.1218	['ENSBTAG00000021968']	['MID2']
PB.1219	['ENSBTAG00000031829']	['FTSJ1']
PB.1220	['ENSBTAG00000010018']	['ATP7A']
PB.1221	['ENSBTAG00000029828', 'ENSBTAG00000036367', 'ENSBTAG00000051239']	['', 'MIR374B', '']
PB.1222	['ENSBTAG00000020826']	['CHIC1']
PB.1224	['ENSBTAG00000008492']	['ZMYM3']
PB.1226	['ENSBTAG00000016764', 'ENSBTAG00000016769']	['UBA1', 'CDK16']
PB.12271	['ENSBTAG00000012747']	['FAM3A']
PB.12273	['ENSBTAG00000013760']	['COL4A6']
PB.12274	['ENSBTAG00000007797']	['IGBP1']
PB.12275	['ENSBTAG00000021026']	['PJA1']
PB.12276	['ENSBTAG00000002113']	['ZNF41']
PB.1233	['ENSBTAG00000002768', 'ENSBTAG00000004597', 'ENSBTAG00000004600']	['SLC35A2', 'PIM2', 'OTUD5']
PB.1235	['ENSBTAG00000008733']	['MAGED1']
PB.12637	['ENSBTAG00000019942']	['PABPC5']
PB.12708	['ENSBTAG00000018800']	['RPS4X']
PB.12735	['ENSBTAG00000046774']	['ZNF182']
PB.13116	['ENSBTAG00000009775']	['PRRG3']
PB.13118	['ENSBTAG00000019250']	['BTK']
PB.13120	['ENSBTAG00000016221']	['AMOT']
PB.13261	['ENSBTAG00000019820']	['RAB9B']
PB.13377	['ENSBTAG00000051287']	['NDUFB11']
PB.13479	['ENSBTAG00000006296']	['VMA21']
PB.13542	['ENSBTAG00000046314']	['TBC1D8B']
PB.13777	['ENSBTAG00000009959']	['SLC6A8']
PB.13890	['ENSBTAG00000007455']	['DNASE1L1']
PB.13892	['ENSBTAG00000007871']	['SNX12']
PB.13986	['ENSBTAG00000001637']	['FUNDC1']
PB.14050	['ENSBTAG00000011310']	['FAM155B']
PB.14366	['ENSBTAG00000046155']	['RGN']
PB.14434	['ENSBTAG00000037996']	['ARMCX3']
PB.14506	['ENSBTAG00000017430']	['PNCK']
PB.14683	['ENSBTAG00000036028']	['BEX2']
PB.15025	['ENSBTAG00000018496']	['TIMM17B']
PB.15041	['ENSBTAG00000019253']	['RPL36A']
PB.15158	['ENSBTAG00000032875']	['BEX2']
PB.15167	['ENSBTAG00000014095']	['HAUS7']
PB.15348	['ENSBTAG00000051806']	['HDX']
PB.15378	['ENSBTAG00000007499']	['HNRNPH2']
PB.15408	['ENSBTAG00000022920']	['RNF128']
PB.15516	['ENSBTAG00000046286']	['CCNB3']
PB.15518	['ENSBTAG00000016230', 'ENSBTAG00000051240']	['BRWD3', '']
PB.15519	['ENSBTAG00000055120']	['OPHN1']
PB.15589	['ENSBTAG00000044025']	['IL1RAPL2']
PB.15680	['ENSBTAG00000019417']	['ARMCX2']
PB.15872	['ENSBTAG00000021252', 'ENSBTAG00000021254']	['TMEM35A', 'CENPI']
PB.15969	['ENSBTAG00000014485']	['POF1B']
PB.15970	['ENSBTAG00000046092']	['HDAC8']
PB.16040	['ENSBTAG00000037650']	['RTL9']
PB.16338	['ENSBTAG00000004549']	['UPRT']
PB.16339	['ENSBTAG00000001507']	['CLCN5']
PB.16398	['ENSBTAG00000021410']	['C1GALT1C1']
PB.16462	['ENSBTAG00000008278']	['TMEM187']
PB.16492	['ENSBTAG00000020739']	['NXT2']
PB.16688	['ENSBTAG00000015801']	['EFNB1']
PB.16748	['ENSBTAG00000008047', 'ENSBTAG00000052760']	['ZDHHC15', '']
PB.16875	['ENSBTAG00000000955']	['RBM41']
PB.17177	['ENSBTAG00000053072']	['EFHC2']
PB.9015	['ENSBTAG00000053072']	['EFHC2']
PB.17354	['ENSBTAG00000003299']	['LPAR4']
PB.17660	['ENSBTAG00000004008']	['FAM199X']
PB.17749	['ENSBTAG00000001877']	['HMGN5']
PB.17839	['ENSBTAG00000022255']	['AR']
PB.17891	['ENSBTAG00000002585']	['SLC16A2']
PB.17995	['ENSBTAG00000011648']	['TMLHE']
PB.17996	['ENSBTAG00000045550']	['TSPAN6']
PB.18032	['ENSBTAG00000014331', 'ENSBTAG00000014333']	['UBL4A', 'SLC10A3']
PB.18100	['ENSBTAG00000019591']	['DCX']
PB.18123	['ENSBTAG00000004432']	['CHRDL1']
PB.18124	['ENSBTAG00000009231']	['NSDHL']
PB.18277	['ENSBTAG00000010587']	['SH3BGRL']
PB.18300	['ENSBTAG00000006818']	['TMEM185A']
PB.18341	['ENSBTAG00000014169']	['PCDH19']
PB.18364	['ENSBTAG00000000300']	['NEXMIF']
PB.18684	['ENSBTAG00000012152']	['NONO']
PB.27775	['ENSBTAG00000012152']	['NONO']
PB.19406	['ENSBTAG00000019779']	['RAB39B']
PB.20506	['ENSBTAG00000049615']	['VAMP7']
PB.2090	['ENSBTAG00000010065']	['TRPC5']
PB.21224	['ENSBTAG00000020725']	['CNGA2']
PB.212	['ENSBTAG00000007817']	['BRCC3']
PB.2398	['ENSBTAG00000007708', 'ENSBTAG00000021351']	['NLGN3', 'MED12']
PB.3227	['ENSBTAG00000021351']	['MED12']
PB.2399	['ENSBTAG00000015860']	['FGD1']
PB.25981	['ENSBTAG00000044037']	['DACH2']
PB.2661	['ENSBTAG00000021790']	['APOOL']
PB.2662	['ENSBTAG00000012860']	['PDZD11']
PB.2663	['ENSBTAG00000031564']	['GNL3L']
PB.2741	['ENSBTAG00000045925']	['CITED1']
PB.2764	['ENSBTAG00000003668']	['RADX']
PB.2765	['ENSBTAG00000021437']	['GPR174']
PB.27753	['ENSBTAG00000010948']	['CLIC2']
PB.9969	['ENSBTAG00000010948']	['CLIC2']
PB.27782	['ENSBTAG00000039794']	['CSNK1B']
PB.27785	['ENSBTAG00000039391']	['USP27X']
PB.412	['ENSBTAG00000002996']	['SHROOM4']
PB.3000	['ENSBTAG00000020750']	['AFF2']
PB.4822	['ENSBTAG00000047768']	['COX7B']
PB.31780	['ENSBTAG00000025062']	['MAGEE2']
PB.3221	['ENSBTAG00000016772']	['USP11']
PB.3223	['ENSBTAG00000033702', 'ENSBTAG00000049384']	['STARD8', '']
PB.3225	['ENSBTAG00000001059']	['IDH3G']
PB.3226	['ENSBTAG00000012125', 'ENSBTAG00000033032']	['GDI1', 'FAM50A']
PB.3229	['ENSBTAG00000005150']	['HMGB3']
PB.3230	['ENSBTAG00000003547']	['CSTF2']
PB.3231	['ENSBTAG00000003321']	['PIH1D3']
PB.3232	['ENSBTAG00000011613']	['PLS3']
PB.3234	['ENSBTAG00000045565', 'ENSBTAG00000047376']	['NHSL2', 'PIN4']
PB.3235	['ENSBTAG00000000902']	['OGT']
PB.3237	['ENSBTAG00000011291']	['DLG3']
PB.3250	['ENSBTAG00000038434']	['ATRX']
PB.329	['ENSBTAG00000011190']	['FLNA']
PB.3868	['ENSBTAG00000000520']	['ATP2B3']
PB.3871	['ENSBTAG00000050382']	['LRCH2']
PB.3888	['ENSBTAG00000006691']	['GABRA3']
PB.409	['ENSBTAG00000010114', 'ENSBTAG00000032852', 'ENSBTAG00000046608', 'ENSBTAG00000047213', 'ENSBTAG00000050607']	['ARMCX5', 'GPRASP2', '', '', '']
PB.411	['ENSBTAG00000015670']	['PAK3']
PB.4158	['ENSBTAG00000014138', 'ENSBTAG00000021713']	['MTM1', 'MAMLD1']
PB.4340	['ENSBTAG00000026139', 'ENSBTAG00000050068', 'ENSBTAG00000052983']	['ARMCX1', '', 'ARMCX4']
PB.4422	['ENSBTAG00000011350']	['CCNQ']
PB.458	['ENSBTAG00000016085']	['IRAK1']
PB.4726	['ENSBTAG00000015630']	['RLIM']
PB.4727	['ENSBTAG00000005496']	['RP2']
PB.4808	['ENSBTAG00000011833']	['GRIA3']
PB.4813	['ENSBTAG00000012552', 'ENSBTAG00000054960']	['FMR1', 'RF02118']
PB.4814	['ENSBTAG00000013548', 'ENSBTAG00000029818', 'ENSBTAG00000029889', 'ENSBTAG00000048241']	['GABRE', 'bta-mir-224', 'bta-mir-452', 'bta-mir-3431']
PB.4816	['ENSBTAG00000020551']	['ABCD1']
PB.4817	['ENSBTAG00000001058']	['SRPK3']
PB.4818	['ENSBTAG00000011904']	['HCFC1']
PB.4821	['ENSBTAG00000002015']	['RPS6KA6']
PB.4823	['ENSBTAG00000049983', 'ENSBTAG00000051000', 'ENSBTAG00000051552']	['', '', 'RF02124']
PB.4824	['ENSBTAG00000007654']	['CHST7']
PB.4825	['ENSBTAG00000003290']	['SLC9A7']
PB.4826	['ENSBTAG00000005039']	['ARAF']
PB.4831	['ENSBTAG00000003740']	['KDM6A']
PB.5607	['ENSBTAG00000020547']	['BCAP31']
PB.5641	['ENSBTAG00000037413']	['TMEM164']
PB.5711	['ENSBTAG00000021422']	['PDZD4']
PB.5712	['ENSBTAG00000005607', 'ENSBTAG00000047545']	['ERCC6L', 'RTL5']
PB.5839	['ENSBTAG00000013724']	['ATG4A']
PB.589	['ENSBTAG00000006268']	['IKBKG']
PB.6224	['ENSBTAG00000011144', 'ENSBTAG00000017265']	['', 'VBP1']
PB.6225	['ENSBTAG00000013462']	['L1CAM']
PB.6226	['ENSBTAG00000038815', 'ENSBTAG00000050709']	['DIAPH2', '']
PB.6229	['ENSBTAG00000005124']	['JADE3']
PB.6233	['ENSBTAG00000018060']	['WDR13']
PB.6828	['ENSBTAG00000052670']	['CD99L2']
PB.6912	['ENSBTAG00000014575']	['COL4A5']
PB.7038	['ENSBTAG00000047855', 'ENSBTAG00000052492']	['MECP2', '']
PB.7071	['ENSBTAG00000008552']	['PLXNA3']
PB.7398	['ENSBTAG00000007844']	['CETN2']
PB.7399	['ENSBTAG00000047531']	['ARHGAP4']
PB.7402	['ENSBTAG00000001311']	['MORF4L2']
PB.7867	['ENSBTAG00000045877']	['TSC22D3']
PB.7956	['ENSBTAG00000054469']	['SLC25A53']
PB.8050	['ENSBTAG00000012117']	['ATP6AP1']
PB.8051	['ENSBTAG00000002668']	['ZNF711']
PB.8335	['ENSBTAG00000019512']	['G6PD']
PB.8336	['ENSBTAG00000011028']	['ABCB7']
PB.8467	['ENSBTAG00000004879']	['FOXO4']
PB.9199	['ENSBTAG00000011277']	['FAM133A']
PB.9201	['ENSBTAG00000007626', 'ENSBTAG00000032209']	['IL2RG', 'CXHXorf65']
PB.9202	['ENSBTAG00000012543']	['EDA']
PB.9203	['ENSBTAG00000001977']	['YIPF6']
PB.9476	['ENSBTAG00000001975']	['DRP2']
PB.9507	['ENSBTAG00000005378', 'ENSBTAG00000016761', 'ENSBTAG00000053172']	['XKRX', 'NOX1', '']
PB.9556	['ENSBTAG00000050233', 'ENSBTAG00000050715']	['PRRG1', '']
PB.9972	['ENSBTAG00000021421', 'ENSBTAG00000043634']	['SSR4', 'RF00406']
PB.9973	['ENSBTAG00000005724']	['SYTL4']
PB.9977	['ENSBTAG00000048143']	['TCEAL9']
PB.9978	['ENSBTAG00000015848', 'ENSBTAG00000051767']	['PHKA1', '']
PB.1031	['ENSBTAG00000004586', 'ENSBTAG00000015251']	['', '']
PB.10630	['ENSBTAG00000051720']	['']
PB.10865	['ENSBTAG00000050056']	['']
PB.10978	['ENSBTAG00000004110']	['']
PB.11223	['ENSBTAG00000006878']	['']
PB.16747	['ENSBTAG00000052886']	['']
PB.18409	['ENSBTAG00000051378']	['']
PB.19870	['ENSBTAG00000054253']	['']
PB.35278	['ENSBTAG00000052491']	['']
PB.3870	['ENSBTAG00000001911']	['']
PB.39408	['ENSBTAG00000038379']	['']
PB.4815	['ENSBTAG00000020185', 'ENSBTAG00000051663']	['', '']
PB.6800	['ENSBTAG00000055095']	['']
PB.7765	['ENSBTAG00000027867']	['']
PB.8334	['ENSBTAG00000005294', 'ENSBTAG00000045876']	['', '']
PB.27766
PB.27786
PB.30698
PB.30362
