# Supplementary material for: Enhanced bovine genome annotation through integration of transcriptomics and epi-transcriptomics datasets facilitates genomic biology
Source: Gigascience. 2024 Apr 16;13:giae019. doi: 10.1093/gigascience/giae019 (PMC11020238; doi:10.1093/gigascience/giae019)
Supplement: giae019_Supplemental_Files [file giae019_supplemental_files.zip › Supplemental_file21.xlsx]

## Sheet: Sheet1
traitA	traitB	pvalue adjuste with Benjamini-Hochberg	traitA_qtls	traitA_qtls_close_to_traitB_qtl_associated_genes
305-day_milk_yield	Milk_fat_percentage	<1.0e-386	57	41
305-day_milk_yield	Milk_fat_yield	<1.0e-386	57	44
305-day_milk_yield	Milk_protein_percentage	<1.0e-386	57	40
Age_at_first_calving	Reproductive_efficiency	<1.0e-386	71	18
Age_at_puberty	Male_fertility	<1.0e-386	10001	370
Age_at_puberty	Percentage_normal_sperm	<1.0e-386	10001	7396
Age_at_puberty	Scrotal_circumference	<1.0e-386	10001	9660
Angularity	Calving_ease_(maternal)	<1.0e-386	31	13
Angularity	Calving_ease	<1.0e-386	31	12
Angularity	Feet_and_leg_conformation	<1.0e-386	31	10
Angularity	Foot_angle	<1.0e-386	31	11
Angularity	Net_merit	<1.0e-386	31	12
Angularity	Udder_attachment	<1.0e-386	31	10
Average_daily_feed_intake	Average_daily_gain	<1.0e-386	63	16
Average_daily_feed_intake	Carcass_weight	<1.0e-386	63	13
Average_daily_feed_intake	Residual_feed_intake	<1.0e-386	63	16
Average_daily_gain	Body_weight_(weaning)	<1.0e-386	499	66
Average_daily_gain	Body_weight_gain	<1.0e-386	499	98
Average_daily_gain	Bone_weight	<1.0e-386	499	26
Average_daily_gain	Carcass_weight	<1.0e-386	499	72
Average_daily_gain	Dry_matter_intake	<1.0e-386	499	44
Average_daily_gain	Fat_thickness_at_the_12th_rib	<1.0e-386	499	53
Average_daily_gain	Longissimus_muscle_area	<1.0e-386	499	56
Average_daily_gain	Metabolic_body_weight	<1.0e-386	499	60
Average_daily_gain	Spleen_weight	<1.0e-386	499	41
Birth_index	Calf_size	<1.0e-386	16	10
Body_depth	Body_weight_(yearling)	<1.0e-386	546	70
Body_depth	Body_weight_gain	<1.0e-386	546	83
Body_depth	Calving_ease_(maternal)	<1.0e-386	546	288
Body_depth	Calving_ease	<1.0e-386	546	277
Body_depth	Dairy_form	<1.0e-386	546	215
Body_depth	Daughter_pregnancy_rate	<1.0e-386	546	164
Body_depth	Feet_and_leg_conformation	<1.0e-386	546	381
Body_depth	Foot_angle	<1.0e-386	546	315
Body_depth	Length_of_productive_life	<1.0e-386	546	223
Body_depth	Milk_fat_percentage	<1.0e-386	546	186
Body_depth	Milk_fat_yield	<1.0e-386	546	280
Body_depth	Milk_protein_percentage	<1.0e-386	546	178
Body_depth	Milk_protein_yield	<1.0e-386	546	235
Body_depth	Milk_yield	<1.0e-386	546	130
Body_depth	Muscle_sodium_content	<1.0e-386	546	11
Body_depth	Net_merit	<1.0e-386	546	305
Body_depth	PTA_type	<1.0e-386	546	466
Body_depth	Rear_leg_placement_-_rear_view	<1.0e-386	546	347
Body_depth	Rear_leg_placement_-_side_view	<1.0e-386	546	115
Body_depth	Rump_angle	<1.0e-386	546	48
Body_depth	Rump_width	<1.0e-386	546	418
Body_depth	Somatic_cell_score	<1.0e-386	546	183
Body_depth	Stature	<1.0e-386	546	488
Body_depth	Stillbirth_(maternal)	<1.0e-386	546	107
Body_depth	Stillbirth	<1.0e-386	546	202
Body_depth	Strength	<1.0e-386	546	443
Body_depth	Teat_length	<1.0e-386	546	82
Body_depth	Teat_placement_-_front	<1.0e-386	546	214
Body_depth	Teat_placement_-_rear	<1.0e-386	546	190
Body_depth	Udder_attachment	<1.0e-386	546	422
Body_depth	Udder_cleft	<1.0e-386	546	256
Body_depth	Udder_depth	<1.0e-386	546	370
Body_depth	Udder_height	<1.0e-386	546	380
Body_weight_(birth)	Body_weight_(weaning)	<1.0e-386	704	254
Body_weight_(birth)	Body_weight_(yearling)	<1.0e-386	704	360
Body_weight_(birth)	Body_weight_gain	<1.0e-386	704	375
Body_weight_(birth)	Bone_weight	<1.0e-386	704	51
Body_weight_(birth)	Calving_ease	<1.0e-386	704	145
Body_weight_(birth)	Calving_index	<1.0e-386	704	38
Body_weight_(birth)	Carcass_weight	<1.0e-386	704	126
Body_weight_(birth)	Heat_tolerance	<1.0e-386	704	15
Body_weight_(birth)	Metabolic_body_weight	<1.0e-386	704	109
Body_weight_(birth)	Milk_alpha-S1-casein_percentage	<1.0e-386	704	24
Body_weight_(birth)	Milk_fat_percentage	<1.0e-386	704	222
Body_weight_(birth)	Milk_potassium_content	<1.0e-386	704	100
Body_weight_(birth)	Milk_protein_percentage	<1.0e-386	704	255
Body_weight_(birth)	Muscle_potassium_content	<1.0e-386	704	33
Body_weight_(birth)	Muscle_sodium_content	<1.0e-386	704	26
Body_weight_(birth)	Spleen_weight	<1.0e-386	704	30
Body_weight_(weaning)	Body_weight_(yearling)	<1.0e-386	343	174
Body_weight_(weaning)	Body_weight_gain	<1.0e-386	343	179
Body_weight_(weaning)	Bone_weight	<1.0e-386	343	25
Body_weight_(weaning)	Calving_ease	<1.0e-386	343	77
Body_weight_(weaning)	Calving_index	<1.0e-386	343	21
Body_weight_(weaning)	Carcass_weight	<1.0e-386	343	60
Body_weight_(weaning)	Longissimus_muscle_area	<1.0e-386	343	20
Body_weight_(weaning)	Metabolic_body_weight	<1.0e-386	343	43
Body_weight_(weaning)	Milk_fat_percentage	<1.0e-386	343	88
Body_weight_(weaning)	Milk_potassium_content	<1.0e-386	343	23
Body_weight_(weaning)	Milk_protein_percentage	<1.0e-386	343	104
Body_weight_(weaning)	Muscle_sodium_content	<1.0e-386	343	14
Body_weight_(weaning)	Spleen_weight	<1.0e-386	343	16
Body_weight_(yearling)	Body_weight_gain	<1.0e-386	1077	608
Body_weight_(yearling)	Bone_weight	<1.0e-386	1077	27
Body_weight_(yearling)	Bovine_tuberculosis_susceptibility	<1.0e-386	1077	57
Body_weight_(yearling)	Calving_ease_(maternal)	<1.0e-386	1077	110
Body_weight_(yearling)	Calving_ease	<1.0e-386	1077	154
Body_weight_(yearling)	Calving_index	<1.0e-386	1077	27
Body_weight_(yearling)	Carcass_weight	<1.0e-386	1077	90
Body_weight_(yearling)	Fat_thickness_at_the_12th_rib	<1.0e-386	1077	38
Body_weight_(yearling)	Feet_and_leg_conformation	<1.0e-386	1077	109
Body_weight_(yearling)	Heat_tolerance	<1.0e-386	1077	13
Body_weight_(yearling)	Metabolic_body_weight	<1.0e-386	1077	69
Body_weight_(yearling)	Milk_fat_percentage	<1.0e-386	1077	211
Body_weight_(yearling)	Milk_kappa-casein_percentage	<1.0e-386	1077	142
Body_weight_(yearling)	Milk_potassium_content	<1.0e-386	1077	65
Body_weight_(yearling)	Milk_protein_percentage	<1.0e-386	1077	241
Body_weight_(yearling)	Milk_protein_yield	<1.0e-386	1077	161
Body_weight_(yearling)	Muscle_potassium_content	<1.0e-386	1077	21
Body_weight_(yearling)	Muscle_sodium_content	<1.0e-386	1077	23
Body_weight_(yearling)	PTA_type	<1.0e-386	1077	112
Body_weight_(yearling)	Rear_leg_placement_-_rear_view	<1.0e-386	1077	83
Body_weight_(yearling)	Rump_width	<1.0e-386	1077	98
Body_weight_(yearling)	Spleen_weight	<1.0e-386	1077	15
Body_weight_(yearling)	Stature	<1.0e-386	1077	126
Body_weight_(yearling)	Strength	<1.0e-386	1077	95
Body_weight_(yearling)	Teat_placement_-_rear	<1.0e-386	1077	65
Body_weight_(yearling)	Time_to_curd_firmness	<1.0e-386	1077	15
Body_weight_(yearling)	Udder_attachment	<1.0e-386	1077	112
Body_weight_(yearling)	Udder_cleft	<1.0e-386	1077	90
Body_weight_(yearling)	Udder_depth	<1.0e-386	1077	108
Body_weight_(yearling)	Udder_height	<1.0e-386	1077	97
Body_weight_gain	Bone_weight	<1.0e-386	1370	65
Body_weight_gain	Calf_size	<1.0e-386	1370	31
Body_weight_gain	Calving_ease	<1.0e-386	1370	198
Body_weight_gain	Calving_index	<1.0e-386	1370	63
Body_weight_gain	Carcass_weight	<1.0e-386	1370	156
Body_weight_gain	Fat_thickness_at_the_12th_rib	<1.0e-386	1370	85
Body_weight_gain	Metabolic_body_weight	<1.0e-386	1370	124
Body_weight_gain	Milk_fat_percentage	<1.0e-386	1370	299
Body_weight_gain	Milk_potassium_content	<1.0e-386	1370	96
Body_weight_gain	Milk_protein_percentage	<1.0e-386	1370	349
Body_weight_gain	Muscle_potassium_content	<1.0e-386	1370	35
Body_weight_gain	Rump_width	<1.0e-386	1370	111
Body_weight_gain	Spleen_weight	<1.0e-386	1370	44
Bone_weight	Calving_index	<1.0e-386	31	11
Bone_weight	Carcass_weight	<1.0e-386	31	19
Bone_weight	Milk_fat_percentage	<1.0e-386	31	16
Bone_weight	Milk_protein_percentage	<1.0e-386	31	19
Bone_weight	Spleen_weight	<1.0e-386	31	10
Bovine_tuberculosis_susceptibility	Milk_kappa-casein_percentage	<1.0e-386	547	94
Calf_size	Calving_ease	<1.0e-386	66	37
Calf_size	Calving_index	<1.0e-386	66	24
Calf_size	Fat_thickness_at_the_12th_rib	<1.0e-386	66	16
Calf_size	Spleen_weight	<1.0e-386	66	12
Calving_ability	Calving_ease_(maternal)	<1.0e-386	19	17
Calving_ability	Calving_ease	<1.0e-386	19	16
Calving_ability	Conception_rate	<1.0e-386	19	14
Calving_ability	Daughter_pregnancy_rate	<1.0e-386	19	11
Calving_ability	Length_of_productive_life	<1.0e-386	19	19
Calving_ability	Milking_speed	<1.0e-386	19	10
Calving_ability	Stillbirth	<1.0e-386	19	16
Calving_ability	Strength	<1.0e-386	19	12
Calving_ease_(maternal)	Calving_ease	<1.0e-386	771	631
Calving_ease_(maternal)	Dairy_form	<1.0e-386	771	262
Calving_ease_(maternal)	Daughter_pregnancy_rate	<1.0e-386	771	409
Calving_ease_(maternal)	Feet_and_leg_conformation	<1.0e-386	771	390
Calving_ease_(maternal)	Foot_angle	<1.0e-386	771	480
Calving_ease_(maternal)	Intramuscular_fat	<1.0e-386	771	23
Calving_ease_(maternal)	Length_of_productive_life	<1.0e-386	771	570
Calving_ease_(maternal)	Milk_fat_percentage	<1.0e-386	771	356
Calving_ease_(maternal)	Milk_fat_yield	<1.0e-386	771	464
Calving_ease_(maternal)	Milk_protein_percentage	<1.0e-386	771	412
Calving_ease_(maternal)	Milk_protein_yield	<1.0e-386	771	438
Calving_ease_(maternal)	Milk_yield	<1.0e-386	771	218
Calving_ease_(maternal)	Net_merit	<1.0e-386	771	645
Calving_ease_(maternal)	PTA_type	<1.0e-386	771	343
Calving_ease_(maternal)	Rear_leg_placement_-_rear_view	<1.0e-386	771	303
Calving_ease_(maternal)	Rear_leg_placement_-_side_view	<1.0e-386	771	322
Calving_ease_(maternal)	Rump_angle	<1.0e-386	771	114
Calving_ease_(maternal)	Rump_width	<1.0e-386	771	255
Calving_ease_(maternal)	Somatic_cell_score	<1.0e-386	771	407
Calving_ease_(maternal)	Stature	<1.0e-386	771	344
Calving_ease_(maternal)	Stillbirth_(maternal)	<1.0e-386	771	231
Calving_ease_(maternal)	Stillbirth	<1.0e-386	771	510
Calving_ease_(maternal)	Strength	<1.0e-386	771	448
Calving_ease_(maternal)	Teat_length	<1.0e-386	771	229
Calving_ease_(maternal)	Teat_placement_-_front	<1.0e-386	771	199
Calving_ease_(maternal)	Teat_placement_-_rear	<1.0e-386	771	115
Calving_ease_(maternal)	Udder_attachment	<1.0e-386	771	405
Calving_ease_(maternal)	Udder_cleft	<1.0e-386	771	202
Calving_ease_(maternal)	Udder_depth	<1.0e-386	771	442
Calving_ease_(maternal)	Udder_height	<1.0e-386	771	253
Calving_ease	Interval_to_first_estrus_after_calving	<1.0e-386	2907	802
Calving_index	Carcass_weight	<1.0e-386	37	15
Calving_index	Metabolic_body_weight	<1.0e-386	37	10
Calving_index	Milk_fat_percentage	<1.0e-386	37	16
Calving_index	Milk_protein_percentage	<1.0e-386	37	17
Calving_to_conception_interval	Inseminations_per_conception	<1.0e-386	51	17
Calving_to_conception_interval	Interval_to_first_estrus_after_calving	<1.0e-386	51	10
Calving_to_conception_interval	Length_of_productive_life	<1.0e-386	51	17
Carcass_weight	Fat_thickness_at_the_12th_rib	<1.0e-386	323	35
Carcass_weight	Insulin-like_growth_factor_1_level	<1.0e-386	323	35
Carcass_weight	Interval_to_first_estrus_after_calving	<1.0e-386	323	45
Carcass_weight	Longissimus_muscle_area	<1.0e-386	323	36
Carcass_weight	Metabolic_body_weight	<1.0e-386	323	39
Carcass_weight	Milk_fat_percentage	<1.0e-386	323	65
Carcass_weight	Spleen_weight	<1.0e-386	323	19
Cheese_energy_recovery	Milk_glycosylated_kappa-casein_percentage	<1.0e-386	16	11
Cheese_energy_recovery	Milk_kappa-casein_percentage	<1.0e-386	16	13
Cheese_energy_recovery	Milk_protein_percentage	<1.0e-386	16	10
Cheese_energy_recovery	Milk_protein_yield	<1.0e-386	16	11
Cheese_energy_recovery	Milk_unglycosylated_kappa-casein_percentage	<1.0e-386	16	12
Cheese_fat_recovery	Clinical_mastitis	<1.0e-386	36	18
Cheese_fat_recovery	Curd_firmness	<1.0e-386	36	29
Cheese_fat_recovery	Curd_solids_yield	<1.0e-386	36	11
Cheese_fat_recovery	Feet_and_leg_conformation	<1.0e-386	36	11
Cheese_fat_recovery	Length_of_productive_life	<1.0e-386	36	18
Cheese_fat_recovery	Milk_alpha-S2-casein_percentage	<1.0e-386	36	25
Cheese_fat_recovery	Milk_glycosylated_kappa-casein_percentage	<1.0e-386	36	33
Cheese_fat_recovery	Milk_kappa-casein_percentage	<1.0e-386	36	33
Cheese_fat_recovery	Milk_phosphorylated_alpha-S2-casein_percentage	<1.0e-386	36	22
Cheese_fat_recovery	Milk_protein_percentage	<1.0e-386	36	28
Cheese_fat_recovery	Milk_protein_yield	<1.0e-386	36	26
Cheese_fat_recovery	Milk_rennet_coagulation_time	<1.0e-386	36	12
Cheese_fat_recovery	Milk_unglycosylated_kappa-casein_percentage	<1.0e-386	36	32
Cheese_fat_recovery	Rear_leg_placement_-_side_view	<1.0e-386	36	10
Cheese_fat_recovery	Somatic_cell_score	<1.0e-386	36	16
Cheese_fat_recovery	Teat_placement_-_front	<1.0e-386	36	13
Cheese_fat_recovery	Udder_depth	<1.0e-386	36	12
Cheese_protein_recovery	Milk_beta-lactoglobulin_percentage	<1.0e-386	41	17
Clinical_mastitis	Feet_and_leg_conformation	<1.0e-386	267	117
Clinical_mastitis	Foot_angle	<1.0e-386	267	123
Clinical_mastitis	Length_of_productive_life	<1.0e-386	267	137
Clinical_mastitis	Milk_alpha-S2-casein_percentage	<1.0e-386	267	149
Clinical_mastitis	Milk_glycosylated_kappa-casein_percentage	<1.0e-386	267	179
Clinical_mastitis	Milk_kappa-casein_percentage	<1.0e-386	267	182
Clinical_mastitis	Milk_phosphorylated_alpha-S2-casein_percentage	<1.0e-386	267	135
Clinical_mastitis	Milk_protein_percentage	<1.0e-386	267	143
Clinical_mastitis	Milk_protein_yield	<1.0e-386	267	168
Clinical_mastitis	Milk_unglycosylated_kappa-casein_percentage	<1.0e-386	267	175
Clinical_mastitis	Milk_yield	<1.0e-386	267	149
Clinical_mastitis	Net_merit	<1.0e-386	267	135
Clinical_mastitis	PTA_type	<1.0e-386	267	110
Clinical_mastitis	Somatic_cell_score	<1.0e-386	267	138
Clinical_mastitis	Udder_attachment	<1.0e-386	267	120
Clinical_mastitis	Udder_depth	<1.0e-386	267	125
Coat_color	Inhibin_level	<1.0e-386	34	19
Conception_rate	Daughter_pregnancy_rate	<1.0e-386	416	143
Conception_rate	Inseminations_per_conception	<1.0e-386	416	17
Conception_rate	Length_of_productive_life	<1.0e-386	416	96
Conception_rate	Respiratory_rate	<1.0e-386	416	11
Curd_firmness	Curd_solids_yield	<1.0e-386	68	10
Curd_firmness	Eye_area_pigmentation	<1.0e-386	68	14
Curd_firmness	Facial_pigmentation	<1.0e-386	68	13
Curd_firmness	Length_of_productive_life	<1.0e-386	68	24
Curd_firmness	Milk_alpha-S2-casein_percentage	<1.0e-386	68	29
Curd_firmness	Milk_casein_percentage	<1.0e-386	68	15
Curd_firmness	Milk_glycosylated_kappa-casein_percentage	<1.0e-386	68	44
Curd_firmness	Milk_kappa-casein_percentage	<1.0e-386	68	48
Curd_firmness	Milk_phosphorylated_alpha-S2-casein_percentage	<1.0e-386	68	25
Curd_firmness	Milk_protein_percentage	<1.0e-386	68	45
Curd_firmness	Milk_protein_yield	<1.0e-386	68	38
Curd_firmness	Milk_rennet_coagulation_time	<1.0e-386	68	26
Curd_firmness	Milk_unglycosylated_kappa-casein_percentage	<1.0e-386	68	47
Curd_firmness	Somatic_cell_score	<1.0e-386	68	24
Curd_solids_yield	Milk_unglycosylated_kappa-casein_percentage	<1.0e-386	17	10
Dairy_form	Daughter_pregnancy_rate	<1.0e-386	514	317
Dairy_form	Feet_and_leg_conformation	<1.0e-386	514	192
Dairy_form	Foot_angle	<1.0e-386	514	202
Dairy_form	Lean_meat_yield	<1.0e-386	514	39
Dairy_form	Length_of_productive_life	<1.0e-386	514	295
Dairy_form	Luteal_activity	<1.0e-386	514	14
Dairy_form	Milk_fat_percentage	<1.0e-386	514	160
Dairy_form	Milk_fat_yield	<1.0e-386	514	205
Dairy_form	Milk_protein_percentage	<1.0e-386	514	225
Dairy_form	Milk_protein_yield	<1.0e-386	514	201
Dairy_form	Milk_yield	<1.0e-386	514	101
Dairy_form	Net_merit	<1.0e-386	514	312
Dairy_form	PTA_type	<1.0e-386	514	238
Dairy_form	Rear_leg_placement_-_rear_view	<1.0e-386	514	174
Dairy_form	Rear_leg_placement_-_side_view	<1.0e-386	514	209
Dairy_form	Rump_angle	<1.0e-386	514	51
Dairy_form	Rump_width	<1.0e-386	514	218
Dairy_form	Somatic_cell_score	<1.0e-386	514	234
Dairy_form	Stature	<1.0e-386	514	230
Dairy_form	Stillbirth_(maternal)	<1.0e-386	514	136
Dairy_form	Stillbirth	<1.0e-386	514	288
Dairy_form	Strength	<1.0e-386	514	226
Dairy_form	Teat_length	<1.0e-386	514	180
Dairy_form	Teat_placement_-_front	<1.0e-386	514	128
Dairy_form	Teat_placement_-_rear	<1.0e-386	514	186
Dairy_form	Twinning	<1.0e-386	514	14
Dairy_form	Udder_attachment	<1.0e-386	514	221
Dairy_form	Udder_cleft	<1.0e-386	514	299
Dairy_form	Udder_depth	<1.0e-386	514	222
Dairy_form	Udder_height	<1.0e-386	514	225
Daughter_pregnancy_rate	Early_embryonic_survival	<1.0e-386	787	12
Daughter_pregnancy_rate	Feet_and_leg_conformation	<1.0e-386	787	226
Daughter_pregnancy_rate	Fertilization_rate	<1.0e-386	787	12
Daughter_pregnancy_rate	Foot_angle	<1.0e-386	787	301
Daughter_pregnancy_rate	Inseminations_per_conception	<1.0e-386	787	31
Daughter_pregnancy_rate	Length_of_productive_life	<1.0e-386	787	579
Daughter_pregnancy_rate	Luteal_activity	<1.0e-386	787	17
Daughter_pregnancy_rate	Milk_fat_percentage	<1.0e-386	787	240
Daughter_pregnancy_rate	Milk_fat_yield	<1.0e-386	787	291
Daughter_pregnancy_rate	Milk_protein_percentage	<1.0e-386	787	319
Daughter_pregnancy_rate	Milk_protein_yield	<1.0e-386	787	305
Daughter_pregnancy_rate	Milk_yield	<1.0e-386	787	138
Daughter_pregnancy_rate	Net_merit	<1.0e-386	787	505
Daughter_pregnancy_rate	PTA_type	<1.0e-386	787	215
Daughter_pregnancy_rate	Rear_leg_placement_-_rear_view	<1.0e-386	787	165
Daughter_pregnancy_rate	Rear_leg_placement_-_side_view	<1.0e-386	787	286
Daughter_pregnancy_rate	Rump_angle	<1.0e-386	787	59
Daughter_pregnancy_rate	Rump_width	<1.0e-386	787	152
Daughter_pregnancy_rate	Shear_force	<1.0e-386	787	36
Daughter_pregnancy_rate	Somatic_cell_score	<1.0e-386	787	433
Daughter_pregnancy_rate	Stature	<1.0e-386	787	214
Daughter_pregnancy_rate	Stillbirth_(maternal)	<1.0e-386	787	243
Daughter_pregnancy_rate	Stillbirth	<1.0e-386	787	430
Daughter_pregnancy_rate	Strength	<1.0e-386	787	280
Daughter_pregnancy_rate	Teat_length	<1.0e-386	787	229
Daughter_pregnancy_rate	Teat_placement_-_front	<1.0e-386	787	116
Daughter_pregnancy_rate	Teat_placement_-_rear	<1.0e-386	787	93
Daughter_pregnancy_rate	Tick_resistance	<1.0e-386	787	16
Daughter_pregnancy_rate	Udder_attachment	<1.0e-386	787	273
Daughter_pregnancy_rate	Udder_cleft	<1.0e-386	787	191
Daughter_pregnancy_rate	Udder_depth	<1.0e-386	787	334
Daughter_pregnancy_rate	Udder_height	<1.0e-386	787	154
Eye_area_pigmentation	Facial_pigmentation	<1.0e-386	51	22
Eye_area_pigmentation	Milk_glycosylated_kappa-casein_percentage	<1.0e-386	51	11
Eye_area_pigmentation	Milk_unglycosylated_kappa-casein_percentage	<1.0e-386	51	11
Facial_pigmentation	Milk_glycosylated_kappa-casein_percentage	<1.0e-386	37	17
Facial_pigmentation	Milk_kappa-casein_percentage	<1.0e-386	37	17
Facial_pigmentation	Milk_protein_percentage	<1.0e-386	37	16
Facial_pigmentation	Milk_unglycosylated_kappa-casein_percentage	<1.0e-386	37	13
Fat_thickness_at_the_12th_rib	Insulin-like_growth_factor_1_level	<1.0e-386	183	20
Fat_thickness_at_the_12th_rib	Longissimus_muscle_area	<1.0e-386	183	39
Fat_thickness_at_the_12th_rib	Marbling_score	<1.0e-386	183	26
Fat_thickness_at_the_12th_rib	Spleen_weight	<1.0e-386	183	12
Feed_conversion_ratio	Residual_feed_intake	<1.0e-386	23	15
Feet_and_leg_conformation	Foot_angle	<1.0e-386	640	471
Feet_and_leg_conformation	Length_of_productive_life	<1.0e-386	640	322
Feet_and_leg_conformation	Milk_fat_percentage	<1.0e-386	640	257
Feet_and_leg_conformation	Milk_fat_yield	<1.0e-386	640	357
Feet_and_leg_conformation	Milk_glycosylated_kappa-casein_percentage	<1.0e-386	640	52
Feet_and_leg_conformation	Milk_protein_percentage	<1.0e-386	640	268
Feet_and_leg_conformation	Milk_protein_yield	<1.0e-386	640	328
Feet_and_leg_conformation	Milk_yield	<1.0e-386	640	157
Feet_and_leg_conformation	Muscle_sodium_content	<1.0e-386	640	15
Feet_and_leg_conformation	Net_merit	<1.0e-386	640	427
Feet_and_leg_conformation	PTA_type	<1.0e-386	640	482
Feet_and_leg_conformation	Rear_leg_placement_-_rear_view	<1.0e-386	640	454
Feet_and_leg_conformation	Rear_leg_placement_-_side_view	<1.0e-386	640	218
Feet_and_leg_conformation	Rump_angle	<1.0e-386	640	52
Feet_and_leg_conformation	Rump_width	<1.0e-386	640	373
Feet_and_leg_conformation	Somatic_cell_score	<1.0e-386	640	252
Feet_and_leg_conformation	Stature	<1.0e-386	640	450
Feet_and_leg_conformation	Stillbirth_(maternal)	<1.0e-386	640	145
Feet_and_leg_conformation	Stillbirth	<1.0e-386	640	278
Feet_and_leg_conformation	Strength	<1.0e-386	640	480
Feet_and_leg_conformation	Teat_length	<1.0e-386	640	115
Feet_and_leg_conformation	Teat_placement_-_front	<1.0e-386	640	271
Feet_and_leg_conformation	Teat_placement_-_rear	<1.0e-386	640	186
Feet_and_leg_conformation	Udder_attachment	<1.0e-386	640	486
Feet_and_leg_conformation	Udder_cleft	<1.0e-386	640	238
Feet_and_leg_conformation	Udder_depth	<1.0e-386	640	451
Feet_and_leg_conformation	Udder_height	<1.0e-386	640	390
Fertility_index	Inseminations_per_conception	<1.0e-386	88	14
Fertility_index	Interval_from_first_to_last_insemination	<1.0e-386	88	29
Fertility_index	Interval_to_first_estrus_after_calving	<1.0e-386	88	11
Foot_angle	Intramuscular_fat	<1.0e-386	682	24
Foot_angle	Length_of_productive_life	<1.0e-386	682	431
Foot_angle	Milk_fat_percentage	<1.0e-386	682	361
Foot_angle	Milk_fat_yield	<1.0e-386	682	463
Foot_angle	Milk_protein_percentage	<1.0e-386	682	394
Foot_angle	Milk_protein_yield	<1.0e-386	682	433
Foot_angle	Milk_yield	<1.0e-386	682	211
Foot_angle	Muscle_sodium_content	<1.0e-386	682	15
Foot_angle	Net_merit	<1.0e-386	682	554
Foot_angle	PTA_type	<1.0e-386	682	395
Foot_angle	Rear_leg_placement_-_rear_view	<1.0e-386	682	410
Foot_angle	Rear_leg_placement_-_side_view	<1.0e-386	682	336
Foot_angle	Rump_angle	<1.0e-386	682	68
Foot_angle	Rump_width	<1.0e-386	682	289
Foot_angle	Somatic_cell_score	<1.0e-386	682	312
Foot_angle	Stature	<1.0e-386	682	387
Foot_angle	Stillbirth_(maternal)	<1.0e-386	682	148
Foot_angle	Stillbirth	<1.0e-386	682	392
Foot_angle	Strength	<1.0e-386	682	491
Foot_angle	Teat_length	<1.0e-386	682	171
Foot_angle	Teat_placement_-_front	<1.0e-386	682	218
Foot_angle	Teat_placement_-_rear	<1.0e-386	682	119
Foot_angle	Udder_attachment	<1.0e-386	682	418
Foot_angle	Udder_cleft	<1.0e-386	682	187
Foot_angle	Udder_depth	<1.0e-386	682	416
Foot_angle	Udder_height	<1.0e-386	682	303
Foreshank_weight	Muscle_anserine_content	<1.0e-386	12	11
Hip_width	Longissimus_muscle_area	<1.0e-386	13	12
Hip_width	Shear_force	<1.0e-386	13	12
Inhibin_level	Interval_to_first_estrus_after_calving	<1.0e-386	284	92
Inhibin_level	Pregnancy_rate	<1.0e-386	284	41
Inseminations_per_conception	Interval_from_first_to_last_insemination	<1.0e-386	90	26
Inseminations_per_conception	Length_of_productive_life	<1.0e-386	90	22
Inseminations_per_conception	Net_merit	<1.0e-386	90	16
Inseminations_per_conception	Stillbirth_(maternal)	<1.0e-386	90	10
Insulin-like_growth_factor_1_level	Interval_to_first_estrus_after_calving	<1.0e-386	118	63
Insulin-like_growth_factor_1_level	Metabolic_body_weight	<1.0e-386	118	30
Insulin-like_growth_factor_1_level	Milking_speed	<1.0e-386	118	52
Insulin-like_growth_factor_1_level	Scrotal_circumference	<1.0e-386	118	62
Insulin-like_growth_factor_1_level	Stature	<1.0e-386	118	35
Insulin-like_growth_factor_1_level	Subcutaneous_rump_fat_thickness	<1.0e-386	118	23
Interval_from_first_to_last_insemination	Interval_to_first_estrus_after_calving	<1.0e-386	408	200
Intramuscular_fat	Length_of_productive_life	<1.0e-386	109	22
Intramuscular_fat	Marbling_score	<1.0e-386	109	11
Intramuscular_fat	Milk_protein_yield	<1.0e-386	109	22
Intramuscular_fat	Rear_leg_placement_-_side_view	<1.0e-386	109	12
Intramuscular_fat	Strength	<1.0e-386	109	17
Lactation_persistency	Milk_casein_percentage	<1.0e-386	180	27
Lactation_persistency	Milk_fat_percentage	<1.0e-386	180	62
Lactation_persistency	Milk_pentadecylic_acid_content	<1.0e-386	180	27
Lactation_persistency	Milk_profitability_index	<1.0e-386	180	26
Lactation_persistency	Milk_protein_percentage	<1.0e-386	180	71
Lactation_persistency	Milk_rennet_coagulation_time	<1.0e-386	180	36
Lactation_persistency	Milk_yield	<1.0e-386	180	64
Lean_meat_yield	Metabolic_body_weight	<1.0e-386	496	23
Lean_meat_yield	Milk_fat_percentage	<1.0e-386	496	81
Lean_meat_yield	Milk_fat_yield	<1.0e-386	496	115
Lean_meat_yield	Milk_protein_percentage	<1.0e-386	496	93
Lean_meat_yield	Milk_protein_yield	<1.0e-386	496	126
Lean_meat_yield	Milk_yield	<1.0e-386	496	87
Lean_meat_yield	PTA_type	<1.0e-386	496	57
Lean_meat_yield	Rump_width	<1.0e-386	496	47
Lean_meat_yield	Stature	<1.0e-386	496	58
Lean_meat_yield	Teat_placement_-_front	<1.0e-386	496	34
Lean_meat_yield	Teat_placement_-_rear	<1.0e-386	496	37
Lean_meat_yield	Udder_attachment	<1.0e-386	496	56
Lean_meat_yield	Udder_cleft	<1.0e-386	496	43
Lean_meat_yield	Udder_depth	<1.0e-386	496	61
Lean_meat_yield	Udder_height	<1.0e-386	496	48
Length_of_productive_life	Milk_alpha-S2-casein_percentage	<1.0e-386	2091	107
Length_of_productive_life	Milk_fat_percentage	<1.0e-386	2091	455
Length_of_productive_life	Milk_fat_yield	<1.0e-386	2091	553
Length_of_productive_life	Milk_phosphorylated_alpha-S2-casein_percentage	<1.0e-386	2091	97
Length_of_productive_life	Milk_protein_percentage	<1.0e-386	2091	605
Length_of_productive_life	Milk_protein_yield	<1.0e-386	2091	670
Length_of_productive_life	Milk_unglycosylated_kappa-casein_percentage	<1.0e-386	2091	214
Length_of_productive_life	Milk_yield	<1.0e-386	2091	394
Length_of_productive_life	Net_merit	<1.0e-386	2091	877
Length_of_productive_life	PTA_type	<1.0e-386	2091	379
Length_of_productive_life	Rear_leg_placement_-_rear_view	<1.0e-386	2091	308
Length_of_productive_life	Rear_leg_placement_-_side_view	<1.0e-386	2091	450
Length_of_productive_life	Rump_angle	<1.0e-386	2091	136
Length_of_productive_life	Rump_width	<1.0e-386	2091	287
Length_of_productive_life	Somatic_cell_score	<1.0e-386	2091	643
Length_of_productive_life	Stature	<1.0e-386	2091	366
Length_of_productive_life	Stillbirth_(maternal)	<1.0e-386	2091	370
Length_of_productive_life	Stillbirth	<1.0e-386	2091	894
Length_of_productive_life	Strength	<1.0e-386	2091	493
Length_of_productive_life	Teat_length	<1.0e-386	2091	306
Length_of_productive_life	Teat_placement_-_front	<1.0e-386	2091	258
Length_of_productive_life	Teat_placement_-_rear	<1.0e-386	2091	146
Length_of_productive_life	Udder_attachment	<1.0e-386	2091	499
Length_of_productive_life	Udder_cleft	<1.0e-386	2091	266
Length_of_productive_life	Udder_depth	<1.0e-386	2091	590
Length_of_productive_life	Udder_height	<1.0e-386	2091	269
Lifetime_profit_index	Milk_calcium_content	<1.0e-386	50	16
Lifetime_profit_index	Milk_casein_percentage	<1.0e-386	50	29
Lifetime_profit_index	Milk_copper_content	<1.0e-386	50	13
Lifetime_profit_index	Milk_fat-to-protein_ratio	<1.0e-386	50	11
Lifetime_profit_index	Milk_fat_percentage	<1.0e-386	50	41
Lifetime_profit_index	Milk_fat_yield	<1.0e-386	50	39
Lifetime_profit_index	Milk_palmitoleic_acid_content	<1.0e-386	50	22
Lifetime_profit_index	Milk_protein_percentage	<1.0e-386	50	41
Lifetime_profit_index	Milk_protein_yield	<1.0e-386	50	33
Lifetime_profit_index	Milk_riboflavin_content	<1.0e-386	50	23
Lifetime_profit_index	Milk_yield	<1.0e-386	50	39
Lifetime_profit_index	Milk_zinc_content	<1.0e-386	50	21
Longissimus_muscle_area	Marbling_score	<1.0e-386	178	17
Longissimus_muscle_area	Milk_fat_percentage	<1.0e-386	178	39
Longissimus_muscle_area	Milk_protein_yield	<1.0e-386	178	42
Longissimus_muscle_area	Net_merit	<1.0e-386	178	33
M._paratuberculosis_susceptibility	Marbling_score	<1.0e-386	180	13
Marbling_score	Milk_yield	<1.0e-386	146	26
Maturity_rate	Milk_profitability_index	<1.0e-386	245	13
Metabolic_body_weight	Muscle_phosphorus_content	<1.0e-386	330	20
Metabolic_body_weight	Muscle_sodium_content	<1.0e-386	330	20
Metabolic_body_weight	Subcutaneous_rump_fat_thickness	<1.0e-386	330	19
Milk_C14_index	Milk_fat_yield	<1.0e-386	1481	631
Milk_C14_index	Milk_myristoleic_acid_content	<1.0e-386	1481	1070
Milk_C14_index	Milk_palmitoleic_acid_content	<1.0e-386	1481	138
Milk_C14_index	Myristoleic_acid_content	<1.0e-386	1481	141
Milk_C16_index	Milk_fat_percentage	<1.0e-386	15	14
Milk_C16_index	Milk_fat_yield	<1.0e-386	15	13
Milk_C16_index	Milk_linoleic_acid_content	<1.0e-386	15	12
Milk_C16_index	Milk_myristic_acid_content	<1.0e-386	15	11
Milk_C16_index	Milk_myristoleic_acid_content	<1.0e-386	15	10
Milk_C16_index	Milk_protein_percentage	<1.0e-386	15	13
Milk_C16_index	Myristoleic_acid_content	<1.0e-386	15	10
Milk_alpha-S1-casein_percentage	Milk_protein_percentage	<1.0e-386	22	12
Milk_alpha-S2-casein_percentage	Milk_beta-casein_percentage	<1.0e-386	226	16
Milk_alpha-S2-casein_percentage	Milk_glycosylated_kappa-casein_percentage	<1.0e-386	226	151
Milk_alpha-S2-casein_percentage	Milk_kappa-casein_percentage	<1.0e-386	226	180
Milk_alpha-S2-casein_percentage	Milk_phosphorylated_alpha-S2-casein_percentage	<1.0e-386	226	175
Milk_alpha-S2-casein_percentage	Milk_protein_percentage	<1.0e-386	226	103
Milk_alpha-S2-casein_percentage	Milk_protein_yield	<1.0e-386	226	101
Milk_alpha-S2-casein_percentage	Milk_rennet_coagulation_time	<1.0e-386	226	39
Milk_alpha-S2-casein_percentage	Milk_unglycosylated_kappa-casein_percentage	<1.0e-386	226	173
Milk_alpha-S2-casein_percentage	Milk_yield	<1.0e-386	226	104
Milk_alpha-S2-casein_percentage	Time_to_curd_firmness	<1.0e-386	226	13
Milk_calcium_content	Milk_casein_percentage	<1.0e-386	67	57
Milk_calcium_content	Milk_fat_percentage	<1.0e-386	67	61
Milk_calcium_content	Milk_fat_yield	<1.0e-386	67	61
Milk_calcium_content	Milk_palmitic_acid_content	<1.0e-386	67	29
Milk_calcium_content	Milk_palmitoleic_acid_content	<1.0e-386	67	14
Milk_calcium_content	Milk_protein_percentage	<1.0e-386	67	61
Milk_calcium_content	Milk_riboflavin_content	<1.0e-386	67	38
Milk_calcium_content	Milk_yield	<1.0e-386	67	60
Milk_calcium_content	Muscle_creatine_content	<1.0e-386	67	16
Milk_capric_acid_content	Milk_caproic_acid_content	<1.0e-386	51	25
Milk_capric_acid_content	Milk_caprylic_acid_content	<1.0e-386	51	31
Milk_capric_acid_content	Milk_lauric_acid_content	<1.0e-386	51	42
Milk_capric_acid_content	Milk_medium-chain_fatty_acid_content	<1.0e-386	51	32
Milk_capric_acid_content	Milk_myristic_acid_content	<1.0e-386	51	38
Milk_capric_acid_content	Milk_oleic_acid_content	<1.0e-386	51	12
Milk_caproic_acid_content	Milk_caprylic_acid_content	<1.0e-386	147	67
Milk_caproic_acid_content	Milk_lauric_acid_content	<1.0e-386	147	21
Milk_caproic_acid_content	Milk_medium-chain_fatty_acid_content	<1.0e-386	147	19
Milk_caproic_acid_content	Milk_myristic_acid_content	<1.0e-386	147	22
Milk_caprylic_acid_content	Milk_lauric_acid_content	<1.0e-386	93	35
Milk_caprylic_acid_content	Milk_medium-chain_fatty_acid_content	<1.0e-386	93	32
Milk_caprylic_acid_content	Milk_myristic_acid_content	<1.0e-386	93	34
Milk_casein_percentage	Milk_fat_percentage	<1.0e-386	277	202
Milk_casein_percentage	Milk_fat_yield	<1.0e-386	277	184
Milk_casein_percentage	Milk_oleic_acid_content	<1.0e-386	277	23
Milk_casein_percentage	Milk_palmitic_acid_content	<1.0e-386	277	34
Milk_casein_percentage	Milk_palmitoleic_acid_content	<1.0e-386	277	48
Milk_casein_percentage	Milk_protein_percentage	<1.0e-386	277	241
Milk_casein_percentage	Milk_protein_yield	<1.0e-386	277	132
Milk_casein_percentage	Milk_riboflavin_content	<1.0e-386	277	97
Milk_casein_percentage	Milk_yield	<1.0e-386	277	195
Milk_casein_percentage	Milking_speed	<1.0e-386	277	84
Milk_casein_percentage	Muscle_creatine_content	<1.0e-386	277	33
Milk_copper_content	Milk_fat_percentage	<1.0e-386	12	10
Milk_copper_content	Milk_fat_yield	<1.0e-386	12	10
Milk_copper_content	Milk_palmitoleic_acid_content	<1.0e-386	12	10
Milk_copper_content	Milk_protein_percentage	<1.0e-386	12	10
Milk_copper_content	Milk_protein_yield	<1.0e-386	12	10
Milk_copper_content	Milk_riboflavin_content	<1.0e-386	12	10
Milk_copper_content	Milk_yield	<1.0e-386	12	10
Milk_copper_content	Milk_zinc_content	<1.0e-386	12	10
Milk_fat-to-protein_ratio	Milk_fat_percentage	<1.0e-386	27	23
Milk_fat-to-protein_ratio	Milk_fat_yield	<1.0e-386	27	22
Milk_fat-to-protein_ratio	Milk_protein_percentage	<1.0e-386	27	22
Milk_fat-to-protein_ratio	Milk_protein_yield	<1.0e-386	27	17
Milk_fat-to-protein_ratio	Milk_riboflavin_content	<1.0e-386	27	16
Milk_fat-to-protein_ratio	Milk_yield	<1.0e-386	27	22
Milk_fat_percentage	Milk_fat_yield	<1.0e-386	6298	4630
Milk_fat_percentage	Milk_oleic_acid_content	<1.0e-386	6298	229
Milk_fat_percentage	Milk_protein_percentage	<1.0e-386	6298	4361
Milk_fat_percentage	Milk_protein_yield	<1.0e-386	6298	2495
Milk_fat_percentage	Milk_riboflavin_content	<1.0e-386	6298	1128
Milk_fat_percentage	Milk_saturated_fatty_acid_content	<1.0e-386	6298	237
Milk_fat_percentage	Milk_yield	<1.0e-386	6298	3588
Milk_fat_percentage	Muscle_iron_content	<1.0e-386	6298	526
Milk_fat_yield	Milk_myristoleic_acid_content	<1.0e-386	5151	579
Milk_fat_yield	Milk_palmitic_acid_content	<1.0e-386	5151	306
Milk_fat_yield	Milk_palmitoleic_acid_content	<1.0e-386	5151	340
Milk_fat_yield	Milk_protein_percentage	<1.0e-386	5151	2380
Milk_fat_yield	Milk_protein_yield	<1.0e-386	5151	2119
Milk_fat_yield	Milk_riboflavin_content	<1.0e-386	5151	792
Milk_fat_yield	Milk_yield	<1.0e-386	5151	2332
Milk_fat_yield	Strength	<1.0e-386	5151	812
Milk_fatty_acid_unsaturated_index	Milk_monounsaturated_fatty_acid_content	<1.0e-386	16	16
Milk_fatty_acid_unsaturated_index	Milk_saturated_fatty_acid_content	<1.0e-386	16	16
Milk_fatty_acid_unsaturated_index	Milk_saturated_to_unsaturated_fatty_acid_ratio	<1.0e-386	16	15
Milk_glycerophosphocholine_content	Milk_glycerophosphocholine_to_phosphocholine_ratio	<1.0e-386	51	35
Milk_glycosylated_kappa-casein_percentage	Milk_kappa-casein_content	<1.0e-386	2605	39
Milk_glycosylated_kappa-casein_percentage	Milk_kappa-casein_percentage	<1.0e-386	2605	1923
Milk_glycosylated_kappa-casein_percentage	Milk_phosphorylated_alpha-S2-casein_percentage	<1.0e-386	2605	547
Milk_glycosylated_kappa-casein_percentage	Milk_protein_percentage	<1.0e-386	2605	1096
Milk_glycosylated_kappa-casein_percentage	Milk_protein_yield	<1.0e-386	2605	752
Milk_glycosylated_kappa-casein_percentage	Milk_rennet_coagulation_time	<1.0e-386	2605	223
Milk_glycosylated_kappa-casein_percentage	Milk_unglycosylated_kappa-casein_percentage	<1.0e-386	2605	1409
Milk_glycosylated_kappa-casein_percentage	Somatic_cell_score	<1.0e-386	2605	601
Milk_glycosylated_kappa-casein_percentage	Teat_placement_-_front	<1.0e-386	2605	358
Milk_glycosylated_kappa-casein_percentage	Time_to_curd_firmness	<1.0e-386	2605	101
Milk_glycosylated_kappa-casein_percentage	Udder_attachment	<1.0e-386	2605	418
Milk_kappa-casein_content	Milk_kappa-casein_percentage	<1.0e-386	18	18
Milk_kappa-casein_content	Milk_lactose_content	<1.0e-386	18	10
Milk_kappa-casein_content	Milk_phosphorylated_alpha-S2-casein_percentage	<1.0e-386	18	10
Milk_kappa-casein_content	Milk_protein_percentage	<1.0e-386	18	18
Milk_kappa-casein_content	Milk_protein_yield	<1.0e-386	18	18
Milk_kappa-casein_content	Milk_rennet_coagulation_time	<1.0e-386	18	18
Milk_kappa-casein_content	Milk_unglycosylated_kappa-casein_percentage	<1.0e-386	18	18
Milk_kappa-casein_content	Milk_yield	<1.0e-386	18	18
Milk_kappa-casein_content	Somatic_cell_score	<1.0e-386	18	18
Milk_kappa-casein_content	Teat_length	<1.0e-386	18	10
Milk_kappa-casein_content	Time_to_curd_firmness	<1.0e-386	18	10
Milk_kappa-casein_percentage	Milk_phosphorylated_alpha-S2-casein_percentage	<1.0e-386	4529	756
Milk_kappa-casein_percentage	Milk_protein_percentage	<1.0e-386	4529	1758
Milk_kappa-casein_percentage	Milk_protein_yield	<1.0e-386	4529	1174
Milk_kappa-casein_percentage	Milk_rennet_coagulation_time	<1.0e-386	4529	314
Milk_kappa-casein_percentage	Milk_unglycosylated_kappa-casein_percentage	<1.0e-386	4529	2968
Milk_kappa-casein_percentage	Somatic_cell_score	<1.0e-386	4529	863
Milk_kappa-casein_percentage	Teat_placement_-_front	<1.0e-386	4529	533
Milk_kappa-casein_percentage	Udder_depth	<1.0e-386	4529	679
Milk_lauric_acid_content	Milk_medium-chain_fatty_acid_content	<1.0e-386	41	26
Milk_lauric_acid_content	Milk_myristic_acid_content	<1.0e-386	41	35
Milk_lauric_acid_content	Milk_oleic_acid_content	<1.0e-386	41	11
Milk_linolenic_acid_content	Shear_force	<1.0e-386	13	11
Milk_medium-chain_fatty_acid_content	Milk_myristic_acid_content	<1.0e-386	34	28
Milk_monounsaturated_fatty_acid_content	Milk_saturated_fatty_acid_content	<1.0e-386	24	21
Milk_monounsaturated_fatty_acid_content	Milk_saturated_to_unsaturated_fatty_acid_ratio	<1.0e-386	24	12
Milk_myristic_acid_content	Milk_myristoleic_acid_content	<1.0e-386	67	16
Milk_myristic_acid_content	Milk_oleic_acid_content	<1.0e-386	67	17
Milk_myristic_acid_content	Milk_palmitoleic_acid_content	<1.0e-386	67	10
Milk_myristic_acid_content	Milk_saturated_fatty_acid_content	<1.0e-386	67	14
Milk_myristic_acid_content	Milk_saturated_to_unsaturated_fatty_acid_ratio	<1.0e-386	67	10
Milk_myristic_acid_content	Monounsaturated_fatty_acid_content	<1.0e-386	67	17
Milk_myristic_acid_content	Myristic_acid_content	<1.0e-386	67	16
Milk_myristic_acid_content	Myristoleic_acid_content	<1.0e-386	67	22
Milk_myristic_acid_content	Oleic_acid_content	<1.0e-386	67	17
Milk_myristic_acid_content	Palmitic_acid_content	<1.0e-386	67	16
Milk_myristic_acid_content	Palmitoleic_acid_content	<1.0e-386	67	16
Milk_myristic_acid_content	Saturated_fatty_acid_content	<1.0e-386	67	16
Milk_myristoleic_acid_content	Milk_palmitoleic_acid_content	<1.0e-386	667	109
Milk_myristoleic_acid_content	Saturated_fatty_acid_content	<1.0e-386	667	78
Milk_oleic_acid_content	Milk_protein_percentage	<1.0e-386	26	14
Milk_oleic_acid_content	Milk_protein_yield	<1.0e-386	26	14
Milk_oleic_acid_content	Milk_saturated_fatty_acid_content	<1.0e-386	26	17
Milk_oleic_acid_content	Milk_yield	<1.0e-386	26	15
Milk_palmitic_acid_content	Milk_palmitoleic_acid_content	<1.0e-386	40	16
Milk_palmitic_acid_content	Milk_protein_percentage	<1.0e-386	40	31
Milk_palmitic_acid_content	Milk_protein_yield	<1.0e-386	40	20
Milk_palmitic_acid_content	Milk_riboflavin_content	<1.0e-386	40	25
Milk_palmitic_acid_content	Milk_yield	<1.0e-386	40	31
Milk_palmitic_acid_content	Milk_zinc_content	<1.0e-386	40	10
Milk_palmitoleic_acid_content	Milk_protein_percentage	<1.0e-386	58	51
Milk_palmitoleic_acid_content	Milk_protein_yield	<1.0e-386	58	43
Milk_palmitoleic_acid_content	Milk_riboflavin_content	<1.0e-386	58	40
Milk_palmitoleic_acid_content	Milk_saturated_fatty_acid_content	<1.0e-386	58	10
Milk_palmitoleic_acid_content	Milk_yield	<1.0e-386	58	43
Milk_palmitoleic_acid_content	Milk_zinc_content	<1.0e-386	58	34
Milk_pentadecylic_acid_content	Somatic_cell_score	<1.0e-386	83	46
Milk_phosphorylated_alpha-S2-casein_percentage	Milk_protein_percentage	<1.0e-386	253	141
Milk_phosphorylated_alpha-S2-casein_percentage	Milk_protein_yield	<1.0e-386	253	155
Milk_phosphorylated_alpha-S2-casein_percentage	Milk_rennet_coagulation_time	<1.0e-386	253	55
Milk_phosphorylated_alpha-S2-casein_percentage	Milk_unglycosylated_kappa-casein_percentage	<1.0e-386	253	216
Milk_phosphorylated_alpha-S2-casein_percentage	Milk_yield	<1.0e-386	253	134
Milk_phosphorylated_alpha-S2-casein_percentage	Net_merit	<1.0e-386	253	100
Milk_phosphorylated_alpha-S2-casein_percentage	Somatic_cell_score	<1.0e-386	253	102
Milk_phosphorylated_alpha-S2-casein_percentage	Teat_placement_-_front	<1.0e-386	253	67
Milk_phosphorylated_alpha-S2-casein_percentage	Time_to_curd_firmness	<1.0e-386	253	26
Milk_phosphorylated_alpha-S2-casein_percentage	Udder_depth	<1.0e-386	253	98
Milk_potassium_content	Milk_protein-to-fat_ratio	<1.0e-386	553	38
Milk_potassium_content	Milk_protein_percentage	<1.0e-386	553	256
Milk_potassium_content	Milk_unsaturated_fatty_acid_content	<1.0e-386	553	38
Milk_potassium_content	Respiratory_rate	<1.0e-386	553	38
Milk_profitability_index	Milk_protein_percentage	<1.0e-386	27	15
Milk_profitability_index	Milk_protein_yield	<1.0e-386	27	13
Milk_protein_percentage	Milk_protein_yield	<1.0e-386	3254	1340
Milk_protein_percentage	Milk_rennet_coagulation_time	<1.0e-386	3254	119
Milk_protein_percentage	Milk_riboflavin_content	<1.0e-386	3254	361
Milk_protein_percentage	Milk_yield	<1.0e-386	3254	1591
Milk_protein_percentage	Net_merit	<1.0e-386	3254	726
Milk_protein_percentage	Rear_leg_placement_-_rear_view	<1.0e-386	3254	359
Milk_protein_percentage	Rear_leg_placement_-_side_view	<1.0e-386	3254	425
Milk_protein_percentage	Somatic_cell_score	<1.0e-386	3254	596
Milk_protein_percentage	Spleen_weight	<1.0e-386	3254	56
Milk_protein_percentage	Stillbirth	<1.0e-386	3254	499
Milk_protein_percentage	Strength	<1.0e-386	3254	473
Milk_protein_percentage	Teat_length	<1.0e-386	3254	224
Milk_protein_percentage	Udder_depth	<1.0e-386	3254	393
Milk_protein_yield	Milk_rennet_coagulation_time	<1.0e-386	1609	62
Milk_protein_yield	Milk_riboflavin_content	<1.0e-386	1609	117
Milk_protein_yield	Milk_unglycosylated_kappa-casein_percentage	<1.0e-386	1609	217
Milk_protein_yield	Milk_yield	<1.0e-386	1609	849
Milk_protein_yield	Net_merit	<1.0e-386	1609	679
Milk_protein_yield	PTA_type	<1.0e-386	1609	354
Milk_protein_yield	Rear_leg_placement_-_rear_view	<1.0e-386	1609	376
Milk_protein_yield	Rear_leg_placement_-_side_view	<1.0e-386	1609	376
Milk_protein_yield	Rump_width	<1.0e-386	1609	268
Milk_protein_yield	Somatic_cell_score	<1.0e-386	1609	449
Milk_protein_yield	Stature	<1.0e-386	1609	326
Milk_protein_yield	Stillbirth_(maternal)	<1.0e-386	1609	162
Milk_protein_yield	Stillbirth	<1.0e-386	1609	445
Milk_protein_yield	Strength	<1.0e-386	1609	456
Milk_protein_yield	Teat_length	<1.0e-386	1609	217
Milk_protein_yield	Teat_placement_-_front	<1.0e-386	1609	177
Milk_protein_yield	Teat_placement_-_rear	<1.0e-386	1609	121
Milk_protein_yield	Udder_attachment	<1.0e-386	1609	391
Milk_protein_yield	Udder_cleft	<1.0e-386	1609	221
Milk_protein_yield	Udder_depth	<1.0e-386	1609	403
Milk_protein_yield	Udder_height	<1.0e-386	1609	234
Milk_rennet_coagulation_time	Milk_unglycosylated_kappa-casein_percentage	<1.0e-386	33	11
Milk_rennet_coagulation_time	Milk_yield	<1.0e-386	33	11
Milk_riboflavin_content	Milk_vitamin_B-12_content	<1.0e-386	521	22
Milk_riboflavin_content	Milk_yield	<1.0e-386	521	135
Milk_saturated_fatty_acid_content	Milk_saturated_to_unsaturated_fatty_acid_ratio	<1.0e-386	54	27
Milk_saturated_fatty_acid_content	Milk_unsaturated_fatty_acid_content	<1.0e-386	54	12
Milk_saturated_fatty_acid_content	Milk_yield	<1.0e-386	54	18
Milk_stearic_acid_content	Sperm_motility	<1.0e-386	124	14
Milk_tridecylic_acid_content	Muscle_creatine_content	<1.0e-386	287	11
Milk_unglycosylated_kappa-casein_percentage	Somatic_cell_score	<1.0e-386	2400	522
Milk_unglycosylated_kappa-casein_percentage	Teat_placement_-_front	<1.0e-386	2400	357
Milk_yield	Milk_zinc_content	<1.0e-386	2025	251
Milk_yield	Net_merit	<1.0e-386	2025	361
Milk_yield	Somatic_cell_score	<1.0e-386	2025	367
Milking_speed	Muscle_creatine_content	<1.0e-386	1003	25
Milking_speed	Stature	<1.0e-386	1003	117
Milking_speed	Strength	<1.0e-386	1003	101
Monounsaturated_fatty_acid_content	Myristic_acid_content	<1.0e-386	64	21
Monounsaturated_fatty_acid_content	Myristoleic_acid_content	<1.0e-386	64	18
Monounsaturated_fatty_acid_content	Oleic_acid_content	<1.0e-386	64	23
Monounsaturated_fatty_acid_content	Palmitic_acid_content	<1.0e-386	64	11
Monounsaturated_fatty_acid_content	Palmitoleic_acid_content	<1.0e-386	64	17
Monounsaturated_fatty_acid_content	Saturated_fatty_acid_content	<1.0e-386	64	35
Muscle_carnosine_content	Muscle_creatine_content	<1.0e-386	66	11
Muscle_carnosine_content	Rump_angle	<1.0e-386	66	14
Muscle_creatine_content	Rump_width	<1.0e-386	57	11
Muscle_creatine_content	Teat_placement_-_rear	<1.0e-386	57	10
Muscle_creatine_content	Udder_cleft	<1.0e-386	57	11
Muscle_creatine_content	Udder_height	<1.0e-386	57	12
Muscle_creatinine_content	Muscle_magnesium_content	<1.0e-386	43	12
Muscle_creatinine_content	Muscle_phosphorus_content	<1.0e-386	43	12
Muscle_creatinine_content	Muscle_potassium_content	<1.0e-386	43	10
Muscle_magnesium_content	Muscle_phosphorus_content	<1.0e-386	42	16
Muscle_magnesium_content	Muscle_potassium_content	<1.0e-386	42	13
Muscle_magnesium_content	Muscle_sodium_content	<1.0e-386	42	13
Muscle_phosphorus_content	Muscle_potassium_content	<1.0e-386	37	12
Muscle_phosphorus_content	Muscle_sodium_content	<1.0e-386	37	11
Muscle_potassium_content	Muscle_sodium_content	<1.0e-386	46	12
Myristic_acid_content	Myristoleic_acid_content	<1.0e-386	99	54
Myristic_acid_content	Oleic_acid_content	<1.0e-386	99	64
Myristic_acid_content	Palmitic_acid_content	<1.0e-386	99	19
Myristic_acid_content	Palmitoleic_acid_content	<1.0e-386	99	48
Myristic_acid_content	Saturated_fatty_acid_content	<1.0e-386	99	33
Myristoleic_acid_content	Oleic_acid_content	<1.0e-386	64	39
Myristoleic_acid_content	Palmitic_acid_content	<1.0e-386	64	16
Myristoleic_acid_content	Palmitoleic_acid_content	<1.0e-386	64	45
Myristoleic_acid_content	Saturated_fatty_acid_content	<1.0e-386	64	21
Net_merit	PTA_type	<1.0e-386	930	395
Net_merit	Rear_leg_placement_-_rear_view	<1.0e-386	930	353
Net_merit	Rear_leg_placement_-_side_view	<1.0e-386	930	415
Net_merit	Rump_angle	<1.0e-386	930	125
Net_merit	Rump_width	<1.0e-386	930	274
Net_merit	Somatic_cell_score	<1.0e-386	930	494
Net_merit	Stature	<1.0e-386	930	387
Net_merit	Stillbirth_(maternal)	<1.0e-386	930	259
Net_merit	Stillbirth	<1.0e-386	930	581
Net_merit	Strength	<1.0e-386	930	516
Net_merit	Teat_length	<1.0e-386	930	247
Net_merit	Teat_placement_-_front	<1.0e-386	930	227
Net_merit	Teat_placement_-_rear	<1.0e-386	930	149
Net_merit	Udder_attachment	<1.0e-386	930	452
Net_merit	Udder_cleft	<1.0e-386	930	245
Net_merit	Udder_depth	<1.0e-386	930	494
Net_merit	Udder_height	<1.0e-386	930	298
Oleic_acid_content	Palmitic_acid_content	<1.0e-386	88	21
Oleic_acid_content	Palmitoleic_acid_content	<1.0e-386	88	51
Oleic_acid_content	Saturated_fatty_acid_content	<1.0e-386	88	33
PTA_type	Rear_leg_placement_-_rear_view	<1.0e-386	656	410
PTA_type	Rear_leg_placement_-_side_view	<1.0e-386	656	160
PTA_type	Rump_angle	<1.0e-386	656	46
PTA_type	Rump_width	<1.0e-386	656	480
PTA_type	Somatic_cell_score	<1.0e-386	656	250
PTA_type	Stature	<1.0e-386	656	532
PTA_type	Stillbirth_(maternal)	<1.0e-386	656	169
PTA_type	Stillbirth	<1.0e-386	656	248
PTA_type	Strength	<1.0e-386	656	482
PTA_type	Teat_length	<1.0e-386	656	94
PTA_type	Teat_placement_-_front	<1.0e-386	656	305
PTA_type	Teat_placement_-_rear	<1.0e-386	656	263
PTA_type	Udder_attachment	<1.0e-386	656	568
PTA_type	Udder_cleft	<1.0e-386	656	330
PTA_type	Udder_depth	<1.0e-386	656	502
PTA_type	Udder_height	<1.0e-386	656	495
Palmitic_acid_content	Palmitoleic_acid_content	<1.0e-386	12	10
Palmitoleic_acid_content	Saturated_fatty_acid_content	<1.0e-386	46	15
Percentage_normal_sperm	Scrotal_circumference	<1.0e-386	3339	3296
Rear_leg_placement_-_rear_view	Rear_leg_placement_-_side_view	<1.0e-386	506	186
Rear_leg_placement_-_rear_view	Rump_angle	<1.0e-386	506	43
Rear_leg_placement_-_rear_view	Rump_width	<1.0e-386	506	311
Rear_leg_placement_-_rear_view	Somatic_cell_score	<1.0e-386	506	167
Rear_leg_placement_-_rear_view	Stature	<1.0e-386	506	380
Rear_leg_placement_-_rear_view	Stillbirth_(maternal)	<1.0e-386	506	90
Rear_leg_placement_-_rear_view	Stillbirth	<1.0e-386	506	231
Rear_leg_placement_-_rear_view	Strength	<1.0e-386	506	411
Rear_leg_placement_-_rear_view	Teat_length	<1.0e-386	506	93
Rear_leg_placement_-_rear_view	Teat_placement_-_front	<1.0e-386	506	211
Rear_leg_placement_-_rear_view	Teat_placement_-_rear	<1.0e-386	506	156
Rear_leg_placement_-_rear_view	Udder_attachment	<1.0e-386	506	382
Rear_leg_placement_-_rear_view	Udder_cleft	<1.0e-386	506	194
Rear_leg_placement_-_rear_view	Udder_depth	<1.0e-386	506	341
Rear_leg_placement_-_rear_view	Udder_height	<1.0e-386	506	321
Rear_leg_placement_-_side_view	Rump_angle	<1.0e-386	435	52
Rear_leg_placement_-_side_view	Rump_width	<1.0e-386	435	90
Rear_leg_placement_-_side_view	Somatic_cell_score	<1.0e-386	435	237
Rear_leg_placement_-_side_view	Stature	<1.0e-386	435	145
Rear_leg_placement_-_side_view	Stillbirth_(maternal)	<1.0e-386	435	111
Rear_leg_placement_-_side_view	Stillbirth	<1.0e-386	435	316
Rear_leg_placement_-_side_view	Strength	<1.0e-386	435	243
Rear_leg_placement_-_side_view	Teat_length	<1.0e-386	435	153
Rear_leg_placement_-_side_view	Teat_placement_-_front	<1.0e-386	435	83
Rear_leg_placement_-_side_view	Teat_placement_-_rear	<1.0e-386	435	63
Rear_leg_placement_-_side_view	Udder_attachment	<1.0e-386	435	178
Rear_leg_placement_-_side_view	Udder_cleft	<1.0e-386	435	119
Rear_leg_placement_-_side_view	Udder_depth	<1.0e-386	435	206
Rear_leg_placement_-_side_view	Udder_height	<1.0e-386	435	119
Residual_feed_intake	Subcutaneous_fat	<1.0e-386	293	22
Residual_feed_intake	Tenderness_score	<1.0e-386	293	12
Rump_angle	Rump_width	<1.0e-386	160	35
Rump_angle	Somatic_cell_score	<1.0e-386	160	46
Rump_angle	Stature	<1.0e-386	160	52
Rump_angle	Stillbirth_(maternal)	<1.0e-386	160	20
Rump_angle	Stillbirth	<1.0e-386	160	72
Rump_angle	Strength	<1.0e-386	160	70
Rump_angle	Teat_length	<1.0e-386	160	42
Rump_angle	Teat_placement_-_front	<1.0e-386	160	19
Rump_angle	Teat_placement_-_rear	<1.0e-386	160	20
Rump_angle	Udder_attachment	<1.0e-386	160	42
Rump_angle	Udder_cleft	<1.0e-386	160	43
Rump_angle	Udder_depth	<1.0e-386	160	46
Rump_angle	Udder_height	<1.0e-386	160	29
Rump_width	Somatic_cell_score	<1.0e-386	521	169
Rump_width	Stature	<1.0e-386	521	438
Rump_width	Stillbirth_(maternal)	<1.0e-386	521	129
Rump_width	Stillbirth	<1.0e-386	521	168
Rump_width	Strength	<1.0e-386	521	388
Rump_width	Teat_length	<1.0e-386	521	76
Rump_width	Teat_placement_-_front	<1.0e-386	521	243
Rump_width	Teat_placement_-_rear	<1.0e-386	521	221
Rump_width	Udder_attachment	<1.0e-386	521	437
Rump_width	Udder_cleft	<1.0e-386	521	291
Rump_width	Udder_depth	<1.0e-386	521	386
Rump_width	Udder_height	<1.0e-386	521	396
Semen_volume	sperm_counts	<1.0e-386	19	15
Shear_force	Tenderness_score	<1.0e-386	240	26
Somatic_cell_score	Stature	<1.0e-386	831	242
Somatic_cell_score	Stillbirth_(maternal)	<1.0e-386	831	226
Somatic_cell_score	Stillbirth	<1.0e-386	831	380
Somatic_cell_score	Strength	<1.0e-386	831	288
Somatic_cell_score	Teat_length	<1.0e-386	831	182
Somatic_cell_score	Teat_placement_-_front	<1.0e-386	831	155
Somatic_cell_score	Teat_placement_-_rear	<1.0e-386	831	96
Somatic_cell_score	Udder_attachment	<1.0e-386	831	297
Somatic_cell_score	Udder_cleft	<1.0e-386	831	154
Somatic_cell_score	Udder_depth	<1.0e-386	831	361
Somatic_cell_score	Udder_height	<1.0e-386	831	177
Stature	Stillbirth_(maternal)	<1.0e-386	902	136
Stature	Stillbirth	<1.0e-386	902	271
Stature	Strength	<1.0e-386	902	503
Stature	Teat_length	<1.0e-386	902	109
Stature	Teat_placement_-_front	<1.0e-386	902	252
Stature	Teat_placement_-_rear	<1.0e-386	902	211
Stature	Udder_attachment	<1.0e-386	902	513
Stature	Udder_cleft	<1.0e-386	902	298
Stature	Udder_depth	<1.0e-386	902	468
Stature	Udder_height	<1.0e-386	902	456
Stillbirth_(maternal)	Stillbirth	<1.0e-386	415	180
Stillbirth_(maternal)	Strength	<1.0e-386	415	132
Stillbirth_(maternal)	Teat_length	<1.0e-386	415	87
Stillbirth_(maternal)	Teat_placement_-_front	<1.0e-386	415	103
Stillbirth_(maternal)	Teat_placement_-_rear	<1.0e-386	415	77
Stillbirth_(maternal)	Udder_attachment	<1.0e-386	415	202
Stillbirth_(maternal)	Udder_cleft	<1.0e-386	415	105
Stillbirth_(maternal)	Udder_depth	<1.0e-386	415	246
Stillbirth_(maternal)	Udder_height	<1.0e-386	415	136
Stillbirth	Strength	<1.0e-386	942	367
Stillbirth	Teat_length	<1.0e-386	942	222
Stillbirth	Teat_placement_-_front	<1.0e-386	942	135
Stillbirth	Teat_placement_-_rear	<1.0e-386	942	101
Stillbirth	Udder_attachment	<1.0e-386	942	293
Stillbirth	Udder_cleft	<1.0e-386	942	183
Stillbirth	Udder_depth	<1.0e-386	942	341
Stillbirth	Udder_height	<1.0e-386	942	186
Strength	Teat_length	<1.0e-386	692	153
Strength	Teat_placement_-_front	<1.0e-386	692	242
Strength	Teat_placement_-_rear	<1.0e-386	692	166
Strength	Udder_attachment	<1.0e-386	692	488
Strength	Udder_cleft	<1.0e-386	692	239
Strength	Udder_depth	<1.0e-386	692	467
Strength	Udder_height	<1.0e-386	692	367
Teat_length	Teat_placement_-_front	<1.0e-386	303	77
Teat_length	Teat_placement_-_rear	<1.0e-386	303	41
Teat_length	Udder_attachment	<1.0e-386	303	110
Teat_length	Udder_cleft	<1.0e-386	303	88
Teat_length	Udder_depth	<1.0e-386	303	134
Teat_length	Udder_height	<1.0e-386	303	65
Teat_placement_-_front	Teat_placement_-_rear	<1.0e-386	337	203
Teat_placement_-_front	Udder_attachment	<1.0e-386	337	288
Teat_placement_-_front	Udder_cleft	<1.0e-386	337	205
Teat_placement_-_front	Udder_depth	<1.0e-386	337	272
Teat_placement_-_front	Udder_height	<1.0e-386	337	220
Teat_placement_-_rear	Udder_attachment	<1.0e-386	310	231
Teat_placement_-_rear	Udder_cleft	<1.0e-386	310	271
Teat_placement_-_rear	Udder_depth	<1.0e-386	310	203
Teat_placement_-_rear	Udder_height	<1.0e-386	310	213
Udder_attachment	Udder_cleft	<1.0e-386	679	306
Udder_attachment	Udder_depth	<1.0e-386	679	579
Udder_attachment	Udder_height	<1.0e-386	679	465
Udder_cleft	Udder_depth	<1.0e-386	481	263
Udder_cleft	Udder_height	<1.0e-386	481	283
Udder_depth	Udder_height	<1.0e-386	713	411
Milk_protein_yield	305-day_milk_yield	<1.0e-386	57	53
Maturity_rate	Abomasum_displacement	<1.0e-386	82	13
Reproductive_efficiency	Age_at_first_calving	<1.0e-386	71	20
Insulin-like_growth_factor_1_level	Age_at_puberty	<1.0e-386	10001	79
Percentage_normal_sperm	Age_at_puberty	<1.0e-386	10001	3297
Scrotal_circumference	Age_at_puberty	<1.0e-386	10001	9213
Foot_angle	Angularity	<1.0e-386	31	11
Udder_depth	Angularity	<1.0e-386	31	11
Average_daily_gain	Average_daily_feed_intake	<1.0e-386	63	49
Body_weight_(weaning)	Average_daily_feed_intake	<1.0e-386	63	13
Body_weight_gain	Average_daily_feed_intake	<1.0e-386	63	35
Carcass_weight	Average_daily_feed_intake	<1.0e-386	63	20
Fat_thickness_at_the_12th_rib	Average_daily_feed_intake	<1.0e-386	63	12
Residual_feed_intake	Average_daily_feed_intake	<1.0e-386	63	18
Spleen_weight	Average_daily_feed_intake	<1.0e-386	63	11
Udder_cleft	Average_daily_feed_intake	<1.0e-386	63	11
Body_weight_(birth)	Average_daily_gain	<1.0e-386	499	58
Body_weight_(weaning)	Average_daily_gain	<1.0e-386	499	39
Body_weight_(yearling)	Average_daily_gain	<1.0e-386	499	61
Body_weight_gain	Average_daily_gain	<1.0e-386	499	94
Bone_weight	Average_daily_gain	<1.0e-386	499	10
Carcass_weight	Average_daily_gain	<1.0e-386	499	53
Fat_thickness_at_the_12th_rib	Average_daily_gain	<1.0e-386	499	27
Metabolic_body_weight	Average_daily_gain	<1.0e-386	499	39
Residual_feed_intake	Average_daily_gain	<1.0e-386	499	42
Spleen_weight	Average_daily_gain	<1.0e-386	499	13
Calf_size	Birth_index	<1.0e-386	16	22
Body_weight_(yearling)	Body_depth	<1.0e-386	546	89
Calving_ease_(maternal)	Body_depth	<1.0e-386	546	286
Dairy_form	Body_depth	<1.0e-386	546	210
Daughter_pregnancy_rate	Body_depth	<1.0e-386	546	165
Feet_and_leg_conformation	Body_depth	<1.0e-386	546	385
Foot_angle	Body_depth	<1.0e-386	546	324
Length_of_productive_life	Body_depth	<1.0e-386	546	270
Milk_protein_yield	Body_depth	<1.0e-386	546	277
Net_merit	Body_depth	<1.0e-386	546	310
PTA_type	Body_depth	<1.0e-386	546	479
Rear_leg_placement_-_rear_view	Body_depth	<1.0e-386	546	342
Rear_leg_placement_-_side_view	Body_depth	<1.0e-386	546	110
Rump_angle	Body_depth	<1.0e-386	546	42
Rump_width	Body_depth	<1.0e-386	546	417
Somatic_cell_score	Body_depth	<1.0e-386	546	182
Stature	Body_depth	<1.0e-386	546	515
Stillbirth_(maternal)	Body_depth	<1.0e-386	546	102
Stillbirth	Body_depth	<1.0e-386	546	213
Strength	Body_depth	<1.0e-386	546	450
Teat_length	Body_depth	<1.0e-386	546	76
Teat_placement_-_front	Body_depth	<1.0e-386	546	197
Teat_placement_-_rear	Body_depth	<1.0e-386	546	178
Udder_attachment	Body_depth	<1.0e-386	546	434
Udder_cleft	Body_depth	<1.0e-386	546	249
Udder_depth	Body_depth	<1.0e-386	546	370
Udder_height	Body_depth	<1.0e-386	546	370
Conception_rate	Body_temperature	<1.0e-386	15	11
Daughter_pregnancy_rate	Body_temperature	<1.0e-386	15	12
Milk_potassium_content	Body_temperature	<1.0e-386	15	38
Body_weight_(weaning)	Body_weight_(birth)	<1.0e-386	704	132
Body_weight_(yearling)	Body_weight_(birth)	<1.0e-386	704	282
Body_weight_gain	Body_weight_(birth)	<1.0e-386	704	425
Bone_weight	Body_weight_(birth)	<1.0e-386	704	23
Calving_index	Body_weight_(birth)	<1.0e-386	704	15
Carcass_weight	Body_weight_(birth)	<1.0e-386	704	64
Cheese_fat_recovery	Body_weight_(birth)	<1.0e-386	704	16
Curd_firmness	Body_weight_(birth)	<1.0e-386	704	19
Hip_width	Body_weight_(birth)	<1.0e-386	704	11
Insulin-like_growth_factor_1_level	Body_weight_(birth)	<1.0e-386	704	50
Lean_meat_yield	Body_weight_(birth)	<1.0e-386	704	39
Metabolic_body_weight	Body_weight_(birth)	<1.0e-386	704	63
Milk_glycosylated_kappa-casein_percentage	Body_weight_(birth)	<1.0e-386	704	613
Milk_kappa-casein_percentage	Body_weight_(birth)	<1.0e-386	704	931
Milk_potassium_content	Body_weight_(birth)	<1.0e-386	704	235
Milk_protein_percentage	Body_weight_(birth)	<1.0e-386	704	502
Milk_unglycosylated_kappa-casein_percentage	Body_weight_(birth)	<1.0e-386	704	485
Milking_speed	Body_weight_(birth)	<1.0e-386	704	100
Muscle_creatine_content	Body_weight_(birth)	<1.0e-386	704	10
Muscle_iron_content	Body_weight_(birth)	<1.0e-386	704	10
Spleen_weight	Body_weight_(birth)	<1.0e-386	704	16
Subcutaneous_rump_fat_thickness	Body_weight_(birth)	<1.0e-386	704	11
Body_weight_(yearling)	Body_weight_(weaning)	<1.0e-386	343	238
Body_weight_gain	Body_weight_(weaning)	<1.0e-386	343	333
Bone_weight	Body_weight_(weaning)	<1.0e-386	343	21
Calving_index	Body_weight_(weaning)	<1.0e-386	343	15
Carcass_weight	Body_weight_(weaning)	<1.0e-386	343	46
Insulin-like_growth_factor_1_level	Body_weight_(weaning)	<1.0e-386	343	30
Lean_meat_yield	Body_weight_(weaning)	<1.0e-386	343	34
Metabolic_body_weight	Body_weight_(weaning)	<1.0e-386	343	44
Milk_kappa-casein_percentage	Body_weight_(weaning)	<1.0e-386	343	506
Milk_potassium_content	Body_weight_(weaning)	<1.0e-386	343	131
Milk_protein_percentage	Body_weight_(weaning)	<1.0e-386	343	294
Spleen_weight	Body_weight_(weaning)	<1.0e-386	343	16
Subcutaneous_rump_fat_thickness	Body_weight_(weaning)	<1.0e-386	343	11
Body_weight_gain	Body_weight_(yearling)	<1.0e-386	1077	747
Bone_weight	Body_weight_(yearling)	<1.0e-386	1077	20
Calving_ease_(maternal)	Body_weight_(yearling)	<1.0e-386	1077	99
Calving_index	Body_weight_(yearling)	<1.0e-386	1077	17
Carcass_weight	Body_weight_(yearling)	<1.0e-386	1077	63
Eye_area_pigmentation	Body_weight_(yearling)	<1.0e-386	1077	11
Fat_thickness_at_the_12th_rib	Body_weight_(yearling)	<1.0e-386	1077	40
Feet_and_leg_conformation	Body_weight_(yearling)	<1.0e-386	1077	92
Foot_angle	Body_weight_(yearling)	<1.0e-386	1077	81
Insulin-like_growth_factor_1_level	Body_weight_(yearling)	<1.0e-386	1077	35
Lean_meat_yield	Body_weight_(yearling)	<1.0e-386	1077	65
Milk_glycosylated_kappa-casein_percentage	Body_weight_(yearling)	<1.0e-386	1077	594
Milk_kappa-casein_percentage	Body_weight_(yearling)	<1.0e-386	1077	1004
Milk_potassium_content	Body_weight_(yearling)	<1.0e-386	1077	225
Milk_protein_percentage	Body_weight_(yearling)	<1.0e-386	1077	641
Milk_selenium_content	Body_weight_(yearling)	<1.0e-386	1077	12
Net_merit	Body_weight_(yearling)	<1.0e-386	1077	112
PTA_type	Body_weight_(yearling)	<1.0e-386	1077	94
Rear_leg_placement_-_rear_view	Body_weight_(yearling)	<1.0e-386	1077	73
Rear_leg_placement_-_side_view	Body_weight_(yearling)	<1.0e-386	1077	54
Rump_width	Body_weight_(yearling)	<1.0e-386	1077	75
Spleen_weight	Body_weight_(yearling)	<1.0e-386	1077	19
Stature	Body_weight_(yearling)	<1.0e-386	1077	116
Strength	Body_weight_(yearling)	<1.0e-386	1077	80
Teat_placement_-_rear	Body_weight_(yearling)	<1.0e-386	1077	48
Udder_attachment	Body_weight_(yearling)	<1.0e-386	1077	104
Udder_cleft	Body_weight_(yearling)	<1.0e-386	1077	70
Udder_depth	Body_weight_(yearling)	<1.0e-386	1077	96
Udder_height	Body_weight_(yearling)	<1.0e-386	1077	72
Metabolic_body_weight	Body_weight	<1.0e-386	82	30
Bone_weight	Body_weight_gain	<1.0e-386	1370	19
Calving_ease_(maternal)	Body_weight_gain	<1.0e-386	1370	102
Calving_index	Body_weight_gain	<1.0e-386	1370	19
Carcass_weight	Body_weight_gain	<1.0e-386	1370	62
Dairy_form	Body_weight_gain	<1.0e-386	1370	77
Fat_thickness_at_the_12th_rib	Body_weight_gain	<1.0e-386	1370	37
Feet_and_leg_conformation	Body_weight_gain	<1.0e-386	1370	95
Foot_angle	Body_weight_gain	<1.0e-386	1370	96
Insulin-like_growth_factor_1_level	Body_weight_gain	<1.0e-386	1370	40
Milk_kappa-casein_percentage	Body_weight_gain	<1.0e-386	1370	833
Milk_potassium_content	Body_weight_gain	<1.0e-386	1370	277
Milk_protein_percentage	Body_weight_gain	<1.0e-386	1370	534
Milk_selenium_content	Body_weight_gain	<1.0e-386	1370	12
Net_merit	Body_weight_gain	<1.0e-386	1370	121
PTA_type	Body_weight_gain	<1.0e-386	1370	108
Rump_width	Body_weight_gain	<1.0e-386	1370	88
Spleen_weight	Body_weight_gain	<1.0e-386	1370	16
Stature	Body_weight_gain	<1.0e-386	1370	130
Strength	Body_weight_gain	<1.0e-386	1370	107
Teat_placement_-_rear	Body_weight_gain	<1.0e-386	1370	53
Udder_attachment	Body_weight_gain	<1.0e-386	1370	111
Udder_cleft	Body_weight_gain	<1.0e-386	1370	73
Udder_depth	Body_weight_gain	<1.0e-386	1370	101
Udder_height	Body_weight_gain	<1.0e-386	1370	85
Calf_size	Bone_weight	<1.0e-386	31	12
Carcass_weight	Bone_weight	<1.0e-386	31	18
Milk_protein_percentage	Bone_weight	<1.0e-386	31	70
Spleen_weight	Bone_weight	<1.0e-386	31	14
Milk_C16_index	Bovine_respiratory_disease_susceptibility	<1.0e-386	494	11
Non-return_rate	Bovine_tuberculosis_susceptibility	<1.0e-386	547	521
Udder_attachment	Calf_size	<1.0e-386	66	11
Calving_ease_(maternal)	Calving_ability	<1.0e-386	19	18
Conception_rate	Calving_ability	<1.0e-386	19	13
Length_of_productive_life	Calving_ability	<1.0e-386	19	127
Cheese_fat_recovery	Calving_ease_(maternal)	<1.0e-386	771	14
Clinical_mastitis	Calving_ease_(maternal)	<1.0e-386	771	122
Dairy_form	Calving_ease_(maternal)	<1.0e-386	771	264
Daughter_pregnancy_rate	Calving_ease_(maternal)	<1.0e-386	771	410
Feet_and_leg_conformation	Calving_ease_(maternal)	<1.0e-386	771	388
Foot_angle	Calving_ease_(maternal)	<1.0e-386	771	477
Length_of_productive_life	Calving_ease_(maternal)	<1.0e-386	771	795
Milk_glycosylated_kappa-casein_percentage	Calving_ease_(maternal)	<1.0e-386	771	473
Milk_kappa-casein_percentage	Calving_ease_(maternal)	<1.0e-386	771	833
Milk_phosphorylated_alpha-S2-casein_percentage	Calving_ease_(maternal)	<1.0e-386	771	103
Milk_protein_percentage	Calving_ease_(maternal)	<1.0e-386	771	521
Milk_protein_yield	Calving_ease_(maternal)	<1.0e-386	771	552
Muscle_carnosine_content	Calving_ease_(maternal)	<1.0e-386	771	16
Net_merit	Calving_ease_(maternal)	<1.0e-386	771	672
PTA_type	Calving_ease_(maternal)	<1.0e-386	771	352
Rear_leg_placement_-_rear_view	Calving_ease_(maternal)	<1.0e-386	771	303
Rear_leg_placement_-_side_view	Calving_ease_(maternal)	<1.0e-386	771	306
Rump_angle	Calving_ease_(maternal)	<1.0e-386	771	100
Rump_width	Calving_ease_(maternal)	<1.0e-386	771	260
Somatic_cell_score	Calving_ease_(maternal)	<1.0e-386	771	396
Stature	Calving_ease_(maternal)	<1.0e-386	771	367
Stillbirth_(maternal)	Calving_ease_(maternal)	<1.0e-386	771	216
Stillbirth	Calving_ease_(maternal)	<1.0e-386	771	510
Strength	Calving_ease_(maternal)	<1.0e-386	771	440
Teat_length	Calving_ease_(maternal)	<1.0e-386	771	209
Teat_placement_-_front	Calving_ease_(maternal)	<1.0e-386	771	188
Teat_placement_-_rear	Calving_ease_(maternal)	<1.0e-386	771	113
Udder_attachment	Calving_ease_(maternal)	<1.0e-386	771	412
Udder_cleft	Calving_ease_(maternal)	<1.0e-386	771	198
Udder_depth	Calving_ease_(maternal)	<1.0e-386	771	445
Udder_height	Calving_ease_(maternal)	<1.0e-386	771	250
Calving_index	Calving_ease	<1.0e-386	2907	23
Carcass_weight	Calving_ease	<1.0e-386	2907	63
Dairy_form	Calving_ease	<1.0e-386	2907	324
Daughter_pregnancy_rate	Calving_ease	<1.0e-386	2907	458
Feet_and_leg_conformation	Calving_ease	<1.0e-386	2907	359
Foot_angle	Calving_ease	<1.0e-386	2907	497
Gestation_length	Calving_ease	<1.0e-386	2907	277
Insulin-like_growth_factor_1_level	Calving_ease	<1.0e-386	2907	45
Interval_from_first_to_last_insemination	Calving_ease	<1.0e-386	2907	202
Interval_to_first_estrus_after_calving	Calving_ease	<1.0e-386	2907	280
Length_of_productive_life	Calving_ease	<1.0e-386	2907	1044
Longissimus_muscle_area	Calving_ease	<1.0e-386	2907	36
Milk_phosphorylated_alpha-S2-casein_percentage	Calving_ease	<1.0e-386	2907	105
Milk_protein_percentage	Calving_ease	<1.0e-386	2907	761
Milk_protein_yield	Calving_ease	<1.0e-386	2907	677
Muscle_carnosine_content	Calving_ease	<1.0e-386	2907	18
Net_merit	Calving_ease	<1.0e-386	2907	746
PTA_type	Calving_ease	<1.0e-386	2907	329
Rear_leg_placement_-_rear_view	Calving_ease	<1.0e-386	2907	298
Rear_leg_placement_-_side_view	Calving_ease	<1.0e-386	2907	374
Rump_angle	Calving_ease	<1.0e-386	2907	120
Rump_width	Calving_ease	<1.0e-386	2907	230
Somatic_cell_score	Calving_ease	<1.0e-386	2907	434
Spleen_weight	Calving_ease	<1.0e-386	2907	17
Stature	Calving_ease	<1.0e-386	2907	371
Stillbirth_(maternal)	Calving_ease	<1.0e-386	2907	182
Stillbirth	Calving_ease	<1.0e-386	2907	639
Strength	Calving_ease	<1.0e-386	2907	439
Teat_length	Calving_ease	<1.0e-386	2907	241
Teat_placement_-_front	Calving_ease	<1.0e-386	2907	167
Teat_placement_-_rear	Calving_ease	<1.0e-386	2907	126
Udder_attachment	Calving_ease	<1.0e-386	2907	366
Udder_cleft	Calving_ease	<1.0e-386	2907	226
Udder_depth	Calving_ease	<1.0e-386	2907	401
Udder_height	Calving_ease	<1.0e-386	2907	236
Conception_rate	Calving_to_conception_interval	<1.0e-386	51	15
Daughter_pregnancy_rate	Calving_to_conception_interval	<1.0e-386	51	20
Inseminations_per_conception	Calving_to_conception_interval	<1.0e-386	51	16
Milk_protein_percentage	Calving_to_conception_interval	<1.0e-386	51	86
Residual_feed_intake	Calving_to_conception_interval	<1.0e-386	51	15
Conformation_score	Carcass_weight	<1.0e-386	323	10
Fat_thickness_at_the_12th_rib	Carcass_weight	<1.0e-386	323	36
Insulin-like_growth_factor_1_level	Carcass_weight	<1.0e-386	323	57
Longissimus_muscle_area	Carcass_weight	<1.0e-386	323	26
Metabolic_body_weight	Carcass_weight	<1.0e-386	323	36
Muscle_anserine_content	Carcass_weight	<1.0e-386	323	11
Saturated_fatty_acid_content	Carcass_weight	<1.0e-386	323	12
Spleen_weight	Carcass_weight	<1.0e-386	323	17
Cheese_fat_recovery	Cheese_energy_recovery	<1.0e-386	16	14
Clinical_mastitis	Cheese_energy_recovery	<1.0e-386	16	22
Curd_firmness	Cheese_energy_recovery	<1.0e-386	16	17
Length_of_productive_life	Cheese_energy_recovery	<1.0e-386	16	67
Milk_alpha-S2-casein_percentage	Cheese_energy_recovery	<1.0e-386	16	21
Milk_glycosylated_kappa-casein_percentage	Cheese_energy_recovery	<1.0e-386	16	295
Milk_kappa-casein_content	Cheese_energy_recovery	<1.0e-386	16	18
Milk_kappa-casein_percentage	Cheese_energy_recovery	<1.0e-386	16	411
Milk_phosphorylated_alpha-S2-casein_percentage	Cheese_energy_recovery	<1.0e-386	16	38
Milk_protein_yield	Cheese_energy_recovery	<1.0e-386	16	41
Milk_unglycosylated_kappa-casein_percentage	Cheese_energy_recovery	<1.0e-386	16	293
Curd_firmness	Cheese_fat_recovery	<1.0e-386	36	45
Length_of_productive_life	Cheese_fat_recovery	<1.0e-386	36	67
Milk_alpha-S2-casein_percentage	Cheese_fat_recovery	<1.0e-386	36	104
Milk_glycosylated_kappa-casein_percentage	Cheese_fat_recovery	<1.0e-386	36	718
Milk_kappa-casein_content	Cheese_fat_recovery	<1.0e-386	36	10
Milk_kappa-casein_percentage	Cheese_fat_recovery	<1.0e-386	36	973
Milk_phosphorylated_alpha-S2-casein_percentage	Cheese_fat_recovery	<1.0e-386	36	131
Milk_protein_percentage	Cheese_fat_recovery	<1.0e-386	36	110
Milk_protein_yield	Cheese_fat_recovery	<1.0e-386	36	100
Milk_unglycosylated_kappa-casein_percentage	Cheese_fat_recovery	<1.0e-386	36	648
Somatic_cell_score	Cheese_fat_recovery	<1.0e-386	36	13
Milk_beta-lactoglobulin_percentage	Cheese_protein_recovery	<1.0e-386	41	89
Curd_firmness	Clinical_mastitis	<1.0e-386	267	18
Daughter_pregnancy_rate	Clinical_mastitis	<1.0e-386	267	21
Foot_angle	Clinical_mastitis	<1.0e-386	267	19
Length_of_productive_life	Clinical_mastitis	<1.0e-386	267	124
Milk_alpha-S2-casein_percentage	Clinical_mastitis	<1.0e-386	267	68
Milk_glycosylated_kappa-casein_percentage	Clinical_mastitis	<1.0e-386	267	521
Milk_kappa-casein_content	Clinical_mastitis	<1.0e-386	267	10
Milk_kappa-casein_percentage	Clinical_mastitis	<1.0e-386	267	700
Milk_palmitoleic_acid_content	Clinical_mastitis	<1.0e-386	267	13
Milk_phosphorylated_alpha-S2-casein_percentage	Clinical_mastitis	<1.0e-386	267	128
Milk_protein_percentage	Clinical_mastitis	<1.0e-386	267	317
Milk_protein_yield	Clinical_mastitis	<1.0e-386	267	175
Milk_unglycosylated_kappa-casein_percentage	Clinical_mastitis	<1.0e-386	267	510
Milk_yield	Clinical_mastitis	<1.0e-386	267	139
Net_merit	Clinical_mastitis	<1.0e-386	267	24
Somatic_cell_score	Clinical_mastitis	<1.0e-386	267	38
Udder_attachment	Clinical_mastitis	<1.0e-386	267	21
Udder_depth	Clinical_mastitis	<1.0e-386	267	25
Inhibin_level	Coat_color	<1.0e-386	34	53
Daughter_pregnancy_rate	Conception_rate	<1.0e-386	416	131
Inseminations_per_conception	Conception_rate	<1.0e-386	416	11
Length_of_productive_life	Conception_rate	<1.0e-386	416	221
Milk_alpha-S2-casein_percentage	Curd_firming_rate	<1.0e-386	18	33
Milk_glycosylated_kappa-casein_percentage	Curd_firming_rate	<1.0e-386	18	189
Milk_kappa-casein_content	Curd_firming_rate	<1.0e-386	18	10
Milk_kappa-casein_percentage	Curd_firming_rate	<1.0e-386	18	245
Milk_phosphorylated_alpha-S2-casein_percentage	Curd_firming_rate	<1.0e-386	18	62
Milk_protein_percentage	Curd_firming_rate	<1.0e-386	18	66
Milk_protein_yield	Curd_firming_rate	<1.0e-386	18	59
Milk_unglycosylated_kappa-casein_percentage	Curd_firming_rate	<1.0e-386	18	184
Curd_solids_yield	Curd_firmness	<1.0e-386	68	10
Milk_alpha-S2-casein_percentage	Curd_firmness	<1.0e-386	68	80
Milk_glycosylated_kappa-casein_percentage	Curd_firmness	<1.0e-386	68	584
Milk_kappa-casein_content	Curd_firmness	<1.0e-386	68	18
Milk_kappa-casein_percentage	Curd_firmness	<1.0e-386	68	824
Milk_phosphorylated_alpha-S2-casein_percentage	Curd_firmness	<1.0e-386	68	79
Milk_protein_percentage	Curd_firmness	<1.0e-386	68	89
Milk_protein_yield	Curd_firmness	<1.0e-386	68	59
Milk_rennet_coagulation_time	Curd_firmness	<1.0e-386	68	16
Milk_unglycosylated_kappa-casein_percentage	Curd_firmness	<1.0e-386	68	537
Somatic_cell_score	Curd_firmness	<1.0e-386	68	14
Milk_alpha-S2-casein_percentage	Curd_solids_yield	<1.0e-386	17	53
Milk_glycosylated_kappa-casein_percentage	Curd_solids_yield	<1.0e-386	17	283
Milk_kappa-casein_content	Curd_solids_yield	<1.0e-386	17	10
Milk_kappa-casein_percentage	Curd_solids_yield	<1.0e-386	17	367
Milk_phosphorylated_alpha-S2-casein_percentage	Curd_solids_yield	<1.0e-386	17	58
Milk_protein_percentage	Curd_solids_yield	<1.0e-386	17	54
Milk_protein_yield	Curd_solids_yield	<1.0e-386	17	40
Milk_unglycosylated_kappa-casein_percentage	Curd_solids_yield	<1.0e-386	17	162
Daughter_pregnancy_rate	Dairy_form	<1.0e-386	514	319
Feet_and_leg_conformation	Dairy_form	<1.0e-386	514	193
Foot_angle	Dairy_form	<1.0e-386	514	206
Length_of_productive_life	Dairy_form	<1.0e-386	514	368
Milk_protein_yield	Dairy_form	<1.0e-386	514	256
Net_merit	Dairy_form	<1.0e-386	514	313
PTA_type	Dairy_form	<1.0e-386	514	247
Rear_leg_placement_-_rear_view	Dairy_form	<1.0e-386	514	178
Rear_leg_placement_-_side_view	Dairy_form	<1.0e-386	514	199
Rump_angle	Dairy_form	<1.0e-386	514	46
Rump_width	Dairy_form	<1.0e-386	514	223
Somatic_cell_score	Dairy_form	<1.0e-386	514	227
Stature	Dairy_form	<1.0e-386	514	246
Stillbirth_(maternal)	Dairy_form	<1.0e-386	514	128
Stillbirth	Dairy_form	<1.0e-386	514	288
Strength	Dairy_form	<1.0e-386	514	230
Teat_length	Dairy_form	<1.0e-386	514	165
Teat_placement_-_front	Dairy_form	<1.0e-386	514	114
Teat_placement_-_rear	Dairy_form	<1.0e-386	514	175
Udder_attachment	Dairy_form	<1.0e-386	514	223
Udder_cleft	Dairy_form	<1.0e-386	514	289
Udder_depth	Dairy_form	<1.0e-386	514	221
Udder_height	Dairy_form	<1.0e-386	514	217
Feet_and_leg_conformation	Daughter_pregnancy_rate	<1.0e-386	787	221
Foot_angle	Daughter_pregnancy_rate	<1.0e-386	787	294
Inseminations_per_conception	Daughter_pregnancy_rate	<1.0e-386	787	19
Length_of_productive_life	Daughter_pregnancy_rate	<1.0e-386	787	776
Milk_protein_yield	Daughter_pregnancy_rate	<1.0e-386	787	359
Net_merit	Daughter_pregnancy_rate	<1.0e-386	787	504
PTA_type	Daughter_pregnancy_rate	<1.0e-386	787	212
Rear_leg_placement_-_rear_view	Daughter_pregnancy_rate	<1.0e-386	787	163
Rear_leg_placement_-_side_view	Daughter_pregnancy_rate	<1.0e-386	787	271
Rump_angle	Daughter_pregnancy_rate	<1.0e-386	787	48
Rump_width	Daughter_pregnancy_rate	<1.0e-386	787	149
Somatic_cell_score	Daughter_pregnancy_rate	<1.0e-386	787	430
Stature	Daughter_pregnancy_rate	<1.0e-386	787	215
Stillbirth_(maternal)	Daughter_pregnancy_rate	<1.0e-386	787	222
Stillbirth	Daughter_pregnancy_rate	<1.0e-386	787	446
Strength	Daughter_pregnancy_rate	<1.0e-386	787	274
Teat_length	Daughter_pregnancy_rate	<1.0e-386	787	202
Teat_placement_-_front	Daughter_pregnancy_rate	<1.0e-386	787	105
Teat_placement_-_rear	Daughter_pregnancy_rate	<1.0e-386	787	95
Udder_attachment	Daughter_pregnancy_rate	<1.0e-386	787	268
Udder_cleft	Daughter_pregnancy_rate	<1.0e-386	787	186
Udder_depth	Daughter_pregnancy_rate	<1.0e-386	787	323
Udder_height	Daughter_pregnancy_rate	<1.0e-386	787	146
Metabolic_body_weight	Dry_matter_intake	<1.0e-386	287	31
Residual_feed_intake	Dry_matter_intake	<1.0e-386	287	54
Milking_speed	Duration_of_exploration_during_novel_object_test	<1.0e-386	16	12
Facial_pigmentation	Eye_area_pigmentation	<1.0e-386	51	20
Milk_alpha-S2-casein_percentage	Eye_area_pigmentation	<1.0e-386	51	39
Milk_glycosylated_kappa-casein_percentage	Eye_area_pigmentation	<1.0e-386	51	317
Milk_kappa-casein_percentage	Eye_area_pigmentation	<1.0e-386	51	473
Milk_unglycosylated_kappa-casein_percentage	Eye_area_pigmentation	<1.0e-386	51	280
Milk_alpha-S2-casein_percentage	Facial_pigmentation	<1.0e-386	37	39
Milk_glycosylated_kappa-casein_percentage	Facial_pigmentation	<1.0e-386	37	353
Milk_kappa-casein_percentage	Facial_pigmentation	<1.0e-386	37	551
Milk_unglycosylated_kappa-casein_percentage	Facial_pigmentation	<1.0e-386	37	325
Insulin-like_growth_factor_1_level	Fat_thickness_at_the_12th_rib	<1.0e-386	183	29
Longissimus_muscle_area	Fat_thickness_at_the_12th_rib	<1.0e-386	183	25
Marbling_score	Fat_thickness_at_the_12th_rib	<1.0e-386	183	20
Milk_protein_percentage	Fat_thickness_at_the_12th_rib	<1.0e-386	183	161
Spleen_weight	Fat_thickness_at_the_12th_rib	<1.0e-386	183	13
Subcutaneous_rump_fat_thickness	Fat_thickness_at_the_12th_rib	<1.0e-386	183	15
Twinning	Fat_thickness_at_the_12th_rib	<1.0e-386	183	12
Residual_feed_intake	Feed_conversion_ratio	<1.0e-386	23	19
Foot_angle	Feet_and_leg_conformation	<1.0e-386	640	481
Length_of_productive_life	Feet_and_leg_conformation	<1.0e-386	640	486
Milk_glycosylated_kappa-casein_percentage	Feet_and_leg_conformation	<1.0e-386	640	424
Milk_kappa-casein_percentage	Feet_and_leg_conformation	<1.0e-386	640	718
Milk_phosphorylated_alpha-S2-casein_percentage	Feet_and_leg_conformation	<1.0e-386	640	81
Milk_protein_percentage	Feet_and_leg_conformation	<1.0e-386	640	423
Milk_protein_yield	Feet_and_leg_conformation	<1.0e-386	640	427
Net_merit	Feet_and_leg_conformation	<1.0e-386	640	443
PTA_type	Feet_and_leg_conformation	<1.0e-386	640	483
Rear_leg_placement_-_rear_view	Feet_and_leg_conformation	<1.0e-386	640	447
Rear_leg_placement_-_side_view	Feet_and_leg_conformation	<1.0e-386	640	214
Rump_angle	Feet_and_leg_conformation	<1.0e-386	640	44
Rump_width	Feet_and_leg_conformation	<1.0e-386	640	371
Somatic_cell_count	Feet_and_leg_conformation	<1.0e-386	640	15
Somatic_cell_score	Feet_and_leg_conformation	<1.0e-386	640	248
Stature	Feet_and_leg_conformation	<1.0e-386	640	468
Stillbirth_(maternal)	Feet_and_leg_conformation	<1.0e-386	640	134
Stillbirth	Feet_and_leg_conformation	<1.0e-386	640	286
Strength	Feet_and_leg_conformation	<1.0e-386	640	486
Teat_length	Feet_and_leg_conformation	<1.0e-386	640	109
Teat_placement_-_front	Feet_and_leg_conformation	<1.0e-386	640	245
Teat_placement_-_rear	Feet_and_leg_conformation	<1.0e-386	640	173
Udder_attachment	Feet_and_leg_conformation	<1.0e-386	640	497
Udder_cleft	Feet_and_leg_conformation	<1.0e-386	640	234
Udder_depth	Feet_and_leg_conformation	<1.0e-386	640	463
Udder_height	Feet_and_leg_conformation	<1.0e-386	640	373
Inseminations_per_conception	Fertility_index	<1.0e-386	88	13
Net_merit	Fertilization_rate	<1.0e-386	20	10
Non-return_rate	Foot-and-mouth_disease_susceptibility	<1.0e-386	10	319
Intramuscular_fat	Foot_angle	<1.0e-386	682	17
Length_of_productive_life	Foot_angle	<1.0e-386	682	567
Milk_glycosylated_kappa-casein_percentage	Foot_angle	<1.0e-386	682	445
Milk_kappa-casein_content	Foot_angle	<1.0e-386	682	10
Milk_kappa-casein_percentage	Foot_angle	<1.0e-386	682	705
Milk_phosphorylated_alpha-S2-casein_percentage	Foot_angle	<1.0e-386	682	93
Milk_protein_percentage	Foot_angle	<1.0e-386	682	553
Milk_protein_yield	Foot_angle	<1.0e-386	682	545
Milk_yield	Foot_angle	<1.0e-386	682	253
Net_merit	Foot_angle	<1.0e-386	682	572
PTA_type	Foot_angle	<1.0e-386	682	388
Rear_leg_placement_-_rear_view	Foot_angle	<1.0e-386	682	395
Rear_leg_placement_-_side_view	Foot_angle	<1.0e-386	682	328
Rump_angle	Foot_angle	<1.0e-386	682	59
Rump_width	Foot_angle	<1.0e-386	682	280
Somatic_cell_score	Foot_angle	<1.0e-386	682	309
Stature	Foot_angle	<1.0e-386	682	400
Stillbirth_(maternal)	Foot_angle	<1.0e-386	682	139
Stillbirth	Foot_angle	<1.0e-386	682	402
Strength	Foot_angle	<1.0e-386	682	488
Teat_length	Foot_angle	<1.0e-386	682	162
Teat_placement_-_front	Foot_angle	<1.0e-386	682	196
Teat_placement_-_rear	Foot_angle	<1.0e-386	682	109
Udder_attachment	Foot_angle	<1.0e-386	682	419
Udder_cleft	Foot_angle	<1.0e-386	682	176
Udder_depth	Foot_angle	<1.0e-386	682	423
Udder_height	Foot_angle	<1.0e-386	682	281
Inhibin_level	Gestation_length	<1.0e-386	563	36
Myristic_acid_content	Gestation_length	<1.0e-386	563	14
Milk_yield	Heat_tolerance	<1.0e-386	14	84
Milk_kappa-casein_content	Hoof_and_leg_disorders	<1.0e-386	39	10
Net_merit	Inseminations_per_conception	<1.0e-386	90	20
Metabolic_body_weight	Insulin-like_growth_factor_1_level	<1.0e-386	118	28
Stature	Insulin-like_growth_factor_1_level	<1.0e-386	118	15
Subcutaneous_rump_fat_thickness	Insulin-like_growth_factor_1_level	<1.0e-386	118	13
Interval_to_first_estrus_after_calving	Interval_from_first_to_last_insemination	<1.0e-386	408	186
Milk_kappa-casein_content	Interval_from_first_to_last_insemination	<1.0e-386	408	10
Marbling_score	Intramuscular_fat	<1.0e-386	109	11
Net_merit	Intramuscular_fat	<1.0e-386	109	26
Rear_leg_placement_-_side_view	Intramuscular_fat	<1.0e-386	109	14
Strength	Intramuscular_fat	<1.0e-386	109	24
Udder_attachment	Intramuscular_fat	<1.0e-386	109	20
Milk_linoleic_acid_content	Juiciness	<1.0e-386	42	26
Shear_force	Juiciness	<1.0e-386	42	14
Lean_meat_yield	Ketosis	<1.0e-386	32	10
Milk_potassium_content	Ketosis	<1.0e-386	32	41
Milk_protein_percentage	Lactation_persistency	<1.0e-386	180	252
Milk_protein_percentage	Lean_meat_yield	<1.0e-386	496	456
Milk_protein_yield	Lean_meat_yield	<1.0e-386	496	143
Milk_yield	Lean_meat_yield	<1.0e-386	496	224
PTA_type	Lean_meat_yield	<1.0e-386	496	48
Udder_attachment	Lean_meat_yield	<1.0e-386	496	50
Udder_cleft	Lean_meat_yield	<1.0e-386	496	37
Udder_depth	Lean_meat_yield	<1.0e-386	496	52
Udder_height	Lean_meat_yield	<1.0e-386	496	40
Milk_alpha-S2-casein_percentage	Length_of_productive_life	<1.0e-386	2091	109
Milk_glycosylated_kappa-casein_percentage	Length_of_productive_life	<1.0e-386	2091	738
Milk_kappa-casein_percentage	Length_of_productive_life	<1.0e-386	2091	1130
Milk_phosphorylated_alpha-S2-casein_percentage	Length_of_productive_life	<1.0e-386	2091	130
Milk_protein_percentage	Length_of_productive_life	<1.0e-386	2091	764
Milk_protein_yield	Length_of_productive_life	<1.0e-386	2091	569
Milk_unglycosylated_kappa-casein_percentage	Length_of_productive_life	<1.0e-386	2091	649
Milk_yield	Length_of_productive_life	<1.0e-386	2091	361
Net_merit	Length_of_productive_life	<1.0e-386	2091	684
PTA_type	Length_of_productive_life	<1.0e-386	2091	293
Rear_leg_placement_-_rear_view	Length_of_productive_life	<1.0e-386	2091	242
Rear_leg_placement_-_side_view	Length_of_productive_life	<1.0e-386	2091	341
Rump_angle	Length_of_productive_life	<1.0e-386	2091	75
Rump_width	Length_of_productive_life	<1.0e-386	2091	201
Somatic_cell_score	Length_of_productive_life	<1.0e-386	2091	485
Stature	Length_of_productive_life	<1.0e-386	2091	303
Stillbirth_(maternal)	Length_of_productive_life	<1.0e-386	2091	255
Stillbirth	Length_of_productive_life	<1.0e-386	2091	561
Strength	Length_of_productive_life	<1.0e-386	2091	377
Teat_length	Length_of_productive_life	<1.0e-386	2091	219
Teat_placement_-_front	Length_of_productive_life	<1.0e-386	2091	151
Teat_placement_-_rear	Length_of_productive_life	<1.0e-386	2091	97
Udder_attachment	Length_of_productive_life	<1.0e-386	2091	366
Udder_cleft	Length_of_productive_life	<1.0e-386	2091	189
Udder_depth	Length_of_productive_life	<1.0e-386	2091	429
Udder_height	Length_of_productive_life	<1.0e-386	2091	207
Milk_calcium_content	Lifetime_profit_index	<1.0e-386	50	20
Milk_casein_percentage	Lifetime_profit_index	<1.0e-386	50	57
Milk_copper_content	Lifetime_profit_index	<1.0e-386	50	10
Milk_fat_percentage	Lifetime_profit_index	<1.0e-386	50	461
Milk_fat_yield	Lifetime_profit_index	<1.0e-386	50	452
Milk_palmitic_acid_content	Lifetime_profit_index	<1.0e-386	50	19
Milk_palmitoleic_acid_content	Lifetime_profit_index	<1.0e-386	50	36
Milk_protein_percentage	Lifetime_profit_index	<1.0e-386	50	199
Milk_protein_yield	Lifetime_profit_index	<1.0e-386	50	66
Milk_riboflavin_content	Lifetime_profit_index	<1.0e-386	50	43
Milk_yield	Lifetime_profit_index	<1.0e-386	50	350
Marbling_score	Longissimus_muscle_area	<1.0e-386	178	19
Milk_protein_percentage	Longissimus_muscle_area	<1.0e-386	178	165
Net_merit	Longissimus_muscle_area	<1.0e-386	178	27
Spleen_weight	Longissimus_muscle_area	<1.0e-386	178	11
Udder_cleft	Luteal_activity	<1.0e-386	1114	10
Milk_linoleic_acid_content	M._paratuberculosis_susceptibility	<1.0e-386	180	27
Milk_casein_percentage	Male_fertility	<1.0e-386	18	24
Scrotal_circumference	Male_fertility	<1.0e-386	18	364
Milking_speed	Marbling_score	<1.0e-386	146	37
Teat_length	Marbling_score	<1.0e-386	146	16
Milk_protein_percentage	Metabolic_body_weight	<1.0e-386	330	208
Residual_feed_intake	Metabolic_body_weight	<1.0e-386	330	33
Rump_width	Metabolic_body_weight	<1.0e-386	330	21
Spleen_weight	Metabolic_body_weight	<1.0e-386	330	12
Subcutaneous_fat	Metabolic_body_weight	<1.0e-386	330	11
Teat_placement_-_rear	Metabolic_body_weight	<1.0e-386	330	13
Milk_fat_yield	Milk_C14_index	<1.0e-386	1481	578
Milk_myristoleic_acid_content	Milk_C14_index	<1.0e-386	1481	594
Milk_linoleic_acid_content	Milk_C16_index	<1.0e-386	15	10
Milk_myristic_acid_content	Milk_C16_index	<1.0e-386	15	14
Milk_myristoleic_acid_content	Milk_C16_index	<1.0e-386	15	40
Milk_palmitoleic_acid_content	Milk_C16_index	<1.0e-386	15	15
Milk_potassium_content	Milk_C16_index	<1.0e-386	15	43
Milk_yield	Milk_C16_index	<1.0e-386	15	51
Milk_kappa-casein_content	Milk_alpha-S1-casein_percentage	<1.0e-386	22	10
Milk_phosphorus_content	Milk_alpha-S1-casein_percentage	<1.0e-386	22	43
Milk_potassium_content	Milk_alpha-S1-casein_percentage	<1.0e-386	22	93
Milk_glycosylated_kappa-casein_percentage	Milk_alpha-S2-casein_percentage	<1.0e-386	226	566
Milk_kappa-casein_content	Milk_alpha-S2-casein_percentage	<1.0e-386	226	10
Milk_kappa-casein_percentage	Milk_alpha-S2-casein_percentage	<1.0e-386	226	798
Milk_phosphorylated_alpha-S2-casein_percentage	Milk_alpha-S2-casein_percentage	<1.0e-386	226	207
Milk_protein_percentage	Milk_alpha-S2-casein_percentage	<1.0e-386	226	123
Milk_protein_yield	Milk_alpha-S2-casein_percentage	<1.0e-386	226	167
Milk_rennet_coagulation_time	Milk_alpha-S2-casein_percentage	<1.0e-386	226	10
Milk_unglycosylated_kappa-casein_percentage	Milk_alpha-S2-casein_percentage	<1.0e-386	226	458
Somatic_cell_score	Milk_alpha-S2-casein_percentage	<1.0e-386	226	17
Milk_kappa-casein_content	Milk_alpha-lactalbumin_percentage	<1.0e-386	11	10
Milk_phosphorus_content	Milk_alpha-lactalbumin_percentage	<1.0e-386	11	43
Milk_beta-lactoglobulin_percentage	Milk_beta-casein_percentage	<1.0e-386	13	20
Milk_kappa-casein_content	Milk_beta-casein_percentage	<1.0e-386	13	10
Milk_kappa-casein_content	Milk_beta-lactoglobulin_percentage	<1.0e-386	268	10
Milk_casein_percentage	Milk_calcium_content	<1.0e-386	67	83
Milk_fat_percentage	Milk_calcium_content	<1.0e-386	67	796
Milk_fat_yield	Milk_calcium_content	<1.0e-386	67	520
Milk_palmitic_acid_content	Milk_calcium_content	<1.0e-386	67	28
Milk_palmitoleic_acid_content	Milk_calcium_content	<1.0e-386	67	18
Milk_protein_percentage	Milk_calcium_content	<1.0e-386	67	229
Milk_protein_yield	Milk_calcium_content	<1.0e-386	67	41
Milk_riboflavin_content	Milk_calcium_content	<1.0e-386	67	44
Milk_yield	Milk_calcium_content	<1.0e-386	67	286
Milking_speed	Milk_calcium_content	<1.0e-386	67	22
Milk_caproic_acid_content	Milk_capric_acid_content	<1.0e-386	51	22
Milk_caprylic_acid_content	Milk_capric_acid_content	<1.0e-386	51	36
Milk_lauric_acid_content	Milk_capric_acid_content	<1.0e-386	51	38
Milk_medium-chain_fatty_acid_content	Milk_capric_acid_content	<1.0e-386	51	31
Milk_myristic_acid_content	Milk_capric_acid_content	<1.0e-386	51	35
Milk_oleic_acid_content	Milk_capric_acid_content	<1.0e-386	51	11
Milk_caprylic_acid_content	Milk_caproic_acid_content	<1.0e-386	147	74
Milk_lauric_acid_content	Milk_caproic_acid_content	<1.0e-386	147	20
Milk_medium-chain_fatty_acid_content	Milk_caproic_acid_content	<1.0e-386	147	21
Milk_myristic_acid_content	Milk_caproic_acid_content	<1.0e-386	147	21
Milk_lauric_acid_content	Milk_caprylic_acid_content	<1.0e-386	93	26
Milk_medium-chain_fatty_acid_content	Milk_caprylic_acid_content	<1.0e-386	93	26
Milk_myristic_acid_content	Milk_caprylic_acid_content	<1.0e-386	93	25
Milk_copper_content	Milk_casein_percentage	<1.0e-386	277	10
Milk_fat-to-protein_ratio	Milk_casein_percentage	<1.0e-386	277	11
Milk_fat_percentage	Milk_casein_percentage	<1.0e-386	277	1909
Milk_fat_yield	Milk_casein_percentage	<1.0e-386	277	1044
Milk_kappa-casein_content	Milk_casein_percentage	<1.0e-386	277	18
Milk_myristic_acid_content	Milk_casein_percentage	<1.0e-386	277	13
Milk_palmitic_acid_content	Milk_casein_percentage	<1.0e-386	277	30
Milk_palmitoleic_acid_content	Milk_casein_percentage	<1.0e-386	277	45
Milk_protein_percentage	Milk_casein_percentage	<1.0e-386	277	628
Milk_protein_yield	Milk_casein_percentage	<1.0e-386	277	150
Milk_riboflavin_content	Milk_casein_percentage	<1.0e-386	277	95
Milk_yield	Milk_casein_percentage	<1.0e-386	277	575
Milking_speed	Milk_casein_percentage	<1.0e-386	277	35
Milk_palmitoleic_acid_content	Milk_copper_content	<1.0e-386	12	25
Milk_protein_percentage	Milk_copper_content	<1.0e-386	12	72
Milk_yield	Milk_copper_content	<1.0e-386	12	202
Milk_fat_yield	Milk_fat-to-protein_ratio	<1.0e-386	27	293
Milk_palmitoleic_acid_content	Milk_fat-to-protein_ratio	<1.0e-386	27	26
Milk_protein_percentage	Milk_fat-to-protein_ratio	<1.0e-386	27	135
Milk_protein_yield	Milk_fat-to-protein_ratio	<1.0e-386	27	55
Milk_riboflavin_content	Milk_fat-to-protein_ratio	<1.0e-386	27	38
Milk_yield	Milk_fat-to-protein_ratio	<1.0e-386	27	240
Milk_fat_yield	Milk_fat_percentage	<1.0e-386	6298	2444
Milk_oleic_acid_content	Milk_fat_percentage	<1.0e-386	6298	14
Milk_palmitic_acid_content	Milk_fat_percentage	<1.0e-386	6298	31
Milk_palmitoleic_acid_content	Milk_fat_percentage	<1.0e-386	6298	49
Milk_potassium_content	Milk_fat_percentage	<1.0e-386	6298	201
Milk_protein_percentage	Milk_fat_percentage	<1.0e-386	6298	2206
Milk_protein_yield	Milk_fat_percentage	<1.0e-386	6298	687
Milk_riboflavin_content	Milk_fat_percentage	<1.0e-386	6298	171
Milk_saturated_fatty_acid_content	Milk_fat_percentage	<1.0e-386	6298	21
Milk_unsaturated_fatty_acid_content	Milk_fat_percentage	<1.0e-386	6298	10
Milk_yield	Milk_fat_percentage	<1.0e-386	6298	1265
Milking_speed	Milk_fat_percentage	<1.0e-386	6298	146
Net_merit	Milk_fat_percentage	<1.0e-386	6298	436
PTA_type	Milk_fat_percentage	<1.0e-386	6298	207
Rear_leg_placement_-_rear_view	Milk_fat_percentage	<1.0e-386	6298	228
Rear_leg_placement_-_side_view	Milk_fat_percentage	<1.0e-386	6298	242
Rump_angle	Milk_fat_percentage	<1.0e-386	6298	75
Rump_width	Milk_fat_percentage	<1.0e-386	6298	139
Somatic_cell_score	Milk_fat_percentage	<1.0e-386	6298	227
Spleen_weight	Milk_fat_percentage	<1.0e-386	6298	15
Stature	Milk_fat_percentage	<1.0e-386	6298	247
Stillbirth	Milk_fat_percentage	<1.0e-386	6298	354
Strength	Milk_fat_percentage	<1.0e-386	6298	337
Teat_length	Milk_fat_percentage	<1.0e-386	6298	144
Teat_placement_-_front	Milk_fat_percentage	<1.0e-386	6298	85
Teat_placement_-_rear	Milk_fat_percentage	<1.0e-386	6298	59
Udder_attachment	Milk_fat_percentage	<1.0e-386	6298	227
Udder_cleft	Milk_fat_percentage	<1.0e-386	6298	116
Udder_depth	Milk_fat_percentage	<1.0e-386	6298	225
Udder_height	Milk_fat_percentage	<1.0e-386	6298	138
Milk_myristoleic_acid_content	Milk_fat_yield	<1.0e-386	5151	352
Milk_oleic_acid_content	Milk_fat_yield	<1.0e-386	5151	15
Milk_palmitic_acid_content	Milk_fat_yield	<1.0e-386	5151	32
Milk_palmitoleic_acid_content	Milk_fat_yield	<1.0e-386	5151	51
Milk_profitability_index	Milk_fat_yield	<1.0e-386	5151	13
Milk_protein_percentage	Milk_fat_yield	<1.0e-386	5151	1395
Milk_protein_yield	Milk_fat_yield	<1.0e-386	5151	1032
Milk_yield	Milk_fat_yield	<1.0e-386	5151	1442
Net_merit	Milk_fat_yield	<1.0e-386	5151	583
PTA_type	Milk_fat_yield	<1.0e-386	5151	308
Rear_leg_placement_-_rear_view	Milk_fat_yield	<1.0e-386	5151	326
Rear_leg_placement_-_side_view	Milk_fat_yield	<1.0e-386	5151	298
Rump_angle	Milk_fat_yield	<1.0e-386	5151	107
Rump_width	Milk_fat_yield	<1.0e-386	5151	217
Somatic_cell_score	Milk_fat_yield	<1.0e-386	5151	289
Stature	Milk_fat_yield	<1.0e-386	5151	361
Stillbirth_(maternal)	Milk_fat_yield	<1.0e-386	5151	109
Stillbirth	Milk_fat_yield	<1.0e-386	5151	392
Strength	Milk_fat_yield	<1.0e-386	5151	427
Teat_length	Milk_fat_yield	<1.0e-386	5151	159
Teat_placement_-_front	Milk_fat_yield	<1.0e-386	5151	122
Teat_placement_-_rear	Milk_fat_yield	<1.0e-386	5151	93
Udder_attachment	Milk_fat_yield	<1.0e-386	5151	318
Udder_cleft	Milk_fat_yield	<1.0e-386	5151	171
Udder_depth	Milk_fat_yield	<1.0e-386	5151	308
Udder_height	Milk_fat_yield	<1.0e-386	5151	212
Milk_monounsaturated_fatty_acid_content	Milk_fatty_acid_unsaturated_index	<1.0e-386	16	13
Milk_saturated_fatty_acid_content	Milk_fatty_acid_unsaturated_index	<1.0e-386	16	17
Milk_glycerophosphocholine_to_phosphocholine_ratio	Milk_glycerophosphocholine_content	<1.0e-386	51	35
Muscle_anserine_content	Milk_glycerophosphocholine_to_phosphocholine_ratio	<1.0e-386	50	10
Milk_kappa-casein_percentage	Milk_glycosylated_kappa-casein_percentage	<1.0e-386	2605	2654
Milk_phosphorylated_alpha-S2-casein_percentage	Milk_glycosylated_kappa-casein_percentage	<1.0e-386	2605	195
Milk_potassium_content	Milk_glycosylated_kappa-casein_percentage	<1.0e-386	2605	121
Milk_protein_yield	Milk_glycosylated_kappa-casein_percentage	<1.0e-386	2605	236
Milk_rennet_coagulation_time	Milk_glycosylated_kappa-casein_percentage	<1.0e-386	2605	10
Milk_unglycosylated_kappa-casein_percentage	Milk_glycosylated_kappa-casein_percentage	<1.0e-386	2605	1350
Udder_attachment	Milk_glycosylated_kappa-casein_percentage	<1.0e-386	2605	55
Milk_protein_yield	Milk_kappa-casein_content	<1.0e-386	18	12
Milk_phosphorylated_alpha-S2-casein_percentage	Milk_kappa-casein_percentage	<1.0e-386	4529	219
Milk_potassium_content	Milk_kappa-casein_percentage	<1.0e-386	4529	183
Milk_protein_yield	Milk_kappa-casein_percentage	<1.0e-386	4529	278
Milk_rennet_coagulation_time	Milk_kappa-casein_percentage	<1.0e-386	4529	13
Milk_unglycosylated_kappa-casein_percentage	Milk_kappa-casein_percentage	<1.0e-386	4529	2038
Milk_medium-chain_fatty_acid_content	Milk_lauric_acid_content	<1.0e-386	41	29
Milk_myristic_acid_content	Milk_lauric_acid_content	<1.0e-386	41	44
Milk_oleic_acid_content	Milk_lauric_acid_content	<1.0e-386	41	10
Myristic_acid_content	Milk_lauric_acid_content	<1.0e-386	41	12
Myristoleic_acid_content	Milk_lauric_acid_content	<1.0e-386	41	10
Oleic_acid_content	Milk_lauric_acid_content	<1.0e-386	41	15
Milk_linolenic_acid_content	Milk_linoleic_acid_content	<1.0e-386	212	12
Milk_myristic_acid_content	Milk_linoleic_acid_content	<1.0e-386	212	16
Milk_palmitoleic_acid_content	Milk_linoleic_acid_content	<1.0e-386	212	17
Milk_saturated_fatty_acid_content	Milk_linoleic_acid_content	<1.0e-386	212	10
Milk_yield	Milk_linoleic_acid_content	<1.0e-386	212	108
Rump_angle	Milk_linoleic_acid_content	<1.0e-386	212	12
Milk_myristic_acid_content	Milk_medium-chain_fatty_acid_content	<1.0e-386	34	25
Milk_saturated_fatty_acid_content	Milk_monounsaturated_fatty_acid_content	<1.0e-386	24	25
Milk_oleic_acid_content	Milk_myristic_acid_content	<1.0e-386	67	14
Milk_saturated_fatty_acid_content	Milk_myristic_acid_content	<1.0e-386	67	14
Milk_stearic_acid_content	Milk_myristic_acid_content	<1.0e-386	67	13
Myristic_acid_content	Milk_myristic_acid_content	<1.0e-386	67	11
Oleic_acid_content	Milk_myristic_acid_content	<1.0e-386	67	14
Milk_palmitoleic_acid_content	Milk_myristoleic_acid_content	<1.0e-386	667	19
Milk_saturated_fatty_acid_content	Milk_myristoleic_acid_content	<1.0e-386	667	11
Milk_palmitoleic_acid_content	Milk_oleic_acid_content	<1.0e-386	26	12
Milk_potassium_content	Milk_oleic_acid_content	<1.0e-386	26	38
Milk_protein_percentage	Milk_oleic_acid_content	<1.0e-386	26	98
Milk_saturated_fatty_acid_content	Milk_oleic_acid_content	<1.0e-386	26	19
Milk_yield	Milk_oleic_acid_content	<1.0e-386	26	128
Milk_palmitoleic_acid_content	Milk_palmitic_acid_content	<1.0e-386	40	10
Milk_protein_percentage	Milk_palmitic_acid_content	<1.0e-386	40	107
Milk_yield	Milk_palmitic_acid_content	<1.0e-386	40	164
Milk_potassium_content	Milk_palmitoleic_acid_content	<1.0e-386	58	44
Milk_protein_percentage	Milk_palmitoleic_acid_content	<1.0e-386	58	154
Milk_protein_yield	Milk_palmitoleic_acid_content	<1.0e-386	58	54
Milk_riboflavin_content	Milk_palmitoleic_acid_content	<1.0e-386	58	44
Milk_yield	Milk_palmitoleic_acid_content	<1.0e-386	58	299
Milk_potassium_content	Milk_phosphorus_content	<1.0e-386	95	38
Milk_protein_percentage	Milk_phosphorus_content	<1.0e-386	95	99
Milk_yield	Milk_phosphorus_content	<1.0e-386	95	93
Milk_protein_yield	Milk_phosphorylated_alpha-S2-casein_percentage	<1.0e-386	253	172
Milk_unglycosylated_kappa-casein_percentage	Milk_phosphorylated_alpha-S2-casein_percentage	<1.0e-386	253	457
Milk_protein_percentage	Milk_potassium_content	<1.0e-386	553	191
Milk_protein_percentage	Milk_profitability_index	<1.0e-386	27	130
Milk_yield	Milk_protein_content	<1.0e-386	16	53
Milk_protein_yield	Milk_protein_percentage	<1.0e-386	3254	847
Milk_riboflavin_content	Milk_protein_percentage	<1.0e-386	3254	145
Milk_unglycosylated_kappa-casein_percentage	Milk_protein_percentage	<1.0e-386	3254	1082
Milk_yield	Milk_protein_percentage	<1.0e-386	3254	1280
Muscle_sodium_content	Milk_protein_percentage	<1.0e-386	3254	15
Net_merit	Milk_protein_percentage	<1.0e-386	3254	510
PTA_type	Milk_protein_percentage	<1.0e-386	3254	213
Rear_leg_placement_-_rear_view	Milk_protein_percentage	<1.0e-386	3254	230
Rear_leg_placement_-_side_view	Milk_protein_percentage	<1.0e-386	3254	296
Rump_angle	Milk_protein_percentage	<1.0e-386	3254	66
Rump_width	Milk_protein_percentage	<1.0e-386	3254	142
Somatic_cell_count	Milk_protein_percentage	<1.0e-386	3254	21
Somatic_cell_score	Milk_protein_percentage	<1.0e-386	3254	300
Spleen_weight	Milk_protein_percentage	<1.0e-386	3254	15
Stature	Milk_protein_percentage	<1.0e-386	3254	231
Stillbirth_(maternal)	Milk_protein_percentage	<1.0e-386	3254	106
Stillbirth	Milk_protein_percentage	<1.0e-386	3254	401
Strength	Milk_protein_percentage	<1.0e-386	3254	336
Teat_length	Milk_protein_percentage	<1.0e-386	3254	186
Teat_placement_-_front	Milk_protein_percentage	<1.0e-386	3254	103
Teat_placement_-_rear	Milk_protein_percentage	<1.0e-386	3254	76
Udder_attachment	Milk_protein_percentage	<1.0e-386	3254	253
Udder_cleft	Milk_protein_percentage	<1.0e-386	3254	148
Udder_depth	Milk_protein_percentage	<1.0e-386	3254	263
Udder_height	Milk_protein_percentage	<1.0e-386	3254	141
Milk_rennet_coagulation_time	Milk_protein_yield	<1.0e-386	1609	17
Milk_riboflavin_content	Milk_protein_yield	<1.0e-386	1609	121
Milk_unglycosylated_kappa-casein_percentage	Milk_protein_yield	<1.0e-386	1609	670
Milk_yield	Milk_protein_yield	<1.0e-386	1609	1311
Net_merit	Milk_protein_yield	<1.0e-386	1609	561
PTA_type	Milk_protein_yield	<1.0e-386	1609	272
Rear_leg_placement_-_rear_view	Milk_protein_yield	<1.0e-386	1609	292
Rear_leg_placement_-_side_view	Milk_protein_yield	<1.0e-386	1609	293
Rump_angle	Milk_protein_yield	<1.0e-386	1609	95
Rump_width	Milk_protein_yield	<1.0e-386	1609	184
Somatic_cell_count	Milk_protein_yield	<1.0e-386	1609	25
Somatic_cell_score	Milk_protein_yield	<1.0e-386	1609	291
Stature	Milk_protein_yield	<1.0e-386	1609	314
Stillbirth_(maternal)	Milk_protein_yield	<1.0e-386	1609	104
Stillbirth	Milk_protein_yield	<1.0e-386	1609	377
Strength	Milk_protein_yield	<1.0e-386	1609	386
Teat_length	Milk_protein_yield	<1.0e-386	1609	166
Teat_placement_-_front	Milk_protein_yield	<1.0e-386	1609	111
Teat_placement_-_rear	Milk_protein_yield	<1.0e-386	1609	85
Tenderness_score	Milk_protein_yield	<1.0e-386	1609	21
Udder_attachment	Milk_protein_yield	<1.0e-386	1609	290
Udder_cleft	Milk_protein_yield	<1.0e-386	1609	156
Udder_depth	Milk_protein_yield	<1.0e-386	1609	290
Udder_height	Milk_protein_yield	<1.0e-386	1609	191
Milk_unglycosylated_kappa-casein_percentage	Milk_rennet_coagulation_time	<1.0e-386	33	249
Somatic_cell_score	Milk_rennet_coagulation_time	<1.0e-386	33	11
Milk_yield	Milk_riboflavin_content	<1.0e-386	521	505
Milk_saturated_to_unsaturated_fatty_acid_ratio	Milk_saturated_fatty_acid_content	<1.0e-386	54	15
Milk_unsaturated_fatty_acid_content	Milk_saturated_fatty_acid_content	<1.0e-386	54	11
Milk_yield	Milk_saturated_fatty_acid_content	<1.0e-386	54	83
Stillbirth_(maternal)	Milk_tridecylic_acid_content	<1.0e-386	287	39
Milk_yield	Milk_vitamin_B-12_content	<1.0e-386	35	51
Milking_speed	Milk_vitamin_B-12_content	<1.0e-386	35	23
Milking_speed	Milk_yield	<1.0e-386	2025	135
Net_merit	Milk_yield	<1.0e-386	2025	291
PTA_type	Milk_yield	<1.0e-386	2025	151
Rear_leg_placement_-_rear_view	Milk_yield	<1.0e-386	2025	151
Rear_leg_placement_-_side_view	Milk_yield	<1.0e-386	2025	139
Rump_angle	Milk_yield	<1.0e-386	2025	61
Rump_width	Milk_yield	<1.0e-386	2025	101
Somatic_cell_count	Milk_yield	<1.0e-386	2025	21
Somatic_cell_score	Milk_yield	<1.0e-386	2025	155
Stature	Milk_yield	<1.0e-386	2025	185
Stillbirth_(maternal)	Milk_yield	<1.0e-386	2025	73
Stillbirth	Milk_yield	<1.0e-386	2025	187
Strength	Milk_yield	<1.0e-386	2025	193
Teat_length	Milk_yield	<1.0e-386	2025	62
Teat_placement_-_front	Milk_yield	<1.0e-386	2025	57
Teat_placement_-_rear	Milk_yield	<1.0e-386	2025	50
Udder_attachment	Milk_yield	<1.0e-386	2025	149
Udder_cleft	Milk_yield	<1.0e-386	2025	92
Udder_depth	Milk_yield	<1.0e-386	2025	141
Udder_height	Milk_yield	<1.0e-386	2025	108
Stature	Milking_speed	<1.0e-386	1003	91
Myristic_acid_content	Monounsaturated_fatty_acid_content	<1.0e-386	64	32
Myristoleic_acid_content	Monounsaturated_fatty_acid_content	<1.0e-386	64	19
Oleic_acid_content	Monounsaturated_fatty_acid_content	<1.0e-386	64	38
Palmitoleic_acid_content	Monounsaturated_fatty_acid_content	<1.0e-386	64	13
Saturated_fatty_acid_content	Monounsaturated_fatty_acid_content	<1.0e-386	64	35
Muscle_magnesium_content	Muscle_creatinine_content	<1.0e-386	43	12
Muscle_phosphorus_content	Muscle_creatinine_content	<1.0e-386	43	12
Muscle_potassium_content	Muscle_creatinine_content	<1.0e-386	43	10
Shear_force	Muscle_iron_content	<1.0e-386	59	15
Muscle_phosphorus_content	Muscle_magnesium_content	<1.0e-386	42	16
Muscle_potassium_content	Muscle_magnesium_content	<1.0e-386	42	13
Muscle_sodium_content	Muscle_magnesium_content	<1.0e-386	42	13
PTA_type	Muscle_magnesium_content	<1.0e-386	42	12
Muscle_potassium_content	Muscle_phosphorus_content	<1.0e-386	37	12
Muscle_sodium_content	Muscle_phosphorus_content	<1.0e-386	37	10
Muscle_sodium_content	Muscle_potassium_content	<1.0e-386	46	12
Rear_leg_placement_-_rear_view	Muscle_sodium_content	<1.0e-386	58	16
Rear_leg_placement_-_side_view	Muscle_sodium_content	<1.0e-386	58	12
Rump_width	Muscle_sodium_content	<1.0e-386	58	11
Strength	Muscle_sodium_content	<1.0e-386	58	14
Udder_height	Muscle_sodium_content	<1.0e-386	58	11
PTA_type	Muscle_zinc_content	<1.0e-386	42	10
Myristoleic_acid_content	Myristic_acid_content	<1.0e-386	99	45
Oleic_acid_content	Myristic_acid_content	<1.0e-386	99	70
Palmitic_acid_content	Myristic_acid_content	<1.0e-386	99	10
Palmitoleic_acid_content	Myristic_acid_content	<1.0e-386	99	31
Saturated_fatty_acid_content	Myristic_acid_content	<1.0e-386	99	23
Oleic_acid_content	Myristoleic_acid_content	<1.0e-386	64	55
Palmitic_acid_content	Myristoleic_acid_content	<1.0e-386	64	10
Palmitoleic_acid_content	Myristoleic_acid_content	<1.0e-386	64	39
Saturated_fatty_acid_content	Myristoleic_acid_content	<1.0e-386	64	19
PTA_type	Net_merit	<1.0e-386	930	391
Rear_leg_placement_-_rear_view	Net_merit	<1.0e-386	930	342
Rear_leg_placement_-_side_view	Net_merit	<1.0e-386	930	382
Rump_angle	Net_merit	<1.0e-386	930	108
Rump_width	Net_merit	<1.0e-386	930	270
Somatic_cell_score	Net_merit	<1.0e-386	930	471
Stature	Net_merit	<1.0e-386	930	398
Stillbirth_(maternal)	Net_merit	<1.0e-386	930	242
Stillbirth	Net_merit	<1.0e-386	930	564
Strength	Net_merit	<1.0e-386	930	493
Teat_length	Net_merit	<1.0e-386	930	225
Teat_placement_-_front	Net_merit	<1.0e-386	930	207
Teat_placement_-_rear	Net_merit	<1.0e-386	930	142
Udder_attachment	Net_merit	<1.0e-386	930	443
Udder_cleft	Net_merit	<1.0e-386	930	233
Udder_depth	Net_merit	<1.0e-386	930	480
Udder_height	Net_merit	<1.0e-386	930	283
Palmitic_acid_content	Oleic_acid_content	<1.0e-386	88	10
Palmitoleic_acid_content	Oleic_acid_content	<1.0e-386	88	28
Saturated_fatty_acid_content	Oleic_acid_content	<1.0e-386	88	20
Rear_leg_placement_-_rear_view	PTA_type	<1.0e-386	656	400
Rear_leg_placement_-_side_view	PTA_type	<1.0e-386	656	156
Rump_angle	PTA_type	<1.0e-386	656	35
Rump_width	PTA_type	<1.0e-386	656	465
Somatic_cell_score	PTA_type	<1.0e-386	656	241
Stature	PTA_type	<1.0e-386	656	545
Stillbirth_(maternal)	PTA_type	<1.0e-386	656	157
Stillbirth	PTA_type	<1.0e-386	656	252
Strength	PTA_type	<1.0e-386	656	482
Teat_length	PTA_type	<1.0e-386	656	91
Teat_placement_-_front	PTA_type	<1.0e-386	656	279
Teat_placement_-_rear	PTA_type	<1.0e-386	656	244
Udder_attachment	PTA_type	<1.0e-386	656	574
Udder_cleft	PTA_type	<1.0e-386	656	316
Udder_depth	PTA_type	<1.0e-386	656	503
Udder_height	PTA_type	<1.0e-386	656	467
Palmitoleic_acid_content	Palmitic_acid_content	<1.0e-386	12	13
Saturated_fatty_acid_content	Palmitic_acid_content	<1.0e-386	12	12
Saturated_fatty_acid_content	Palmitoleic_acid_content	<1.0e-386	46	18
Scrotal_circumference	Percentage_normal_sperm	<1.0e-386	3339	7010
Rear_leg_placement_-_side_view	Rear_leg_placement_-_rear_view	<1.0e-386	506	182
Rump_angle	Rear_leg_placement_-_rear_view	<1.0e-386	506	36
Rump_width	Rear_leg_placement_-_rear_view	<1.0e-386	506	317
Somatic_cell_score	Rear_leg_placement_-_rear_view	<1.0e-386	506	160
Stature	Rear_leg_placement_-_rear_view	<1.0e-386	506	405
Stillbirth_(maternal)	Rear_leg_placement_-_rear_view	<1.0e-386	506	81
Stillbirth	Rear_leg_placement_-_rear_view	<1.0e-386	506	234
Strength	Rear_leg_placement_-_rear_view	<1.0e-386	506	424
Teat_length	Rear_leg_placement_-_rear_view	<1.0e-386	506	85
Teat_placement_-_front	Rear_leg_placement_-_rear_view	<1.0e-386	506	192
Teat_placement_-_rear	Rear_leg_placement_-_rear_view	<1.0e-386	506	145
Udder_attachment	Rear_leg_placement_-_rear_view	<1.0e-386	506	394
Udder_cleft	Rear_leg_placement_-_rear_view	<1.0e-386	506	188
Udder_depth	Rear_leg_placement_-_rear_view	<1.0e-386	506	343
Udder_height	Rear_leg_placement_-_rear_view	<1.0e-386	506	309
Rump_angle	Rear_leg_placement_-_side_view	<1.0e-386	435	54
Rump_width	Rear_leg_placement_-_side_view	<1.0e-386	435	96
Somatic_cell_score	Rear_leg_placement_-_side_view	<1.0e-386	435	241
Stature	Rear_leg_placement_-_side_view	<1.0e-386	435	159
Stillbirth_(maternal)	Rear_leg_placement_-_side_view	<1.0e-386	435	103
Stillbirth	Rear_leg_placement_-_side_view	<1.0e-386	435	331
Strength	Rear_leg_placement_-_side_view	<1.0e-386	435	248
Teat_length	Rear_leg_placement_-_side_view	<1.0e-386	435	147
Teat_placement_-_front	Rear_leg_placement_-_side_view	<1.0e-386	435	74
Teat_placement_-_rear	Rear_leg_placement_-_side_view	<1.0e-386	435	60
Twinning	Rear_leg_placement_-_side_view	<1.0e-386	435	16
Udder_attachment	Rear_leg_placement_-_side_view	<1.0e-386	435	182
Udder_cleft	Rear_leg_placement_-_side_view	<1.0e-386	435	126
Udder_depth	Rear_leg_placement_-_side_view	<1.0e-386	435	216
Udder_height	Rear_leg_placement_-_side_view	<1.0e-386	435	111
Rump_width	Rump_angle	<1.0e-386	160	34
Somatic_cell_score	Rump_angle	<1.0e-386	160	55
Stature	Rump_angle	<1.0e-386	160	61
Strength	Rump_angle	<1.0e-386	160	72
Teat_length	Rump_angle	<1.0e-386	160	45
Teat_placement_-_front	Rump_angle	<1.0e-386	160	20
Teat_placement_-_rear	Rump_angle	<1.0e-386	160	20
Udder_attachment	Rump_angle	<1.0e-386	160	54
Udder_cleft	Rump_angle	<1.0e-386	160	42
Udder_depth	Rump_angle	<1.0e-386	160	53
Udder_height	Rump_angle	<1.0e-386	160	34
Somatic_cell_score	Rump_width	<1.0e-386	521	165
Stature	Rump_width	<1.0e-386	521	462
Stillbirth_(maternal)	Rump_width	<1.0e-386	521	120
Stillbirth	Rump_width	<1.0e-386	521	178
Strength	Rump_width	<1.0e-386	521	395
Teat_length	Rump_width	<1.0e-386	521	70
Teat_placement_-_front	Rump_width	<1.0e-386	521	227
Teat_placement_-_rear	Rump_width	<1.0e-386	521	208
Udder_attachment	Rump_width	<1.0e-386	521	450
Udder_cleft	Rump_width	<1.0e-386	521	281
Udder_depth	Rump_width	<1.0e-386	521	391
Udder_height	Rump_width	<1.0e-386	521	385
sperm_counts	Semen_volume	<1.0e-386	19	12
Tenderness_score	Shear_force	<1.0e-386	240	20
Udder_depth	Shear_force	<1.0e-386	240	29
Stature	Somatic_cell_score	<1.0e-386	831	253
Stillbirth_(maternal)	Somatic_cell_score	<1.0e-386	831	218
Stillbirth	Somatic_cell_score	<1.0e-386	831	384
Strength	Somatic_cell_score	<1.0e-386	831	289
Teat_length	Somatic_cell_score	<1.0e-386	831	171
Teat_placement_-_front	Somatic_cell_score	<1.0e-386	831	149
Teat_placement_-_rear	Somatic_cell_score	<1.0e-386	831	98
Udder_attachment	Somatic_cell_score	<1.0e-386	831	305
Udder_cleft	Somatic_cell_score	<1.0e-386	831	152
Udder_depth	Somatic_cell_score	<1.0e-386	831	369
Udder_height	Somatic_cell_score	<1.0e-386	831	175
Stillbirth_(maternal)	Stature	<1.0e-386	902	125
Stillbirth	Stature	<1.0e-386	902	271
Strength	Stature	<1.0e-386	902	487
Teat_length	Stature	<1.0e-386	902	94
Teat_placement_-_front	Stature	<1.0e-386	902	218
Teat_placement_-_rear	Stature	<1.0e-386	902	187
Udder_attachment	Stature	<1.0e-386	902	504
Udder_cleft	Stature	<1.0e-386	902	277
Udder_depth	Stature	<1.0e-386	902	450
Udder_height	Stature	<1.0e-386	902	419
Stillbirth	Stillbirth_(maternal)	<1.0e-386	415	210
Strength	Stillbirth_(maternal)	<1.0e-386	415	140
Teat_length	Stillbirth_(maternal)	<1.0e-386	415	84
Teat_placement_-_front	Stillbirth_(maternal)	<1.0e-386	415	102
Teat_placement_-_rear	Stillbirth_(maternal)	<1.0e-386	415	78
Udder_attachment	Stillbirth_(maternal)	<1.0e-386	415	209
Udder_cleft	Stillbirth_(maternal)	<1.0e-386	415	108
Udder_depth	Stillbirth_(maternal)	<1.0e-386	415	260
Udder_height	Stillbirth_(maternal)	<1.0e-386	415	139
Strength	Stillbirth	<1.0e-386	942	344
Teat_length	Stillbirth	<1.0e-386	942	205
Teat_placement_-_front	Stillbirth	<1.0e-386	942	120
Teat_placement_-_rear	Stillbirth	<1.0e-386	942	92
Udder_attachment	Stillbirth	<1.0e-386	942	291
Udder_cleft	Stillbirth	<1.0e-386	942	174
Udder_depth	Stillbirth	<1.0e-386	942	331
Udder_height	Stillbirth	<1.0e-386	942	170
Teat_length	Strength	<1.0e-386	692	144
Teat_placement_-_front	Strength	<1.0e-386	692	221
Teat_placement_-_rear	Strength	<1.0e-386	692	154
Udder_attachment	Strength	<1.0e-386	692	494
Udder_cleft	Strength	<1.0e-386	692	230
Udder_depth	Strength	<1.0e-386	692	465
Udder_height	Strength	<1.0e-386	692	350
Teat_placement_-_front	Teat_length	<1.0e-386	303	69
Teat_placement_-_rear	Teat_length	<1.0e-386	303	44
Udder_attachment	Teat_length	<1.0e-386	303	123
Udder_cleft	Teat_length	<1.0e-386	303	94
Udder_depth	Teat_length	<1.0e-386	303	147
Udder_height	Teat_length	<1.0e-386	303	66
Teat_placement_-_rear	Teat_placement_-_front	<1.0e-386	337	203
Udder_attachment	Teat_placement_-_front	<1.0e-386	337	320
Udder_cleft	Teat_placement_-_front	<1.0e-386	337	208
Udder_depth	Teat_placement_-_front	<1.0e-386	337	298
Udder_height	Teat_placement_-_front	<1.0e-386	337	230
Udder_attachment	Teat_placement_-_rear	<1.0e-386	310	252
Udder_cleft	Teat_placement_-_rear	<1.0e-386	310	278
Udder_depth	Teat_placement_-_rear	<1.0e-386	310	210
Udder_height	Teat_placement_-_rear	<1.0e-386	310	219
Udder_cleft	Udder_attachment	<1.0e-386	679	290
Udder_depth	Udder_attachment	<1.0e-386	679	582
Udder_height	Udder_attachment	<1.0e-386	679	440
Udder_depth	Udder_cleft	<1.0e-386	481	270
Udder_height	Udder_cleft	<1.0e-386	481	279
Udder_height	Udder_depth	<1.0e-386	713	394
