# Supplementary material for: Enhanced bovine genome annotation through integration of transcriptomics and epi-transcriptomics datasets facilitates genomic biology
Source: Gigascience. 2024 Apr 16;13:giae019. doi: 10.1093/gigascience/giae019 (PMC11020238; doi:10.1093/gigascience/giae019)
Supplement: giae019_Supplemental_Files [file giae019_supplemental_files.zip › Supplemental_file22.xlsx]

## Sheet: RNA-seq
Tissue
Abomasum_whole
Adipose_sub-cutaneous
Adult-Mammarygland
Bone_marrow
Brain__cortex__Frontal
Cecum_whole
Cerebellum
Colon_whole
Duodenum_Whole
Esophagus
Fetal-Brain
Fetal-Gonad
Fetal-Heart
Fetal-Kidney
Fetal-Liver
Fetal-Muscle
Fetal-Spleen
Fetal-Umbilicalcord
Follicular_cells_rupture_follicles_scrape_inside_walls
Gall_Bladder
Ileum_whole
Internal_Tongue_Muscle
Jejunum_Whole
Kidney
Kidney_cortex
Longissimus_dorsi_ribeye_loin
Lung_left_lobe
Lymph_Nodes
virgin Mammary_gland
Myoblast
Omasum_whole
Ovarian_section_without_CL
Pituitary
Placental-Caruncle
Placental-Cotyledon
Reticulum_whole
Rumen_whole
Skin
Spleen
Testis
Thymus
bladder
earlylactating-Mammarygland
epididimus_caput
latepregnant-Mammarygland
midpregnant-Mammarygland
uterine_endometrium_-_caruncular_ipsilateral_to_CL

## Sheet: miRNA-seq
Tissues
Abomasum_whole
Adipose_sub-cutaneous
Adult-Mammarygland
Bone_marrow
Brain__cortex__Frontal
Cecum_whole
Cerebellum
Colon_whole
Duodenum_Whole
Esophagus
Fetal-Brain
Fetal-Gonad
Fetal-Heart
Fetal-Kidney
Fetal-Liver
Fetal-Muscle
Fetal-Spleen
Fetal-Umbilicalcord
Follicular_cells_rupture_follicles_scrape_inside_walls
Gall_Bladder
Ileum_whole
Internal_Tongue_Muscle
Jejunum_Whole
Kidney
Kidney_cortex
Longissimus_dorsi_ribeye_loin
Lung_left_lobe
Lymph_Nodes
virgin Mammary_gland
Myoblast
Myocyte
Omasum_whole
Ovarian_section_without_CL
Pituitary
Placental-Caruncle
Placental-Cotyledon
PreAdipocytes
Reticulum_whole
Skin
Spleen
Testis
Thymus
bladder
epididimus_caput
uterine_endometrium_-_caruncular_ipsilateral_to_CL
uterine_myometrium

## Sheet: ATAC-seq
Tissue
Abomasum_whole
Adipose_sub-cutaneous
Adult-Mammarygland
Bone_marrow
Brain__cortex__Frontal
Cecum_whole
Cerebellum
Colon_whole
Duodenum_Whole
Esophagus
Fetal-Brain
Fetal-Gonad
Fetal-Heart
Fetal-Kidney
Fetal-Liver
Fetal-Muscle
Fetal-Spleen
Fetal-Umbilicalcord
Follicular_cells_rupture_follicles_scrape_inside_walls
Gall_Bladder
Ileum_whole
Internal_Tongue_Muscle
Jejunum_Whole
Kidney
Kidney_cortex
Longissimus_dorsi_ribeye_loin
Lung_left_lobe
Lymph_Nodes
virgin Mammary_gland
Myoblast
Omasum_whole
Ovarian_section_without_CL
Pituitary
Placental-Caruncle
Placental-Cotyledon
Reticulum_whole
Rumen_whole
Skin
Spleen
Testis
Thymus
bladder
earlylactating-Mammarygland
epididimus_caput
latepregnant-Mammarygland
midpregnant-Mammarygland
uterine_endometrium_-_caruncular_ipsilateral_to_CL

## Sheet: ChIP-seq
Tissue
Cerebellum
Cortex
Hypothalamus
Liver
Lung
Adipose_sub-cutaneous
Longissimus_dorsi_ribeye_loin
Spleen

## Sheet: PacBio Iso-seq
Tissue
cerebral cortex
Jejunum
Liver
Medulla
Adipose_sub-cutaneous
Testis
Thalamus

## Sheet: WTTS-seq
Tissue
Adipose_sub-cutaneous
bladder
Duodenum_Whole
Esophagus
Fetal-Gonad
Fetal-Heart
Fetal-Kidney
Fetal-Liver
Fetal-Muscle
Fetal-Spleen
Fetal-Umbilicalcord
Gall_Bladder
Hypothalamus
Internal_Tongue_Muscle
Isthmus_contralateral_to_CL
Jejunum_Whole
Kidney_cortex
Liver
Longissimus_dorsi_ribeye_loin
Lung_left_lobe
Mammary_gland_
midpregnant-Mammarygland
Ovarian_section_without_CL
Pituitary
Placental-Caruncle
Placental-Cotyledon
Rumen_whole
