# Supplementary material for: Enhanced bovine genome annotation through integration of transcriptomics and epi-transcriptomics datasets facilitates genomic biology
Source: Gigascience. 2024 Apr 16;13:giae019. doi: 10.1093/gigascience/giae019 (PMC11020238; doi:10.1093/gigascience/giae019)
Supplement: giae019_Supplemental_Files [file giae019_supplemental_files.zip › Supplemental_file24.xlsx]

## Sheet: RAMPAGE
Assay Type	Run	Age	BioProject	BioSample	BioSampleModel	BREED	Center Name	Experiment	Instrument	LibraryLayout	LibrarySelection	LibrarySource	Organism	Platform	ReleaseDate	REPLICATE	create_date	sex	SRA Study	Tissue
RAMPAGE	SRR11773902	14 months	PRJNA630504	SAMN14892477	Model organism or animal	Hereford	UNIVERSITY OF CALIFORNIA, DAVIS	SRX8327121	Illumina HiSeq 4000	PAIRED	other	TRANSCRIPTOMIC	Bos taurus	ILLUMINA	2020-10-01T00:00:00Z	F05	2020-05-11T22:31:00Z	female	SRP261194	Brain Cortex
RAMPAGE	SRR11773903	14 months	PRJNA630504	SAMN14892466	Model organism or animal	Hereford	UNIVERSITY OF CALIFORNIA, DAVIS	SRX8327120	Illumina HiSeq 4000	PAIRED	other	TRANSCRIPTOMIC	Bos taurus	ILLUMINA	2020-10-01T00:00:00Z	F05	2020-05-11T22:58:00Z	female	SRP261194	Adipose
RAMPAGE	SRR11773904	14 months	PRJNA630504	SAMN14892570	Model organism or animal	Hereford	UNIVERSITY OF CALIFORNIA, DAVIS	SRX8327119	Illumina HiSeq 4000	PAIRED	other	TRANSCRIPTOMIC	Bos taurus	ILLUMINA	2020-10-01T00:00:00Z	F12	2020-05-11T22:28:00Z	female	SRP261194	Uterine Endometrium
RAMPAGE	SRR11773906	14 months	PRJNA630504	SAMN14892562	Model organism or animal	Hereford	UNIVERSITY OF CALIFORNIA, DAVIS	SRX8327117	Illumina HiSeq 4000	PAIRED	other	TRANSCRIPTOMIC	Bos taurus	ILLUMINA	2020-10-01T00:00:00Z	F12	2020-05-11T22:29:00Z	female	SRP261194	Thymus
RAMPAGE	SRR11773907	14 months	PRJNA630504	SAMN14892556	Model organism or animal	Hereford	UNIVERSITY OF CALIFORNIA, DAVIS	SRX8327116	Illumina HiSeq 4000	PAIRED	other	TRANSCRIPTOMIC	Bos taurus	ILLUMINA	2020-10-01T00:00:00Z	F12	2020-05-11T22:39:00Z	female	SRP261194	Spleen
RAMPAGE	SRR11773908	14 months	PRJNA630504	SAMN14892552	Model organism or animal	Hereford	UNIVERSITY OF CALIFORNIA, DAVIS	SRX8327115	Illumina HiSeq 4000	PAIRED	other	TRANSCRIPTOMIC	Bos taurus	ILLUMINA	2020-10-01T00:00:00Z	F12	2020-05-11T22:26:00Z	female	SRP261194	Skin
RAMPAGE	SRR11773909	14 months	PRJNA630504	SAMN14892548	Model organism or animal	Hereford	UNIVERSITY OF CALIFORNIA, DAVIS	SRX8327114	Illumina HiSeq 4000	PAIRED	other	TRANSCRIPTOMIC	Bos taurus	ILLUMINA	2020-10-01T00:00:00Z	F12	2020-05-11T22:44:00Z	female	SRP261194	Rumen
RAMPAGE	SRR11773910	14 months	PRJNA630504	SAMN14892544	Model organism or animal	Hereford	UNIVERSITY OF CALIFORNIA, DAVIS	SRX8327113	Illumina HiSeq 4000	PAIRED	other	TRANSCRIPTOMIC	Bos taurus	ILLUMINA	2020-10-01T00:00:00Z	F12	2020-05-11T22:27:00Z	female	SRP261194	Reticulum
RAMPAGE	SRR11773911	14 months	PRJNA630504	SAMN14892542	Model organism or animal	Hereford	UNIVERSITY OF CALIFORNIA, DAVIS	SRX8327112	Illumina HiSeq 4000	PAIRED	other	TRANSCRIPTOMIC	Bos taurus	ILLUMINA	2020-10-01T00:00:00Z	F12	2020-05-11T22:32:00Z	female	SRP261194	Ovary
RAMPAGE	SRR11773912	14 months	PRJNA630504	SAMN14892500	Model organism or animal	Hereford	UNIVERSITY OF CALIFORNIA, DAVIS	SRX8327111	Illumina HiSeq 4000	PAIRED	other	TRANSCRIPTOMIC	Bos taurus	ILLUMINA	2020-10-01T00:00:00Z	M22	2020-05-11T22:37:00Z	male	SRP261194	Esophagus
RAMPAGE	SRR11773913	14 months	PRJNA630504	SAMN14892538	Model organism or animal	Hereford	UNIVERSITY OF CALIFORNIA, DAVIS	SRX8327110	Illumina HiSeq 4000	PAIRED	other	TRANSCRIPTOMIC	Bos taurus	ILLUMINA	2020-10-01T00:00:00Z	F12	2020-05-11T22:27:00Z	female	SRP261194	Omasum
RAMPAGE	SRR11773914	14 months	PRJNA630504	SAMN14892534	Model organism or animal	Hereford	UNIVERSITY OF CALIFORNIA, DAVIS	SRX8327109	Illumina HiSeq 4000	PAIRED	other	TRANSCRIPTOMIC	Bos taurus	ILLUMINA	2020-10-01T00:00:00Z	F12	2020-05-11T22:27:00Z	female	SRP261194	Skeletal Muscle
RAMPAGE	SRR11773915	14 months	PRJNA630504	SAMN14892532	Model organism or animal	Hereford	UNIVERSITY OF CALIFORNIA, DAVIS	SRX8327108	Illumina HiSeq 4000	PAIRED	other	TRANSCRIPTOMIC	Bos taurus	ILLUMINA	2020-10-01T00:00:00Z	F12	2020-05-11T22:33:00Z	female	SRP261194	Mammary Gland
RAMPAGE	SRR11773916	14 months	PRJNA630504	SAMN14892528	Model organism or animal	Hereford	UNIVERSITY OF CALIFORNIA, DAVIS	SRX8327107	Illumina HiSeq 4000	PAIRED	other	TRANSCRIPTOMIC	Bos taurus	ILLUMINA	2020-10-01T00:00:00Z	F12	2020-05-11T22:41:00Z	female	SRP261194	Lung
RAMPAGE	SRR11773917	14 months	PRJNA630504	SAMN14892524	Model organism or animal	Hereford	UNIVERSITY OF CALIFORNIA, DAVIS	SRX8327106	Illumina HiSeq 4000	PAIRED	other	TRANSCRIPTOMIC	Bos taurus	ILLUMINA	2020-10-01T00:00:00Z	F12	2020-05-11T22:32:00Z	female	SRP261194	Liver
RAMPAGE	SRR11773918	14 months	PRJNA630504	SAMN14892520	Model organism or animal	Hereford	UNIVERSITY OF CALIFORNIA, DAVIS	SRX8327105	Illumina HiSeq 4000	PAIRED	other	TRANSCRIPTOMIC	Bos taurus	ILLUMINA	2020-10-01T00:00:00Z	F12	2020-05-11T22:31:00Z	female	SRP261194	Kidney
RAMPAGE	SRR11773919	14 months	PRJNA630504	SAMN14892516	Model organism or animal	Hereford	UNIVERSITY OF CALIFORNIA, DAVIS	SRX8327104	Illumina HiSeq 4000	PAIRED	other	TRANSCRIPTOMIC	Bos taurus	ILLUMINA	2020-10-01T00:00:00Z	F12	2020-05-11T22:42:00Z	female	SRP261194	Jejunum
RAMPAGE	SRR11773920	14 months	PRJNA630504	SAMN14892506	Model organism or animal	Hereford	UNIVERSITY OF CALIFORNIA, DAVIS	SRX8327103	Illumina HiSeq 4000	PAIRED	other	TRANSCRIPTOMIC	Bos taurus	ILLUMINA	2020-10-01T00:00:00Z	F12	2020-05-11T22:27:00Z	female	SRP261194	Hypothalamus
RAMPAGE	SRR11773921	14 months	PRJNA630504	SAMN14892502	Model organism or animal	Hereford	UNIVERSITY OF CALIFORNIA, DAVIS	SRX8327102	Illumina HiSeq 4000	PAIRED	other	TRANSCRIPTOMIC	Bos taurus	ILLUMINA	2020-10-01T00:00:00Z	F12	2020-05-11T22:32:00Z	female	SRP261194	Heart
RAMPAGE	SRR11773922	14 months	PRJNA630504	SAMN14892498	Model organism or animal	Hereford	UNIVERSITY OF CALIFORNIA, DAVIS	SRX8327101	Illumina HiSeq 4000	PAIRED	other	TRANSCRIPTOMIC	Bos taurus	ILLUMINA	2020-10-01T00:00:00Z	F12	2020-05-11T22:30:00Z	female	SRP261194	Esophagus
RAMPAGE	SRR11773923	14 months	PRJNA630504	SAMN14892496	Model organism or animal	Hereford	UNIVERSITY OF CALIFORNIA, DAVIS	SRX8327100	Illumina HiSeq 4000	PAIRED	other	TRANSCRIPTOMIC	Bos taurus	ILLUMINA	2020-10-01T00:00:00Z	M22	2020-05-11T22:28:00Z	male	SRP261194	Duodenum
RAMPAGE	SRR11773924	14 months	PRJNA630504	SAMN14892494	Model organism or animal	Hereford	UNIVERSITY OF CALIFORNIA, DAVIS	SRX8327099	Illumina HiSeq 4000	PAIRED	other	TRANSCRIPTOMIC	Bos taurus	ILLUMINA	2020-10-01T00:00:00Z	F12	2020-05-11T22:28:00Z	female	SRP261194	Duodenum
RAMPAGE	SRR11773925	14 months	PRJNA630504	SAMN14892486	Model organism or animal	Hereford	UNIVERSITY OF CALIFORNIA, DAVIS	SRX8327098	Illumina HiSeq 4000	PAIRED	other	TRANSCRIPTOMIC	Bos taurus	ILLUMINA	2020-10-01T00:00:00Z	F12	2020-05-11T22:35:00Z	female	SRP261194	Cerebellum
RAMPAGE	SRR11773926	14 months	PRJNA630504	SAMN14892482	Model organism or animal	Hereford	UNIVERSITY OF CALIFORNIA, DAVIS	SRX8327097	Illumina HiSeq 4000	PAIRED	other	TRANSCRIPTOMIC	Bos taurus	ILLUMINA	2020-10-01T00:00:00Z	F12	2020-05-11T22:35:00Z	female	SRP261194	Cecum
RAMPAGE	SRR11773927	14 months	PRJNA630504	SAMN14892478	Model organism or animal	Hereford	UNIVERSITY OF CALIFORNIA, DAVIS	SRX8327096	Illumina HiSeq 4000	PAIRED	other	TRANSCRIPTOMIC	Bos taurus	ILLUMINA	2020-10-01T00:00:00Z	F12	2020-05-11T22:36:00Z	female	SRP261194	Brain Cortex
RAMPAGE	SRR11773928	14 months	PRJNA630504	SAMN14892471	Model organism or animal	Hereford	UNIVERSITY OF CALIFORNIA, DAVIS	SRX8327095	Illumina HiSeq 4000	PAIRED	other	TRANSCRIPTOMIC	Bos taurus	ILLUMINA	2020-10-01T00:00:00Z	F12	2020-05-11T22:26:00Z	female	SRP261194	Bladder
RAMPAGE	SRR11773929	14 months	PRJNA630504	SAMN14892467	Model organism or animal	Hereford	UNIVERSITY OF CALIFORNIA, DAVIS	SRX8327094	Illumina HiSeq 4000	PAIRED	other	TRANSCRIPTOMIC	Bos taurus	ILLUMINA	2020-10-01T00:00:00Z	F12	2020-05-11T22:36:00Z	female	SRP261194	Adipose
RAMPAGE	SRR11773930	14 months	PRJNA630504	SAMN14892571	Model organism or animal	Hereford	UNIVERSITY OF CALIFORNIA, DAVIS	SRX8327093	Illumina HiSeq 4000	PAIRED	other	TRANSCRIPTOMIC	Bos taurus	ILLUMINA	2020-10-01T00:00:00Z	F05	2020-05-11T22:43:00Z	female	SRP261194	Uterine Myometrium
RAMPAGE	SRR11773931	14 months	PRJNA630504	SAMN14892569	Model organism or animal	Hereford	UNIVERSITY OF CALIFORNIA, DAVIS	SRX8327092	Illumina HiSeq 4000	PAIRED	other	TRANSCRIPTOMIC	Bos taurus	ILLUMINA	2020-10-01T00:00:00Z	F05	2020-05-11T22:29:00Z	female	SRP261194	Uterine Endometrium
RAMPAGE	SRR11773932	14 months	PRJNA630504	SAMN14892561	Model organism or animal	Hereford	UNIVERSITY OF CALIFORNIA, DAVIS	SRX8327091	Illumina HiSeq 4000	PAIRED	other	TRANSCRIPTOMIC	Bos taurus	ILLUMINA	2020-10-01T00:00:00Z	F05	2020-05-11T22:29:00Z	female	SRP261194	Thymus
RAMPAGE	SRR11773933	14 months	PRJNA630504	SAMN14892555	Model organism or animal	Hereford	UNIVERSITY OF CALIFORNIA, DAVIS	SRX8327090	Illumina HiSeq 4000	PAIRED	other	TRANSCRIPTOMIC	Bos taurus	ILLUMINA	2020-10-01T00:00:00Z	F05	2020-05-11T22:29:00Z	female	SRP261194	Spleen
RAMPAGE	SRR11773934	14 months	PRJNA630504	SAMN14892492	Model organism or animal	Hereford	UNIVERSITY OF CALIFORNIA, DAVIS	SRX8327089	Illumina HiSeq 4000	PAIRED	other	TRANSCRIPTOMIC	Bos taurus	ILLUMINA	2020-10-01T00:00:00Z	M22	2020-05-11T22:26:00Z	male	SRP261194	Colon
RAMPAGE	SRR11773935	14 months	PRJNA630504	SAMN14892551	Model organism or animal	Hereford	UNIVERSITY OF CALIFORNIA, DAVIS	SRX8327088	Illumina HiSeq 4000	PAIRED	other	TRANSCRIPTOMIC	Bos taurus	ILLUMINA	2020-10-01T00:00:00Z	F05	2020-05-11T22:27:00Z	female	SRP261194	Skin
RAMPAGE	SRR11773936	14 months	PRJNA630504	SAMN14892547	Model organism or animal	Hereford	UNIVERSITY OF CALIFORNIA, DAVIS	SRX8327087	Illumina HiSeq 4000	PAIRED	other	TRANSCRIPTOMIC	Bos taurus	ILLUMINA	2020-10-01T00:00:00Z	F05	2020-05-11T22:30:00Z	female	SRP261194	Rumen
RAMPAGE	SRR11773937	14 months	PRJNA630504	SAMN14892541	Model organism or animal	Hereford	UNIVERSITY OF CALIFORNIA, DAVIS	SRX8327086	Illumina HiSeq 4000	PAIRED	other	TRANSCRIPTOMIC	Bos taurus	ILLUMINA	2020-10-01T00:00:00Z	F05	2020-05-11T22:41:00Z	female	SRP261194	Ovary
RAMPAGE	SRR11773938	14 months	PRJNA630504	SAMN14892537	Model organism or animal	Hereford	UNIVERSITY OF CALIFORNIA, DAVIS	SRX8327085	Illumina HiSeq 4000	PAIRED	other	TRANSCRIPTOMIC	Bos taurus	ILLUMINA	2020-10-01T00:00:00Z	F05	2020-05-11T22:28:00Z	female	SRP261194	Omasum
RAMPAGE	SRR11773939	14 months	PRJNA630504	SAMN14892533	Model organism or animal	Hereford	UNIVERSITY OF CALIFORNIA, DAVIS	SRX8327084	Illumina HiSeq 4000	PAIRED	other	TRANSCRIPTOMIC	Bos taurus	ILLUMINA	2020-10-01T00:00:00Z	F05	2020-05-11T22:29:00Z	female	SRP261194	Skeletal Muscle
RAMPAGE	SRR11773940	14 months	PRJNA630504	SAMN14892531	Model organism or animal	Hereford	UNIVERSITY OF CALIFORNIA, DAVIS	SRX8327083	Illumina HiSeq 4000	PAIRED	other	TRANSCRIPTOMIC	Bos taurus	ILLUMINA	2020-10-01T00:00:00Z	F05	2020-05-11T22:30:00Z	female	SRP261194	Mammary Gland
RAMPAGE	SRR11773941	14 months	PRJNA630504	SAMN14892527	Model organism or animal	Hereford	UNIVERSITY OF CALIFORNIA, DAVIS	SRX8327082	Illumina HiSeq 4000	PAIRED	other	TRANSCRIPTOMIC	Bos taurus	ILLUMINA	2020-10-01T00:00:00Z	F05	2020-05-11T22:33:00Z	female	SRP261194	Lung
RAMPAGE	SRR11773942	14 months	PRJNA630504	SAMN14892523	Model organism or animal	Hereford	UNIVERSITY OF CALIFORNIA, DAVIS	SRX8327081	Illumina HiSeq 4000	PAIRED	other	TRANSCRIPTOMIC	Bos taurus	ILLUMINA	2020-10-01T00:00:00Z	F05	2020-05-11T22:43:00Z	female	SRP261194	Liver
RAMPAGE	SRR11773943	14 months	PRJNA630504	SAMN14892519	Model organism or animal	Hereford	UNIVERSITY OF CALIFORNIA, DAVIS	SRX8327080	Illumina HiSeq 4000	PAIRED	other	TRANSCRIPTOMIC	Bos taurus	ILLUMINA	2020-10-01T00:00:00Z	F05	2020-05-11T22:27:00Z	female	SRP261194	Kidney
RAMPAGE	SRR11773944	14 months	PRJNA630504	SAMN14892515	Model organism or animal	Hereford	UNIVERSITY OF CALIFORNIA, DAVIS	SRX8327079	Illumina HiSeq 4000	PAIRED	other	TRANSCRIPTOMIC	Bos taurus	ILLUMINA	2020-10-01T00:00:00Z	F05	2020-05-11T22:44:00Z	female	SRP261194	Jejunum
RAMPAGE	SRR11773945	14 months	PRJNA630504	SAMN14892488	Model organism or animal	Hereford	UNIVERSITY OF CALIFORNIA, DAVIS	SRX8327078	Illumina HiSeq 4000	PAIRED	other	TRANSCRIPTOMIC	Bos taurus	ILLUMINA	2020-10-01T00:00:00Z	M22	2020-05-11T23:28:00Z	male	SRP261194	Cerebellum
RAMPAGE	SRR11773946	14 months	PRJNA630504	SAMN14892513	Model organism or animal	Hereford	UNIVERSITY OF CALIFORNIA, DAVIS	SRX8327077	Illumina HiSeq 4000	PAIRED	other	TRANSCRIPTOMIC	Bos taurus	ILLUMINA	2020-10-01T00:00:00Z	F05	2020-05-11T22:38:00Z	female	SRP261194	Isthmus
RAMPAGE	SRR11773947	14 months	PRJNA630504	SAMN14892509	Model organism or animal	Hereford	UNIVERSITY OF CALIFORNIA, DAVIS	SRX8327076	Illumina HiSeq 4000	PAIRED	other	TRANSCRIPTOMIC	Bos taurus	ILLUMINA	2020-10-01T00:00:00Z	F05	2020-05-11T22:38:00Z	female	SRP261194	Ileum
RAMPAGE	SRR11773948	14 months	PRJNA630504	SAMN14892505	Model organism or animal	Hereford	UNIVERSITY OF CALIFORNIA, DAVIS	SRX8327075	Illumina HiSeq 4000	PAIRED	other	TRANSCRIPTOMIC	Bos taurus	ILLUMINA	2020-10-01T00:00:00Z	F05	2020-05-11T22:27:00Z	female	SRP261194	Hypothalamus
RAMPAGE	SRR11773949	14 months	PRJNA630504	SAMN14892501	Model organism or animal	Hereford	UNIVERSITY OF CALIFORNIA, DAVIS	SRX8327074	Illumina HiSeq 4000	PAIRED	other	TRANSCRIPTOMIC	Bos taurus	ILLUMINA	2020-10-01T00:00:00Z	F05	2020-05-11T22:55:00Z	female	SRP261194	Heart
RAMPAGE	SRR11773950	14 months	PRJNA630504	SAMN14892497	Model organism or animal	Hereford	UNIVERSITY OF CALIFORNIA, DAVIS	SRX8327073	Illumina HiSeq 4000	PAIRED	other	TRANSCRIPTOMIC	Bos taurus	ILLUMINA	2020-10-01T00:00:00Z	F05	2020-05-11T22:29:00Z	female	SRP261194	Esophagus
RAMPAGE	SRR11773951	14 months	PRJNA630504	SAMN14892493	Model organism or animal	Hereford	UNIVERSITY OF CALIFORNIA, DAVIS	SRX8327072	Illumina HiSeq 4000	PAIRED	other	TRANSCRIPTOMIC	Bos taurus	ILLUMINA	2020-10-01T00:00:00Z	F05	2020-05-11T22:30:00Z	female	SRP261194	Duodenum
RAMPAGE	SRR11773952	14 months	PRJNA630504	SAMN14892489	Model organism or animal	Hereford	UNIVERSITY OF CALIFORNIA, DAVIS	SRX8327071	Illumina HiSeq 4000	PAIRED	other	TRANSCRIPTOMIC	Bos taurus	ILLUMINA	2020-10-01T00:00:00Z	F05	2020-05-11T22:27:00Z	female	SRP261194	Colon
RAMPAGE	SRR11773953	14 months	PRJNA630504	SAMN14892485	Model organism or animal	Hereford	UNIVERSITY OF CALIFORNIA, DAVIS	SRX8327070	Illumina HiSeq 4000	PAIRED	other	TRANSCRIPTOMIC	Bos taurus	ILLUMINA	2020-10-01T00:00:00Z	F05	2020-05-11T22:29:00Z	female	SRP261194	Cerebellum
RAMPAGE	SRR11773954	14 months	PRJNA630504	SAMN14892481	Model organism or animal	Hereford	UNIVERSITY OF CALIFORNIA, DAVIS	SRX8327069	Illumina HiSeq 4000	PAIRED	other	TRANSCRIPTOMIC	Bos taurus	ILLUMINA	2020-10-01T00:00:00Z	F05	2020-05-11T22:34:00Z	female	SRP261194	Cecum
RAMPAGE	SRR11773955	14 months	PRJNA630504	SAMN14892477	Model organism or animal	Hereford	UNIVERSITY OF CALIFORNIA, DAVIS	SRX8327068	Illumina HiSeq 4000	PAIRED	other	TRANSCRIPTOMIC	Bos taurus	ILLUMINA	2020-10-01T00:00:00Z	F05	2020-05-11T22:26:00Z	female	SRP261194	Brain Cortex
RAMPAGE	SRR11773956	14 months	PRJNA630504	SAMN14892484	Model organism or animal	Hereford	UNIVERSITY OF CALIFORNIA, DAVIS	SRX8327067	Illumina HiSeq 4000	PAIRED	other	TRANSCRIPTOMIC	Bos taurus	ILLUMINA	2020-10-01T00:00:00Z	M22	2020-05-11T22:31:00Z	male	SRP261194	Cecum
RAMPAGE	SRR11773957	14 months	PRJNA630504	SAMN14892474	Model organism or animal	Hereford	UNIVERSITY OF CALIFORNIA, DAVIS	SRX8327066	Illumina HiSeq 4000	PAIRED	other	TRANSCRIPTOMIC	Bos taurus	ILLUMINA	2020-10-01T00:00:00Z	F05	2020-05-11T22:26:00Z	female	SRP261194	Bone Marrow
RAMPAGE	SRR11773958	14 months	PRJNA630504	SAMN14892470	Model organism or animal	Hereford	UNIVERSITY OF CALIFORNIA, DAVIS	SRX8327065	Illumina HiSeq 4000	PAIRED	other	TRANSCRIPTOMIC	Bos taurus	ILLUMINA	2020-10-01T00:00:00Z	F05	2020-05-11T22:29:00Z	female	SRP261194	Bladder
RAMPAGE	SRR11773959	14 months	PRJNA630504	SAMN14892466	Model organism or animal	Hereford	UNIVERSITY OF CALIFORNIA, DAVIS	SRX8327064	Illumina HiSeq 4000	PAIRED	other	TRANSCRIPTOMIC	Bos taurus	ILLUMINA	2020-10-01T00:00:00Z	F05	2020-05-11T22:27:00Z	female	SRP261194	Adipose
RAMPAGE	SRR11773960	14 months	PRJNA630504	SAMN14892462	Model organism or animal	Hereford	UNIVERSITY OF CALIFORNIA, DAVIS	SRX8327063	Illumina HiSeq 4000	PAIRED	other	TRANSCRIPTOMIC	Bos taurus	ILLUMINA	2020-10-01T00:00:00Z	F05	2020-05-11T22:39:00Z	female	SRP261194	Abomasum
RAMPAGE	SRR11773962	14 months	PRJNA630504	SAMN14892559	Model organism or animal	Hereford	UNIVERSITY OF CALIFORNIA, DAVIS	SRX8327061	Illumina HiSeq 4000	PAIRED	other	TRANSCRIPTOMIC	Bos taurus	ILLUMINA	2020-10-01T00:00:00Z	M08	2020-05-11T22:27:00Z	male	SRP261194	Testis
RAMPAGE	SRR11773963	14 months	PRJNA630504	SAMN14892557	Model organism or animal	Hereford	UNIVERSITY OF CALIFORNIA, DAVIS	SRX8327060	Illumina HiSeq 4000	PAIRED	other	TRANSCRIPTOMIC	Bos taurus	ILLUMINA	2020-10-01T00:00:00Z	M08	2020-05-11T22:26:00Z	male	SRP261194	Spleen
RAMPAGE	SRR11773964	14 months	PRJNA630504	SAMN14892549	Model organism or animal	Hereford	UNIVERSITY OF CALIFORNIA, DAVIS	SRX8327059	Illumina HiSeq 4000	PAIRED	other	TRANSCRIPTOMIC	Bos taurus	ILLUMINA	2020-10-01T00:00:00Z	M08	2020-05-11T22:33:00Z	male	SRP261194	Rumen
RAMPAGE	SRR11773965	14 months	PRJNA630504	SAMN14892545	Model organism or animal	Hereford	UNIVERSITY OF CALIFORNIA, DAVIS	SRX8327058	Illumina HiSeq 4000	PAIRED	other	TRANSCRIPTOMIC	Bos taurus	ILLUMINA	2020-10-01T00:00:00Z	M08	2020-05-11T23:01:00Z	male	SRP261194	Reticulum
RAMPAGE	SRR11773966	14 months	PRJNA630504	SAMN14892539	Model organism or animal	Hereford	UNIVERSITY OF CALIFORNIA, DAVIS	SRX8327057	Illumina HiSeq 4000	PAIRED	other	TRANSCRIPTOMIC	Bos taurus	ILLUMINA	2020-10-01T00:00:00Z	M08	2020-05-11T22:46:00Z	male	SRP261194	Omasum
RAMPAGE	SRR11773967	14 months	PRJNA630504	SAMN14892480	Model organism or animal	Hereford	UNIVERSITY OF CALIFORNIA, DAVIS	SRX8327056	Illumina HiSeq 4000	PAIRED	other	TRANSCRIPTOMIC	Bos taurus	ILLUMINA	2020-10-01T00:00:00Z	M22	2020-05-11T22:26:00Z	male	SRP261194	Brain Cortex
RAMPAGE	SRR11773968	14 months	PRJNA630504	SAMN14892535	Model organism or animal	Hereford	UNIVERSITY OF CALIFORNIA, DAVIS	SRX8327055	Illumina HiSeq 4000	PAIRED	other	TRANSCRIPTOMIC	Bos taurus	ILLUMINA	2020-10-01T00:00:00Z	M08	2020-05-11T22:27:00Z	male	SRP261194	Skeletal Muscle
RAMPAGE	SRR11773969	14 months	PRJNA630504	SAMN14892525	Model organism or animal	Hereford	UNIVERSITY OF CALIFORNIA, DAVIS	SRX8327054	Illumina HiSeq 4000	PAIRED	other	TRANSCRIPTOMIC	Bos taurus	ILLUMINA	2020-10-01T00:00:00Z	M08	2020-05-11T22:29:00Z	male	SRP261194	Liver
RAMPAGE	SRR11773970	14 months	PRJNA630504	SAMN14892517	Model organism or animal	Hereford	UNIVERSITY OF CALIFORNIA, DAVIS	SRX8327053	Illumina HiSeq 4000	PAIRED	other	TRANSCRIPTOMIC	Bos taurus	ILLUMINA	2020-10-01T00:00:00Z	M08	2020-05-11T22:38:00Z	male	SRP261194	Jejunum
RAMPAGE	SRR11773971	14 months	PRJNA630504	SAMN14892570	Model organism or animal	Hereford	UNIVERSITY OF CALIFORNIA, DAVIS	SRX8327052	Illumina HiSeq 4000	PAIRED	other	TRANSCRIPTOMIC	Bos taurus	ILLUMINA	2020-10-01T00:00:00Z	F12	2020-05-11T22:29:00Z	female	SRP261194	Uterine Endometrium
RAMPAGE	SRR11773972	14 months	PRJNA630504	SAMN14892511	Model organism or animal	Hereford	UNIVERSITY OF CALIFORNIA, DAVIS	SRX8327026	Illumina HiSeq 4000	PAIRED	other	TRANSCRIPTOMIC	Bos taurus	ILLUMINA	2020-10-01T00:00:00Z	M08	2020-05-11T22:27:00Z	male	SRP261194	Ileum
RAMPAGE	SRR11773973	14 months	PRJNA630504	SAMN14892572	Model organism or animal	Hereford	UNIVERSITY OF CALIFORNIA, DAVIS	SRX8327051	Illumina HiSeq 4000	PAIRED	other	TRANSCRIPTOMIC	Bos taurus	ILLUMINA	2020-10-01T00:00:00Z	F12	2020-05-11T22:47:00Z	female	SRP261194	Uterine Myometrium
RAMPAGE	SRR11773974	14 months	PRJNA630504	SAMN14892514	Model organism or animal	Hereford	UNIVERSITY OF CALIFORNIA, DAVIS	SRX8327050	Illumina HiSeq 4000	PAIRED	other	TRANSCRIPTOMIC	Bos taurus	ILLUMINA	2020-10-01T00:00:00Z	F12	2020-05-11T22:29:00Z	female	SRP261194	Isthmus
RAMPAGE	SRR11773975	14 months	PRJNA630504	SAMN14892542	Model organism or animal	Hereford	UNIVERSITY OF CALIFORNIA, DAVIS	SRX8327049	Illumina HiSeq 4000	PAIRED	other	TRANSCRIPTOMIC	Bos taurus	ILLUMINA	2020-10-01T00:00:00Z	F12	2020-05-11T22:36:00Z	female	SRP261194	Ovary
RAMPAGE	SRR11773976	14 months	PRJNA630504	SAMN14892532	Model organism or animal	Hereford	UNIVERSITY OF CALIFORNIA, DAVIS	SRX8327048	Illumina HiSeq 4000	PAIRED	other	TRANSCRIPTOMIC	Bos taurus	ILLUMINA	2020-10-01T00:00:00Z	F12	2020-05-11T22:32:00Z	female	SRP261194	Mammary Gland
RAMPAGE	SRR11773977	14 months	PRJNA630504	SAMN14892552	Model organism or animal	Hereford	UNIVERSITY OF CALIFORNIA, DAVIS	SRX8327047	Illumina HiSeq 4000	PAIRED	other	TRANSCRIPTOMIC	Bos taurus	ILLUMINA	2020-10-01T00:00:00Z	F12	2020-05-11T22:27:00Z	female	SRP261194	Skin
RAMPAGE	SRR11773978	14 months	PRJNA630504	SAMN14892562	Model organism or animal	Hereford	UNIVERSITY OF CALIFORNIA, DAVIS	SRX8327046	Illumina HiSeq 4000	PAIRED	other	TRANSCRIPTOMIC	Bos taurus	ILLUMINA	2020-10-01T00:00:00Z	F12	2020-05-11T22:29:00Z	female	SRP261194	Thymus
RAMPAGE	SRR11773979	14 months	PRJNA630504	SAMN14892498	Model organism or animal	Hereford	UNIVERSITY OF CALIFORNIA, DAVIS	SRX8327045	Illumina HiSeq 4000	PAIRED	other	TRANSCRIPTOMIC	Bos taurus	ILLUMINA	2020-10-01T00:00:00Z	F12	2020-05-11T22:34:00Z	female	SRP261194	Esophagus
RAMPAGE	SRR11773980	14 months	PRJNA630504	SAMN14892471	Model organism or animal	Hereford	UNIVERSITY OF CALIFORNIA, DAVIS	SRX8327044	Illumina HiSeq 4000	PAIRED	other	TRANSCRIPTOMIC	Bos taurus	ILLUMINA	2020-10-01T00:00:00Z	F12	2020-05-11T22:28:00Z	female	SRP261194	Bladder
RAMPAGE	SRR11773981	14 months	PRJNA630504	SAMN14892522	Model organism or animal	Hereford	UNIVERSITY OF CALIFORNIA, DAVIS	SRX8327043	Illumina HiSeq 4000	PAIRED	other	TRANSCRIPTOMIC	Bos taurus	ILLUMINA	2020-10-01T00:00:00Z	M22	2020-05-11T22:27:00Z	male	SRP261194	Kidney
RAMPAGE	SRR11773982	14 months	PRJNA630504	SAMN14892502	Model organism or animal	Hereford	UNIVERSITY OF CALIFORNIA, DAVIS	SRX8327042	Illumina HiSeq 4000	PAIRED	other	TRANSCRIPTOMIC	Bos taurus	ILLUMINA	2020-10-01T00:00:00Z	F12	2020-05-11T22:26:00Z	female	SRP261194	Heart
RAMPAGE	SRR11773983	14 months	PRJNA630504	SAMN14892506	Model organism or animal	Hereford	UNIVERSITY OF CALIFORNIA, DAVIS	SRX8327041	Illumina HiSeq 4000	PAIRED	other	TRANSCRIPTOMIC	Bos taurus	ILLUMINA	2020-10-01T00:00:00Z	F12	2020-05-11T23:20:00Z	female	SRP261194	Hypothalamus
RAMPAGE	SRR11773984	14 months	PRJNA630504	SAMN14892478	Model organism or animal	Hereford	UNIVERSITY OF CALIFORNIA, DAVIS	SRX8327040	Illumina HiSeq 4000	PAIRED	other	TRANSCRIPTOMIC	Bos taurus	ILLUMINA	2020-10-01T00:00:00Z	F12	2020-05-11T22:32:00Z	female	SRP261194	Brain Cortex
RAMPAGE	SRR11773985	14 months	PRJNA630504	SAMN14892556	Model organism or animal	Hereford	UNIVERSITY OF CALIFORNIA, DAVIS	SRX8327039	Illumina HiSeq 4000	PAIRED	other	TRANSCRIPTOMIC	Bos taurus	ILLUMINA	2020-10-01T00:00:00Z	F12	2020-05-11T22:30:00Z	female	SRP261194	Spleen
RAMPAGE	SRR11773986	14 months	PRJNA630504	SAMN14892467	Model organism or animal	Hereford	UNIVERSITY OF CALIFORNIA, DAVIS	SRX8327038	Illumina HiSeq 4000	PAIRED	other	TRANSCRIPTOMIC	Bos taurus	ILLUMINA	2020-10-01T00:00:00Z	F12	2020-05-11T22:44:00Z	female	SRP261194	Adipose
RAMPAGE	SRR11773987	14 months	PRJNA630504	SAMN14892534	Model organism or animal	Hereford	UNIVERSITY OF CALIFORNIA, DAVIS	SRX8327037	Illumina HiSeq 4000	PAIRED	other	TRANSCRIPTOMIC	Bos taurus	ILLUMINA	2020-10-01T00:00:00Z	F12	2020-05-11T22:32:00Z	female	SRP261194	Skeletal Muscle
RAMPAGE	SRR11773988	14 months	PRJNA630504	SAMN14892520	Model organism or animal	Hereford	UNIVERSITY OF CALIFORNIA, DAVIS	SRX8327036	Illumina HiSeq 4000	PAIRED	other	TRANSCRIPTOMIC	Bos taurus	ILLUMINA	2020-10-01T00:00:00Z	F12	2020-05-11T22:30:00Z	female	SRP261194	Kidney
RAMPAGE	SRR11773989	14 months	PRJNA630504	SAMN14892524	Model organism or animal	Hereford	UNIVERSITY OF CALIFORNIA, DAVIS	SRX8327035	Illumina HiSeq 4000	PAIRED	other	TRANSCRIPTOMIC	Bos taurus	ILLUMINA	2020-10-01T00:00:00Z	F12	2020-05-11T22:28:00Z	female	SRP261194	Liver
RAMPAGE	SRR11773990	14 months	PRJNA630504	SAMN14892511	Model organism or animal	Hereford	UNIVERSITY OF CALIFORNIA, DAVIS	SRX8327034	Illumina HiSeq 4000	PAIRED	other	TRANSCRIPTOMIC	Bos taurus	ILLUMINA	2020-10-01T00:00:00Z	M08	2020-05-11T23:05:00Z	male	SRP261194	Ileum
RAMPAGE	SRR11773992	14 months	PRJNA630504	SAMN14892518	Model organism or animal	Hereford	UNIVERSITY OF CALIFORNIA, DAVIS	SRX8327032	Illumina HiSeq 4000	PAIRED	other	TRANSCRIPTOMIC	Bos taurus	ILLUMINA	2020-10-01T00:00:00Z	M22	2020-05-12T01:38:00Z	male	SRP261194	Jejunum
RAMPAGE	SRR11773993	14 months	PRJNA630504	SAMN14892503	Model organism or animal	Hereford	UNIVERSITY OF CALIFORNIA, DAVIS	SRX8327031	Illumina HiSeq 4000	PAIRED	other	TRANSCRIPTOMIC	Bos taurus	ILLUMINA	2020-10-01T00:00:00Z	M08	2020-05-11T22:29:00Z	male	SRP261194	Heart
RAMPAGE	SRR11773994	14 months	PRJNA630504	SAMN14892487	Model organism or animal	Hereford	UNIVERSITY OF CALIFORNIA, DAVIS	SRX8327030	Illumina HiSeq 4000	PAIRED	other	TRANSCRIPTOMIC	Bos taurus	ILLUMINA	2020-10-01T00:00:00Z	M08	2020-05-11T23:39:00Z	male	SRP261194	Cerebellum
RAMPAGE	SRR11773995	14 months	PRJNA630504	SAMN14892557	Model organism or animal	Hereford	UNIVERSITY OF CALIFORNIA, DAVIS	SRX8327029	Illumina HiSeq 4000	PAIRED	other	TRANSCRIPTOMIC	Bos taurus	ILLUMINA	2020-10-01T00:00:00Z	M08	2020-05-11T22:36:00Z	male	SRP261194	Spleen
RAMPAGE	SRR11773996	14 months	PRJNA630504	SAMN14892468	Model organism or animal	Hereford	UNIVERSITY OF CALIFORNIA, DAVIS	SRX8327028	Illumina HiSeq 4000	PAIRED	other	TRANSCRIPTOMIC	Bos taurus	ILLUMINA	2020-10-01T00:00:00Z	M08	2020-05-11T22:46:00Z	male	SRP261194	Adipose
RAMPAGE	SRR11773997	14 months	PRJNA630504	SAMN14892535	Model organism or animal	Hereford	UNIVERSITY OF CALIFORNIA, DAVIS	SRX8327027	Illumina HiSeq 4000	PAIRED	other	TRANSCRIPTOMIC	Bos taurus	ILLUMINA	2020-10-01T00:00:00Z	M08	2020-05-11T22:47:00Z	male	SRP261194	Skeletal Muscle
RAMPAGE	SRR11773998	14 months	PRJNA630504	SAMN14892507	Model organism or animal	Hereford	UNIVERSITY OF CALIFORNIA, DAVIS	SRX8327025	Illumina HiSeq 4000	PAIRED	other	TRANSCRIPTOMIC	Bos taurus	ILLUMINA	2020-10-01T00:00:00Z	M08	2020-05-11T22:31:00Z	male	SRP261194	Hypothalamus
RAMPAGE	SRR11773999	14 months	PRJNA630504	SAMN14892503	Model organism or animal	Hereford	UNIVERSITY OF CALIFORNIA, DAVIS	SRX8327024	Illumina HiSeq 4000	PAIRED	other	TRANSCRIPTOMIC	Bos taurus	ILLUMINA	2020-10-01T00:00:00Z	M08	2020-05-11T22:28:00Z	male	SRP261194	Heart
RAMPAGE	SRR11774000	14 months	PRJNA630504	SAMN14892499	Model organism or animal	Hereford	UNIVERSITY OF CALIFORNIA, DAVIS	SRX8327023	Illumina HiSeq 4000	PAIRED	other	TRANSCRIPTOMIC	Bos taurus	ILLUMINA	2020-10-01T00:00:00Z	M08	2020-05-11T22:30:00Z	male	SRP261194	Esophagus
RAMPAGE	SRR11774001	14 months	PRJNA630504	SAMN14892495	Model organism or animal	Hereford	UNIVERSITY OF CALIFORNIA, DAVIS	SRX8327022	Illumina HiSeq 4000	PAIRED	other	TRANSCRIPTOMIC	Bos taurus	ILLUMINA	2020-10-01T00:00:00Z	M08	2020-05-11T22:33:00Z	male	SRP261194	Duodenum
RAMPAGE	SRR11774002	14 months	PRJNA630504	SAMN14892491	Model organism or animal	Hereford	UNIVERSITY OF CALIFORNIA, DAVIS	SRX8327021	Illumina HiSeq 4000	PAIRED	other	TRANSCRIPTOMIC	Bos taurus	ILLUMINA	2020-10-01T00:00:00Z	M08	2020-05-11T22:41:00Z	male	SRP261194	Colon
RAMPAGE	SRR11774003	14 months	PRJNA630504	SAMN14892487	Model organism or animal	Hereford	UNIVERSITY OF CALIFORNIA, DAVIS	SRX8327020	Illumina HiSeq 4000	PAIRED	other	TRANSCRIPTOMIC	Bos taurus	ILLUMINA	2020-10-01T00:00:00Z	M08	2020-05-11T22:27:00Z	male	SRP261194	Cerebellum
RAMPAGE	SRR11774004	14 months	PRJNA630504	SAMN14892476	Model organism or animal	Hereford	UNIVERSITY OF CALIFORNIA, DAVIS	SRX8327019	Illumina HiSeq 4000	PAIRED	other	TRANSCRIPTOMIC	Bos taurus	ILLUMINA	2020-10-01T00:00:00Z	M22	2020-05-11T22:29:00Z	male	SRP261194	Bone Marrow
RAMPAGE	SRR11774005	14 months	PRJNA630504	SAMN14892483	Model organism or animal	Hereford	UNIVERSITY OF CALIFORNIA, DAVIS	SRX8327018	Illumina HiSeq 4000	PAIRED	other	TRANSCRIPTOMIC	Bos taurus	ILLUMINA	2020-10-01T00:00:00Z	M08	2020-05-11T22:36:00Z	male	SRP261194	Cecum
RAMPAGE	SRR11774006	14 months	PRJNA630504	SAMN14892479	Model organism or animal	Hereford	UNIVERSITY OF CALIFORNIA, DAVIS	SRX8327017	Illumina HiSeq 4000	PAIRED	other	TRANSCRIPTOMIC	Bos taurus	ILLUMINA	2020-10-01T00:00:00Z	M08	2020-05-11T22:27:00Z	male	SRP261194	Brain Cortex
RAMPAGE	SRR11774007	14 months	PRJNA630504	SAMN14892475	Model organism or animal	Hereford	UNIVERSITY OF CALIFORNIA, DAVIS	SRX8327016	Illumina HiSeq 4000	PAIRED	other	TRANSCRIPTOMIC	Bos taurus	ILLUMINA	2020-10-01T00:00:00Z	M08	2020-05-11T22:27:00Z	male	SRP261194	Bone Marrow
RAMPAGE	SRR11774008	14 months	PRJNA630504	SAMN14892464	Model organism or animal	Hereford	UNIVERSITY OF CALIFORNIA, DAVIS	SRX8327015	Illumina HiSeq 4000	PAIRED	other	TRANSCRIPTOMIC	Bos taurus	ILLUMINA	2020-10-01T00:00:00Z	M08	2020-05-11T22:30:00Z	male	SRP261194	Abomasum
RAMPAGE	SRR11774010	14 months	PRJNA630504	SAMN14892564	Model organism or animal	Hereford	UNIVERSITY OF CALIFORNIA, DAVIS	SRX8327013	Illumina HiSeq 4000	PAIRED	other	TRANSCRIPTOMIC	Bos taurus	ILLUMINA	2020-10-01T00:00:00Z	M22	2020-05-11T22:28:00Z	male	SRP261194	Thymus
RAMPAGE	SRR11774011	14 months	PRJNA630504	SAMN14892560	Model organism or animal	Hereford	UNIVERSITY OF CALIFORNIA, DAVIS	SRX8327012	Illumina HiSeq 4000	PAIRED	other	TRANSCRIPTOMIC	Bos taurus	ILLUMINA	2020-10-01T00:00:00Z	M22	2020-05-11T22:42:00Z	male	SRP261194	Testis
RAMPAGE	SRR11774012	14 months	PRJNA630504	SAMN14892558	Model organism or animal	Hereford	UNIVERSITY OF CALIFORNIA, DAVIS	SRX8327011	Illumina HiSeq 4000	PAIRED	other	TRANSCRIPTOMIC	Bos taurus	ILLUMINA	2020-10-01T00:00:00Z	M22	2020-05-11T22:28:00Z	male	SRP261194	Spleen
RAMPAGE	SRR11774013	14 months	PRJNA630504	SAMN14892554	Model organism or animal	Hereford	UNIVERSITY OF CALIFORNIA, DAVIS	SRX8327010	Illumina HiSeq 4000	PAIRED	other	TRANSCRIPTOMIC	Bos taurus	ILLUMINA	2020-10-01T00:00:00Z	M22	2020-05-11T22:29:00Z	male	SRP261194	Skin
RAMPAGE	SRR11774014	14 months	PRJNA630504	SAMN14892550	Model organism or animal	Hereford	UNIVERSITY OF CALIFORNIA, DAVIS	SRX8327009	Illumina HiSeq 4000	PAIRED	other	TRANSCRIPTOMIC	Bos taurus	ILLUMINA	2020-10-01T00:00:00Z	M22	2020-05-11T22:28:00Z	male	SRP261194	Rumen
RAMPAGE	SRR11774015	14 months	PRJNA630504	SAMN14892473	Model organism or animal	Hereford	UNIVERSITY OF CALIFORNIA, DAVIS	SRX8327008	Illumina HiSeq 4000	PAIRED	other	TRANSCRIPTOMIC	Bos taurus	ILLUMINA	2020-10-01T00:00:00Z	M22	2020-05-11T22:30:00Z	male	SRP261194	Bladder
RAMPAGE	SRR11774016	14 months	PRJNA630504	SAMN14892546	Model organism or animal	Hereford	UNIVERSITY OF CALIFORNIA, DAVIS	SRX8327007	Illumina HiSeq 4000	PAIRED	other	TRANSCRIPTOMIC	Bos taurus	ILLUMINA	2020-10-01T00:00:00Z	M22	2020-05-11T22:28:00Z	male	SRP261194	Reticulum
RAMPAGE	SRR11774017	14 months	PRJNA630504	SAMN14892572	Model organism or animal	Hereford	UNIVERSITY OF CALIFORNIA, DAVIS	SRX8327006	Illumina HiSeq 4000	PAIRED	other	TRANSCRIPTOMIC	Bos taurus	ILLUMINA	2020-10-01T00:00:00Z	F12	2020-05-11T22:41:00Z	female	SRP261194	Uterine Myometrium
RAMPAGE	SRR11774018	14 months	PRJNA630504	SAMN14892540	Model organism or animal	Hereford	UNIVERSITY OF CALIFORNIA, DAVIS	SRX8327005	Illumina HiSeq 4000	PAIRED	other	TRANSCRIPTOMIC	Bos taurus	ILLUMINA	2020-10-01T00:00:00Z	M22	2020-05-11T22:31:00Z	male	SRP261194	Omasum
RAMPAGE	SRR11774019	14 months	PRJNA630504	SAMN14892570	Model organism or animal	Hereford	UNIVERSITY OF CALIFORNIA, DAVIS	SRX8327004	Illumina HiSeq 4000	PAIRED	other	TRANSCRIPTOMIC	Bos taurus	ILLUMINA	2020-10-01T00:00:00Z	F12	2020-05-11T23:09:00Z	female	SRP261194	Uterine Endometrium
RAMPAGE	SRR11774022	14 months	PRJNA630504	SAMN14892563	Model organism or animal	Hereford	UNIVERSITY OF CALIFORNIA, DAVIS	SRX8327001	Illumina HiSeq 4000	PAIRED	other	TRANSCRIPTOMIC	Bos taurus	ILLUMINA	2020-10-01T00:00:00Z	M08	2020-05-11T22:32:00Z	male	SRP261194	Thymus
RAMPAGE	SRR11774023	14 months	PRJNA630504	SAMN14892553	Model organism or animal	Hereford	UNIVERSITY OF CALIFORNIA, DAVIS	SRX8327000	Illumina HiSeq 4000	PAIRED	other	TRANSCRIPTOMIC	Bos taurus	ILLUMINA	2020-10-01T00:00:00Z	M08	2020-05-11T22:35:00Z	male	SRP261194	Skin
RAMPAGE	SRR11774024	14 months	PRJNA630504	SAMN14892552	Model organism or animal	Hereford	UNIVERSITY OF CALIFORNIA, DAVIS	SRX8326999	Illumina HiSeq 4000	PAIRED	other	TRANSCRIPTOMIC	Bos taurus	ILLUMINA	2020-10-01T00:00:00Z	F12	2020-05-11T22:29:00Z	female	SRP261194	Skin
RAMPAGE	SRR11774025	14 months	PRJNA630504	SAMN14892550	Model organism or animal	Hereford	UNIVERSITY OF CALIFORNIA, DAVIS	SRX8326998	Illumina HiSeq 4000	PAIRED	other	TRANSCRIPTOMIC	Bos taurus	ILLUMINA	2020-10-01T00:00:00Z	M22	2020-05-11T22:31:00Z	male	SRP261194	Rumen
RAMPAGE	SRR11774026	14 months	PRJNA630504	SAMN14892543	Model organism or animal	Hereford	UNIVERSITY OF CALIFORNIA, DAVIS	SRX8326997	Illumina HiSeq 4000	PAIRED	other	TRANSCRIPTOMIC	Bos taurus	ILLUMINA	2020-10-01T00:00:00Z	F05	2020-05-11T22:33:00Z	female	SRP261194	Reticulum
RAMPAGE	SRR11774027	14 months	PRJNA630504	SAMN14892534	Model organism or animal	Hereford	UNIVERSITY OF CALIFORNIA, DAVIS	SRX8326996	Illumina HiSeq 4000	PAIRED	other	TRANSCRIPTOMIC	Bos taurus	ILLUMINA	2020-10-01T00:00:00Z	F12	2020-05-11T22:31:00Z	female	SRP261194	Skeletal Muscle
RAMPAGE	SRR11774028	14 months	PRJNA630504	SAMN14892529	Model organism or animal	Hereford	UNIVERSITY OF CALIFORNIA, DAVIS	SRX8326995	Illumina HiSeq 4000	PAIRED	other	TRANSCRIPTOMIC	Bos taurus	ILLUMINA	2020-10-01T00:00:00Z	M08	2020-05-11T22:39:00Z	male	SRP261194	Lung
RAMPAGE	SRR11774029	14 months	PRJNA630504	SAMN14892536	Model organism or animal	Hereford	UNIVERSITY OF CALIFORNIA, DAVIS	SRX8326994	Illumina HiSeq 4000	PAIRED	other	TRANSCRIPTOMIC	Bos taurus	ILLUMINA	2020-10-01T00:00:00Z	M22	2020-05-11T22:29:00Z	male	SRP261194	Skeletal Muscle
RAMPAGE	SRR11774030	14 months	PRJNA630504	SAMN14892521	Model organism or animal	Hereford	UNIVERSITY OF CALIFORNIA, DAVIS	SRX8326993	Illumina HiSeq 4000	PAIRED	other	TRANSCRIPTOMIC	Bos taurus	ILLUMINA	2020-10-01T00:00:00Z	M08	2020-05-11T22:37:00Z	male	SRP261194	Kidney
RAMPAGE	SRR11774031	14 months	PRJNA630504	SAMN14892514	Model organism or animal	Hereford	UNIVERSITY OF CALIFORNIA, DAVIS	SRX8326992	Illumina HiSeq 4000	PAIRED	other	TRANSCRIPTOMIC	Bos taurus	ILLUMINA	2020-10-01T00:00:00Z	F12	2020-05-11T22:44:00Z	female	SRP261194	Isthmus
RAMPAGE	SRR11774032	14 months	PRJNA630504	SAMN14892510	Model organism or animal	Hereford	UNIVERSITY OF CALIFORNIA, DAVIS	SRX8326991	Illumina HiSeq 4000	PAIRED	other	TRANSCRIPTOMIC	Bos taurus	ILLUMINA	2020-10-01T00:00:00Z	F12	2020-05-11T23:57:00Z	female	SRP261194	Ileum
RAMPAGE	SRR11774033	14 months	PRJNA630504	SAMN14892494	Model organism or animal	Hereford	UNIVERSITY OF CALIFORNIA, DAVIS	SRX8326990	Illumina HiSeq 4000	PAIRED	other	TRANSCRIPTOMIC	Bos taurus	ILLUMINA	2020-10-01T00:00:00Z	F12	2020-05-11T22:49:00Z	female	SRP261194	Duodenum
RAMPAGE	SRR11774034	14 months	PRJNA630504	SAMN14892492	Model organism or animal	Hereford	UNIVERSITY OF CALIFORNIA, DAVIS	SRX8326989	Illumina HiSeq 4000	PAIRED	other	TRANSCRIPTOMIC	Bos taurus	ILLUMINA	2020-10-01T00:00:00Z	M22	2020-05-11T22:36:00Z	male	SRP261194	Colon
RAMPAGE	SRR11774035	14 months	PRJNA630504	SAMN14892490	Model organism or animal	Hereford	UNIVERSITY OF CALIFORNIA, DAVIS	SRX8326988	Illumina HiSeq 4000	PAIRED	other	TRANSCRIPTOMIC	Bos taurus	ILLUMINA	2020-10-01T00:00:00Z	F12	2020-05-11T22:30:00Z	female	SRP261194	Colon
RAMPAGE	SRR11774036	14 months	PRJNA630504	SAMN14892480	Model organism or animal	Hereford	UNIVERSITY OF CALIFORNIA, DAVIS	SRX8326987	Illumina HiSeq 4000	PAIRED	other	TRANSCRIPTOMIC	Bos taurus	ILLUMINA	2020-10-01T00:00:00Z	M22	2020-05-11T22:41:00Z	male	SRP261194	Brain Cortex
RAMPAGE	SRR11774037	14 months	PRJNA630504	SAMN14892479	Model organism or animal	Hereford	UNIVERSITY OF CALIFORNIA, DAVIS	SRX8326986	Illumina HiSeq 4000	PAIRED	other	TRANSCRIPTOMIC	Bos taurus	ILLUMINA	2020-10-01T00:00:00Z	M08	2020-05-11T22:29:00Z	male	SRP261194	Brain Cortex
RAMPAGE	SRR11774038	14 months	PRJNA630504	SAMN14892476	Model organism or animal	Hereford	UNIVERSITY OF CALIFORNIA, DAVIS	SRX8326985	Illumina HiSeq 4000	PAIRED	other	TRANSCRIPTOMIC	Bos taurus	ILLUMINA	2020-10-01T00:00:00Z	M22	2020-05-11T22:29:00Z	male	SRP261194	Bone Marrow
RAMPAGE	SRR11774039	14 months	PRJNA630504	SAMN14892472	Model organism or animal	Hereford	UNIVERSITY OF CALIFORNIA, DAVIS	SRX8326984	Illumina HiSeq 4000	PAIRED	other	TRANSCRIPTOMIC	Bos taurus	ILLUMINA	2020-10-01T00:00:00Z	M08	2020-05-11T22:36:00Z	male	SRP261194	Bladder
RAMPAGE	SRR11774040	14 months	PRJNA630504	SAMN14892530	Model organism or animal	Hereford	UNIVERSITY OF CALIFORNIA, DAVIS	SRX8326983	Illumina HiSeq 4000	PAIRED	other	TRANSCRIPTOMIC	Bos taurus	ILLUMINA	2020-10-01T00:00:00Z	M22	2020-05-11T22:40:00Z	male	SRP261194	Lung
RAMPAGE	SRR11774041	14 months	PRJNA630504	SAMN14892471	Model organism or animal	Hereford	UNIVERSITY OF CALIFORNIA, DAVIS	SRX8326982	Illumina HiSeq 4000	PAIRED	other	TRANSCRIPTOMIC	Bos taurus	ILLUMINA	2020-10-01T00:00:00Z	F12	2020-05-11T22:30:00Z	female	SRP261194	Bladder
RAMPAGE	SRR11774042	14 months	PRJNA630504	SAMN14892469	Model organism or animal	Hereford	UNIVERSITY OF CALIFORNIA, DAVIS	SRX8326981	Illumina HiSeq 4000	PAIRED	other	TRANSCRIPTOMIC	Bos taurus	ILLUMINA	2020-10-01T00:00:00Z	M22	2020-05-11T22:34:00Z	male	SRP261194	Adipose
RAMPAGE	SRR11774043	14 months	PRJNA630504	SAMN14892463	Model organism or animal	Hereford	UNIVERSITY OF CALIFORNIA, DAVIS	SRX8326980	Illumina HiSeq 4000	PAIRED	other	TRANSCRIPTOMIC	Bos taurus	ILLUMINA	2020-10-01T00:00:00Z	F12	2020-05-11T22:44:00Z	female	SRP261194	Abomasum
RAMPAGE	SRR11774044	14 months	PRJNA630504	SAMN14892463	Model organism or animal	Hereford	UNIVERSITY OF CALIFORNIA, DAVIS	SRX8326979	Illumina HiSeq 4000	PAIRED	other	TRANSCRIPTOMIC	Bos taurus	ILLUMINA	2020-10-01T00:00:00Z	F12	2020-05-11T22:34:00Z	female	SRP261194	Abomasum
RAMPAGE	SRR11774045	14 months	PRJNA630504	SAMN14892538	Model organism or animal	Hereford	UNIVERSITY OF CALIFORNIA, DAVIS	SRX8326978	Illumina HiSeq 4000	PAIRED	other	TRANSCRIPTOMIC	Bos taurus	ILLUMINA	2020-10-01T00:00:00Z	F12	2020-05-11T22:34:00Z	female	SRP261194	Omasum
RAMPAGE	SRR11774046	14 months	PRJNA630504	SAMN14892544	Model organism or animal	Hereford	UNIVERSITY OF CALIFORNIA, DAVIS	SRX8326977	Illumina HiSeq 4000	PAIRED	other	TRANSCRIPTOMIC	Bos taurus	ILLUMINA	2020-10-01T00:00:00Z	F12	2020-05-11T22:46:00Z	female	SRP261194	Reticulum
RAMPAGE	SRR11774047	14 months	PRJNA630504	SAMN14892548	Model organism or animal	Hereford	UNIVERSITY OF CALIFORNIA, DAVIS	SRX8326976	Illumina HiSeq 4000	PAIRED	other	TRANSCRIPTOMIC	Bos taurus	ILLUMINA	2020-10-01T00:00:00Z	F12	2020-05-11T22:40:00Z	female	SRP261194	Rumen
RAMPAGE	SRR11774048	14 months	PRJNA630504	SAMN14892490	Model organism or animal	Hereford	UNIVERSITY OF CALIFORNIA, DAVIS	SRX8326975	Illumina HiSeq 4000	PAIRED	other	TRANSCRIPTOMIC	Bos taurus	ILLUMINA	2020-10-01T00:00:00Z	F12	2020-05-11T22:44:00Z	female	SRP261194	Colon
RAMPAGE	SRR11774049	14 months	PRJNA630504	SAMN14892482	Model organism or animal	Hereford	UNIVERSITY OF CALIFORNIA, DAVIS	SRX8326974	Illumina HiSeq 4000	PAIRED	other	TRANSCRIPTOMIC	Bos taurus	ILLUMINA	2020-10-01T00:00:00Z	F12	2020-05-11T22:41:00Z	female	SRP261194	Cecum
RAMPAGE	SRR11774050	14 months	PRJNA630504	SAMN14892510	Model organism or animal	Hereford	UNIVERSITY OF CALIFORNIA, DAVIS	SRX8326973	Illumina HiSeq 4000	PAIRED	other	TRANSCRIPTOMIC	Bos taurus	ILLUMINA	2020-10-01T00:00:00Z	F12	2020-05-11T22:35:00Z	female	SRP261194	Ileum
RAMPAGE	SRR11774051	14 months	PRJNA630504	SAMN14892526	Model organism or animal	Hereford	UNIVERSITY OF CALIFORNIA, DAVIS	SRX8326972	Illumina HiSeq 4000	PAIRED	other	TRANSCRIPTOMIC	Bos taurus	ILLUMINA	2020-10-01T00:00:00Z	M22	2020-05-11T22:36:00Z	male	SRP261194	Liver
RAMPAGE	SRR11774052	14 months	PRJNA630504	SAMN14892494	Model organism or animal	Hereford	UNIVERSITY OF CALIFORNIA, DAVIS	SRX8326971	Illumina HiSeq 4000	PAIRED	other	TRANSCRIPTOMIC	Bos taurus	ILLUMINA	2020-10-01T00:00:00Z	F12	2020-05-11T22:34:00Z	female	SRP261194	Duodenum
RAMPAGE	SRR11774053	14 months	PRJNA630504	SAMN14892550	Model organism or animal	Hereford	UNIVERSITY OF CALIFORNIA, DAVIS	SRX8326970	Illumina HiSeq 4000	PAIRED	other	TRANSCRIPTOMIC	Bos taurus	ILLUMINA	2020-10-01T00:00:00Z	M22	2020-05-11T22:30:00Z	male	SRP261194	Rumen
RAMPAGE	SRR11774054	14 months	PRJNA630504	SAMN14892492	Model organism or animal	Hereford	UNIVERSITY OF CALIFORNIA, DAVIS	SRX8326969	Illumina HiSeq 4000	PAIRED	other	TRANSCRIPTOMIC	Bos taurus	ILLUMINA	2020-10-01T00:00:00Z	M22	2020-05-11T22:31:00Z	male	SRP261194	Colon
RAMPAGE	SRR11774055	14 months	PRJNA630504	SAMN14892469	Model organism or animal	Hereford	UNIVERSITY OF CALIFORNIA, DAVIS	SRX8326968	Illumina HiSeq 4000	PAIRED	other	TRANSCRIPTOMIC	Bos taurus	ILLUMINA	2020-10-01T00:00:00Z	M22	2020-05-11T22:30:00Z	male	SRP261194	Adipose
RAMPAGE	SRR11774056	14 months	PRJNA630504	SAMN14892533	Model organism or animal	Hereford	UNIVERSITY OF CALIFORNIA, DAVIS	SRX8326967	Illumina HiSeq 4000	PAIRED	other	TRANSCRIPTOMIC	Bos taurus	ILLUMINA	2020-10-01T00:00:00Z	F05	2020-05-11T22:41:00Z	female	SRP261194	Skeletal Muscle
RAMPAGE	SRR11774057	14 months	PRJNA630504	SAMN14892547	Model organism or animal	Hereford	UNIVERSITY OF CALIFORNIA, DAVIS	SRX8326966	Illumina HiSeq 4000	PAIRED	other	TRANSCRIPTOMIC	Bos taurus	ILLUMINA	2020-10-01T00:00:00Z	F05	2020-05-11T22:48:00Z	female	SRP261194	Rumen
RAMPAGE	SRR11774058	14 months	PRJNA630504	SAMN14892512	Model organism or animal	Hereford	UNIVERSITY OF CALIFORNIA, DAVIS	SRX8326965	Illumina HiSeq 4000	PAIRED	other	TRANSCRIPTOMIC	Bos taurus	ILLUMINA	2020-10-01T00:00:00Z	M22	2020-05-11T22:35:00Z	male	SRP261194	Ileum
RAMPAGE	SRR11774059	14 months	PRJNA630504	SAMN14892489	Model organism or animal	Hereford	UNIVERSITY OF CALIFORNIA, DAVIS	SRX8326964	Illumina HiSeq 4000	PAIRED	other	TRANSCRIPTOMIC	Bos taurus	ILLUMINA	2020-10-01T00:00:00Z	F05	2020-05-11T22:46:00Z	female	SRP261194	Colon
RAMPAGE	SRR11774060	14 months	PRJNA630504	SAMN14892519	Model organism or animal	Hereford	UNIVERSITY OF CALIFORNIA, DAVIS	SRX8326963	Illumina HiSeq 4000	PAIRED	other	TRANSCRIPTOMIC	Bos taurus	ILLUMINA	2020-10-01T00:00:00Z	F05	2020-05-11T22:48:00Z	female	SRP261194	Kidney
RAMPAGE	SRR11774061	14 months	PRJNA630504	SAMN14892493	Model organism or animal	Hereford	UNIVERSITY OF CALIFORNIA, DAVIS	SRX8326962	Illumina HiSeq 4000	PAIRED	other	TRANSCRIPTOMIC	Bos taurus	ILLUMINA	2020-10-01T00:00:00Z	F05	2020-05-11T22:45:00Z	female	SRP261194	Duodenum
RAMPAGE	SRR11774062	14 months	PRJNA630504	SAMN14892474	Model organism or animal	Hereford	UNIVERSITY OF CALIFORNIA, DAVIS	SRX8326961	Illumina HiSeq 4000	PAIRED	other	TRANSCRIPTOMIC	Bos taurus	ILLUMINA	2020-10-01T00:00:00Z	F05	2020-05-11T22:51:00Z	female	SRP261194	Bone Marrow
RAMPAGE	SRR11774063	14 months	PRJNA630504	SAMN14892569	Model organism or animal	Hereford	UNIVERSITY OF CALIFORNIA, DAVIS	SRX8326960	Illumina HiSeq 4000	PAIRED	other	TRANSCRIPTOMIC	Bos taurus	ILLUMINA	2020-10-01T00:00:00Z	F05	2020-05-11T22:40:00Z	female	SRP261194	Uterine Endometrium
RAMPAGE	SRR11774064	14 months	PRJNA630504	SAMN14892531	Model organism or animal	Hereford	UNIVERSITY OF CALIFORNIA, DAVIS	SRX8326959	Illumina HiSeq 4000	PAIRED	other	TRANSCRIPTOMIC	Bos taurus	ILLUMINA	2020-10-01T00:00:00Z	F05	2020-05-11T23:09:00Z	female	SRP261194	Mammary Gland
RAMPAGE	SRR11774065	14 months	PRJNA630504	SAMN14892551	Model organism or animal	Hereford	UNIVERSITY OF CALIFORNIA, DAVIS	SRX8326958	Illumina HiSeq 4000	PAIRED	other	TRANSCRIPTOMIC	Bos taurus	ILLUMINA	2020-10-01T00:00:00Z	F05	2020-05-11T22:35:00Z	female	SRP261194	Skin
RAMPAGE	SRR11774066	14 months	PRJNA630504	SAMN14892497	Model organism or animal	Hereford	UNIVERSITY OF CALIFORNIA, DAVIS	SRX8326957	Illumina HiSeq 4000	PAIRED	other	TRANSCRIPTOMIC	Bos taurus	ILLUMINA	2020-10-01T00:00:00Z	F05	2020-05-11T22:40:00Z	female	SRP261194	Esophagus
RAMPAGE	SRR11774067	14 months	PRJNA630504	SAMN14892470	Model organism or animal	Hereford	UNIVERSITY OF CALIFORNIA, DAVIS	SRX8326956	Illumina HiSeq 4000	PAIRED	other	TRANSCRIPTOMIC	Bos taurus	ILLUMINA	2020-10-01T00:00:00Z	F05	2020-05-11T22:37:00Z	female	SRP261194	Bladder
RAMPAGE	SRR11774068	14 months	PRJNA630504	SAMN14892564	Model organism or animal	Hereford	UNIVERSITY OF CALIFORNIA, DAVIS	SRX8326955	Illumina HiSeq 4000	PAIRED	other	TRANSCRIPTOMIC	Bos taurus	ILLUMINA	2020-10-01T00:00:00Z	M22	2020-05-11T22:37:00Z	male	SRP261194	Thymus
RAMPAGE	SRR11774069	14 months	PRJNA630504	SAMN14892508	Model organism or animal	Hereford	UNIVERSITY OF CALIFORNIA, DAVIS	SRX8326954	Illumina HiSeq 4000	PAIRED	other	TRANSCRIPTOMIC	Bos taurus	ILLUMINA	2020-10-01T00:00:00Z	M22	2020-05-11T22:31:00Z	male	SRP261194	Hypothalamus
RAMPAGE	SRR11774070	14 months	PRJNA630504	SAMN14892558	Model organism or animal	Hereford	UNIVERSITY OF CALIFORNIA, DAVIS	SRX8326953	Illumina HiSeq 4000	PAIRED	other	TRANSCRIPTOMIC	Bos taurus	ILLUMINA	2020-10-01T00:00:00Z	M22	2020-05-11T22:36:00Z	male	SRP261194	Spleen
RAMPAGE	SRR11774071	14 months	PRJNA630504	SAMN14892554	Model organism or animal	Hereford	UNIVERSITY OF CALIFORNIA, DAVIS	SRX8326952	Illumina HiSeq 4000	PAIRED	other	TRANSCRIPTOMIC	Bos taurus	ILLUMINA	2020-10-01T00:00:00Z	M22	2020-05-11T22:52:00Z	male	SRP261194	Skin
RAMPAGE	SRR11774072	14 months	PRJNA630504	SAMN14892546	Model organism or animal	Hereford	UNIVERSITY OF CALIFORNIA, DAVIS	SRX8326951	Illumina HiSeq 4000	PAIRED	other	TRANSCRIPTOMIC	Bos taurus	ILLUMINA	2020-10-01T00:00:00Z	M22	2020-05-11T22:33:00Z	male	SRP261194	Reticulum
RAMPAGE	SRR11774073	14 months	PRJNA630504	SAMN14892540	Model organism or animal	Hereford	UNIVERSITY OF CALIFORNIA, DAVIS	SRX8326950	Illumina HiSeq 4000	PAIRED	other	TRANSCRIPTOMIC	Bos taurus	ILLUMINA	2020-10-01T00:00:00Z	M22	2020-05-11T22:45:00Z	male	SRP261194	Omasum
RAMPAGE	SRR11774074	14 months	PRJNA630504	SAMN14892536	Model organism or animal	Hereford	UNIVERSITY OF CALIFORNIA, DAVIS	SRX8326949	Illumina HiSeq 4000	PAIRED	other	TRANSCRIPTOMIC	Bos taurus	ILLUMINA	2020-10-01T00:00:00Z	M22	2020-05-11T22:36:00Z	male	SRP261194	Skeletal Muscle
RAMPAGE	SRR11774075	14 months	PRJNA630504	SAMN14892522	Model organism or animal	Hereford	UNIVERSITY OF CALIFORNIA, DAVIS	SRX8326948	Illumina HiSeq 4000	PAIRED	other	TRANSCRIPTOMIC	Bos taurus	ILLUMINA	2020-10-01T00:00:00Z	M22	2020-05-11T22:51:00Z	male	SRP261194	Kidney
RAMPAGE	SRR11774076	14 months	PRJNA630504	SAMN14892473	Model organism or animal	Hereford	UNIVERSITY OF CALIFORNIA, DAVIS	SRX8326947	Illumina HiSeq 4000	PAIRED	other	TRANSCRIPTOMIC	Bos taurus	ILLUMINA	2020-10-01T00:00:00Z	M22	2020-05-11T22:50:00Z	male	SRP261194	Bladder
RAMPAGE	SRR11774077	14 months	PRJNA630504	SAMN14892465	Model organism or animal	Hereford	UNIVERSITY OF CALIFORNIA, DAVIS	SRX8326946	Illumina HiSeq 4000	PAIRED	other	TRANSCRIPTOMIC	Bos taurus	ILLUMINA	2020-10-01T00:00:00Z	M22	2020-05-11T23:01:00Z	male	SRP261194	Abomasum
RAMPAGE	SRR11774078	14 months	PRJNA630504	SAMN14892515	Model organism or animal	Hereford	UNIVERSITY OF CALIFORNIA, DAVIS	SRX8326945	Illumina HiSeq 4000	PAIRED	other	TRANSCRIPTOMIC	Bos taurus	ILLUMINA	2020-10-01T00:00:00Z	F05	2020-05-11T22:35:00Z	female	SRP261194	Jejunum
RAMPAGE	SRR11774079	14 months	PRJNA630504	SAMN14892505	Model organism or animal	Hereford	UNIVERSITY OF CALIFORNIA, DAVIS	SRX8326944	Illumina HiSeq 4000	PAIRED	other	TRANSCRIPTOMIC	Bos taurus	ILLUMINA	2020-10-01T00:00:00Z	F05	2020-05-11T22:37:00Z	female	SRP261194	Hypothalamus
RAMPAGE	SRR11774080	14 months	PRJNA630504	SAMN14892504	Model organism or animal	Hereford	UNIVERSITY OF CALIFORNIA, DAVIS	SRX8326943	Illumina HiSeq 4000	PAIRED	other	TRANSCRIPTOMIC	Bos taurus	ILLUMINA	2020-10-01T00:00:00Z	M22	2020-05-11T22:41:00Z	male	SRP261194	Heart
RAMPAGE	SRR11774081	14 months	PRJNA630504	SAMN14892469	Model organism or animal	Hereford	UNIVERSITY OF CALIFORNIA, DAVIS	SRX8326942	Illumina HiSeq 4000	PAIRED	other	TRANSCRIPTOMIC	Bos taurus	ILLUMINA	2020-10-01T00:00:00Z	M22	2020-05-11T22:31:00Z	male	SRP261194	Adipose
RAMPAGE	SRR11774082	14 months	PRJNA630504	SAMN14892465	Model organism or animal	Hereford	UNIVERSITY OF CALIFORNIA, DAVIS	SRX8326941	Illumina HiSeq 4000	PAIRED	other	TRANSCRIPTOMIC	Bos taurus	ILLUMINA	2020-10-01T00:00:00Z	M22	2020-05-11T22:33:00Z	male	SRP261194	Abomasum

## Sheet: ChIP-seq
Run	Assay Type	BioProject	BioSample	Experiment	GEO_Accession (exp)	Instrument	LibraryLayout	LibrarySelection	LibrarySource	Organism	Platform	ReleaseDate	create_date	Sample Name	source_name	SRA Study	Tissue	ChIP_antibody
SRR12697203	ChIP-Seq	PRJNA665197	SAMN16245404	SRX9176826	GSM4799657	Illumina HiSeq 4000	SINGLE	ChIP	GENOMIC	Bos taurus	ILLUMINA	2020-09-26T00:00:00Z	2020-09-23T11:53:00Z	GSM4799657	Adipose	SRP285095	adipose	CTCF (Diagenode\,#15410210\,lot A2359-00234P)
SRR12697204	ChIP-Seq	PRJNA665197	SAMN16245321	SRX9176827	GSM4799658	Illumina HiSeq 4000	SINGLE	ChIP	GENOMIC	Bos taurus	ILLUMINA	2020-09-26T00:00:00Z	2020-09-23T12:08:00Z	GSM4799658	Adipose	SRP285095	adipose	CTCF (Diagenode\,#15410210\,lot A2359-00234P)
SRR12697209	ChIP-Seq	PRJNA665197	SAMN16245352	SRX9176832	GSM4799663	Illumina HiSeq 4000	SINGLE	ChIP	GENOMIC	Bos taurus	ILLUMINA	2020-09-26T00:00:00Z	2020-09-23T12:08:00Z	GSM4799663	Cerebellum	SRP285095	cerebellum	CTCF (Diagenode\,#15410210\,lot A2359-00234P)
SRR12697210	ChIP-Seq	PRJNA665197	SAMN16245351	SRX9176833	GSM4799664	Illumina HiSeq 4000	SINGLE	ChIP	GENOMIC	Bos taurus	ILLUMINA	2020-09-26T00:00:00Z	2020-09-23T12:21:00Z	GSM4799664	Cerebellum	SRP285095	cerebellum	CTCF (Diagenode\,#15410210\,lot A2359-00234P)
SRR12697215	ChIP-Seq	PRJNA665197	SAMN16245345	SRX9176838	GSM4799669	Illumina HiSeq 4000	SINGLE	ChIP	GENOMIC	Bos taurus	ILLUMINA	2020-09-26T00:00:00Z	2020-09-23T12:14:00Z	GSM4799669	Cortex	SRP285095	cerebral cortex	CTCF (Diagenode\,#15410210\,lot A2359-00234P)
SRR12697216	ChIP-Seq	PRJNA665197	SAMN16245344	SRX9176839	GSM4799670	Illumina HiSeq 4000	SINGLE	ChIP	GENOMIC	Bos taurus	ILLUMINA	2020-09-26T00:00:00Z	2020-09-23T12:14:00Z	GSM4799670	Cortex	SRP285095	cerebral cortex	CTCF (Diagenode\,#15410210\,lot A2359-00234P)
SRR12697221	ChIP-Seq	PRJNA665197	SAMN16245326	SRX9176844	GSM4799675	Illumina HiSeq 4000	SINGLE	ChIP	GENOMIC	Bos taurus	ILLUMINA	2020-09-26T00:00:00Z	2020-09-23T11:56:00Z	GSM4799675	Hypothalamus	SRP285095	hypothalamus	CTCF (Diagenode\,#15410210\,lot A2359-00234P)
SRR12697222	ChIP-Seq	PRJNA665197	SAMN16245325	SRX9176845	GSM4799676	Illumina HiSeq 4000	SINGLE	ChIP	GENOMIC	Bos taurus	ILLUMINA	2020-09-26T00:00:00Z	2020-09-23T11:45:00Z	GSM4799676	Hypothalamus	SRP285095	hypothalamus	CTCF (Diagenode\,#15410210\,lot A2359-00234P)
SRR12697227	ChIP-Seq	PRJNA665197	SAMN16245342	SRX9176850	GSM4799681	Illumina HiSeq 4000	SINGLE	ChIP	GENOMIC	Bos taurus	ILLUMINA	2020-09-26T00:00:00Z	2020-09-23T11:59:00Z	GSM4799681	Liver	SRP285095	liver	CTCF (Diagenode\,#15410210\,lot A2359-00234P)
SRR12697228	ChIP-Seq	PRJNA665197	SAMN16245341	SRX9176851	GSM4799682	Illumina HiSeq 4000	SINGLE	ChIP	GENOMIC	Bos taurus	ILLUMINA	2020-09-26T00:00:00Z	2020-09-23T12:06:00Z	GSM4799682	Liver	SRP285095	liver	CTCF (Diagenode\,#15410210\,lot A2359-00234P)
SRR12697233	ChIP-Seq	PRJNA665197	SAMN16245336	SRX9176856	GSM4799687	Illumina HiSeq 4000	SINGLE	ChIP	GENOMIC	Bos taurus	ILLUMINA	2020-09-26T00:00:00Z	2020-09-23T12:24:00Z	GSM4799687	Lung	SRP285095	lung	CTCF (Diagenode\,#15410210\,lot A2359-00234P)
SRR12697234	ChIP-Seq	PRJNA665197	SAMN16245335	SRX9176857	GSM4799688	Illumina HiSeq 4000	SINGLE	ChIP	GENOMIC	Bos taurus	ILLUMINA	2020-09-26T00:00:00Z	2020-09-23T12:27:00Z	GSM4799688	Lung	SRP285095	lung	CTCF (Diagenode\,#15410210\,lot A2359-00234P)
SRR12697239	ChIP-Seq	PRJNA665197	SAMN16245370	SRX9176862	GSM4799693	Illumina HiSeq 4000	SINGLE	ChIP	GENOMIC	Bos taurus	ILLUMINA	2020-09-26T00:00:00Z	2020-09-23T12:02:00Z	GSM4799693	Muscle	SRP285095	skeletal muscle	CTCF (Diagenode\,#15410210\,lot A2359-00234P)
SRR12697240	ChIP-Seq	PRJNA665197	SAMN16245369	SRX9176863	GSM4799694	Illumina HiSeq 4000	SINGLE	ChIP	GENOMIC	Bos taurus	ILLUMINA	2020-09-26T00:00:00Z	2020-09-23T12:24:00Z	GSM4799694	Muscle	SRP285095	skeletal muscle	CTCF (Diagenode\,#15410210\,lot A2359-00234P)
SRR12697245	ChIP-Seq	PRJNA665197	SAMN16245364	SRX9176868	GSM4799699	Illumina HiSeq 4000	SINGLE	ChIP	GENOMIC	Bos taurus	ILLUMINA	2020-09-26T00:00:00Z	2020-09-23T11:49:00Z	GSM4799699	Spleen	SRP285095	spleen	CTCF (Diagenode\,#15410210\,lot A2359-00234P)
SRR12697246	ChIP-Seq	PRJNA665197	SAMN16245363	SRX9176869	GSM4799700	Illumina HiSeq 4000	SINGLE	ChIP	GENOMIC	Bos taurus	ILLUMINA	2020-09-26T00:00:00Z	2020-09-23T11:49:00Z	GSM4799700	Spleen	SRP285095	spleen	CTCF (Diagenode\,#15410210\,lot A2359-00234P)
SRR12697266	ChIP-Seq	PRJNA665199	SAMN16245445	SRX9176889	GSM4799720	Illumina HiSeq 4000	SINGLE	ChIP	GENOMIC	Bos taurus	ILLUMINA	2020-09-26T00:00:00Z	2020-09-23T11:54:00Z	GSM4799720	Adipose	SRP285097	adipose	H3K27ac (Diagenode\,#C15410174\,lot A1723-0041D)
SRR12697267	ChIP-Seq	PRJNA665199	SAMN16245444	SRX9176890	GSM4799721	Illumina HiSeq 4000	SINGLE	ChIP	GENOMIC	Bos taurus	ILLUMINA	2020-09-26T00:00:00Z	2020-09-23T11:52:00Z	GSM4799721	Adipose	SRP285097	adipose	H3K27ac (Diagenode\,#C15410174\,lot A1723-0041D)
SRR12697272	ChIP-Seq	PRJNA665199	SAMN16245480	SRX9176895	GSM4799726	Illumina HiSeq 4000	SINGLE	ChIP	GENOMIC	Bos taurus	ILLUMINA	2020-09-26T00:00:00Z	2020-09-23T12:02:00Z	GSM4799726	Cerebellum	SRP285097	cerebellum	H3K27ac (Diagenode\,#C15410174\,lot A1723-0041D)
SRR12697273	ChIP-Seq	PRJNA665199	SAMN16245479	SRX9176896	GSM4799727	Illumina HiSeq 4000	SINGLE	ChIP	GENOMIC	Bos taurus	ILLUMINA	2020-09-26T00:00:00Z	2020-09-23T11:59:00Z	GSM4799727	Cerebellum	SRP285097	cerebellum	H3K27ac (Diagenode\,#C15410174\,lot A1723-0041D)
SRR12697278	ChIP-Seq	PRJNA665199	SAMN16245474	SRX9176901	GSM4799732	Illumina HiSeq 4000	SINGLE	ChIP	GENOMIC	Bos taurus	ILLUMINA	2020-09-26T00:00:00Z	2020-09-23T11:52:00Z	GSM4799732	Cortex	SRP285097	cerebral cortex	H3K27ac (Diagenode\,#C15410174\,lot A1723-0041D)
SRR12697279	ChIP-Seq	PRJNA665199	SAMN16245435	SRX9176902	GSM4799733	Illumina HiSeq 4000	SINGLE	ChIP	GENOMIC	Bos taurus	ILLUMINA	2020-09-26T00:00:00Z	2020-09-23T11:51:00Z	GSM4799733	Cortex	SRP285097	cerebral cortex	H3K27ac (Diagenode\,#C15410174\,lot A1723-0041D)
SRR12697284	ChIP-Seq	PRJNA665199	SAMN16245469	SRX9176907	GSM4799738	Illumina HiSeq 4000	SINGLE	ChIP	GENOMIC	Bos taurus	ILLUMINA	2020-09-26T00:00:00Z	2020-09-23T12:02:00Z	GSM4799738	Hypothalamus	SRP285097	hypothalamus	H3K27ac (Diagenode\,#C15410174\,lot A1723-0041D)
SRR12697285	ChIP-Seq	PRJNA665199	SAMN16245468	SRX9176908	GSM4799739	Illumina HiSeq 4000	SINGLE	ChIP	GENOMIC	Bos taurus	ILLUMINA	2020-09-26T00:00:00Z	2020-09-23T12:01:00Z	GSM4799739	Hypothalamus	SRP285097	hypothalamus	H3K27ac (Diagenode\,#C15410174\,lot A1723-0041D)
SRR12697290	ChIP-Seq	PRJNA665199	SAMN16245460	SRX9176913	GSM4799744	Illumina HiSeq 4000	SINGLE	ChIP	GENOMIC	Bos taurus	ILLUMINA	2020-09-26T00:00:00Z	2020-09-23T11:52:00Z	GSM4799744	Liver	SRP285097	liver	H3K27ac (Diagenode\,#C15410174\,lot A1723-0041D)
SRR12697291	ChIP-Seq	PRJNA665199	SAMN16245464	SRX9176914	GSM4799745	Illumina HiSeq 4000	SINGLE	ChIP	GENOMIC	Bos taurus	ILLUMINA	2020-09-26T00:00:00Z	2020-09-23T11:52:00Z	GSM4799745	Liver	SRP285097	liver	H3K27ac (Diagenode\,#C15410174\,lot A1723-0041D)
SRR12697296	ChIP-Seq	PRJNA665199	SAMN16245457	SRX9176919	GSM4799750	Illumina HiSeq 4000	SINGLE	ChIP	GENOMIC	Bos taurus	ILLUMINA	2020-09-26T00:00:00Z	2020-09-23T12:05:00Z	GSM4799750	Lung	SRP285097	lung	H3K27ac (Diagenode\,#C15410174\,lot A1723-0041D)
SRR12697297	ChIP-Seq	PRJNA665199	SAMN16245456	SRX9176920	GSM4799751	Illumina HiSeq 4000	SINGLE	ChIP	GENOMIC	Bos taurus	ILLUMINA	2020-09-26T00:00:00Z	2020-09-23T12:05:00Z	GSM4799751	Lung	SRP285097	lung	H3K27ac (Diagenode\,#C15410174\,lot A1723-0041D)
SRR12697302	ChIP-Seq	PRJNA665199	SAMN16245487	SRX9176925	GSM4799756	Illumina HiSeq 4000	SINGLE	ChIP	GENOMIC	Bos taurus	ILLUMINA	2020-09-26T00:00:00Z	2020-09-23T11:56:00Z	GSM4799756	Muscle	SRP285097	skeletal muscle	H3K27ac (Diagenode\,#C15410174\,lot A1723-0041D)
SRR12697303	ChIP-Seq	PRJNA665199	SAMN16245486	SRX9176926	GSM4799757	Illumina HiSeq 4000	SINGLE	ChIP	GENOMIC	Bos taurus	ILLUMINA	2020-09-26T00:00:00Z	2020-09-23T11:56:00Z	GSM4799757	Muscle	SRP285097	skeletal muscle	H3K27ac (Diagenode\,#C15410174\,lot A1723-0041D)
SRR12697308	ChIP-Seq	PRJNA665199	SAMN16245482	SRX9176931	GSM4799762	Illumina HiSeq 4000	SINGLE	ChIP	GENOMIC	Bos taurus	ILLUMINA	2020-09-26T00:00:00Z	2020-09-23T11:58:00Z	GSM4799762	Spleen	SRP285097	spleen	H3K27ac (Diagenode\,#C15410174\,lot A1723-0041D)
SRR12697309	ChIP-Seq	PRJNA665199	SAMN16245481	SRX9176932	GSM4799763	Illumina HiSeq 4000	SINGLE	ChIP	GENOMIC	Bos taurus	ILLUMINA	2020-09-26T00:00:00Z	2020-09-23T11:58:00Z	GSM4799763	Spleen	SRP285097	spleen	H3K27ac (Diagenode\,#C15410174\,lot A1723-0041D)
SRR12697534	ChIP-Seq	PRJNA665214	SAMN16245655	SRX9177157	GSM4800040	Illumina HiSeq 4000	SINGLE	ChIP	GENOMIC	Bos taurus	ILLUMINA	2020-09-26T00:00:00Z	2020-09-23T13:04:00Z	GSM4800040	Adipose	SRP285103	adipose	H3K4me1 (Diagenode\,#C15410037\,lot A1862D)
SRR12697535	ChIP-Seq	PRJNA665214	SAMN16245654	SRX9177158	GSM4800041	Illumina HiSeq 4000	SINGLE	ChIP	GENOMIC	Bos taurus	ILLUMINA	2020-09-26T00:00:00Z	2020-09-23T13:28:00Z	GSM4800041	Adipose	SRP285103	adipose	H3K4me1 (Diagenode\,#C15410037\,lot A1862D)
SRR12697540	ChIP-Seq	PRJNA665214	SAMN16245647	SRX9177163	GSM4800046	Illumina HiSeq 4000	SINGLE	ChIP	GENOMIC	Bos taurus	ILLUMINA	2020-09-26T00:00:00Z	2020-09-23T12:39:00Z	GSM4800046	Cerebellum	SRP285103	cerebellum	H3K4me1 (Diagenode\,#C15410037\,lot A1862D)
SRR12697541	ChIP-Seq	PRJNA665214	SAMN16245645	SRX9177164	GSM4800047	Illumina HiSeq 4000	SINGLE	ChIP	GENOMIC	Bos taurus	ILLUMINA	2020-09-26T00:00:00Z	2020-09-23T13:01:00Z	GSM4800047	Cerebellum	SRP285103	cerebellum	H3K4me1 (Diagenode\,#C15410037\,lot A1862D)
SRR12697546	ChIP-Seq	PRJNA665214	SAMN16245674	SRX9177169	GSM4800052	Illumina HiSeq 4000	SINGLE	ChIP	GENOMIC	Bos taurus	ILLUMINA	2020-09-26T00:00:00Z	2020-09-23T12:38:00Z	GSM4800052	Cortex	SRP285103	cerebral cortex	H3K4me1 (Diagenode\,#C15410037\,lot A1862D)
SRR12697547	ChIP-Seq	PRJNA665214	SAMN16245673	SRX9177170	GSM4800053	Illumina HiSeq 4000	SINGLE	ChIP	GENOMIC	Bos taurus	ILLUMINA	2020-09-26T00:00:00Z	2020-09-23T12:43:00Z	GSM4800053	Cortex	SRP285103	cerebral cortex	H3K4me1 (Diagenode\,#C15410037\,lot A1862D)
SRR12697552	ChIP-Seq	PRJNA665214	SAMN16245670	SRX9177175	GSM4800058	Illumina HiSeq 4000	SINGLE	ChIP	GENOMIC	Bos taurus	ILLUMINA	2020-09-26T00:00:00Z	2020-09-23T12:46:00Z	GSM4800058	Hypothalamus	SRP285103	hypothalamus	H3K4me1 (Diagenode\,#C15410037\,lot A1862D)
SRR12697553	ChIP-Seq	PRJNA665214	SAMN16245669	SRX9177176	GSM4800059	Illumina HiSeq 4000	SINGLE	ChIP	GENOMIC	Bos taurus	ILLUMINA	2020-09-26T00:00:00Z	2020-09-23T13:10:00Z	GSM4800059	Hypothalamus	SRP285103	hypothalamus	H3K4me1 (Diagenode\,#C15410037\,lot A1862D)
SRR12697558	ChIP-Seq	PRJNA665214	SAMN16245664	SRX9177181	GSM4800064	Illumina HiSeq 4000	SINGLE	ChIP	GENOMIC	Bos taurus	ILLUMINA	2020-09-26T00:00:00Z	2020-09-23T12:39:00Z	GSM4800064	Liver	SRP285103	liver	H3K4me1 (Diagenode\,#C15410037\,lot A1862D)
SRR12697559	ChIP-Seq	PRJNA665214	SAMN16245663	SRX9177182	GSM4800065	Illumina HiSeq 4000	SINGLE	ChIP	GENOMIC	Bos taurus	ILLUMINA	2020-09-26T00:00:00Z	2020-09-23T12:46:00Z	GSM4800065	Liver	SRP285103	liver	H3K4me1 (Diagenode\,#C15410037\,lot A1862D)
SRR12697564	ChIP-Seq	PRJNA665214	SAMN16245658	SRX9177187	GSM4800070	Illumina HiSeq 4000	SINGLE	ChIP	GENOMIC	Bos taurus	ILLUMINA	2020-09-26T00:00:00Z	2020-09-23T12:40:00Z	GSM4800070	Lung	SRP285103	lung	H3K4me1 (Diagenode\,#C15410037\,lot A1862D)
SRR12697565	ChIP-Seq	PRJNA665214	SAMN16245694	SRX9177188	GSM4800071	Illumina HiSeq 4000	SINGLE	ChIP	GENOMIC	Bos taurus	ILLUMINA	2020-09-26T00:00:00Z	2020-09-23T12:36:00Z	GSM4800071	Lung	SRP285103	lung	H3K4me1 (Diagenode\,#C15410037\,lot A1862D)
SRR12697570	ChIP-Seq	PRJNA665214	SAMN16245697	SRX9177193	GSM4800076	Illumina HiSeq 4000	SINGLE	ChIP	GENOMIC	Bos taurus	ILLUMINA	2020-09-26T00:00:00Z	2020-09-23T13:01:00Z	GSM4800076	Muscle	SRP285103	skeletal muscle	H3K4me1 (Diagenode\,#C15410037\,lot A1862D)
SRR12697571	ChIP-Seq	PRJNA665214	SAMN16245696	SRX9177194	GSM4800077	Illumina HiSeq 4000	SINGLE	ChIP	GENOMIC	Bos taurus	ILLUMINA	2020-09-26T00:00:00Z	2020-09-23T12:48:00Z	GSM4800077	Muscle	SRP285103	skeletal muscle	H3K4me1 (Diagenode\,#C15410037\,lot A1862D)
SRR12697576	ChIP-Seq	PRJNA665214	SAMN16245724	SRX9177199	GSM4800082	Illumina HiSeq 4000	SINGLE	ChIP	GENOMIC	Bos taurus	ILLUMINA	2020-09-26T00:00:00Z	2020-09-23T12:30:00Z	GSM4800082	Spleen	SRP285103	spleen	H3K4me1 (Diagenode\,#C15410037\,lot A1862D)
SRR12697577	ChIP-Seq	PRJNA665214	SAMN16245723	SRX9177200	GSM4800083	Illumina HiSeq 4000	SINGLE	ChIP	GENOMIC	Bos taurus	ILLUMINA	2020-09-26T00:00:00Z	2020-09-23T12:30:00Z	GSM4800083	Spleen	SRP285103	spleen	H3K4me1 (Diagenode\,#C15410037\,lot A1862D)
SRR12697642	ChIP-Seq	PRJNA665216	SAMN16245833	SRX9177265	GSM4800100	Illumina HiSeq 4000	SINGLE	ChIP	GENOMIC	Bos taurus	ILLUMINA	2020-09-26T00:00:00Z	2020-09-23T12:51:00Z	GSM4800100	Adipose	SRP285106	adipose	H3K4me3 (Diagenode\,#C01010059\, lot A1051D)
SRR12697643	ChIP-Seq	PRJNA665216	SAMN16245832	SRX9177266	GSM4800101	Illumina HiSeq 4000	SINGLE	ChIP	GENOMIC	Bos taurus	ILLUMINA	2020-09-26T00:00:00Z	2020-09-23T12:56:00Z	GSM4800101	Adipose	SRP285106	adipose	H3K4me3 (Diagenode\,#C01010059\, lot A1051D)
SRR12697648	ChIP-Seq	PRJNA665216	SAMN16245866	SRX9177271	GSM4800106	Illumina HiSeq 4000	SINGLE	ChIP	GENOMIC	Bos taurus	ILLUMINA	2020-09-26T00:00:00Z	2020-09-23T12:42:00Z	GSM4800106	Cerebellum	SRP285106	cerebellum	H3K4me3 (Diagenode\,#C01010059\, lot A1051D)
SRR12697649	ChIP-Seq	PRJNA665216	SAMN16245865	SRX9177272	GSM4800107	Illumina HiSeq 4000	SINGLE	ChIP	GENOMIC	Bos taurus	ILLUMINA	2020-09-26T00:00:00Z	2020-09-23T12:56:00Z	GSM4800107	Cerebellum	SRP285106	cerebellum	H3K4me3 (Diagenode\,#C01010059\, lot A1051D)
SRR12697654	ChIP-Seq	PRJNA665216	SAMN16245911	SRX9177277	GSM4800112	Illumina HiSeq 4000	SINGLE	ChIP	GENOMIC	Bos taurus	ILLUMINA	2020-09-26T00:00:00Z	2020-09-23T12:48:00Z	GSM4800112	Cortex	SRP285106	cerebral cortex	H3K4me3 (Diagenode\,#C01010059\, lot A1051D)
SRR12697655	ChIP-Seq	PRJNA665216	SAMN16245910	SRX9177278	GSM4800113	Illumina HiSeq 4000	SINGLE	ChIP	GENOMIC	Bos taurus	ILLUMINA	2020-09-26T00:00:00Z	2020-09-23T12:44:00Z	GSM4800113	Cortex	SRP285106	cerebral cortex	H3K4me3 (Diagenode\,#C01010059\, lot A1051D)
SRR12697660	ChIP-Seq	PRJNA665216	SAMN16245905	SRX9177283	GSM4800118	Illumina HiSeq 4000	SINGLE	ChIP	GENOMIC	Bos taurus	ILLUMINA	2020-09-26T00:00:00Z	2020-09-23T12:37:00Z	GSM4800118	Hypothalamus	SRP285106	hypothalamus	H3K4me3 (Diagenode\,#C01010059\, lot A1051D)
SRR12697661	ChIP-Seq	PRJNA665216	SAMN16245904	SRX9177284	GSM4800119	Illumina HiSeq 4000	SINGLE	ChIP	GENOMIC	Bos taurus	ILLUMINA	2020-09-26T00:00:00Z	2020-09-23T12:39:00Z	GSM4800119	Hypothalamus	SRP285106	hypothalamus	H3K4me3 (Diagenode\,#C01010059\, lot A1051D)
SRR12697666	ChIP-Seq	PRJNA665216	SAMN16245943	SRX9177289	GSM4800124	Illumina HiSeq 4000	SINGLE	ChIP	GENOMIC	Bos taurus	ILLUMINA	2020-09-26T00:00:00Z	2020-09-23T12:52:00Z	GSM4800124	Liver	SRP285106	liver	H3K4me3 (Diagenode\,#C01010059\, lot A1051D)
SRR12697667	ChIP-Seq	PRJNA665216	SAMN16245939	SRX9177290	GSM4800125	Illumina HiSeq 4000	SINGLE	ChIP	GENOMIC	Bos taurus	ILLUMINA	2020-09-26T00:00:00Z	2020-09-23T12:47:00Z	GSM4800125	Liver	SRP285106	liver	H3K4me3 (Diagenode\,#C01010059\, lot A1051D)
SRR12697672	ChIP-Seq	PRJNA665216	SAMN16245929	SRX9177295	GSM4800130	Illumina HiSeq 4000	SINGLE	ChIP	GENOMIC	Bos taurus	ILLUMINA	2020-09-26T00:00:00Z	2020-09-23T12:46:00Z	GSM4800130	Lung	SRP285106	lung	H3K4me3 (Diagenode\,#C01010059\, lot A1051D)
SRR12697673	ChIP-Seq	PRJNA665216	SAMN16245927	SRX9177296	GSM4800131	Illumina HiSeq 4000	SINGLE	ChIP	GENOMIC	Bos taurus	ILLUMINA	2020-09-26T00:00:00Z	2020-09-23T12:53:00Z	GSM4800131	Lung	SRP285106	lung	H3K4me3 (Diagenode\,#C01010059\, lot A1051D)
SRR12697678	ChIP-Seq	PRJNA665216	SAMN16245957	SRX9177301	GSM4800136	Illumina HiSeq 4000	SINGLE	ChIP	GENOMIC	Bos taurus	ILLUMINA	2020-09-26T00:00:00Z	2020-09-23T13:26:00Z	GSM4800136	Muscle	SRP285106	skeletal muscle	H3K4me3 (Diagenode\,#C01010059\, lot A1051D)
SRR12697679	ChIP-Seq	PRJNA665216	SAMN16245956	SRX9177302	GSM4800137	Illumina HiSeq 4000	SINGLE	ChIP	GENOMIC	Bos taurus	ILLUMINA	2020-09-26T00:00:00Z	2020-09-23T13:13:00Z	GSM4800137	Muscle	SRP285106	skeletal muscle	H3K4me3 (Diagenode\,#C01010059\, lot A1051D)
SRR12697684	ChIP-Seq	PRJNA665216	SAMN16245872	SRX9177307	GSM4800142	Illumina HiSeq 4000	SINGLE	ChIP	GENOMIC	Bos taurus	ILLUMINA	2020-09-26T00:00:00Z	2020-09-23T12:57:00Z	GSM4800142	Spleen	SRP285106	spleen	H3K4me3 (Diagenode\,#C01010059\, lot A1051D)
SRR12697685	ChIP-Seq	PRJNA665216	SAMN16245871	SRX9177308	GSM4800143	Illumina HiSeq 4000	SINGLE	ChIP	GENOMIC	Bos taurus	ILLUMINA	2020-09-26T00:00:00Z	2020-09-23T13:05:00Z	GSM4800143	Spleen	SRP285106	spleen	H3K4me3 (Diagenode\,#C01010059\, lot A1051D)

## Sheet: PacBio Iso-seq
Run	Age	Assay Type	BIOMATERIAL_PROVIDER	BioProject	BioSample	BioSampleModel	BREED	Bytes	Center Name	Consent	Experiment	Instrument	Library Name	LibraryLayout	LibrarySelection	LibrarySource	Organism	Platform	ReleaseDate	create_date	version	Sample Name	sex	SRA Study	Tissue	Isolate
SRR5571254	11 years	RNA-Seq	Drs Tara G. McDaneld & Timothy P.L. Smith\, USDA Agricultural Research Center\, U.S. Meat Animal Research Center\, Clay Center\, NE 68933	PRJNA386670	SAMN03145437	Model organism or animal	Hereford	96146225	UNIVERSITY OF MISSOURI	public	SRX2830445	PacBio RS II	11512-11513-11514	SINGLE	cDNA	TRANSCRIPTOMIC	Bos taurus	PACBIO_SMRT	2017-05-17T00:00:00Z	2017-05-17T14:18:00Z	1	LJA 218	female	SRP107146	Cerebral cortex
SRR5571257	9 years	RNA-Seq	Drs Tara G. McDaneld & Timothy P.L. Smith\, USDA Agricultural Research Center\, U.S. Meat Animal Research Center\, Clay Center\, NE 68933	PRJNA386670	SAMN03145491	Model organism or animal	Hereford	58489531	UNIVERSITY OF MISSOURI	public	SRX2830442	PacBio RS II	12152-12153-12154	SINGLE	cDNA	TRANSCRIPTOMIC	Bos taurus	PACBIO_SMRT	2017-05-17T00:00:00Z	2017-05-17T14:17:00Z	1	LJA167	male	SRP107146	Super bull Testis
SRR5571259	11 years	RNA-Seq	Drs Tara G. McDaneld & Timothy P.L. Smith\, USDA Agricultural Research Center\, U.S. Meat Animal Research Center\, Clay Center\, NE 68933	PRJNA386670	SAMN03145499	Model organism or animal	Hereford	63573076	UNIVERSITY OF MISSOURI	public	SRX2830440	PacBio RS II	14483-14484-14485	SINGLE	cDNA	TRANSCRIPTOMIC	Bos taurus	PACBIO_SMRT	2017-05-17T00:00:00Z	2017-05-17T14:18:00Z	1	LJA 283	female	SRP107146	Jejunum
SRR5571260	11 years	RNA-Seq	Drs Tara G. McDaneld & Timothy P.L. Smith\, USDA Agricultural Research Center\, U.S. Meat Animal Research Center\, Clay Center\, NE 68933	PRJNA386670	SAMN03145427	Model organism or animal	Hereford	85476698	UNIVERSITY OF MISSOURI	public	SRX2830439	PacBio RS II	13817-13818-13819-14562	SINGLE	cDNA	TRANSCRIPTOMIC	Bos taurus	PACBIO_SMRT	2017-05-17T00:00:00Z	2017-05-17T14:18:00Z	1	LJA 240	female	SRP107146	Liver
SRR5571262	11 years	RNA-Seq	Drs Tara G. McDaneld & Timothy P.L. Smith\, USDA Agricultural Research Center\, U.S. Meat Animal Research Center\, Clay Center\, NE 68933	PRJNA386670	SAMN03145432	Model organism or animal	Hereford	53073443	UNIVERSITY OF MISSOURI	public	SRX2830437	PacBio RS II	8002-8003-8004-21682-21683-21684-21704	SINGLE	cDNA	TRANSCRIPTOMIC	Bos taurus	PACBIO_SMRT	2017-05-17T00:00:00Z	2017-05-17T14:19:00Z	1	LJA232a	female	SRP107146	Sub-cutaneous Fat
SRR5571263	11 years	RNA-Seq	Drs Tara G. McDaneld and Timothy P.L. Smith\, USDA Agricultural Research Center\, U.S. Meat Animal Research Center\, Clay Center\, NE 68933	PRJNA386670	SAMN06621976	Model organism or animal	Hereford	82123415	UNIVERSITY OF MISSOURI	public	SRX2830436	PacBio RS II	11606-11607-11608	SINGLE	cDNA	TRANSCRIPTOMIC	Bos taurus	PACBIO_SMRT	2017-05-17T00:00:00Z	2017-05-17T14:31:00Z	1	70755	female	SRP107146	Thalamus
SRR5571265	11 years	RNA-Seq	Drs Tara G. McDaneld and Timothy P.L. Smith\, USDA Agricultural Research Center\, U.S. Meat Animal Research Center\, Clay Center\, NE 68933	PRJNA386670	SAMN06621977	Model organism or animal	Hereford	49593027	UNIVERSITY OF MISSOURI	public	SRX2830434	PacBio RS II	11600-11601-11602	SINGLE	cDNA	TRANSCRIPTOMIC	Bos taurus	PACBIO_SMRT	2017-05-17T00:00:00Z	2017-05-17T14:17:00Z	1	70753	female	SRP107146	Medulla Oblongata

## Sheet: ONT-seq
Run	Assay Type	BioProject	BioSample	Center Name	Experiment	GEO_Accession (exp)	Instrument	LibraryLayout	LibrarySelection	LibrarySource	Organism	Platform	ReleaseDate	create_date	version	Sample Name	sex	source_name	SRA Study	Tissue	Animal_ID
SRR14062692	RNA-Seq	PRJNA671673	SAMN18474920	GEO	SRX10437640	GSM5209634	PromethION	SINGLE	cDNA	TRANSCRIPTOMIC	Bos taurus	OXFORD_NANOPORE	2021-04-02T00:00:00Z	2021-03-26T14:43:00Z	1	GSM5209634	pooled male and female	Pooled tissues	SRP288472	Pooled tissues
SRR12888393	RNA-Seq	PRJNA671673	SAMN16540042	GEO	SRX9353582	GSM4852655	PromethION	SINGLE	cDNA	TRANSCRIPTOMIC	Bos taurus	OXFORD_NANOPORE	2021-01-02T00:00:00Z	2020-10-25T11:29:00Z	1	GSM4852655	female	Abomasum	SRP288472	Abomasum	Cattle_Female_1
SRR12888394	RNA-Seq	PRJNA671673	SAMN16540041	GEO	SRX9353583	GSM4852656	PromethION	SINGLE	cDNA	TRANSCRIPTOMIC	Bos taurus	OXFORD_NANOPORE	2021-01-02T00:00:00Z	2020-10-25T11:28:00Z	1	GSM4852656	male	Abomasum	SRP288472	Abomasum	Cattle_Male_1
SRR12888395	RNA-Seq	PRJNA671673	SAMN16540040	GEO	SRX9353584	GSM4852657	PromethION	SINGLE	cDNA	TRANSCRIPTOMIC	Bos taurus	OXFORD_NANOPORE	2021-01-02T00:00:00Z	2020-10-25T11:28:00Z	1	GSM4852657	male	Abomasum	SRP288472	Abomasum	Cattle_Male_2
SRR12888396	RNA-Seq	PRJNA671673	SAMN16540039	GEO	SRX9353585	GSM4852658	PromethION	SINGLE	cDNA	TRANSCRIPTOMIC	Bos taurus	OXFORD_NANOPORE	2021-01-02T00:00:00Z	2020-10-25T11:28:00Z	1	GSM4852658	female	Adipose	SRP288472	Adipose	Cattle_Female_1
SRR12888397	RNA-Seq	PRJNA671673	SAMN16540038	GEO	SRX9353586	GSM4852659	PromethION	SINGLE	cDNA	TRANSCRIPTOMIC	Bos taurus	OXFORD_NANOPORE	2021-01-02T00:00:00Z	2020-10-25T11:29:00Z	1	GSM4852659	female	Adipose	SRP288472	Adipose	Cattle_Female_2
SRR12888398	RNA-Seq	PRJNA671673	SAMN16540037	GEO	SRX9353587	GSM4852660	PromethION	SINGLE	cDNA	TRANSCRIPTOMIC	Bos taurus	OXFORD_NANOPORE	2021-01-02T00:00:00Z	2020-10-25T11:28:00Z	1	GSM4852660	male	Adipose	SRP288472	Adipose	Cattle_Male_1
SRR12888399	RNA-Seq	PRJNA671673	SAMN16540036	GEO	SRX9353588	GSM4852661	PromethION	SINGLE	cDNA	TRANSCRIPTOMIC	Bos taurus	OXFORD_NANOPORE	2021-01-02T00:00:00Z	2020-10-25T11:28:00Z	1	GSM4852661	male	Adipose	SRP288472	Adipose	Cattle_Male_2
SRR12888400	RNA-Seq	PRJNA671673	SAMN16540069	GEO	SRX9353589	GSM4852662	PromethION	SINGLE	cDNA	TRANSCRIPTOMIC	Bos taurus	OXFORD_NANOPORE	2021-01-02T00:00:00Z	2020-10-25T11:29:00Z	1	GSM4852662	female	Bladder	SRP288472	Bladder	Cattle_Female_1
SRR12888401	RNA-Seq	PRJNA671673	SAMN16540068	GEO	SRX9353707	GSM4852663	PromethION	SINGLE	cDNA	TRANSCRIPTOMIC	Bos taurus	OXFORD_NANOPORE	2021-01-02T00:00:00Z	2020-10-25T11:28:00Z	1	GSM4852663	male	Bladder	SRP288472	Bladder	Cattle_Male_2
SRR12888402	RNA-Seq	PRJNA671673	SAMN16540067	GEO	SRX9353708	GSM4852664	PromethION	SINGLE	cDNA	TRANSCRIPTOMIC	Bos taurus	OXFORD_NANOPORE	2021-01-02T00:00:00Z	2020-10-25T11:29:00Z	1	GSM4852664	female	BoneMarrow	SRP288472	BoneMarrow	Cattle_Female_1
SRR12888403	RNA-Seq	PRJNA671673	SAMN16540066	GEO	SRX9353709	GSM4852665	PromethION	SINGLE	cDNA	TRANSCRIPTOMIC	Bos taurus	OXFORD_NANOPORE	2021-01-02T00:00:00Z	2020-10-25T11:28:00Z	1	GSM4852665	female	BoneMarrow	SRP288472	BoneMarrow	Cattle_Female_2
SRR12888404	RNA-Seq	PRJNA671673	SAMN16540065	GEO	SRX9353710	GSM4852666	PromethION	SINGLE	cDNA	TRANSCRIPTOMIC	Bos taurus	OXFORD_NANOPORE	2021-01-02T00:00:00Z	2020-10-25T11:28:00Z	1	GSM4852666	male	BoneMarrow	SRP288472	BoneMarrow	Cattle_Male_1
SRR12888405	RNA-Seq	PRJNA671673	SAMN16540064	GEO	SRX9353711	GSM4852667	PromethION	SINGLE	cDNA	TRANSCRIPTOMIC	Bos taurus	OXFORD_NANOPORE	2021-01-02T00:00:00Z	2020-10-25T11:28:00Z	1	GSM4852667	male	BoneMarrow	SRP288472	BoneMarrow	Cattle_Male_2
SRR12888406	RNA-Seq	PRJNA671673	SAMN16540063	GEO	SRX9353712	GSM4852668	PromethION	SINGLE	cDNA	TRANSCRIPTOMIC	Bos taurus	OXFORD_NANOPORE	2021-01-02T00:00:00Z	2020-10-25T11:28:00Z	1	GSM4852668	female	BrainCortex	SRP288472	BrainCortex	Cattle_Female_1
SRR12888407	RNA-Seq	PRJNA671673	SAMN16540062	GEO	SRX9353713	GSM4852669	PromethION	SINGLE	cDNA	TRANSCRIPTOMIC	Bos taurus	OXFORD_NANOPORE	2021-01-02T00:00:00Z	2020-10-25T11:29:00Z	1	GSM4852669	female	BrainCortex	SRP288472	BrainCortex	Cattle_Female_2
SRR12888408	RNA-Seq	PRJNA671673	SAMN16540061	GEO	SRX9353714	GSM4852670	PromethION	SINGLE	cDNA	TRANSCRIPTOMIC	Bos taurus	OXFORD_NANOPORE	2021-01-02T00:00:00Z	2020-10-25T11:29:00Z	1	GSM4852670	male	BrainCortex	SRP288472	BrainCortex	Cattle_Male_1
SRR12888409	RNA-Seq	PRJNA671673	SAMN16540060	GEO	SRX9353723	GSM4852671	PromethION	SINGLE	cDNA	TRANSCRIPTOMIC	Bos taurus	OXFORD_NANOPORE	2021-01-02T00:00:00Z	2020-10-25T11:28:00Z	1	GSM4852671	female	Cecum	SRP288472	Cecum	Cattle_Female_1
SRR12888410	RNA-Seq	PRJNA671673	SAMN16540059	GEO	SRX9353724	GSM4852672	PromethION	SINGLE	cDNA	TRANSCRIPTOMIC	Bos taurus	OXFORD_NANOPORE	2021-01-02T00:00:00Z	2020-10-25T11:28:00Z	1	GSM4852672	female	Cecum	SRP288472	Cecum	Cattle_Female_2
SRR12888411	RNA-Seq	PRJNA671673	SAMN16540058	GEO	SRX9353725	GSM4852673	PromethION	SINGLE	cDNA	TRANSCRIPTOMIC	Bos taurus	OXFORD_NANOPORE	2021-01-02T00:00:00Z	2020-10-25T11:28:00Z	1	GSM4852673	male	Cecum	SRP288472	Cecum	Cattle_Male_1
SRR12888412	RNA-Seq	PRJNA671673	SAMN16540044	GEO	SRX9353726	GSM4852674	PromethION	SINGLE	cDNA	TRANSCRIPTOMIC	Bos taurus	OXFORD_NANOPORE	2021-01-02T00:00:00Z	2020-10-25T11:28:00Z	1	GSM4852674	male	Cecum	SRP288472	Cecum	Cattle_Male_2
SRR12888413	RNA-Seq	PRJNA671673	SAMN16540043	GEO	SRX9353727	GSM4852675	PromethION	SINGLE	cDNA	TRANSCRIPTOMIC	Bos taurus	OXFORD_NANOPORE	2021-01-02T00:00:00Z	2020-10-25T11:28:00Z	1	GSM4852675	female	Cerebellum	SRP288472	Cerebellum	Cattle_Female_1
SRR12888414	RNA-Seq	PRJNA671673	SAMN16540048	GEO	SRX9353728	GSM4852676	PromethION	SINGLE	cDNA	TRANSCRIPTOMIC	Bos taurus	OXFORD_NANOPORE	2021-01-02T00:00:00Z	2020-10-25T11:29:00Z	1	GSM4852676	female	Cerebellum	SRP288472	Cerebellum	Cattle_Female_2
SRR12888415	RNA-Seq	PRJNA671673	SAMN16540047	GEO	SRX9353729	GSM4852677	PromethION	SINGLE	cDNA	TRANSCRIPTOMIC	Bos taurus	OXFORD_NANOPORE	2021-01-02T00:00:00Z	2020-10-25T11:29:00Z	1	GSM4852677	male	Cerebellum	SRP288472	Cerebellum	Cattle_Male_1
SRR12888416	RNA-Seq	PRJNA671673	SAMN16540046	GEO	SRX9353730	GSM4852678	PromethION	SINGLE	cDNA	TRANSCRIPTOMIC	Bos taurus	OXFORD_NANOPORE	2021-01-02T00:00:00Z	2020-10-25T11:29:00Z	1	GSM4852678	male	Cerebellum	SRP288472	Cerebellum	Cattle_Male_2
SRR12888417	RNA-Seq	PRJNA671673	SAMN16540045	GEO	SRX9353747	GSM4852679	PromethION	SINGLE	cDNA	TRANSCRIPTOMIC	Bos taurus	OXFORD_NANOPORE	2021-01-02T00:00:00Z	2020-10-25T11:28:00Z	1	GSM4852679	female	Colon	SRP288472	Colon	Cattle_Female_1
SRR12888418	RNA-Seq	PRJNA671673	SAMN16539905	GEO	SRX9353748	GSM4852680	PromethION	SINGLE	cDNA	TRANSCRIPTOMIC	Bos taurus	OXFORD_NANOPORE	2021-01-02T00:00:00Z	2020-10-25T11:28:00Z	1	GSM4852680	male	Colon	SRP288472	Colon	Cattle_Male_1
SRR12888419	RNA-Seq	PRJNA671673	SAMN16539927	GEO	SRX9353749	GSM4852681	PromethION	SINGLE	cDNA	TRANSCRIPTOMIC	Bos taurus	OXFORD_NANOPORE	2021-01-02T00:00:00Z	2020-10-25T11:28:00Z	1	GSM4852681	male	Colon	SRP288472	Colon	Cattle_Male_2
SRR12888420	RNA-Seq	PRJNA671673	SAMN16539926	GEO	SRX9353750	GSM4852682	PromethION	SINGLE	cDNA	TRANSCRIPTOMIC	Bos taurus	OXFORD_NANOPORE	2021-01-02T00:00:00Z	2020-10-25T11:28:00Z	1	GSM4852682	male	Duodenum	SRP288472	Duodenum	Cattle_Male_1
SRR12888421	RNA-Seq	PRJNA671673	SAMN16539920	GEO	SRX9353751	GSM4852683	PromethION	SINGLE	cDNA	TRANSCRIPTOMIC	Bos taurus	OXFORD_NANOPORE	2021-01-02T00:00:00Z	2020-10-25T11:29:00Z	1	GSM4852683	female	Esophagus	SRP288472	Esophagus	Cattle_Female_1
SRR12888422	RNA-Seq	PRJNA671673	SAMN16539919	GEO	SRX9353752	GSM4852684	PromethION	SINGLE	cDNA	TRANSCRIPTOMIC	Bos taurus	OXFORD_NANOPORE	2021-01-02T00:00:00Z	2020-10-25T11:28:00Z	1	GSM4852684	female	Esophagus	SRP288472	Esophagus	Cattle_Female_2
SRR12888423	RNA-Seq	PRJNA671673	SAMN16539925	GEO	SRX9353753	GSM4852685	PromethION	SINGLE	cDNA	TRANSCRIPTOMIC	Bos taurus	OXFORD_NANOPORE	2021-01-02T00:00:00Z	2020-10-25T11:28:00Z	1	GSM4852685	male	Esophagus	SRP288472	Esophagus	Cattle_Male_1
SRR12888424	RNA-Seq	PRJNA671673	SAMN16539924	GEO	SRX9353754	GSM4852686	PromethION	SINGLE	cDNA	TRANSCRIPTOMIC	Bos taurus	OXFORD_NANOPORE	2021-01-02T00:00:00Z	2020-10-25T11:28:00Z	1	GSM4852686	male	Esophagus	SRP288472	Esophagus	Cattle_Male_2
SRR12888425	RNA-Seq	PRJNA671673	SAMN16539923	GEO	SRX9353606	GSM4852687	PromethION	SINGLE	cDNA	TRANSCRIPTOMIC	Bos taurus	OXFORD_NANOPORE	2021-01-02T00:00:00Z	2020-10-25T11:28:00Z	1	GSM4852687	female	Heart	SRP288472	Heart	Cattle_Female_1
SRR12888426	RNA-Seq	PRJNA671673	SAMN16539922	GEO	SRX9353607	GSM4852688	PromethION	SINGLE	cDNA	TRANSCRIPTOMIC	Bos taurus	OXFORD_NANOPORE	2021-01-02T00:00:00Z	2020-10-25T11:28:00Z	1	GSM4852688	female	Heart	SRP288472	Heart	Cattle_Female_2
SRR12888427	RNA-Seq	PRJNA671673	SAMN16539921	GEO	SRX9353608	GSM4852689	PromethION	SINGLE	cDNA	TRANSCRIPTOMIC	Bos taurus	OXFORD_NANOPORE	2021-01-02T00:00:00Z	2020-10-25T11:28:00Z	1	GSM4852689	male	Heart	SRP288472	Heart	Cattle_Male_1
SRR12888428	RNA-Seq	PRJNA671673	SAMN16539918	GEO	SRX9353609	GSM4852690	PromethION	SINGLE	cDNA	TRANSCRIPTOMIC	Bos taurus	OXFORD_NANOPORE	2021-01-02T00:00:00Z	2020-10-25T11:28:00Z	1	GSM4852690	male	Heart	SRP288472	Heart	Cattle_Male_2
SRR12888429	RNA-Seq	PRJNA671673	SAMN16539917	GEO	SRX9353610	GSM4852691	PromethION	SINGLE	cDNA	TRANSCRIPTOMIC	Bos taurus	OXFORD_NANOPORE	2021-01-02T00:00:00Z	2020-10-25T11:29:00Z	1	GSM4852691	male	Hypothalamus	SRP288472	Hypothalamus	Cattle_Male_1
SRR12888430	RNA-Seq	PRJNA671673	SAMN16539916	GEO	SRX9353611	GSM4852692	PromethION	SINGLE	cDNA	TRANSCRIPTOMIC	Bos taurus	OXFORD_NANOPORE	2021-01-02T00:00:00Z	2020-10-25T11:29:00Z	1	GSM4852692	female	Ileum	SRP288472	Ileum	Cattle_Female_1
SRR12888431	RNA-Seq	PRJNA671673	SAMN16539915	GEO	SRX9353612	GSM4852693	PromethION	SINGLE	cDNA	TRANSCRIPTOMIC	Bos taurus	OXFORD_NANOPORE	2021-01-02T00:00:00Z	2020-10-25T11:28:00Z	1	GSM4852693	female	Ileum	SRP288472	Ileum	Cattle_Female_2
SRR12888432	RNA-Seq	PRJNA671673	SAMN16539914	GEO	SRX9353613	GSM4852694	PromethION	SINGLE	cDNA	TRANSCRIPTOMIC	Bos taurus	OXFORD_NANOPORE	2021-01-02T00:00:00Z	2020-10-25T11:29:00Z	1	GSM4852694	female	Isthmus	SRP288472	Isthmus	Cattle_Female_1
SRR12888433	RNA-Seq	PRJNA671673	SAMN16539913	GEO	SRX9353622	GSM4852695	PromethION	SINGLE	cDNA	TRANSCRIPTOMIC	Bos taurus	OXFORD_NANOPORE	2021-01-02T00:00:00Z	2020-10-25T11:29:00Z	1	GSM4852695	female	Isthmus	SRP288472	Isthmus	Cattle_Female_2
SRR12888434	RNA-Seq	PRJNA671673	SAMN16539912	GEO	SRX9353623	GSM4852696	PromethION	SINGLE	cDNA	TRANSCRIPTOMIC	Bos taurus	OXFORD_NANOPORE	2021-01-02T00:00:00Z	2020-10-25T11:29:00Z	1	GSM4852696	female	Jejunum	SRP288472	Jejunum	Cattle_Female_1
SRR12888435	RNA-Seq	PRJNA671673	SAMN16539911	GEO	SRX9353624	GSM4852697	PromethION	SINGLE	cDNA	TRANSCRIPTOMIC	Bos taurus	OXFORD_NANOPORE	2021-01-02T00:00:00Z	2020-10-25T11:28:00Z	1	GSM4852697	female	Jejunum	SRP288472	Jejunum	Cattle_Female_2
SRR12888436	RNA-Seq	PRJNA671673	SAMN16539910	GEO	SRX9353625	GSM4852698	PromethION	SINGLE	cDNA	TRANSCRIPTOMIC	Bos taurus	OXFORD_NANOPORE	2021-01-02T00:00:00Z	2020-10-25T11:28:00Z	1	GSM4852698	male	Jejunum	SRP288472	Jejunum	Cattle_Male_1
SRR12888437	RNA-Seq	PRJNA671673	SAMN16539909	GEO	SRX9353626	GSM4852699	PromethION	SINGLE	cDNA	TRANSCRIPTOMIC	Bos taurus	OXFORD_NANOPORE	2021-01-02T00:00:00Z	2020-10-25T11:29:00Z	1	GSM4852699	male	Jejunum	SRP288472	Jejunum	Cattle_Male_2
SRR12888438	RNA-Seq	PRJNA671673	SAMN16539908	GEO	SRX9353627	GSM4852700	PromethION	SINGLE	cDNA	TRANSCRIPTOMIC	Bos taurus	OXFORD_NANOPORE	2021-01-02T00:00:00Z	2020-10-25T11:29:00Z	1	GSM4852700	female	Kidney	SRP288472	Kidney	Cattle_Female_1
SRR12888439	RNA-Seq	PRJNA671673	SAMN16539907	GEO	SRX9353628	GSM4852701	PromethION	SINGLE	cDNA	TRANSCRIPTOMIC	Bos taurus	OXFORD_NANOPORE	2021-01-02T00:00:00Z	2020-10-25T11:29:00Z	1	GSM4852701	female	Kidney	SRP288472	Kidney	Cattle_Female_2
SRR12888440	RNA-Seq	PRJNA671673	SAMN16539906	GEO	SRX9353629	GSM4852702	PromethION	SINGLE	cDNA	TRANSCRIPTOMIC	Bos taurus	OXFORD_NANOPORE	2021-01-02T00:00:00Z	2020-10-25T11:29:00Z	1	GSM4852702	male	Kidney	SRP288472	Kidney	Cattle_Male_1
SRR12888441	RNA-Seq	PRJNA671673	SAMN16539944	GEO	SRX9353651	GSM4852703	PromethION	SINGLE	cDNA	TRANSCRIPTOMIC	Bos taurus	OXFORD_NANOPORE	2021-01-02T00:00:00Z	2020-10-25T11:28:00Z	1	GSM4852703	male	Kidney	SRP288472	Kidney	Cattle_Male_2
SRR12888442	RNA-Seq	PRJNA671673	SAMN16539943	GEO	SRX9353652	GSM4852704	PromethION	SINGLE	cDNA	TRANSCRIPTOMIC	Bos taurus	OXFORD_NANOPORE	2021-01-02T00:00:00Z	2020-10-25T11:29:00Z	1	GSM4852704	female	Liver	SRP288472	Liver	Cattle_Female_1
SRR12888443	RNA-Seq	PRJNA671673	SAMN16539942	GEO	SRX9353653	GSM4852705	PromethION	SINGLE	cDNA	TRANSCRIPTOMIC	Bos taurus	OXFORD_NANOPORE	2021-01-02T00:00:00Z	2020-10-25T11:29:00Z	1	GSM4852705	female	Liver	SRP288472	Liver	Cattle_Female_2
SRR12888444	RNA-Seq	PRJNA671673	SAMN16539941	GEO	SRX9353654	GSM4852706	PromethION	SINGLE	cDNA	TRANSCRIPTOMIC	Bos taurus	OXFORD_NANOPORE	2021-01-02T00:00:00Z	2020-10-25T11:29:00Z	1	GSM4852706	male	Liver	SRP288472	Liver	Cattle_Male_2
SRR12888445	RNA-Seq	PRJNA671673	SAMN16539940	GEO	SRX9353655	GSM4852707	PromethION	SINGLE	cDNA	TRANSCRIPTOMIC	Bos taurus	OXFORD_NANOPORE	2021-01-02T00:00:00Z	2020-10-25T11:29:00Z	1	GSM4852707	female	Lung	SRP288472	Lung	Cattle_Female_1
SRR12888446	RNA-Seq	PRJNA671673	SAMN16539939	GEO	SRX9353656	GSM4852708	PromethION	SINGLE	cDNA	TRANSCRIPTOMIC	Bos taurus	OXFORD_NANOPORE	2021-01-02T00:00:00Z	2020-10-25T11:29:00Z	1	GSM4852708	female	Lung	SRP288472	Lung	Cattle_Female_2
SRR12888447	RNA-Seq	PRJNA671673	SAMN16539938	GEO	SRX9353657	GSM4852709	PromethION	SINGLE	cDNA	TRANSCRIPTOMIC	Bos taurus	OXFORD_NANOPORE	2021-01-02T00:00:00Z	2020-10-25T11:28:00Z	1	GSM4852709	male	Lung	SRP288472	Lung	Cattle_Male_1
SRR12888448	RNA-Seq	PRJNA671673	SAMN16540090	GEO	SRX9353658	GSM4852710	PromethION	SINGLE	cDNA	TRANSCRIPTOMIC	Bos taurus	OXFORD_NANOPORE	2021-01-02T00:00:00Z	2020-10-25T11:29:00Z	1	GSM4852710	male	Lung	SRP288472	Lung	Cattle_Male_2
SRR12888449	RNA-Seq	PRJNA671673	SAMN16540089	GEO	SRX9353667	GSM4852711	PromethION	SINGLE	cDNA	TRANSCRIPTOMIC	Bos taurus	OXFORD_NANOPORE	2021-01-02T00:00:00Z	2020-10-25T11:29:00Z	1	GSM4852711	female	MammaryGland	SRP288472	MammaryGland	Cattle_Female_1
SRR12888450	RNA-Seq	PRJNA671673	SAMN16540054	GEO	SRX9353668	GSM4852712	PromethION	SINGLE	cDNA	TRANSCRIPTOMIC	Bos taurus	OXFORD_NANOPORE	2021-01-02T00:00:00Z	2020-10-25T11:29:00Z	1	GSM4852712	female	MammaryGland	SRP288472	MammaryGland	Cattle_Female_2
SRR12888451	RNA-Seq	PRJNA671673	SAMN16540053	GEO	SRX9353669	GSM4852713	PromethION	SINGLE	cDNA	TRANSCRIPTOMIC	Bos taurus	OXFORD_NANOPORE	2021-01-02T00:00:00Z	2020-10-25T11:29:00Z	1	GSM4852713	male	Muscle	SRP288472	Muscle	Cattle_Male_1
SRR12888452	RNA-Seq	PRJNA671673	SAMN16540088	GEO	SRX9353670	GSM4852714	PromethION	SINGLE	cDNA	TRANSCRIPTOMIC	Bos taurus	OXFORD_NANOPORE	2021-01-02T00:00:00Z	2020-10-25T11:29:00Z	1	GSM4852714	male	Muscle	SRP288472	Muscle	Cattle_Male_2
SRR12888453	RNA-Seq	PRJNA671673	SAMN16540057	GEO	SRX9353671	GSM4852715	PromethION	SINGLE	cDNA	TRANSCRIPTOMIC	Bos taurus	OXFORD_NANOPORE	2021-01-02T00:00:00Z	2020-10-25T11:29:00Z	1	GSM4852715	female	Omasum	SRP288472	Omasum	Cattle_Female_1
SRR12888454	RNA-Seq	PRJNA671673	SAMN16540056	GEO	SRX9353672	GSM4852716	PromethION	SINGLE	cDNA	TRANSCRIPTOMIC	Bos taurus	OXFORD_NANOPORE	2021-01-02T00:00:00Z	2020-10-25T11:29:00Z	1	GSM4852716	female	Omasum	SRP288472	Omasum	Cattle_Female_2
SRR12888455	RNA-Seq	PRJNA671673	SAMN16540055	GEO	SRX9353673	GSM4852717	PromethION	SINGLE	cDNA	TRANSCRIPTOMIC	Bos taurus	OXFORD_NANOPORE	2021-01-02T00:00:00Z	2020-10-25T11:29:00Z	1	GSM4852717	male	Omasum	SRP288472	Omasum	Cattle_Male_1
SRR12888456	RNA-Seq	PRJNA671673	SAMN16540086	GEO	SRX9353674	GSM4852718	PromethION	SINGLE	cDNA	TRANSCRIPTOMIC	Bos taurus	OXFORD_NANOPORE	2021-01-02T00:00:00Z	2020-10-25T11:29:00Z	1	GSM4852718	male	Omasum	SRP288472	Omasum	Cattle_Male_2
SRR12888457	RNA-Seq	PRJNA671673	SAMN16540085	GEO	SRX9353715	GSM4852719	PromethION	SINGLE	cDNA	TRANSCRIPTOMIC	Bos taurus	OXFORD_NANOPORE	2021-01-02T00:00:00Z	2020-10-25T11:29:00Z	1	GSM4852719	female	Ovary	SRP288472	Ovary	Cattle_Female_1
SRR12888458	RNA-Seq	PRJNA671673	SAMN16540084	GEO	SRX9353716	GSM4852720	PromethION	SINGLE	cDNA	TRANSCRIPTOMIC	Bos taurus	OXFORD_NANOPORE	2021-01-02T00:00:00Z	2020-10-25T11:29:00Z	1	GSM4852720	female	Ovary	SRP288472	Ovary	Cattle_Female_2
SRR12888459	RNA-Seq	PRJNA671673	SAMN16540083	GEO	SRX9353717	GSM4852721	PromethION	SINGLE	cDNA	TRANSCRIPTOMIC	Bos taurus	OXFORD_NANOPORE	2021-01-02T00:00:00Z	2020-10-25T11:29:00Z	1	GSM4852721	female	Reticulum	SRP288472	Reticulum	Cattle_Female_1
SRR12888460	RNA-Seq	PRJNA671673	SAMN16540082	GEO	SRX9353718	GSM4852722	PromethION	SINGLE	cDNA	TRANSCRIPTOMIC	Bos taurus	OXFORD_NANOPORE	2021-01-02T00:00:00Z	2020-10-25T11:29:00Z	1	GSM4852722	female	Reticulum	SRP288472	Reticulum	Cattle_Female_2
SRR12888461	RNA-Seq	PRJNA671673	SAMN16540081	GEO	SRX9353719	GSM4852723	PromethION	SINGLE	cDNA	TRANSCRIPTOMIC	Bos taurus	OXFORD_NANOPORE	2021-01-02T00:00:00Z	2020-10-25T11:29:00Z	1	GSM4852723	male	Reticulum	SRP288472	Reticulum	Cattle_Male_1
SRR12888462	RNA-Seq	PRJNA671673	SAMN16540080	GEO	SRX9353720	GSM4852724	PromethION	SINGLE	cDNA	TRANSCRIPTOMIC	Bos taurus	OXFORD_NANOPORE	2021-01-02T00:00:00Z	2020-10-25T11:29:00Z	1	GSM4852724	male	Reticulum	SRP288472	Reticulum	Cattle_Male_2
SRR12888463	RNA-Seq	PRJNA671673	SAMN16540079	GEO	SRX9353721	GSM4852725	PromethION	SINGLE	cDNA	TRANSCRIPTOMIC	Bos taurus	OXFORD_NANOPORE	2021-01-02T00:00:00Z	2020-10-25T11:29:00Z	1	GSM4852725	female	Rumen	SRP288472	Rumen	Cattle_Female_1
SRR12888464	RNA-Seq	PRJNA671673	SAMN16540078	GEO	SRX9353722	GSM4852726	PromethION	SINGLE	cDNA	TRANSCRIPTOMIC	Bos taurus	OXFORD_NANOPORE	2021-01-02T00:00:00Z	2020-10-25T11:29:00Z	1	GSM4852726	female	Rumen	SRP288472	Rumen	Cattle_Female_2
SRR12888465	RNA-Seq	PRJNA671673	SAMN16540077	GEO	SRX9353731	GSM4852727	PromethION	SINGLE	cDNA	TRANSCRIPTOMIC	Bos taurus	OXFORD_NANOPORE	2021-01-02T00:00:00Z	2020-10-25T11:29:00Z	1	GSM4852727	male	Rumen	SRP288472	Rumen	Cattle_Male_1
SRR12888466	RNA-Seq	PRJNA671673	SAMN16540076	GEO	SRX9353732	GSM4852728	PromethION	SINGLE	cDNA	TRANSCRIPTOMIC	Bos taurus	OXFORD_NANOPORE	2021-01-02T00:00:00Z	2020-10-25T11:29:00Z	1	GSM4852728	male	Rumen	SRP288472	Rumen	Cattle_Male_2
SRR12888467	RNA-Seq	PRJNA671673	SAMN16540075	GEO	SRX9353733	GSM4852729	PromethION	SINGLE	cDNA	TRANSCRIPTOMIC	Bos taurus	OXFORD_NANOPORE	2021-01-02T00:00:00Z	2020-10-25T11:29:00Z	1	GSM4852729	female	Skin	SRP288472	Skin	Cattle_Female_1
SRR12888468	RNA-Seq	PRJNA671673	SAMN16540074	GEO	SRX9353734	GSM4852730	PromethION	SINGLE	cDNA	TRANSCRIPTOMIC	Bos taurus	OXFORD_NANOPORE	2021-01-02T00:00:00Z	2020-10-25T11:28:00Z	1	GSM4852730	male	Skin	SRP288472	Skin	Cattle_Male_2
SRR12888469	RNA-Seq	PRJNA671673	SAMN16540073	GEO	SRX9353735	GSM4852731	PromethION	SINGLE	cDNA	TRANSCRIPTOMIC	Bos taurus	OXFORD_NANOPORE	2021-01-02T00:00:00Z	2020-10-25T11:29:00Z	1	GSM4852731	female	Spleen	SRP288472	Spleen	Cattle_Female_1
SRR12888470	RNA-Seq	PRJNA671673	SAMN16540072	GEO	SRX9353736	GSM4852732	PromethION	SINGLE	cDNA	TRANSCRIPTOMIC	Bos taurus	OXFORD_NANOPORE	2021-01-02T00:00:00Z	2020-10-25T11:29:00Z	1	GSM4852732	female	Spleen	SRP288472	Spleen	Cattle_Female_2
SRR12888471	RNA-Seq	PRJNA671673	SAMN16540071	GEO	SRX9353737	GSM4852733	PromethION	SINGLE	cDNA	TRANSCRIPTOMIC	Bos taurus	OXFORD_NANOPORE	2021-01-02T00:00:00Z	2020-10-25T11:29:00Z	1	GSM4852733	male	Spleen	SRP288472	Spleen	Cattle_Male_1
SRR12888472	RNA-Seq	PRJNA671673	SAMN16540070	GEO	SRX9353738	GSM4852734	PromethION	SINGLE	cDNA	TRANSCRIPTOMIC	Bos taurus	OXFORD_NANOPORE	2021-01-02T00:00:00Z	2020-10-25T11:29:00Z	1	GSM4852734	male	Spleen	SRP288472	Spleen	Cattle_Male_2
SRR12888473	RNA-Seq	PRJNA671673	SAMN16540096	GEO	SRX9353755	GSM4852735	PromethION	SINGLE	cDNA	TRANSCRIPTOMIC	Bos taurus	OXFORD_NANOPORE	2021-01-02T00:00:00Z	2020-10-25T11:28:00Z	1	GSM4852735	male	Testis	SRP288472	Testis	Cattle_Male_1
SRR12888474	RNA-Seq	PRJNA671673	SAMN16540095	GEO	SRX9353756	GSM4852736	PromethION	SINGLE	cDNA	TRANSCRIPTOMIC	Bos taurus	OXFORD_NANOPORE	2021-01-02T00:00:00Z	2020-10-25T11:29:00Z	1	GSM4852736	male	Testis	SRP288472	Testis	Cattle_Male_2
SRR12888475	RNA-Seq	PRJNA671673	SAMN16540094	GEO	SRX9353757	GSM4852737	PromethION	SINGLE	cDNA	TRANSCRIPTOMIC	Bos taurus	OXFORD_NANOPORE	2021-01-02T00:00:00Z	2020-10-25T11:28:00Z	1	GSM4852737	female	Thymus	SRP288472	Thymus	Cattle_Female_2
SRR12888476	RNA-Seq	PRJNA671673	SAMN16540093	GEO	SRX9353758	GSM4852738	PromethION	SINGLE	cDNA	TRANSCRIPTOMIC	Bos taurus	OXFORD_NANOPORE	2021-01-02T00:00:00Z	2020-10-25T11:28:00Z	1	GSM4852738	male	Thymus	SRP288472	Thymus	Cattle_Male_1
SRR12888477	RNA-Seq	PRJNA671673	SAMN16540092	GEO	SRX9353759	GSM4852739	PromethION	SINGLE	cDNA	TRANSCRIPTOMIC	Bos taurus	OXFORD_NANOPORE	2021-01-02T00:00:00Z	2020-10-25T11:29:00Z	1	GSM4852739	male	Thymus	SRP288472	Thymus	Cattle_Male_2
SRR12888478	RNA-Seq	PRJNA671673	SAMN16540091	GEO	SRX9353760	GSM4852740	PromethION	SINGLE	cDNA	TRANSCRIPTOMIC	Bos taurus	OXFORD_NANOPORE	2021-01-02T00:00:00Z	2020-10-25T11:29:00Z	1	GSM4852740	male	Thyroid	SRP288472	Thyroid	Cattle_Male_1
SRR12888479	RNA-Seq	PRJNA671673	SAMN16540010	GEO	SRX9353761	GSM4852741	PromethION	SINGLE	cDNA	TRANSCRIPTOMIC	Bos taurus	OXFORD_NANOPORE	2021-01-02T00:00:00Z	2020-10-25T11:29:00Z	1	GSM4852741	male	Thyroid	SRP288472	Thyroid	Cattle_Male_2
SRR12888480	RNA-Seq	PRJNA671673	SAMN16540003	GEO	SRX9353762	GSM4852742	PromethION	SINGLE	cDNA	TRANSCRIPTOMIC	Bos taurus	OXFORD_NANOPORE	2021-01-02T00:00:00Z	2020-10-25T11:29:00Z	1	GSM4852742	female	Trachea	SRP288472	Trachea	Cattle_Female_1
SRR12888481	RNA-Seq	PRJNA671673	SAMN16540002	GEO	SRX9353614	GSM4852743	PromethION	SINGLE	cDNA	TRANSCRIPTOMIC	Bos taurus	OXFORD_NANOPORE	2021-01-02T00:00:00Z	2020-10-25T11:29:00Z	1	GSM4852743	female	Trachea	SRP288472	Trachea	Cattle_Female_2
SRR12888482	RNA-Seq	PRJNA671673	SAMN16540001	GEO	SRX9353615	GSM4852744	PromethION	SINGLE	cDNA	TRANSCRIPTOMIC	Bos taurus	OXFORD_NANOPORE	2021-01-02T00:00:00Z	2020-10-25T11:29:00Z	1	GSM4852744	male	Trachea	SRP288472	Trachea	Cattle_Male_2
SRR12888483	RNA-Seq	PRJNA671673	SAMN16540009	GEO	SRX9353616	GSM4852745	PromethION	SINGLE	cDNA	TRANSCRIPTOMIC	Bos taurus	OXFORD_NANOPORE	2021-01-02T00:00:00Z	2020-10-25T11:28:00Z	1	GSM4852745	female	UterineEndometrium	SRP288472	UterineEndometrium	Cattle_Female_1
SRR12888484	RNA-Seq	PRJNA671673	SAMN16540006	GEO	SRX9353617	GSM4852746	PromethION	SINGLE	cDNA	TRANSCRIPTOMIC	Bos taurus	OXFORD_NANOPORE	2021-01-02T00:00:00Z	2020-10-25T11:29:00Z	1	GSM4852746	female	UterineEndometrium	SRP288472	UterineEndometrium	Cattle_Female_2
SRR12888485	RNA-Seq	PRJNA671673	SAMN16540005	GEO	SRX9353618	GSM4852747	PromethION	SINGLE	cDNA	TRANSCRIPTOMIC	Bos taurus	OXFORD_NANOPORE	2021-01-02T00:00:00Z	2020-10-25T11:28:00Z	1	GSM4852747	female	UterineMyometrium	SRP288472	UterineMyometrium	Cattle_Female_1
