# Supplementary material for: Enhanced bovine genome annotation through integration of transcriptomics and epi-transcriptomics datasets facilitates genomic biology
Source: Gigascience. 2024 Apr 16;13:giae019. doi: 10.1093/gigascience/giae019 (PMC11020238; doi:10.1093/gigascience/giae019)
Supplement: giae019_Supplemental_Files [file giae019_supplemental_files.zip › Supplemental_file3.xlsx]

## Sheet: RNA-seq data
Tissue	Developmental stage	raw_reads	trimmed_reads	map_rate	uniq_map_rate	multi_map_rate	unmapped_rate
abomasum	adult	179626617	179571437	98.035	87.7725	10.2625	1.965
bladder	adult	30823657	30792246	97.92	90.24	7.68	2.08
bone marrow	adult	32202839	32182956	97.73	91.89	5.84	2.27
brain	fetal	151522815	151351031	97.895	91.9675	5.9275	2.105
brain frontal cortex	adult	34358134	34313082	98.21	93.51	4.7	1.79
caput epididymis	adult	65509977	65475625	97.585	90.36	7.225	2.415
cecum	adult	85410346	85348345	97.45	88.445	9.005	2.55
cerebellum	adult	132872571	132119805	97.74	92.825	4.915	2.26
colon	adult	68480862	68419276	97.605	87.9	9.705	2.395
duodenum	adult	56678490	56642585	97.035	87.335	9.7	2.965
esophagus	adult	43674314	43640485	97.9	92.43	5.47	2.1
follicular cells	adult	76216932	76171667	97.67	87.58	10.09	2.33
gallbladder	adult	81402731	81381618	97.62	90.615	7.005	2.38
gonad	fetal	119333221	119122302	97.0467	88.8467	8.2	2.95333
heart	fetal	134490492	132974182	97.5533	91.1367	6.41667	2.44667
ileum	adult	111101579	111020163	97.555	87.395	10.16	2.445
internal tongue muscle	adult	75829481	75748034	97.97	92.29	5.68	2.03
jejunum	adult	36266421	36243586	97.49	88.46	9.03	2.51
kidney	fetal	182805954	181059594	96.95	88.6267	8.32333	3.05
kidney	adult	56141425	56128159	98.47	91.395	7.075	1.53
kidney cortex	adult	67549355	67504108	98.155	91.355	6.8	1.845
LD muscle	fetal	246290364	246171393	97.5433	91.065	6.47833	2.45667
LD muscle	adult	29034219	29032299	98.36	93.19	5.17	1.64
liver	fetal	197276209	195824142	97.1925	83.835	13.3575	2.8075
lung	adult	42807703	42763687	98.02	91.08	6.94	1.98
lymph nodes	adult	84864783	84770018	97.55	86.455	11.095	2.45
mammary gland (adult)	adult	85014745	84198637	97.7	91.0267	6.67333	2.3
mammary gland (virgin)	adult	46364127	46330423	97.67	90.52	7.15	2.33
mammary gland(early lactating)	adult	76749060	76742343	97.255	91.78	5.475	2.745
mammary gland(late pregnant)	adult	80219339	80215257	97.605	90.155	7.45	2.395
mammary gland(mid pregnant)	adult	85428392	85153152	97.82	90.575	7.245	2.18
myoblast	adult	94430445	88398919	88.2775	82.85	5.4275	11.7225
omasum	adult	59968634	59920590	97.755	85.745	12.01	2.245
ovary	adult	51390954	51368682	97.87	88.11	9.76	2.13
pituitary	adult	91878596	91843661	98.2333	91.8733	6.36	1.76667
placental caruncle	adult	162799568	162151647	97.735	90.5825	7.1525	2.265
placental cotyledon	adult	76411508	76403766	97.88	91.695	6.185	2.12
reticulum	adult	55456150	55385075	97.735	84.36	13.375	2.265
rumen	adult	61222980	61181548	97.425	85.355	12.07	2.575
skin	adult	78398118	78350630	97.78	92.03	5.75	2.22
spleen	fetal	106628654	105878158	97.5267	87.6167	9.91	2.47333
spleen	adult	79889340	79823305	97.21	85.33	11.88	2.79
subcutaneous adipose	adult	27502785	27500128	98.33	92.91	5.42	1.67
testis	adult	117439231	117393478	97.96	92.5575	5.4025	2.04
thymus	adult	64106886	64063125	97.72	89.2	8.52	2.28
umbilical cord	fetal	169223892	166192092	97.5525	91.2625	6.29	2.4475
uterine endometrium	adult	36659508	36630800	97.63	87.18	10.45	2.37

## Sheet: miRNA-seq data
Tissues	Developmental stage	raw_reads	total_miRNA_reads	average_miRNA_read_length	average_miRNA_read_GC_content(%)	top_Overrepresented_sequence%	average_base_quality_of_miRNA_reads	uniquely_mapped_miRNA_reads%
abomasum	adult	94263840	58589789	22	45.5	8.735	34.5781	67.84
bladder	adult	20640363	18505932	22	45	19.26	34.6443	71.05
bone marrow	adult	23321181	15104499	22	45	5.44	34.7047	55.5
brain	fetal	78547375	29983985	22	40.5	11.32	34.6029	23.5
brain frontal cortex	adult	24164478	18834041	22	43	7.31	34.573	33.71
caput epididymis	adult	42513172	35550204	22	43.5	5.16	34.5922	61.62
cecum	adult	44357569	33980109	22	47	10.585	34.6615	62.25
cerebellum	adult	43912953	32172165	22	40.5	8.865	34.5718	36.17
colon	adult	21173885	16414769	22	48	10.7	34.6731	59.48
duodenum	adult	45603884	21993235	22	48.5	6.785	34.6516	56.45
esophagus	adult	16446892	9797351	22	37	30.52	34.5038	26.65
follicular cells	adult	38327955	33141012	22	44	8.07	34.5939	48.64
gallbladder	adult	30547595	23213885	22	46	10.695	34.6411	61.17
gonad	fetal	72181510	20875425	22	44.5	3.565	34.5728	56.99
heart	fetal	61974581	31075669	22	39	13.1875	34.8018	44.68
ileum	adult	45754251	26012873	22	49	4.945	34.6369	53.93
internal tongue muscle	adult	43726495	29490671	22	40	19.37	34.6193	38.76
jejunum	adult	42722427	13357934	22	56.5	3.145	34.5716	42.72
kidney	fetal	54644938	24928405	22	42.75	2.955	34.9035	62.82
kidney	adult	33502647	10075512	22	42.5	2.835	34.5923	63.54
kidney cortex	adult	51159476	42212691	22	43.5	4.045	34.5849	63.03
LD muscle	fetal	111699150	57924556	22	42.6667	9.48667	34.7629	57.45
LD muscle	adult	21865577	18278421	22	39	25.05	34.5685	31.2
liver	fetal	46901041	12270417	22	44.25	19.865	34.8	80.62
lung	adult	19001496	17375589	22	43	8.74	34.6178	63.92
lymph nodes	adult	46600274	26400207	22	47.5	3.81	34.6238	56.7
mammary gland (adult)	adult	96420057	44032338	22	45.75	4.465	34.4848	55.38
mammary gland (virgin)	adult	37883208	23088225	22	43	4.13	34.5838	59.96
myoblast	adult	61064044	7372520	22	47.6	4.46	34.4863	46.42
myocyte	adult	96637325	13670647	22	48	7.968	34.4671	54.59
omasum	adult	41794362	34527295	22	46	11.66	34.668	63.2
ovary	adult	46622860	39342404	22	44	9.51	34.6037	45.36
pituitary	adult	74136606	57380470	22	40	16.0867	34.5621	39.71
placental caruncle	adult	75302028	23171983	22	44.25	5.145	34.525	60.27
placental cotyledon	adult	68147448	23235242	22	44.3333	4.13333	34.5178	56.22
pre-adipocytes	adult	61395657	18910589	22	44.2	7.582	34.6366	59.74
reticulum	adult	81802429	51546413	22	45.25	13.8625	34.6507	73.84
skin	adult	45941088	36155746	22	44	4.21	34.6047	52.65
spleen	fetal	79161952	22460254	22	43.75	4.6575	34.5296	59.71
spleen	adult	43866488	22317860	22	46.5	3.955	34.6638	58.17
subcutaneous adipose	adult	20197891	16263106	22	44	6.76	34.6183	57.71
testis	adult	93038733	49393900	22	42	0.83	34.5319	82.69
thymus	adult	45472558	36211393	22	44	8.64	34.6395	50.25
umbilical cord	fetal	109123181	46658578	22	47.25	5.215	34.5517	49.43
uterine endometrium	adult	43195688	27016092	22	43.5	7.115	34.587	60.85
uterine_myometrium	adult	15515363	9372231	22	44	11.33	34.9251	63.53
