# Supplementary material for: Enhanced bovine genome annotation through integration of transcriptomics and epi-transcriptomics datasets facilitates genomic biology
Source: Gigascience. 2024 Apr 16;13:giae019. doi: 10.1093/gigascience/giae019 (PMC11020238; doi:10.1093/gigascience/giae019)
Supplement: giae019_Supplemental_Files [file giae019_supplemental_files.zip › Supplemental_file4 (1).xlsx]

## Sheet: Transcripts
Tissue	Developmental stage	total_transcripts	protein_coding	sncRNAs	NMDs	non_stop_decays	long_intergenic_lncRNAs	long_intragenic_lncRNAs	sense_intronic_lncRNAs	antisense_lncRNAs
abomasum	adult	36503	22389	84	3660	661	1016	2709	377	5607
subcutaneous adipose	adult	47746	30002	91	7228	845	1223	2605	373	5379
mammary gland (adult)	adult	59285	36518	103	8854	1305	1407	2999	364	7735
bladder	adult	46494	29712	77	7061	815	1212	2306	307	5004
bone marrow	adult	53205	32530	106	7566	953	1459	3267	456	6868
brain frontal cortex	adult	48184	30603	94	7493	967	1745	2237	321	4724
cecum	adult	46011	27747	108	5198	920	1354	3409	465	6810
cerebellum	adult	56474	34973	96	8929	1151	1695	2951	384	6295
colon	adult	52534	33881	103	7486	854	1303	2852	362	5693
duodenum	adult	50775	32889	88	7196	767	1297	2737	363	5438
mammary gland(early lactating)	adult	46506	29987	98	7908	781	886	2017	280	4549
caput epididymis	adult	43723	27085	90	5230	933	1511	2666	355	5853
esophagus	adult	43529	28425	102	6815	734	1092	1939	256	4166
brain	fetal	64787	33459	135	8332	1663	2344	5495	790	12569
gonad	fetal	68243	34337	138	8427	1693	2147	6191	896	14414
heart	fetal	57882	30539	104	7252	1453	1601	4735	645	11553
kidney	fetal	63522	33822	99	8210	1781	1730	4737	615	12528
liver	fetal	54766	34130	78	9078	1060	1010	2728	334	6348
LD muscle	fetal	66802	34100	115	7979	1657	1965	5760	834	14392
spleen	fetal	67978	38817	118	11288	1831	1328	4085	512	9999
umbilical cord	fetal	50094	28570	96	5961	1305	1380	3585	465	8732
follicular cells	adult	58060	35102	110	8615	960	1491	3917	533	7332
gallbladder	adult	42587	26606	96	5067	852	1287	2794	377	5508
ileum	adult	51231	29474	97	6104	993	1526	4040	545	8452
internal tongue muscle	adult	47672	31046	100	7005	784	1251	2280	308	4898
jejunum	adult	52423	33058	110	7765	922	1359	2931	401	5877
kidney cortex	adult	42592	29592	61	5796	601	1083	1624	204	3631
kidney	adult	43156	29750	62	5945	685	1097	1606	212	3799
mammary gland(late pregnant)	adult	54475	32942	101	8735	996	1067	3367	428	6839
LD muscle	adult	42533	27295	78	7047	720	967	1943	269	4214
lung	adult	54347	33551	113	8044	988	1497	3361	458	6335
lymph nodes	adult	60126	35667	112	8785	1063	1515	4160	535	8289
mammary gland (virgin)	adult	52871	33392	112	7711	900	1406	3002	386	5962
mammary gland(mid pregnant)	adult	51672	32244	100	8800	1104	896	2554	339	5635
myoblast	adult	49740	30444	96	7652	1057	1014	2858	384	6235
omasum	adult	50081	31838	87	7187	821	1105	2952	440	5651
ovary	adult	59479	34802	114	8675	1022	1569	4364	600	8333
pituitary	adult	39923	25194	92	4546	790	1487	2357	315	5142
placental caruncle	adult	50847	29474	105	5638	1117	1304	3808	507	8894
placental cotyledon	adult	62601	36259	92	9473	1287	1291	4051	533	9615
reticulum	adult	48067	31121	83	6949	766	1079	2576	369	5124
rumen	adult	48570	31671	88	7011	784	1108	2543	367	4998
skin	adult	48299	28578	105	5723	984	1499	3694	493	7223
spleen	adult	49101	31712	87	7133	803	1152	2591	334	5289
testis	adult	51403	31243	150	8078	1176	1780	2422	326	6228
thymus	adult	65122	36201	121	9728	1138	1620	5155	684	10475
uterine endometrium	adult	53324	33092	101	8050	990	1650	3028	417	5996

## Sheet: Genes
Tissue	Developmental stage	total_genes	protein-coding	non-coding	pseudogene
abomasum	adult	15690	13452	1884	354
subcutaneous adipose	adult	15629	13144	2086	399
mammary gland (adult)	adult	18135	14747	2779	609
bone marrow	adult	16900	13781	2618	501
brain frontal cortex	adult	17542	14167	2638	737
cecum	adult	17320	14376	2421	523
cerebellum	adult	17889	14353	2810	726
colon	adult	17432	14682	2225	525
duodenum	adult	17060	14370	2215	475
esophagus	adult	15320	13123	1795	402
brain	fetal	20728	15108	4563	1057
gonad	fetal	20419	15111	4403	905
heart	fetal	17813	13842	3372	599
kidney	fetal	20070	15180	4050	840
liver	fetal	16505	13918	2017	570
LD muscle	fetal	20481	15078	4555	848
spleen	fetal	18206	14601	2782	823
umbilical cord	fetal	17781	14339	2817	625
follicular cells	adult	17198	14295	2368	535
gallbladder	adult	16751	14120	2159	472
ileum	adult	17764	14366	2844	554
internal tongue muscle	adult	16679	14081	2125	473
jejunum	adult	17099	14348	2231	520
kidney	adult	16095	13601	2034	460
kidney cortex	adult	16007	13626	1949	432
LD muscle	adult	14720	12705	1637	378
lung	adult	17093	14176	2338	579
lymph nodes	adult	17386	14182	2611	593
mammary gland (virgin)	adult	17230	14363	2364	503
myoblast	adult	15518	13023	1934	561
omasum	adult	16209	13904	1864	441
ovary	adult	17508	14269	2669	570
pituitary	adult	17239	14113	2521	605
placental caruncle	adult	17547	14256	2686	605
placental cotyledon	adult	17023	13832	2570	621
reticulum	adult	15846	13535	1887	424
rumen	adult	16163	13824	1894	445
skin	adult	17332	14348	2469	515
spleen	adult	15948	13520	1942	486
testis	adult	20289	15773	3245	1271
thymus	adult	17447	13909	2930	608
bladder	adult	15926	13335	2165	426
mammary gland(early lactating)	adult	15016	13082	1520	414
caput epididymis	adult	17824	14539	2634	651
mammary gland(late pregnant)	adult	15544	13296	1804	444
mammary gland(mid pregnant)	adult	15530	13317	1695	518
uterine endometrium	adult	17913	14623	2598	692

## Sheet: miRNAs
Tissue		numper_miRNAs	known	novel
abomasum	adult	1440	789	651
subcutaneous adipose	adult	1138	656	482
mammary gland (adult)	adult	1216	696	520
bladder	adult	1032	613	419
bone marrow	adult	1141	660	481
brain frontal cortex	adult	1277	675	602
cecum	adult	1307	732	575
cerebellum	adult	1330	712	618
colon	adult	1095	648	447
duodenum	adult	1251	702	549
caput epididymis	adult	1370	748	622
esophagus	adult	843	550	293
brain	fetal	1241	704	537
gonad	fetal	1212	694	518
heart	fetal	1250	719	531
kidney	fetal	1344	748	596
liver	fetal	1038	648	390
LD muscle	fetal	1450	772	678
spleen	fetal	1253	704	549
umbilical cord	fetal	1393	755	638
follicular cells	adult	1309	712	597
gallbladder	adult	1211	701	510
ileum	adult	1329	739	590
internal tongue muscle	adult	1205	681	524
jejunum	adult	999	625	374
kidney	adult	1413	770	643
kidney cortex	adult	1388	738	650
LD muscle	adult	1006	598	408
lung	adult	1166	673	493
lymph nodes	adult	1312	730	582
mammary gland (virgin)	adult	1335	736	599
myoblast	adult	819	551	268
myocyte	adult	905	594	311
omasum	adult	1279	716	563
ovary	adult	1327	725	602
pituitary	adult	1392	735	657
placental caruncle	adult	1189	696	493
placental cotyledon	adult	1261	715	546
pre-adipocytes	adult	1066	608	458
reticulum	adult	1349	745	604
skin	adult	1287	713	574
spleen	adult	1470	790	680
testis	adult	1103	657	446
thymus	adult	1398	746	652
uterine endometrium	adult	1247	697	550
uterine_myometrium	adult	954	612	342
