# Supplementary material for: Enhanced bovine genome annotation through integration of transcriptomics and epi-transcriptomics datasets facilitates genomic biology
Source: Gigascience. 2024 Apr 16;13:giae019. doi: 10.1093/gigascience/giae019 (PMC11020238; doi:10.1093/gigascience/giae019)
Supplement: giae019_Supplemental_Files [file giae019_supplemental_files.zip › Supplemental_file5.xlsx]

## Sheet: Abomasum
Genes						Transcripts
gene ID	intersected Ensembl gene (IDs)	intersected Ensembl gene (symbols)	Gene biotypes	Expression(RPKM)		transcript ID	gene ID	Transcript biotypes	Expression(RPKM)
PB.1	['ENSBTAG00000017733']	['CA2']	protein-coding	518.31		PB.1.1	PB.1	long_intragenic_lncRNAs	1.85
PB.10	['ENSBTAG00000010992']	['CTSH']	protein-coding	87.58		PB.1.10	PB.1	sense_intronic_lncRNAs	32.25
PB.100	['ENSBTAG00000025964']	['MAST4']	protein-coding	2.46		PB.1.12	PB.1	protein_coding_transcripts	437.75
PB.1000	['ENSBTAG00000020055']	['CEP44']	protein-coding	10.61		PB.1.4	PB.1	long_intragenic_lncRNAs	3.29
PB.10000	['ENSBTAG00000014793']	['C16H1orf112']	protein-coding	1.13		PB.1.6	PB.1	sense_intronic_lncRNAs	14.13
PB.10001	['ENSBTAG00000003669']	['BNC2']	protein-coding	3.6		PB.1.8	PB.1	sense_intronic_lncRNAs	3.11
PB.10002	['ENSBTAG00000012047']	['JAK2']	protein-coding	9.58		PB.1.9	PB.1	protein_coding_transcripts	5.59
PB.10003	['ENSBTAG00000004578']	['LGI3']	protein-coding	0.21		PB.10.1	PB.10	protein_coding_transcripts	1.46
PB.10004	['ENSBTAG00000016733']	['NOL9']	protein-coding	6.56		PB.10.10	PB.10	sense_intronic_lncRNAs	1.97
PB.10005	['ENSBTAG00000016980']	['PPIL4']	protein-coding	10.5		PB.10.16	PB.10	protein_coding_transcripts	2.29
PB.10006	['ENSBTAG00000024595']	['HECA']	protein-coding	11.5		PB.10.17	PB.10	protein_coding_transcripts	70.77
PB.10007	['ENSBTAG00000012674']	['CNKSR3']	protein-coding	6.07		PB.10.4	PB.10	long_intragenic_lncRNAs	1.08
PB.10008	['ENSBTAG00000002718']	['TINF2']	protein-coding	4.86		PB.10.5	PB.10	long_intragenic_lncRNAs	1.65
PB.10009	['ENSBTAG00000012020']	['TRAF5']	protein-coding	3.72		PB.10.6	PB.10	long_intragenic_lncRNAs	1.72
PB.10010	['ENSBTAG00000001179']	['TEP1']	protein-coding	9.1		PB.100.1	PB.100	protein_coding_transcripts	2.46
PB.10011	['ENSBTAG00000011146']	['RAB8B']	protein-coding	5.22		PB.1000.1	PB.1000	protein_coding_transcripts	1.26
PB.10012	['ENSBTAG00000014011']	['TMOD2']	protein-coding	1.21		PB.1000.26	PB.1000	long_intragenic_lncRNAs	1.01
PB.10013	['ENSBTAG00000009923', 'ENSBTAG00000016283']	['CIPC', 'TMEM63C']	protein-coding	10.94		PB.1000.35	PB.1000	protein_coding_transcripts	1.01
PB.10014	['ENSBTAG00000002570']	['PPP1R21']	protein-coding	5		PB.10000.1	PB.10000	protein_coding_transcripts	0.18
PB.10015	['ENSBTAG00000008048']	['GCFC2']	protein-coding	2.49		PB.10002.1	PB.10002	protein_coding_transcripts	2.13
PB.10016	['ENSBTAG00000009906']	['DDX1']	protein-coding	36.19		PB.10002.3	PB.10002	antisense_lncRNAs	2.94
PB.10017	['ENSBTAG00000012736']	['PTRH1']	protein-coding	3.05		PB.10002.7	PB.10002	protein_coding_transcripts	1.63
PB.10018	['ENSBTAG00000016813']	['SH3D19']	protein-coding	10.64		PB.10003.2	PB.10003	protein_coding_transcripts	0.03
PB.10019	['ENSBTAG00000019177']	['BIN1']	protein-coding	32.2		PB.10003.3	PB.10003	protein_coding_transcripts	0.08
PB.10020	['ENSBTAG00000043964']	['ARL5B']	protein-coding	6.8		PB.10004.1	PB.10004	NMDs	1.1
PB.10021	['ENSBTAG00000002280']	['KIF5B']	protein-coding	26.23		PB.10004.7	PB.10004	NMDs	1.5
PB.10022	['ENSBTAG00000018653']	['NABP1']	protein-coding	1.51		PB.10005.2	PB.10005	NMDs	2.84
PB.10023	['ENSBTAG00000032704']	['NAPB']	protein-coding	5.25		PB.10005.4	PB.10005	NMDs	1.33
PB.10025	['ENSBTAG00000014933']	['TRAK2']	protein-coding	6.01		PB.10005.5	PB.10005	protein_coding_transcripts	0.32
PB.10026	['ENSBTAG00000033441']	['SHCBP1']	protein-coding	1.45		PB.10005.6	PB.10005	antisense_lncRNAs	1.36
PB.10027	['ENSBTAG00000007181']	['KIFC3']	protein-coding	6.06		PB.10006.1	PB.10006	NMDs	0.88
PB.10028	['ENSBTAG00000011721']	['MED13']	protein-coding	18.28		PB.10006.5	PB.10006	protein_coding_transcripts	3.71
PB.10029	['ENSBTAG00000020608']	['ATG9A']	protein-coding	8.24		PB.10007.2	PB.10007	protein_coding_transcripts	2.54
PB.10030	['ENSBTAG00000017771']	['EPN2']	protein-coding	9.76		PB.10007.5	PB.10007	protein_coding_transcripts	1.63
PB.10031	['ENSBTAG00000046670']	['MLX']	protein-coding	27.95		PB.10008.11	PB.10008	protein_coding_transcripts	1.45
PB.10032	['ENSBTAG00000018086']	['TBC1D10A']	protein-coding	12.23		PB.10009.2	PB.10009	protein_coding_transcripts	0.93
PB.10033	['ENSBTAG00000015751']	['MEOX1']	protein-coding	1.51		PB.10010.1	PB.10010	NMDs	1.55
PB.10034	['ENSBTAG00000030168']	['MIF4GD']	protein-coding	17.4		PB.10010.2	PB.10010	long_intragenic_lncRNAs	0.73
PB.10035	['ENSBTAG00000005478']	['PATZ1']	protein-coding	10.4		PB.10011.1	PB.10011	protein_coding_transcripts	4.63
PB.10036	['ENSBTAG00000020142']	['LMBRD2']	protein-coding	7.66		PB.10013.2	PB.10013	protein_coding_transcripts	6.05
PB.10037	['ENSBTAG00000053568']	['ZNF70']	protein-coding	15.09		PB.10013.3	PB.10013	protein_coding_transcripts	2.07
PB.10038	['ENSBTAG00000050344', 'ENSBTAG00000051053', 'ENSBTAG00000055165']	['RF00045', 'RF00045', 'RF00045']	protein-coding	40.57		PB.10013.4	PB.10013	protein_coding_transcripts	1.02
PB.10039	['ENSBTAG00000021021']	['C21H15orf39']	protein-coding	1.73		PB.10014.3	PB.10014	protein_coding_transcripts	1.61
PB.10040	['ENSBTAG00000006819']	['']	protein-coding	19.88		PB.10014.5	PB.10014	NMDs	1.5
PB.10041	['ENSBTAG00000004272', 'ENSBTAG00000031834']	['ISG12(B)', '']	protein-coding	69.32		PB.10015.2	PB.10015	protein_coding_transcripts	0.77
PB.10042	['ENSBTAG00000010995']	['CINP']	protein-coding	33.6		PB.10016.1	PB.10016	long_intragenic_lncRNAs	0.92
PB.10043	['ENSBTAG00000011180']	['ACTR8']	protein-coding	8.27		PB.10016.2	PB.10016	NMDs	1.18
PB.10044	['ENSBTAG00000053854']	['ABHD14A']	protein-coding	13.32		PB.10016.5	PB.10016	long_intragenic_lncRNAs	1.07
PB.10045	['ENSBTAG00000012335']	['UBA7']	protein-coding	7.11		PB.10016.6	PB.10016	protein_coding_transcripts	26.93
PB.10046	['ENSBTAG00000019234']	['BMP6']	protein-coding	1.24		PB.10016.8	PB.10016	NMDs	2.88
PB.10047	['ENSBTAG00000010255']	['ZNF24']	protein-coding	12.6		PB.10016.9	PB.10016	long_intragenic_lncRNAs	1.18
PB.10048	['ENSBTAG00000020356', 'ENSBTAG00000045596']	['GON4L', '']	protein-coding	19.3		PB.10017.7	PB.10017	protein_coding_transcripts	1.06
PB.10049	['ENSBTAG00000007833']	['PIAS2']	protein-coding	20.29		PB.10018.12	PB.10018	protein_coding_transcripts	3.35
PB.10050	['ENSBTAG00000017759']	['']	protein-coding	15.98		PB.10018.13	PB.10018	antisense_lncRNAs	0.36
PB.10051	['ENSBTAG00000003960']	['CCP110']	protein-coding	7.78		PB.10018.8	PB.10018	protein_coding_transcripts	1.39
PB.10052	['ENSBTAG00000020153']	['NIT1']	protein-coding	4.53		PB.10018.9	PB.10018	protein_coding_transcripts	3.35
PB.10053	['ENSBTAG00000026246']	['MOSPD3']	protein-coding	8.73		PB.10019.1	PB.10019	protein_coding_transcripts	2.9
PB.10054	['ENSBTAG00000012857']	['CNNM2']	protein-coding	4.49		PB.10019.13	PB.10019	protein_coding_transcripts	4.41
PB.10055	['ENSBTAG00000008389']	['HTRA1']	protein-coding	27.33		PB.10019.14	PB.10019	protein_coding_transcripts	14.08
PB.10056	['ENSBTAG00000020282']	['DCTD']	protein-coding	5.29		PB.10019.17	PB.10019	protein_coding_transcripts	1.06
PB.10057	['ENSBTAG00000013935']	['NTPCR']	protein-coding	23.5		PB.10019.3	PB.10019	protein_coding_transcripts	2.01
PB.10058	['ENSBTAG00000016804']	['LYST']	protein-coding	3.81		PB.10019.4	PB.10019	protein_coding_transcripts	2.35
PB.10059	['ENSBTAG00000001663']	['PDF']	protein-coding	2.31		PB.10020.1	PB.10020	long_intragenic_lncRNAs	3.73
PB.1006	['ENSBTAG00000012946']	['HSF2']	protein-coding	7.18		PB.10020.5	PB.10020	protein_coding_transcripts	1.28
PB.10060	['ENSBTAG00000001077']	['OSBPL5']	protein-coding	4.08		PB.10021.3	PB.10021	protein_coding_transcripts	20.63
PB.10061	['ENSBTAG00000013946']	['PRPF3']	protein-coding	18.11		PB.10021.6	PB.10021	protein_coding_transcripts	2.81
PB.10063	['ENSBTAG00000017129']	['CLCC1']	protein-coding	11.39		PB.10022.1	PB.10022	protein_coding_transcripts	1.06
PB.10064	['ENSBTAG00000027321']	['CCDC18']	protein-coding	4.05		PB.10023.7	PB.10023	protein_coding_transcripts	1.63
PB.10065	['ENSBTAG00000017656']	['ST3GAL3']	protein-coding	6.01		PB.10023.9	PB.10023	NMDs	1.25
PB.10066	['ENSBTAG00000003825']	['PTPN12']	protein-coding	7.07		PB.10025.6	PB.10025	protein_coding_transcripts	4.48
PB.10067	['ENSBTAG00000018777']	['ADCY5']	protein-coding	1.2		PB.10027.12	PB.10027	protein_coding_transcripts	1.37
PB.10068	['ENSBTAG00000010555']	['LSMEM1']	protein-coding	1.44		PB.10027.16	PB.10027	protein_coding_transcripts	2.4
PB.10069	['ENSBTAG00000007413']	['CEP41']	protein-coding	3.84		PB.10028.10	PB.10028	NMDs	1.86
PB.10070	['ENSBTAG00000004427']	['OSBPL8']	protein-coding	7.08		PB.10028.11	PB.10028	NMDs	4.69
PB.10071	['ENSBTAG00000000454']	['TMEM106C']	protein-coding	14.82		PB.10028.2	PB.10028	sense_intronic_lncRNAs	1.73
PB.10072	['ENSBTAG00000001894']	['NEDD1']	protein-coding	6.35		PB.10028.3	PB.10028	non_stop_decays	1.18
PB.10073	['ENSBTAG00000012111']	['PRDM5']	protein-coding	8.34		PB.10028.7	PB.10028	protein_coding_transcripts	5.8
PB.10074	['ENSBTAG00000005260']	['SPP1']	protein-coding	5.7		PB.10029.4	PB.10029	protein_coding_transcripts	4.66
PB.10075	['ENSBTAG00000005394']	['COX18']	protein-coding	4.92		PB.10029.6	PB.10029	protein_coding_transcripts	1.37
PB.10076	['ENSBTAG00000007639']	['SDAD1']	protein-coding	5.98		PB.10030.4	PB.10030	NMDs	5
PB.10077	['ENSBTAG00000002455']	['KLHL8']	protein-coding	1.28		PB.10030.7	PB.10030	protein_coding_transcripts	3.92
PB.10078	['ENSBTAG00000016526']	['PIH1D1']	protein-coding	22.52		PB.10031.1	PB.10031	antisense_lncRNAs	4.9
PB.10079	['ENSBTAG00000009737']	['LTC4S']	protein-coding	2.52		PB.10031.11	PB.10031	protein_coding_transcripts	1.62
PB.10080	['ENSBTAG00000015144']	['GMIP']	protein-coding	5.3		PB.10031.4	PB.10031	protein_coding_transcripts	1.93
PB.10082	['ENSBTAG00000013329']	['AP1M1']	protein-coding	8.2		PB.10031.5	PB.10031	protein_coding_transcripts	2.04
PB.10083	['ENSBTAG00000007660']	['ZNF414']	protein-coding	4.6		PB.10031.7	PB.10031	protein_coding_transcripts	4.58
PB.10084	['ENSBTAG00000010961']	['LYRM7']	protein-coding	7.26		PB.10031.8	PB.10031	protein_coding_transcripts	8.55
PB.10085	['ENSBTAG00000012172']	['MIDN']	protein-coding	14.89		PB.10032.2	PB.10032	protein_coding_transcripts	6.67
PB.10086	['ENSBTAG00000010068']	['REEP2']	protein-coding	1.8		PB.10032.5	PB.10032	NMDs	1.08
PB.10087	['ENSBTAG00000021899']	['PDE9A']	protein-coding	3.86		PB.10032.8	PB.10032	antisense_lncRNAs	0.72
PB.10088	['ENSBTAG00000011540']	['SPG21']	protein-coding	13.38		PB.10034.1	PB.10034	protein_coding_transcripts	2.12
PB.10089	['ENSBTAG00000040368']	['AAGAB']	protein-coding	21.33		PB.10034.2	PB.10034	protein_coding_transcripts	5.85
PB.1009	['ENSBTAG00000007662']	['HSPA5']	protein-coding	101.05		PB.10034.5	PB.10034	protein_coding_transcripts	5.05
PB.10090	['ENSBTAG00000009372']	['TTC5']	protein-coding	11.28		PB.10034.7	PB.10034	protein_coding_transcripts	1.03
PB.10091	['ENSBTAG00000007385']	['EMC7']	protein-coding	14.54		PB.10034.8	PB.10034	antisense_lncRNAs	2.27
PB.10092	['ENSBTAG00000018688', 'ENSBTAG00000023384', 'ENSBTAG00000030629', 'ENSBTAG00000052342']	['CBR3', 'CBR1', 'MGC127133', '']	protein-coding	11.22		PB.10035.12	PB.10035	protein_coding_transcripts	1.66
PB.10093	['ENSBTAG00000015805']	['SIPA1L1']	protein-coding	11.12		PB.10035.13	PB.10035	protein_coding_transcripts	1.99
PB.10094	['ENSBTAG00000011880']	['CHAF1B']	protein-coding	1.23		PB.10036.1	PB.10036	long_intergenic_lncRNAs	3.04
PB.10095	['ENSBTAG00000007147']	['CUEDC1']	protein-coding	38.78		PB.10036.4	PB.10036	protein_coding_transcripts	2.43
PB.10096	['ENSBTAG00000018578']	['LOXL3']	protein-coding	2.43		PB.10036.7	PB.10036	protein_coding_transcripts	1.07
PB.10097	['ENSBTAG00000033010']	['TTC27']	protein-coding	7.44		PB.10037.2	PB.10037	protein_coding_transcripts	8.74
PB.10098	['ENSBTAG00000003334']	['ADAP2']	protein-coding	3.33		PB.10037.4	PB.10037	non_stop_decays	1.05
PB.10099	['ENSBTAG00000010395']	['DOCK9']	protein-coding	12.71		PB.10037.6	PB.10037	long_intragenic_lncRNAs	2.48
PB.101	['ENSBTAG00000042115', 'ENSBTAG00000045308', 'ENSBTAG00000045376', 'ENSBTAG00000048764', 'ENSBTAG00000050853', 'ENSBTAG00000053856']	['RF00108', 'RF00108', 'RF00108', '', '', '']	protein-coding	8.66		PB.10037.7	PB.10037	non_stop_decays	1.14
PB.1010	['ENSBTAG00000023279']	['N4BP2L2']	protein-coding	19.4		PB.10038.6	PB.10038	antisense_lncRNAs	29.61
PB.10100	['ENSBTAG00000008423']	['TIMM22']	protein-coding	2.47		PB.10040.12	PB.10040	long_intragenic_lncRNAs	3.06
PB.10101	['ENSBTAG00000001098']	['PLEKHA3']	protein-coding	11.12		PB.10040.13	PB.10040	protein_coding_transcripts	1.8
PB.10102	['ENSBTAG00000015868']	['LIG4']	protein-coding	3.79		PB.10040.15	PB.10040	protein_coding_transcripts	6.9
PB.10103	['ENSBTAG00000008401']	['PFKFB3']	protein-coding	3.32		PB.10040.3	PB.10040	protein_coding_transcripts	3.72
PB.10104	['ENSBTAG00000016401']	['OPTN']	protein-coding	17.19		PB.10040.9	PB.10040	NMDs	2.76
PB.10105	['ENSBTAG00000008787']	['FAM171A1']	protein-coding	7.62		PB.10041.1	PB.10041	long_intragenic_lncRNAs	1.55
PB.10106	['ENSBTAG00000000829']	['SHPK']	protein-coding	3.9		PB.10041.10	PB.10041	protein_coding_transcripts	10.6
PB.10107	['ENSBTAG00000016836']	['PDK1']	protein-coding	6.27		PB.10041.12	PB.10041	protein_coding_transcripts	1.52
PB.10108	['ENSBTAG00000019075']	['METAP1D']	protein-coding	7.03		PB.10041.14	PB.10041	protein_coding_transcripts	6.24
PB.10109	['ENSBTAG00000039313']	['ZNF341']	protein-coding	1.17		PB.10041.18	PB.10041	protein_coding_transcripts	8.05
PB.1011	['ENSBTAG00000018631']	['SAP18']	protein-coding	26.89		PB.10041.19	PB.10041	protein_coding_transcripts	1.45
PB.10110	['ENSBTAG00000011507']	['NUP88']	protein-coding	16.86		PB.10041.20	PB.10041	long_intragenic_lncRNAs	1.71
PB.10111	['ENSBTAG00000016742']	['WFDC3']	protein-coding	1.36		PB.10041.21	PB.10041	protein_coding_transcripts	4.41
PB.10112	['ENSBTAG00000007917']	['TSHZ2']	protein-coding	1.3		PB.10041.3	PB.10041	protein_coding_transcripts	24.76
PB.10113	['ENSBTAG00000015334']	['ZHX1']	protein-coding	15.36		PB.10041.6	PB.10041	long_intragenic_lncRNAs	1.94
PB.10114	['ENSBTAG00000010286']	['NPAT']	protein-coding	9.67		PB.10041.8	PB.10041	protein_coding_transcripts	1
PB.10115	['ENSBTAG00000017901']	['LAYN']	protein-coding	2.51		PB.10042.5	PB.10042	protein_coding_transcripts	31.77
PB.10116	['ENSBTAG00000012781']	['TP53BP2']	protein-coding	10.49		PB.10043.1	PB.10043	protein_coding_transcripts	4.11
PB.10118	['ENSBTAG00000015384']	['PHF13']	protein-coding	4.67		PB.10043.6	PB.10043	protein_coding_transcripts	2.46
PB.10119	['ENSBTAG00000008350']	['KLHL21']	protein-coding	9.75		PB.10044.12	PB.10044	protein_coding_transcripts	2.4
PB.1012	['ENSBTAG00000000475']	['IMMP1L']	protein-coding	37.03		PB.10044.3	PB.10044	non_stop_decays	1.29
PB.10120	['ENSBTAG00000018723']	['SLC25A34']	protein-coding	10.3		PB.10044.4	PB.10044	protein_coding_transcripts	1.34
PB.10121	['ENSBTAG00000010599']	['C2H2orf76']	protein-coding	8.03		PB.10044.5	PB.10044	protein_coding_transcripts	5.44
PB.10122	['ENSBTAG00000015098']	['RABEPK']	protein-coding	6.22		PB.10044.6	PB.10044	protein_coding_transcripts	1.69
PB.10125	['ENSBTAG00000019864']	['MAPK15']	protein-coding	1.95		PB.10045.17	PB.10045	protein_coding_transcripts	1.9
PB.10127	['ENSBTAG00000014855']	['MICAL2']	protein-coding	5.4		PB.10045.9	PB.10045	protein_coding_transcripts	1.44
PB.10128	['ENSBTAG00000003199']	['SLC35C1']	protein-coding	18.28		PB.10047.2	PB.10047	NMDs	1.08
PB.10129	['ENSBTAG00000024449']	['CENPF']	protein-coding	3.5		PB.10047.3	PB.10047	protein_coding_transcripts	10.28
PB.1013	['ENSBTAG00000019388']	['KIAA2013']	protein-coding	13.21		PB.10048.11	PB.10048	antisense_lncRNAs	3.78
PB.10131	['ENSBTAG00000047491']	['CACNA1S']	protein-coding	2.33		PB.10048.12	PB.10048	antisense_lncRNAs	1.95
PB.10132	['ENSBTAG00000008990']	['DRG1']	protein-coding	7.86		PB.10048.14	PB.10048	NMDs	1.01
PB.10133	['ENSBTAG00000007830']	['PLEKHM3']	protein-coding	2.73		PB.10048.16	PB.10048	NMDs	2.68
PB.10135	['ENSBTAG00000047367']	['CMTR2']	protein-coding	3.44		PB.10048.21	PB.10048	antisense_lncRNAs	0.74
PB.10138	['ENSBTAG00000019448']	['CLDN7']	protein-coding	2.29		PB.10048.22	PB.10048	antisense_lncRNAs	1.39
PB.1014	['ENSBTAG00000034689']	['ZNRF1']	protein-coding	9.71		PB.10048.3	PB.10048	NMDs	1.02
PB.10140	['ENSBTAG00000015339']	['ENDOV']	protein-coding	5.8		PB.10048.4	PB.10048	NMDs	1.43
PB.10143	['ENSBTAG00000016122']	['PIGT']	protein-coding	10.81		PB.10048.8	PB.10048	NMDs	1.67
PB.10144	['ENSBTAG00000009213']	['TOMM40L']	protein-coding	7.52		PB.10049.11	PB.10049	protein_coding_transcripts	3.92
PB.10145	['ENSBTAG00000033174']	['TFAP4']	protein-coding	4.55		PB.10049.14	PB.10049	protein_coding_transcripts	1.69
PB.10147	['ENSBTAG00000020733']	['RPS15A']	protein-coding	196.2		PB.10049.20	PB.10049	long_intragenic_lncRNAs	0.51
PB.10148	['ENSBTAG00000045593']	['EARS2']	protein-coding	3.05		PB.10049.21	PB.10049	long_intragenic_lncRNAs	0.36
PB.10151	['ENSBTAG00000008372', 'ENSBTAG00000008373']	['PEX11B', 'ITGA10']	protein-coding	9.3		PB.10049.24	PB.10049	long_intragenic_lncRNAs	1.87
PB.10153	['ENSBTAG00000046797']	['NRAS']	protein-coding	13.79		PB.10049.7	PB.10049	long_intragenic_lncRNAs	0.58
PB.10154	['ENSBTAG00000020214']	['LRRC8B']	protein-coding	14.63		PB.10050.1	PB.10050	antisense_lncRNAs	1.35
PB.10157	['ENSBTAG00000018025']	['IQCG']	protein-coding	1.11		PB.10050.3	PB.10050	protein_coding_transcripts	1.15
PB.1016	['ENSBTAG00000020338']	['CCT6B']	protein-coding	2.44		PB.10050.9	PB.10050	protein_coding_transcripts	10.66
PB.10161			protein-coding	4.33		PB.10051.7	PB.10051	long_intragenic_lncRNAs	2.97
PB.10168	['ENSBTAG00000011411']	['SIT1']	protein-coding	1.53		PB.10052.5	PB.10052	protein_coding_transcripts	2.45
PB.1017	['ENSBTAG00000002633']	['SEPT9']	protein-coding	25.63		PB.10053.11	PB.10053	protein_coding_transcripts	3.78
PB.10170	['ENSBTAG00000050476']	['']	protein-coding	1.44		PB.10053.5	PB.10053	NMDs	1.15
PB.10172	['ENSBTAG00000020321']	['SNX11']	protein-coding	2.97		PB.10053.6	PB.10053	protein_coding_transcripts	1.83
PB.10175	['ENSBTAG00000013311']	['GSPT2']	protein-coding	11.36		PB.10054.8	PB.10054	protein_coding_transcripts	1.02
PB.10176			protein-coding	1.06		PB.10055.3	PB.10055	protein_coding_transcripts	27.05
PB.10179	['ENSBTAG00000014602']	['CAMTA1']	protein-coding	0.73		PB.10056.3	PB.10056	protein_coding_transcripts	2.17
PB.1018	['ENSBTAG00000002613']	['MIS18BP1']	protein-coding	2.24		PB.10056.4	PB.10056	long_intragenic_lncRNAs	2.32
PB.10180	['ENSBTAG00000002599']	['MGARP']	protein-coding	3.28		PB.10057.2	PB.10057	protein_coding_transcripts	1.37
PB.10181	['ENSBTAG00000032047']	['']	protein-coding	1.23		PB.10057.5	PB.10057	protein_coding_transcripts	4.78
PB.10183	['ENSBTAG00000011162']	['ZKSCAN2']	protein-coding	0.95		PB.10057.6	PB.10057	protein_coding_transcripts	12.35
PB.10185	['ENSBTAG00000000040']	['MAFG']	protein-coding	4.02		PB.10057.9	PB.10057	protein_coding_transcripts	2.86
PB.1019	['ENSBTAG00000011894', 'ENSBTAG00000011899']	['C22H3orf62', 'USP4']	protein-coding	26.91		PB.10058.13	PB.10058	protein_coding_transcripts	1.1
PB.10193	['ENSBTAG00000015591']	['SQSTM1']	protein-coding	2.18		PB.10059.2	PB.10059	protein_coding_transcripts	1.11
PB.10194	['ENSBTAG00000016023']	['EIF4A3']	protein-coding	24.05		PB.10059.3	PB.10059	protein_coding_transcripts	1.2
PB.10195	['ENSBTAG00000018260']	['MFSD11']	protein-coding	6.66		PB.1006.11	PB.1006	protein_coding_transcripts	2.67
PB.10199	['ENSBTAG00000006610']	['XRRA1']	protein-coding	1.27		PB.1006.12	PB.1006	protein_coding_transcripts	1.88
PB.102	['ENSBTAG00000039117']	['TOGARAM1']	protein-coding	4.52		PB.1006.2	PB.1006	NMDs	0.83
PB.1020	['ENSBTAG00000002147']	['PPP4R2']	protein-coding	15.02		PB.10060.16	PB.10060	protein_coding_transcripts	2.43
PB.10200	['ENSBTAG00000010978']	['PROX1']	protein-coding	2.72		PB.10061.16	PB.10061	NMDs	3.75
PB.10203	['ENSBTAG00000004629']	['SLC9A3']	protein-coding	9.41		PB.10061.19	PB.10061	NMDs	1.03
PB.10204	['ENSBTAG00000015188', 'ENSBTAG00000050577']	['KLF6', 'bta-mir-12028']	protein-coding	18.72		PB.10061.24	PB.10061	NMDs	1.66
PB.10206	['ENSBTAG00000051134']	['VPREB3']	protein-coding	2.75		PB.10061.3	PB.10061	long_intragenic_lncRNAs	2.94
PB.1021	['ENSBTAG00000016069']	['ARF4']	protein-coding	141.2		PB.10061.5	PB.10061	NMDs	2.05
PB.10212	['ENSBTAG00000017242']	['FADS6']	protein-coding	8.3		PB.10061.7	PB.10061	long_intragenic_lncRNAs	1.09
PB.10213	['ENSBTAG00000040585']	['NR6A1']	protein-coding	1.73		PB.10063.4	PB.10063	protein_coding_transcripts	2.78
PB.10214			protein-coding	7.9		PB.10063.5	PB.10063	protein_coding_transcripts	2.36
PB.10215	['ENSBTAG00000030674']	['AK4']	pseudogenes	1.63		PB.10063.6	PB.10063	protein_coding_transcripts	4.93
PB.10216	['ENSBTAG00000011895']	['PANK3']	protein-coding	8.05		PB.10064.8	PB.10064	non_stop_decays	1.01
PB.1022	['ENSBTAG00000018913', 'ENSBTAG00000029913', 'ENSBTAG00000029957']	['DALRD3', 'bta-mir-425', 'MIR191']	protein-coding	9.29		PB.10065.9	PB.10065	protein_coding_transcripts	2.54
PB.10222	['ENSBTAG00000011590']	['GLIPR1']	protein-coding	3.56		PB.10066.3	PB.10066	antisense_lncRNAs	0.59
PB.10223	['ENSBTAG00000009777', 'ENSBTAG00000020961']	['NUP35', 'DUSP19']	protein-coding	31.9		PB.10066.6	PB.10066	NMDs	3.35
PB.10227	['ENSBTAG00000054811']	['']	protein-coding	1.56		PB.10066.7	PB.10066	protein_coding_transcripts	2.37
PB.1023	['ENSBTAG00000007315']	['LARS2']	protein-coding	8.14		PB.10069.1	PB.10069	antisense_lncRNAs	1.05
PB.10233	['ENSBTAG00000008812']	['PFDN4']	protein-coding	35.63		PB.10070.3	PB.10070	protein_coding_transcripts	1.44
PB.10236	['ENSBTAG00000044500']	['RF01156']	protein-coding	6.35		PB.10070.4	PB.10070	protein_coding_transcripts	4.15
PB.10237			pseudogenes	2.71		PB.10071.1	PB.10071	protein_coding_transcripts	1.09
PB.10238	['ENSBTAG00000002501']	['CUEDC2']	protein-coding	19.52		PB.10071.2	PB.10071	protein_coding_transcripts	10.15
PB.1024	['ENSBTAG00000045748']	['RAF1']	protein-coding	20.76		PB.10071.6	PB.10071	protein_coding_transcripts	2.93
PB.10244			protein-coding	2.99		PB.10072.3	PB.10072	protein_coding_transcripts	4.03
PB.10245	['ENSBTAG00000054639']	['']	protein-coding	7.6		PB.10073.12	PB.10073	protein_coding_transcripts	1.72
PB.10247	['ENSBTAG00000016093']	['PLP2']	protein-coding	40.77		PB.10073.3	PB.10073	NMDs	1.16
PB.10248	['ENSBTAG00000005843']	['REXO2']	protein-coding	42.37		PB.10073.6	PB.10073	long_intragenic_lncRNAs	1.79
PB.1025	['ENSBTAG00000012970', 'ENSBTAG00000050151']	['FAM53B', '']	protein-coding	33.79		PB.10074.1	PB.10074	protein_coding_transcripts	5.7
PB.10250	['ENSBTAG00000050909']	['RF00426']	protein-coding	5.14		PB.10075.2	PB.10075	protein_coding_transcripts	1.86
PB.10252	['ENSBTAG00000020023']	['MTHFS']	protein-coding	7.58		PB.10075.4	PB.10075	protein_coding_transcripts	1.27
PB.10259	['ENSBTAG00000008016']	['STX17']	protein-coding	14.48		PB.10076.9	PB.10076	protein_coding_transcripts	3.12
PB.1026	['ENSBTAG00000004613']	['CSGALNACT1']	protein-coding	2.65		PB.10077.3	PB.10077	protein_coding_transcripts	1.24
PB.10260	['ENSBTAG00000012330', 'ENSBTAG00000048782']	['B2M', '']	protein-coding	1658.72		PB.10078.1	PB.10078	antisense_lncRNAs	1.54
PB.10263	['ENSBTAG00000008969']	['SLC9A8']	protein-coding	7.28		PB.10078.15	PB.10078	NMDs	2.95
PB.10264	['ENSBTAG00000006984']	['CD55']	protein-coding	60.93		PB.10078.2	PB.10078	antisense_lncRNAs	4.93
PB.10265	['ENSBTAG00000021993']	['SPDEF']	protein-coding	12.63		PB.10078.3	PB.10078	protein_coding_transcripts	0.63
PB.10266	['ENSBTAG00000046248']	['ARPC1B']	protein-coding	80.62		PB.10078.5	PB.10078	NMDs	2.22
PB.10267			non-coding	0.87		PB.10078.7	PB.10078	protein_coding_transcripts	4.26
PB.10268	['ENSBTAG00000002526']	['BDH2']	protein-coding	20.73		PB.10079.8	PB.10079	protein_coding_transcripts	1.07
PB.1027	['ENSBTAG00000000079']	['CCSAP']	protein-coding	3.75		PB.10080.8	PB.10080	protein_coding_transcripts	2.68
PB.10270	['ENSBTAG00000016045']	['TRIB2']	protein-coding	8.63		PB.10080.9	PB.10080	protein_coding_transcripts	1.22
PB.10271	['ENSBTAG00000040490']	['CCDC3']	protein-coding	14.6		PB.10082.13	PB.10082	protein_coding_transcripts	5.54
PB.10273	['ENSBTAG00000053140']	['']	protein-coding	2.25		PB.10083.16	PB.10083	protein_coding_transcripts	1.11
PB.10274	['ENSBTAG00000021931']	['C19H17orf49']	protein-coding	11.57		PB.10083.17	PB.10083	protein_coding_transcripts	1.33
PB.10275	['ENSBTAG00000014202']	['CDK5RAP3']	protein-coding	18.87		PB.10084.13	PB.10084	protein_coding_transcripts	1.99
PB.10277	['ENSBTAG00000009654']	['LPAR1']	protein-coding	5.41		PB.10084.5	PB.10084	protein_coding_transcripts	2.75
PB.10278	['ENSBTAG00000046189']	['RNASE13']	protein-coding	2.58		PB.10085.11	PB.10085	protein_coding_transcripts	1.57
PB.10280	['ENSBTAG00000000653']	['PPP1R16B']	protein-coding	1.64		PB.10085.2	PB.10085	protein_coding_transcripts	1.12
PB.10283	['ENSBTAG00000015265']	['TIGD2']	protein-coding	12.5		PB.10085.3	PB.10085	protein_coding_transcripts	1.14
PB.10284	['ENSBTAG00000016199']	['CLINT1']	protein-coding	36.32		PB.10085.4	PB.10085	protein_coding_transcripts	4.44
PB.10288	['ENSBTAG00000052247']	['TPPP']	protein-coding	6.02		PB.10085.7	PB.10085	protein_coding_transcripts	5.2
PB.1029	['ENSBTAG00000019565']	['NCOA4']	protein-coding	32.13		PB.10087.5	PB.10087	protein_coding_transcripts	2.49
PB.10291	['ENSBTAG00000000225']	['POLB']	protein-coding	10.38		PB.10088.1	PB.10088	protein_coding_transcripts	6.13
PB.10292	['ENSBTAG00000020987']	['PTCHD1']	protein-coding	1.91		PB.10088.3	PB.10088	protein_coding_transcripts	6.42
PB.10294	['ENSBTAG00000038498']	['ZBTB39']	protein-coding	3.06		PB.10089.3	PB.10089	protein_coding_transcripts	7.68
PB.10297			protein-coding	4.51		PB.10089.4	PB.10089	long_intragenic_lncRNAs	2.62
PB.103	['ENSBTAG00000020043']	['ARHGAP17']	protein-coding	13.28		PB.10089.5	PB.10089	long_intragenic_lncRNAs	1.25
PB.1030	['ENSBTAG00000020268']	['RSF1']	protein-coding	9.56		PB.10089.8	PB.10089	long_intragenic_lncRNAs	1.02
PB.10301	['ENSBTAG00000018103']	['HMGB1']	protein-coding	185.16		PB.1009.11	PB.1009	protein_coding_transcripts	95.22
PB.10302	['ENSBTAG00000038116']	['']	protein-coding	33.22		PB.1009.13	PB.1009	protein_coding_transcripts	2.5
PB.10305	['ENSBTAG00000007164']	['FGFR3']	protein-coding	13.1		PB.1009.8	PB.1009	protein_coding_transcripts	1.49
PB.10306	['ENSBTAG00000002447']	['C7H19orf44']	protein-coding	1.54		PB.10090.1	PB.10090	long_intragenic_lncRNAs	2
PB.10307	['ENSBTAG00000006978']	['HSD17B4']	protein-coding	23.93		PB.10090.3	PB.10090	protein_coding_transcripts	5.3
PB.10308	['ENSBTAG00000012809']	['PHF24']	protein-coding	1.52		PB.10090.5	PB.10090	sense_intronic_lncRNAs	3.04
PB.10309	['ENSBTAG00000018387']	['EIPR1']	protein-coding	8.78		PB.10091.2	PB.10091	protein_coding_transcripts	13.73
PB.1031	['ENSBTAG00000004586', 'ENSBTAG00000015251']	['', '']	protein-coding	28.8		PB.10092.14	PB.10092	protein_coding_transcripts	1.41
PB.10310	['ENSBTAG00000007840']	['HMGCR']	protein-coding	20.61		PB.10092.4	PB.10092	protein_coding_transcripts	7.17
PB.10311	['ENSBTAG00000019967']	['RASA3']	protein-coding	14.05		PB.10093.11	PB.10093	protein_coding_transcripts	1.28
PB.10312	['ENSBTAG00000054628']	['PMEPA1']	protein-coding	7.38		PB.10093.3	PB.10093	antisense_lncRNAs	1.11
PB.10314			protein-coding	1.59		PB.10093.6	PB.10093	NMDs	1.12
PB.10315	['ENSBTAG00000013099']	['ALDOC']	protein-coding	5.64		PB.10093.8	PB.10093	protein_coding_transcripts	2.96
PB.10316	['ENSBTAG00000016319']	['CYB5D2']	protein-coding	8.28		PB.10093.9	PB.10093	antisense_lncRNAs	3.28
PB.10317	['ENSBTAG00000010649']	['MEF2A']	protein-coding	10.49		PB.10095.1	PB.10095	protein_coding_transcripts	4.62
PB.1032	['ENSBTAG00000035907']	['DDX3X']	protein-coding	57.27		PB.10095.22	PB.10095	protein_coding_transcripts	2.65
PB.10320	['ENSBTAG00000002881']	['AP4M1']	protein-coding	1.47		PB.10095.24	PB.10095	protein_coding_transcripts	14.24
PB.10324	['ENSBTAG00000001136', 'ENSBTAG00000051851']	['KIAA1324', '']	protein-coding	28.55		PB.10095.26	PB.10095	NMDs	6.44
PB.10325	['ENSBTAG00000031044']	['MIGA1']	protein-coding	2.2		PB.10095.6	PB.10095	protein_coding_transcripts	6.54
PB.10326			protein-coding	1.66		PB.10097.1	PB.10097	protein_coding_transcripts	3.88
PB.10327	['ENSBTAG00000026657']	['IFT27']	protein-coding	5.46		PB.10097.4	PB.10097	protein_coding_transcripts	1.59
PB.10328	['ENSBTAG00000014792']	['MAP4K5']	protein-coding	12.58		PB.10098.1	PB.10098	protein_coding_transcripts	1.47
PB.10329	['ENSBTAG00000010242']	['LAMP1']	protein-coding	69.49		PB.10098.6	PB.10098	protein_coding_transcripts	1.25
PB.1033			protein-coding	29.48		PB.10099.16	PB.10099	NMDs	1.34
PB.10330	['ENSBTAG00000013930']	['ATP5F1C']	protein-coding	158.2		PB.10099.23	PB.10099	NMDs	3.03
PB.10331	['ENSBTAG00000000961']	['NEURL2']	protein-coding	1.16		PB.10099.5	PB.10099	protein_coding_transcripts	1.39
PB.10332	['ENSBTAG00000006671']	['DDX27']	protein-coding	10.13		PB.10099.7	PB.10099	NMDs	1.78
PB.10333			protein-coding	2.3		PB.101.2	PB.101	protein_coding_transcripts	1.46
PB.10334	['ENSBTAG00000010732']	['MMP23']	protein-coding	2.72		PB.1010.10	PB.1010	NMDs	2.92
PB.10335	['ENSBTAG00000050459']	['FAM222A']	protein-coding	1.02		PB.1010.11	PB.1010	sense_intronic_lncRNAs	4.64
PB.10336	['ENSBTAG00000001717']	['AURKB']	protein-coding	2.69		PB.1010.12	PB.1010	protein_coding_transcripts	1.37
PB.10337	['ENSBTAG00000018271']	['SLC38A10']	protein-coding	31.47		PB.1010.13	PB.1010	protein_coding_transcripts	2.96
PB.10338	['ENSBTAG00000018643']	['PRC1']	protein-coding	4.5		PB.1010.4	PB.1010	long_intragenic_lncRNAs	1.41
PB.10339	['ENSBTAG00000014001']	['MAP1A']	protein-coding	3.36		PB.1010.8	PB.1010	sense_intronic_lncRNAs	2.55
PB.1034	['ENSBTAG00000018715']	['MPLKIP']	protein-coding	9.15		PB.10100.3	PB.10100	protein_coding_transcripts	1.52
PB.10340	['ENSBTAG00000008349']	['ZNF311']	protein-coding	4.62		PB.10101.2	PB.10101	protein_coding_transcripts	2.3
PB.10341	['ENSBTAG00000000562']	['TOMM20']	protein-coding	55.6		PB.10101.4	PB.10101	NMDs	1.58
PB.10342			protein-coding	11.58		PB.10101.5	PB.10101	protein_coding_transcripts	3.85
PB.10343	['ENSBTAG00000016982']	['MCOLN3']	protein-coding	1.19		PB.10102.2	PB.10102	protein_coding_transcripts	2.42
PB.10344			protein-coding	0.93		PB.10103.4	PB.10103	protein_coding_transcripts	1.34
PB.10345	['ENSBTAG00000020503']	['C17H12orf65']	protein-coding	7.48		PB.10104.1	PB.10104	protein_coding_transcripts	3.96
PB.10346	['ENSBTAG00000002493']	['VPS35']	protein-coding	23.67		PB.10104.3	PB.10104	protein_coding_transcripts	12.05
PB.10347	['ENSBTAG00000039958']	['GYS1']	protein-coding	8.42		PB.10105.1	PB.10105	protein_coding_transcripts	4.16
PB.10348	['ENSBTAG00000011483', 'ENSBTAG00000038889']	['SCARF1', 'RILP']	protein-coding	8.22		PB.10105.6	PB.10105	protein_coding_transcripts	2.76
PB.1035	['ENSBTAG00000005464', 'ENSBTAG00000006557', 'ENSBTAG00000014424', 'ENSBTAG00000014426', 'ENSBTAG00000014429', 'ENSBTAG00000015347', 'ENSBTAG00000015828', 'ENSBTAG00000018773', 'ENSBTAG00000021810', 'ENSBTAG00000051755']	['ADCY6', 'RHEBL1', 'DDN', 'PRKAG1', 'KMT2D', 'WNT10B', 'FKBP11', 'RND1', 'DDX23', 'ARF3']	protein-coding	203.05		PB.10106.3	PB.10106	protein_coding_transcripts	1.7
PB.10350	['ENSBTAG00000019121']	['IFT122']	protein-coding	2.53		PB.10107.12	PB.10107	protein_coding_transcripts	1.49
PB.10351	['ENSBTAG00000006928']	['OAT']	protein-coding	12.66		PB.10107.2	PB.10107	protein_coding_transcripts	1.31
PB.10352	['ENSBTAG00000009181']	['INPP5A']	protein-coding	23.15		PB.10107.8	PB.10107	protein_coding_transcripts	1.85
PB.10353	['ENSBTAG00000001463']	['TNKS']	protein-coding	3.61		PB.10108.2	PB.10108	long_intragenic_lncRNAs	2.35
PB.10354	['ENSBTAG00000010485']	['MFN1']	protein-coding	26.36		PB.10108.3	PB.10108	protein_coding_transcripts	2.85
PB.10355	['ENSBTAG00000013251']	['HDGFL2']	protein-coding	8.2		PB.10109.2	PB.10109	NMDs	1.03
PB.10356	['ENSBTAG00000016108']	['BTBD2']	protein-coding	18.76		PB.1011.2	PB.1011	protein_coding_transcripts	26.14
PB.10357	['ENSBTAG00000010363']	['LSM11']	protein-coding	2.73		PB.10110.10	PB.10110	NMDs	2.31
PB.10358			protein-coding	17.19		PB.10110.11	PB.10110	NMDs	2.4
PB.10359	['ENSBTAG00000013528']	['CHMP7']	protein-coding	10.72		PB.10110.12	PB.10110	antisense_lncRNAs	1.03
PB.10360	['ENSBTAG00000012817']	['JAG1']	protein-coding	9.33		PB.10110.2	PB.10110	protein_coding_transcripts	3.1
PB.10361	['ENSBTAG00000027506']	['SNRPB2']	protein-coding	23.39		PB.10110.3	PB.10110	antisense_lncRNAs	1.81
PB.10362	['ENSBTAG00000006905']	['KLHDC4']	protein-coding	11.73		PB.10110.8	PB.10110	NMDs	2.7
PB.10363			protein-coding	2.29		PB.10112.2	PB.10112	protein_coding_transcripts	0.49
PB.10364	['ENSBTAG00000031725']	['TNFSF12']	protein-coding	9.92		PB.10113.5	PB.10113	protein_coding_transcripts	4.24
PB.10365	['ENSBTAG00000019841']	['KIF9']	protein-coding	1.27		PB.10113.7	PB.10113	protein_coding_transcripts	2.63
PB.10366	['ENSBTAG00000006740']	['SCYL1']	protein-coding	13.58		PB.10114.3	PB.10114	protein_coding_transcripts	2.93
PB.10367	['ENSBTAG00000012146']	['PPP1CA']	protein-coding	44.1		PB.10114.4	PB.10114	protein_coding_transcripts	1.15
PB.10368			pseudogenes	1.14		PB.10114.6	PB.10114	protein_coding_transcripts	3.85
PB.10369	['ENSBTAG00000018465']	['KCNAB1']	protein-coding	1.54		PB.10116.10	PB.10116	protein_coding_transcripts	3.21
PB.1037	['ENSBTAG00000016271', 'ENSBTAG00000016275']	['SNRPF', 'AMDHD1']	protein-coding	13.39		PB.10116.5	PB.10116	antisense_lncRNAs	1.01
PB.10370	['ENSBTAG00000002185']	['RNF7']	protein-coding	13.61		PB.10116.9	PB.10116	protein_coding_transcripts	3.96
PB.10372	['ENSBTAG00000019511']	['CDC123']	protein-coding	23.78		PB.10118.4	PB.10118	protein_coding_transcripts	1
PB.10373	['ENSBTAG00000015910']	['ITGB1']	protein-coding	72.88		PB.10119.10	PB.10119	NMDs	1.48
PB.10374			protein-coding	5.63		PB.10119.5	PB.10119	protein_coding_transcripts	1.29
PB.10375	['ENSBTAG00000002784']	['COPS5']	protein-coding	32.43		PB.10119.8	PB.10119	NMDs	4.38
PB.1038	['ENSBTAG00000004943']	['CCNA2']	protein-coding	4.53		PB.1012.1	PB.1012	protein_coding_transcripts	1.36
PB.10382	['ENSBTAG00000019300']	['TPMT']	protein-coding	27.11		PB.1012.18	PB.1012	antisense_lncRNAs	2.32
PB.10383			protein-coding	0.99		PB.1012.19	PB.1012	protein_coding_transcripts	1.14
PB.10386	['ENSBTAG00000020406']	['GPC3']	protein-coding	3.6		PB.1012.24	PB.1012	protein_coding_transcripts	1.33
PB.10387	['ENSBTAG00000018986']	['ACSL4']	protein-coding	16.26		PB.1012.27	PB.1012	antisense_lncRNAs	0.9
PB.1039	['ENSBTAG00000006548']	['MCCC1']	protein-coding	15.46		PB.1012.3	PB.1012	antisense_lncRNAs	1.49
PB.10390	['ENSBTAG00000020933']	['HCFC2']	protein-coding	4.88		PB.1012.35	PB.1012	antisense_lncRNAs	1.04
PB.10391	['ENSBTAG00000006423']	['PHF5A']	protein-coding	20.19		PB.1012.36	PB.1012	antisense_lncRNAs	1.14
PB.10393	['ENSBTAG00000009732']	['NCBP1']	protein-coding	15.2		PB.1012.38	PB.1012	protein_coding_transcripts	1.95
PB.10395	['ENSBTAG00000020713']	['BACH2']	protein-coding	0.7		PB.1012.4	PB.1012	protein_coding_transcripts	3.45
PB.10396	['ENSBTAG00000001752']	['FUCA2']	protein-coding	19		PB.1012.42	PB.1012	antisense_lncRNAs	1.05
PB.10397	['ENSBTAG00000046553']	['SECISBP2L']	protein-coding	27.95		PB.1012.5	PB.1012	protein_coding_transcripts	3
PB.10398	['ENSBTAG00000006786', 'ENSBTAG00000052827']	['MED6', '']	protein-coding	21.55		PB.1012.6	PB.1012	protein_coding_transcripts	4.55
PB.10400	['ENSBTAG00000004328']	['CHST10']	protein-coding	6.23		PB.1012.9	PB.1012	antisense_lncRNAs	1.78
PB.10401	['ENSBTAG00000004823']	['MRPL35']	protein-coding	18.83		PB.10120.8	PB.10120	protein_coding_transcripts	2.52
PB.10402			protein-coding	1.24		PB.10121.2	PB.10121	protein_coding_transcripts	5.75
PB.10403	['ENSBTAG00000000288']	['UPF2']	protein-coding	8.7		PB.10121.5	PB.10121	protein_coding_transcripts	1.03
PB.10406	['ENSBTAG00000010131']	['']	protein-coding	4.5		PB.10122.1	PB.10122	protein_coding_transcripts	2.69
PB.10407	['ENSBTAG00000001579']	['AGO2']	protein-coding	8.42		PB.10122.3	PB.10122	long_intragenic_lncRNAs	1.01
PB.10408	['ENSBTAG00000032092']	['CDH11']	protein-coding	3.98		PB.10122.5	PB.10122	NMDs	1.33
PB.10409	['ENSBTAG00000023453']	['C18H19orf54']	protein-coding	2.93		PB.10127.5	PB.10127	protein_coding_transcripts	1.54
PB.10410	['ENSBTAG00000004138', 'ENSBTAG00000054677']	['BICRA', '']	protein-coding	7.83		PB.10128.2	PB.10128	protein_coding_transcripts	2.53
PB.10411	['ENSBTAG00000021227']	['ATP5PD']	protein-coding	299.93		PB.10128.3	PB.10128	protein_coding_transcripts	4.96
PB.10412	['ENSBTAG00000004601']	['ABHD10']	protein-coding	8.32		PB.10129.1	PB.10129	protein_coding_transcripts	1.25
PB.10413	['ENSBTAG00000050848']	['ZCCHC2']	protein-coding	12.47		PB.10129.9	PB.10129	protein_coding_transcripts	1.51
PB.10414	['ENSBTAG00000021651']	['UQCRC2']	protein-coding	64.16		PB.1013.4	PB.1013	protein_coding_transcripts	10.74
PB.10415	['ENSBTAG00000020439']	['BUD31']	protein-coding	38.12		PB.10131.4	PB.10131	protein_coding_transcripts	2.26
PB.10416	['ENSBTAG00000013708']	['SNX8']	protein-coding	5.44		PB.10132.1	PB.10132	protein_coding_transcripts	3.42
PB.10417	['ENSBTAG00000004344']	['ACSL1']	protein-coding	53.44		PB.10132.5	PB.10132	protein_coding_transcripts	2.52
PB.1042	['ENSBTAG00000021872', 'ENSBTAG00000052941']	['RASGRP1', '']	protein-coding	12.01		PB.10135.1	PB.10135	protein_coding_transcripts	1.53
PB.10422	['ENSBTAG00000007330']	['STXBP3']	protein-coding	18.54		PB.10135.3	PB.10135	protein_coding_transcripts	1.9
PB.10423	['ENSBTAG00000017132']	['TTC22']	protein-coding	22.19		PB.10138.3	PB.10138	protein_coding_transcripts	1.89
PB.10424	['ENSBTAG00000011860']	['SUPT20H']	protein-coding	33.17		PB.1014.15	PB.1014	protein_coding_transcripts	3.66
PB.10425	['ENSBTAG00000019965']	['TMEM255B']	protein-coding	3.07		PB.1014.16	PB.1014	protein_coding_transcripts	3.4
PB.10426			protein-coding	1.07		PB.10140.17	PB.10140	protein_coding_transcripts	1.48
PB.10428	['ENSBTAG00000003381']	['TENT4A']	protein-coding	6.11		PB.10140.3	PB.10140	protein_coding_transcripts	1.58
PB.1043	['ENSBTAG00000019839']	['LTBP1']	protein-coding	16.27		PB.10143.11	PB.10143	protein_coding_transcripts	2.03
PB.10430	['ENSBTAG00000021071']	['TRIM8']	protein-coding	22.04		PB.10143.3	PB.10143	protein_coding_transcripts	3.22
PB.10431			protein-coding	1.62		PB.10144.1	PB.10144	protein_coding_transcripts	4.64
PB.10432	['ENSBTAG00000007609']	['ITFG2']	protein-coding	13.44		PB.10144.3	PB.10144	NMDs	2.3
PB.10433	['ENSBTAG00000017955']	['KCNIP3']	protein-coding	1.42		PB.10145.5	PB.10145	protein_coding_transcripts	2.9
PB.10434	['ENSBTAG00000007271']	['TCTN2']	protein-coding	8.18		PB.10147.4	PB.10147	long_intragenic_lncRNAs	1.21
PB.10435	['ENSBTAG00000022044']	['RAB35']	protein-coding	11.49		PB.10147.5	PB.10147	protein_coding_transcripts	186.34
PB.10436			protein-coding	0.78		PB.10147.8	PB.10147	NMDs	6.77
PB.10437	['ENSBTAG00000007166']	['CAMKK1']	protein-coding	1.39		PB.10148.1	PB.10148	protein_coding_transcripts	1.94
PB.10439	['ENSBTAG00000009141']	['FAM210A']	protein-coding	14.12		PB.10148.3	PB.10148	NMDs	1
PB.1044	['ENSBTAG00000024555']	['EFCAB2']	protein-coding	4.09		PB.10151.1	PB.10151	protein_coding_transcripts	1.3
PB.10440	['ENSBTAG00000007203']	['STT3A']	protein-coding	26.39		PB.10151.23	PB.10151	protein_coding_transcripts	4.09
PB.10441	['ENSBTAG00000047495', 'ENSBTAG00000047793']	['CD81', 'TSSC4']	protein-coding	106.63		PB.10153.1	PB.10153	protein_coding_transcripts	3.53
PB.10442	['ENSBTAG00000020172']	['DENND2D']	protein-coding	14.01		PB.10153.2	PB.10153	protein_coding_transcripts	1.35
PB.10443	['ENSBTAG00000011534']	['RAMP1']	protein-coding	2.38		PB.10153.4	PB.10153	protein_coding_transcripts	8.48
PB.10444	['ENSBTAG00000010945']	['SEC24B']	protein-coding	12.47		PB.10154.3	PB.10154	protein_coding_transcripts	7.28
PB.10445			protein-coding	10.63		PB.10154.6	PB.10154	protein_coding_transcripts	3.93
PB.10446	['ENSBTAG00000012365']	['ANP32A']	protein-coding	29.29		PB.10154.7	PB.10154	protein_coding_transcripts	1.67
PB.10449	['ENSBTAG00000025121']	['EMC6']	protein-coding	11.49		PB.10161.2	PB.10161	antisense_lncRNAs	2.14
PB.1045	['ENSBTAG00000005155']	['ARL13B']	protein-coding	4.35		PB.10168.5	PB.10168	protein_coding_transcripts	1.05
PB.10450	['ENSBTAG00000016574']	['RGS11']	protein-coding	0.37		PB.1017.17	PB.1017	NMDs	1.55
PB.10451	['ENSBTAG00000013064', 'ENSBTAG00000051553']	['RGS18', '']	protein-coding	1.17		PB.1017.30	PB.1017	protein_coding_transcripts	0.88
PB.10452	['ENSBTAG00000033486']	['C17H4orf46']	protein-coding	4.2		PB.1017.33	PB.1017	protein_coding_transcripts	0.99
PB.10453	['ENSBTAG00000013096']	['UNC119']	protein-coding	10.45		PB.1017.41	PB.1017	protein_coding_transcripts	3.24
PB.10456	['ENSBTAG00000005809']	['GPR89A']	protein-coding	19.34		PB.1017.43	PB.1017	protein_coding_transcripts	15.49
PB.10458	['ENSBTAG00000021675']	['PJA2']	protein-coding	21.83		PB.10172.1	PB.10172	protein_coding_transcripts	2.66
PB.10459	['ENSBTAG00000004256', 'ENSBTAG00000047431']	['ODC1', 'RF00406']	protein-coding	23.26		PB.10175.2	PB.10175	non_stop_decays	7.69
PB.10460	['ENSBTAG00000003764']	['AKIRIN2']	protein-coding	19.76		PB.1018.4	PB.1018	protein_coding_transcripts	1.01
PB.10462	['ENSBTAG00000034945']	['']	protein-coding	4.52		PB.10180.1	PB.10180	protein_coding_transcripts	3.1
PB.10463	['ENSBTAG00000008631']	['CORO1A']	protein-coding	8.99		PB.10181.2	PB.10181	protein_coding_transcripts	1.23
PB.10469	['ENSBTAG00000005586']	['GATM']	protein-coding	53.63		PB.10183.1	PB.10183	protein_coding_transcripts	0.27
PB.1047	['ENSBTAG00000020611']	['GLB1L']	protein-coding	2.99		PB.10185.1	PB.10185	protein_coding_transcripts	2.82
PB.10472	['ENSBTAG00000011656']	['PRPF6']	protein-coding	1.74		PB.1019.10	PB.1019	NMDs	2.35
PB.10474	['ENSBTAG00000011917', 'ENSBTAG00000050952']	['GPAM', 'bta-mir-11981']	protein-coding	6.62		PB.1019.15	PB.1019	protein_coding_transcripts	1
PB.10475	['ENSBTAG00000008101']	['PCSK5']	protein-coding	1.98		PB.1019.18	PB.1019	NMDs	5.3
PB.10477	['ENSBTAG00000003601']	['ZMAT1']	protein-coding	1.2		PB.1019.20	PB.1019	NMDs	3.54
PB.10479	['ENSBTAG00000007335']	['TPD52']	protein-coding	67.82		PB.1019.21	PB.1019	NMDs	1.53
PB.1048	['ENSBTAG00000018454']	['UFSP2']	protein-coding	25.14		PB.1019.9	PB.1019	NMDs	5.31
PB.10480	['ENSBTAG00000010387']	['MINDY3']	protein-coding	11.14		PB.10193.2	PB.10193	antisense_lncRNAs	0.84
PB.10482	['ENSBTAG00000002773', 'ENSBTAG00000024901', 'ENSBTAG00000050726', 'ENSBTAG00000053365']	['', '', 'CD300H', 'CD300E']	protein-coding	2.51		PB.10194.5	PB.10194	protein_coding_transcripts	22.58
PB.10484	['ENSBTAG00000004242']	['ARPC1A']	protein-coding	41.52		PB.10195.3	PB.10195	protein_coding_transcripts	2.28
PB.10485	['ENSBTAG00000003418']	['MSN']	protein-coding	20.43		PB.102.5	PB.102	protein_coding_transcripts	1.01
PB.10486	['ENSBTAG00000004371']	['CS']	protein-coding	113.25		PB.1020.1	PB.1020	NMDs	2.87
PB.10487	['ENSBTAG00000012994']	['LOX']	protein-coding	12.66		PB.1020.3	PB.1020	protein_coding_transcripts	2.06
PB.10488	['ENSBTAG00000046406']	['R3HDM4']	protein-coding	27.24		PB.1020.5	PB.1020	protein_coding_transcripts	2.19
PB.1049	['ENSBTAG00000012244']	['TUBA1B']	protein-coding	262.82		PB.1020.7	PB.1020	protein_coding_transcripts	6.81
PB.10491	['ENSBTAG00000026111']	['LBH']	protein-coding	8.6		PB.10203.1	PB.10203	NMDs	1.85
PB.10493	['ENSBTAG00000012344']	['RPL26']	protein-coding	975.7		PB.10203.2	PB.10203	protein_coding_transcripts	7.56
PB.10494	['ENSBTAG00000008251', 'ENSBTAG00000047865', 'ENSBTAG00000054948']	['SNRPN', 'RF01164', '']	protein-coding	109.61		PB.10204.4	PB.10204	protein_coding_transcripts	6.97
PB.10495	['ENSBTAG00000021999']	['CPT1A']	protein-coding	45.78		PB.10204.7	PB.10204	protein_coding_transcripts	1.05
PB.10496	['ENSBTAG00000014609']	['PPP1R12A']	protein-coding	44.21		PB.10206.1	PB.10206	protein_coding_transcripts	2.44
PB.10497	['ENSBTAG00000017395']	['CERS5']	protein-coding	15.6		PB.1021.1	PB.1021	long_intragenic_lncRNAs	2.18
PB.10498	['ENSBTAG00000025462']	['GADD45B']	protein-coding	5.21		PB.1021.3	PB.1021	long_intragenic_lncRNAs	2.9
PB.10499	['ENSBTAG00000030599']	['SMOC1']	protein-coding	11.19		PB.1021.4	PB.1021	sense_intronic_lncRNAs	4.29
PB.1050	['ENSBTAG00000010610']	['DDIT4L']	protein-coding	1.66		PB.1021.5	PB.1021	long_intragenic_lncRNAs	3.9
PB.10502	['ENSBTAG00000021232']	['TPD52L2']	protein-coding	29.85		PB.1021.7	PB.1021	protein_coding_transcripts	115.9
PB.10503	['ENSBTAG00000017150']	['EHF']	protein-coding	28.73		PB.1021.8	PB.1021	long_intragenic_lncRNAs	5.01
PB.10505	['ENSBTAG00000047997']	['PRPS2']	protein-coding	6.01		PB.10212.4	PB.10212	protein_coding_transcripts	5.67
PB.10507	['ENSBTAG00000008915']	['SF3B1']	protein-coding	59.2		PB.10214.14	PB.10214	antisense_lncRNAs	1.03
PB.10509	['ENSBTAG00000003447', 'ENSBTAG00000054731']	['', '']	protein-coding	20.11		PB.10214.5	PB.10214	antisense_lncRNAs	1.74
PB.1051	['ENSBTAG00000021768']	['CCNG2']	protein-coding	7.49		PB.10215.2	PB.10215	non_stop_decays	1.57
PB.10511	['ENSBTAG00000002503', 'ENSBTAG00000002510', 'ENSBTAG00000010484']	['BSCL2', 'HNRNPUL2', 'LRRN4CL']	protein-coding	142.81		PB.10216.1	PB.10216	protein_coding_transcripts	2.01
PB.10512	['ENSBTAG00000010647']	['NTRK2']	protein-coding	1.82		PB.10216.3	PB.10216	protein_coding_transcripts	4
PB.10513	['ENSBTAG00000049091']	['SIX4']	protein-coding	1.86		PB.1022.16	PB.1022	NMDs	2.13
PB.10515	['ENSBTAG00000018059']	['CD80']	protein-coding	1.11		PB.1022.2	PB.1022	protein_coding_transcripts	1.57
PB.10516	['ENSBTAG00000016795']	['RUFY3']	protein-coding	7.66		PB.1022.25	PB.1022	NMDs	1.6
PB.10518	['ENSBTAG00000054578']	['COMMD6']	protein-coding	17.21		PB.10222.2	PB.10222	protein_coding_transcripts	1.54
PB.10519	['ENSBTAG00000019390']	['CA12']	protein-coding	2.04		PB.10222.3	PB.10222	protein_coding_transcripts	1.68
PB.1052	['ENSBTAG00000012464']	['AFAP1']	protein-coding	3.17		PB.10223.1	PB.10223	sense_intronic_lncRNAs	9.46
PB.10520	['ENSBTAG00000008287']	['YLPM1']	protein-coding	8.1		PB.10223.11	PB.10223	protein_coding_transcripts	1.13
PB.10522	['ENSBTAG00000019480']	['PDE6D']	protein-coding	10.21		PB.10223.2	PB.10223	protein_coding_transcripts	2.34
PB.10524	['ENSBTAG00000003303', 'ENSBTAG00000039466']	['MRPL58', 'CDR2L']	protein-coding	27.67		PB.10223.3	PB.10223	protein_coding_transcripts	1.04
PB.10525	['ENSBTAG00000017067']	['BUD23']	protein-coding	16.45		PB.10223.4	PB.10223	protein_coding_transcripts	7.11
PB.10526	['ENSBTAG00000015177']	['PRSS23']	protein-coding	53.77		PB.10223.5	PB.10223	protein_coding_transcripts	3.31
PB.10528	['ENSBTAG00000001528']	['CDK13']	protein-coding	7.61		PB.10223.6	PB.10223	protein_coding_transcripts	4.68
PB.10529	['ENSBTAG00000047482']	['PRRT4']	protein-coding	2.81		PB.10223.7	PB.10223	protein_coding_transcripts	1.57
PB.1053	['ENSBTAG00000011864', 'ENSBTAG00000050406']	['RGMB', '']	protein-coding	258.89		PB.10223.8	PB.10223	protein_coding_transcripts	1.25
PB.10532	['ENSBTAG00000004842']	['RSPRY1']	protein-coding	6.55		PB.10227.1	PB.10227	protein_coding_transcripts	1.56
PB.10534	['ENSBTAG00000016161']	['FLII']	protein-coding	13.38		PB.1023.4	PB.1023	protein_coding_transcripts	3.73
PB.10535	['ENSBTAG00000007502']	['CKMT1A']	protein-coding	104.84		PB.10233.12	PB.10233	protein_coding_transcripts	2.61
PB.1054	['ENSBTAG00000001485']	['PPIP5K2']	protein-coding	26.87		PB.10233.15	PB.10233	protein_coding_transcripts	17.45
PB.10542	['ENSBTAG00000033460']	['FAM162B']	protein-coding	0.56		PB.10233.2	PB.10233	antisense_lncRNAs	5.37
PB.10545	['ENSBTAG00000002019']	['SERPINB5']	protein-coding	5.81		PB.10233.4	PB.10233	antisense_lncRNAs	1.34
PB.10547	['ENSBTAG00000017739']	['TNK1']	protein-coding	6.76		PB.10233.7	PB.10233	antisense_lncRNAs	3.69
PB.10549	['ENSBTAG00000009340']	['KATNAL1']	protein-coding	2.73		PB.10236.1	PB.10236	protein_coding_transcripts	1.03
PB.1055	['ENSBTAG00000055204']	['JRK']	protein-coding	4.18		PB.10237.2	PB.10237	long_intergenic_lncRNAs	1.39
PB.10550	['ENSBTAG00000006542']	['RABEP2']	protein-coding	6.96		PB.10237.6	PB.10237	long_intergenic_lncRNAs	0.21
PB.10551	['ENSBTAG00000000820']	['GNG11']	protein-coding	44.19		PB.10238.1	PB.10238	protein_coding_transcripts	16.51
PB.10553	['ENSBTAG00000020307']	['C11H9orf78']	protein-coding	15.2		PB.10238.4	PB.10238	protein_coding_transcripts	2.79
PB.10556	['ENSBTAG00000017402']	['OSBPL2']	protein-coding	31.35		PB.1024.17	PB.1024	protein_coding_transcripts	1.96
PB.10557	['ENSBTAG00000026309', 'ENSBTAG00000049059']	['ZHX2', '']	protein-coding	6.33		PB.1024.3	PB.1024	protein_coding_transcripts	11.36
PB.1056	['ENSBTAG00000015405']	['DCHS1']	protein-coding	3.44		PB.1024.6	PB.1024	protein_coding_transcripts	1.48
PB.10567	['ENSBTAG00000004349']	['DAZAP2']	protein-coding	76.33		PB.10244.2	PB.10244	protein_coding_transcripts	1.09
PB.1057	['ENSBTAG00000018824']	['MIA3']	protein-coding	33.17		PB.10244.3	PB.10244	non_stop_decays	1.9
PB.10575	['ENSBTAG00000035084']	['FZD3']	protein-coding	6.82		PB.10245.11	PB.10245	protein_coding_transcripts	1.83
PB.10578	['ENSBTAG00000007761']	['ZBTB5']	protein-coding	2.12		PB.10245.4	PB.10245	protein_coding_transcripts	1.59
PB.1058	['ENSBTAG00000012778']	['CAPN2']	protein-coding	22.1		PB.10247.2	PB.10247	protein_coding_transcripts	30.3
PB.10583	['ENSBTAG00000006531']	['DIP2C']	protein-coding	16.21		PB.10247.3	PB.10247	NMDs	1.34
PB.10584	['ENSBTAG00000027317', 'ENSBTAG00000044591']	['RNF114', 'RF00156']	protein-coding	30.31		PB.10247.4	PB.10247	protein_coding_transcripts	6.87
PB.10586	['ENSBTAG00000025258']	['']	protein-coding	3.07		PB.10247.5	PB.10247	NMDs	1.65
PB.10587	['ENSBTAG00000054943']	['MED31']	protein-coding	13.64		PB.10248.1	PB.10248	protein_coding_transcripts	1.33
PB.10588	['ENSBTAG00000002041']	['SASH3']	protein-coding	2.39		PB.10248.4	PB.10248	protein_coding_transcripts	1.11
PB.1059	['ENSBTAG00000009006']	['PRR14L']	protein-coding	5.78		PB.10248.6	PB.10248	protein_coding_transcripts	39.01
PB.10590	['ENSBTAG00000045931']	['MAGT1']	protein-coding	51.36		PB.1025.12	PB.1025	antisense_lncRNAs	5.79
PB.10591	['ENSBTAG00000016290']	['MOB1B']	protein-coding	18.25		PB.1025.22	PB.1025	protein_coding_transcripts	1.65
PB.10594	['ENSBTAG00000009246']	['DPY30']	protein-coding	27.23		PB.1025.24	PB.1025	protein_coding_transcripts	2.63
PB.10595	['ENSBTAG00000019987', 'ENSBTAG00000019989']	['RPP14', 'PXK']	protein-coding	23.43		PB.1025.33	PB.1025	NMDs	1.14
PB.10596	['ENSBTAG00000021556']	['RANBP9']	protein-coding	18.38		PB.1025.37	PB.1025	protein_coding_transcripts	2.64
PB.10597			protein-coding	7.45		PB.1025.8	PB.1025	protein_coding_transcripts	2.31
PB.10598	['ENSBTAG00000005454']	['FUT10']	protein-coding	3.05		PB.10250.1	PB.10250	NMDs	1.16
PB.10599	['ENSBTAG00000010107']	['WHRN']	protein-coding	1.37		PB.10250.4	PB.10250	antisense_lncRNAs	0.71
PB.106	['ENSBTAG00000009657']	['MTMR1']	protein-coding	5.3		PB.10252.1	PB.10252	long_intragenic_lncRNAs	3.46
PB.1060	['ENSBTAG00000009493', 'ENSBTAG00000009494', 'ENSBTAG00000009495', 'ENSBTAG00000015313', 'ENSBTAG00000015318', 'ENSBTAG00000037983', 'ENSBTAG00000048075', 'ENSBTAG00000051298']	['BCL3', 'CBLC', 'BCAM', 'CEACAM19', 'NECTIN2', 'CEACAM16', 'IGSF23', 'PVR']	protein-coding	99.96		PB.10252.2	PB.10252	protein_coding_transcripts	4.12
PB.10600			protein-coding	1.76		PB.10259.12	PB.10259	long_intragenic_lncRNAs	1.94
PB.10602	['ENSBTAG00000006129']	['KIAA0556']	protein-coding	7.07		PB.10259.13	PB.10259	protein_coding_transcripts	4.45
PB.10603	['ENSBTAG00000009713']	['ATP5MD']	protein-coding	351.57		PB.10260.1	PB.10260	protein_coding_transcripts	262.5
PB.10604	['ENSBTAG00000046037']	['SLC25A5']	protein-coding	148.16		PB.10260.11	PB.10260	protein_coding_transcripts	735.02
PB.10605	['ENSBTAG00000016165']	['KRT7']	protein-coding	49.11		PB.10260.12	PB.10260	protein_coding_transcripts	4.85
PB.10606	['ENSBTAG00000032265']	['RTP4']	protein-coding	2.54		PB.10260.2	PB.10260	long_intragenic_lncRNAs	643.82
PB.10607	['ENSBTAG00000014515']	['RFC1']	protein-coding	13.11		PB.10260.8	PB.10260	non_stop_decays	1.89
PB.10608	['ENSBTAG00000015919']	['PARM1']	protein-coding	3.88		PB.10263.10	PB.10263	protein_coding_transcripts	1.12
PB.10609	['ENSBTAG00000015572']	['YTHDC1']	protein-coding	49.16		PB.10263.7	PB.10263	antisense_lncRNAs	1.16
PB.1061	['ENSBTAG00000007321']	['SREK1']	protein-coding	24.25		PB.10264.11	PB.10264	long_intragenic_lncRNAs	2.31
PB.10610	['ENSBTAG00000011851']	['FYN']	protein-coding	7.35		PB.10264.13	PB.10264	protein_coding_transcripts	3.33
PB.10611	['ENSBTAG00000001950']	['RDH11']	protein-coding	11.79		PB.10264.14	PB.10264	long_intragenic_lncRNAs	4.77
PB.10613	['ENSBTAG00000016388']	['SLCO4A1']	protein-coding	2.87		PB.10264.19	PB.10264	protein_coding_transcripts	2.48
PB.10614	['ENSBTAG00000021304']	['TP53BP1']	protein-coding	10.71		PB.10264.22	PB.10264	long_intragenic_lncRNAs	3.79
PB.10615	['ENSBTAG00000003375']	['TC2N']	protein-coding	47.01		PB.10264.23	PB.10264	long_intragenic_lncRNAs	14.72
PB.10616			protein-coding	1.05		PB.10264.24	PB.10264	protein_coding_transcripts	1.97
PB.10617	['ENSBTAG00000021381']	['DAAM2']	protein-coding	7.69		PB.10264.4	PB.10264	long_intragenic_lncRNAs	1.27
PB.10618			protein-coding	2.89		PB.10264.5	PB.10264	protein_coding_transcripts	2.42
PB.10619	['ENSBTAG00000032223']	['COG7']	protein-coding	7.12		PB.10264.8	PB.10264	long_intragenic_lncRNAs	6.48
PB.1062			protein-coding	3.78		PB.10265.1	PB.10265	protein_coding_transcripts	0.77
PB.10620	['ENSBTAG00000031765']	['CCDC189']	protein-coding	3.22		PB.10265.2	PB.10265	protein_coding_transcripts	6.47
PB.10621	['ENSBTAG00000007881']	['IFIT1']	protein-coding	5.62		PB.10265.7	PB.10265	protein_coding_transcripts	1.92
PB.10622	['ENSBTAG00000004964']	['PCGF5']	protein-coding	23.81		PB.10265.8	PB.10265	long_intragenic_lncRNAs	0.95
PB.10623	['ENSBTAG00000012699']	['EXOSC1']	protein-coding	9.66		PB.10266.11	PB.10266	antisense_lncRNAs	56.86
PB.10624	['ENSBTAG00000000091']	['NDUFB8']	protein-coding	103.89		PB.10266.12	PB.10266	protein_coding_transcripts	1.13
PB.10625	['ENSBTAG00000009709']	['TAF5']	protein-coding	2.71		PB.10266.13	PB.10266	non_stop_decays	2.15
PB.10626	['ENSBTAG00000002614']	['RUFY2']	protein-coding	13.8		PB.10266.5	PB.10266	antisense_lncRNAs	1.08
PB.10627			protein-coding	0.58		PB.10266.7	PB.10266	protein_coding_transcripts	16.89
PB.10628	['ENSBTAG00000009282', 'ENSBTAG00000009287']	['PORCN', 'EBP']	protein-coding	21.25		PB.10267.2	PB.10267	antisense_lncRNAs	0.27
PB.10629	['ENSBTAG00000019838']	['SHC1']	protein-coding	28.4		PB.10268.17	PB.10268	protein_coding_transcripts	3.62
PB.1063	['ENSBTAG00000002069', 'ENSBTAG00000005146', 'ENSBTAG00000019386', 'ENSBTAG00000020116', 'ENSBTAG00000053664']	['BOLA', '', 'BOLA-NC1', 'JSP.1', '']	protein-coding	1217.18		PB.10268.5	PB.10268	antisense_lncRNAs	0.56
PB.10630	['ENSBTAG00000051720']	['']	protein-coding	0.92		PB.10268.6	PB.10268	antisense_lncRNAs	0.7
PB.10631	['ENSBTAG00000003609']	['PBDC1']	protein-coding	10.69		PB.10268.7	PB.10268	protein_coding_transcripts	9.12
PB.10632	['ENSBTAG00000009598']	['CHM']	protein-coding	6.79		PB.10268.8	PB.10268	protein_coding_transcripts	0.59
PB.10633	['ENSBTAG00000033217']	['TPM3']	protein-coding	81.19		PB.10268.9	PB.10268	antisense_lncRNAs	0.42
PB.10634	['ENSBTAG00000020512']	['GJB1']	protein-coding	6.14		PB.10270.8	PB.10270	protein_coding_transcripts	3.01
PB.10635	['ENSBTAG00000019061']	['ELF4']	protein-coding	6.43		PB.10271.1	PB.10271	protein_coding_transcripts	6.01
PB.10636	['ENSBTAG00000014299']	['RHOC']	protein-coding	29.48		PB.10271.2	PB.10271	protein_coding_transcripts	8.59
PB.10637	['ENSBTAG00000038195']	['CD302']	protein-coding	10.19		PB.10273.1	PB.10273	protein_coding_transcripts	2.25
PB.10638	['ENSBTAG00000030710']	['ITGB3BP']	protein-coding	9.57		PB.10274.3	PB.10274	protein_coding_transcripts	4.86
PB.10639	['ENSBTAG00000011024']	['TXNDC12']	protein-coding	23.22		PB.10274.6	PB.10274	protein_coding_transcripts	4.11
PB.1064	['ENSBTAG00000000186']	['FLAD1']	protein-coding	8.13		PB.10275.10	PB.10275	protein_coding_transcripts	1.64
PB.10640	['ENSBTAG00000005034']	['CAPN5']	protein-coding	20.55		PB.10275.13	PB.10275	long_intragenic_lncRNAs	2.56
PB.10641	['ENSBTAG00000006876']	['PMPCB']	protein-coding	39.82		PB.10275.15	PB.10275	protein_coding_transcripts	5.55
PB.10642	['ENSBTAG00000031299']	['TTC17']	protein-coding	8.4		PB.10275.2	PB.10275	long_intragenic_lncRNAs	1.2
PB.10643	['ENSBTAG00000000521']	['PLEKHA8']	protein-coding	6.07		PB.10275.20	PB.10275	protein_coding_transcripts	1.27
PB.10644	['ENSBTAG00000044017']	['MSRB3']	protein-coding	32.32		PB.10275.9	PB.10275	long_intragenic_lncRNAs	1.14
PB.10645	['ENSBTAG00000014729']	['MRPL51']	protein-coding	21.43		PB.10277.5	PB.10277	protein_coding_transcripts	2.17
PB.10646	['ENSBTAG00000015879']	['TULP3']	protein-coding	3.24		PB.10277.9	PB.10277	non_stop_decays	1.41
PB.10647	['ENSBTAG00000016198']	['EP300']	protein-coding	11.92		PB.10283.2	PB.10283	protein_coding_transcripts	6.44
PB.10648			protein-coding	2.15		PB.10283.9	PB.10283	protein_coding_transcripts	4.34
PB.10649	['ENSBTAG00000009423']	['NIPAL1']	protein-coding	9.64		PB.10284.1	PB.10284	long_intragenic_lncRNAs	1.71
PB.1065	['ENSBTAG00000002615']	['LONRF3']	protein-coding	5.85		PB.10284.2	PB.10284	protein_coding_transcripts	8.27
PB.10650	['ENSBTAG00000021374']	['FARSA']	protein-coding	6.93		PB.10284.4	PB.10284	protein_coding_transcripts	9.79
PB.10651	['ENSBTAG00000003543']	['KEAP1']	protein-coding	15.55		PB.10284.5	PB.10284	protein_coding_transcripts	8.43
PB.10652	['ENSBTAG00000002224']	['UHRF1']	protein-coding	4.91		PB.10284.6	PB.10284	protein_coding_transcripts	7.17
PB.10653	['ENSBTAG00000012100']	['PDE1A']	protein-coding	6.56		PB.10288.2	PB.10288	protein_coding_transcripts	4.77
PB.10654	['ENSBTAG00000004860']	['SLC27A6']	protein-coding	2.87		PB.1029.3	PB.1029	protein_coding_transcripts	5.98
PB.10655			protein-coding	15.68		PB.1029.4	PB.1029	antisense_lncRNAs	1.27
PB.10656	['ENSBTAG00000005326']	['CSNK1A1']	protein-coding	100.61		PB.1029.8	PB.1029	protein_coding_transcripts	20.9
PB.10657	['ENSBTAG00000011529']	['ATR']	protein-coding	4.27		PB.1029.9	PB.1029	antisense_lncRNAs	1.01
PB.10658	['ENSBTAG00000009037']	['GALNT12']	protein-coding	60.64		PB.10291.10	PB.10291	protein_coding_transcripts	1.06
PB.10659	['ENSBTAG00000002756']	['CDCA2']	protein-coding	1.5		PB.10291.2	PB.10291	protein_coding_transcripts	1.99
PB.10660	['ENSBTAG00000019564']	['SMU1']	protein-coding	11.6		PB.10291.5	PB.10291	long_intragenic_lncRNAs	1.09
PB.10661	['ENSBTAG00000034867']	['TMEM38B']	protein-coding	5.48		PB.10291.7	PB.10291	protein_coding_transcripts	1.39
PB.10662	['ENSBTAG00000003240']	['C8H9orf152']	protein-coding	6.43		PB.10291.8	PB.10291	protein_coding_transcripts	1.29
PB.10663	['ENSBTAG00000009087']	['GNG10']	protein-coding	49.22		PB.10291.9	PB.10291	protein_coding_transcripts	1.55
PB.10664	['ENSBTAG00000003336']	['TPD52L1']	protein-coding	0.23		PB.10292.1	PB.10292	protein_coding_transcripts	0.77
PB.10665	['ENSBTAG00000017205']	['CCN6']	protein-coding	3.56		PB.10292.3	PB.10292	protein_coding_transcripts	0.74
PB.10666	['ENSBTAG00000021859']	['PDSS2']	protein-coding	3.48		PB.10292.4	PB.10292	non_stop_decays	0.39
PB.10667	['ENSBTAG00000003455']	['ANKRD6']	protein-coding	4.99		PB.10297.1	PB.10297	antisense_lncRNAs	0.43
PB.10668	['ENSBTAG00000013837']	['TUBE1']	protein-coding	5.94		PB.10297.3	PB.10297	protein_coding_transcripts	0.63
PB.10669	['ENSBTAG00000014536']	['SFXN1']	protein-coding	4.19		PB.10297.6	PB.10297	protein_coding_transcripts	1.58
PB.1067	['ENSBTAG00000009426']	['EZH2']	protein-coding	3.56		PB.103.1	PB.103	protein_coding_transcripts	2.08
PB.10670	['ENSBTAG00000047027']	['C10H14orf119']	protein-coding	10.64		PB.103.5	PB.103	antisense_lncRNAs	1.47
PB.10671	['ENSBTAG00000010890']	['PRMT5']	protein-coding	12.9		PB.1030.2	PB.1030	protein_coding_transcripts	2.49
PB.10672	['ENSBTAG00000021008']	['ZNF219']	protein-coding	6.19		PB.1030.7	PB.1030	protein_coding_transcripts	1.68
PB.10673	['ENSBTAG00000017994']	['MAX']	protein-coding	33.78		PB.1030.8	PB.1030	NMDs	1.4
PB.10674	['ENSBTAG00000009727']	['ADIPOR1']	protein-coding	13.94		PB.10301.10	PB.10301	protein_coding_transcripts	141.51
PB.10675	['ENSBTAG00000001094']	['MTUS2']	protein-coding	2.19		PB.10301.4	PB.10301	protein_coding_transcripts	2.82
PB.10676	['ENSBTAG00000007765']	['TFCP2L1']	protein-coding	12.37		PB.10301.8	PB.10301	protein_coding_transcripts	33.12
PB.10677	['ENSBTAG00000006529']	['PDSS1']	protein-coding	4.44		PB.10302.1	PB.10302	protein_coding_transcripts	10.81
PB.10678	['ENSBTAG00000018142']	['DTL']	protein-coding	1.22		PB.10302.3	PB.10302	protein_coding_transcripts	21.68
PB.10679	['ENSBTAG00000053608']	['']	protein-coding	10.88		PB.10305.1	PB.10305	protein_coding_transcripts	2.16
PB.1068	['ENSBTAG00000001489']	['TUBA1A']	protein-coding	4.97		PB.10307.3	PB.10307	protein_coding_transcripts	21.4
PB.10680	['ENSBTAG00000014111']	['INPP4B']	protein-coding	1.95		PB.10309.12	PB.10309	protein_coding_transcripts	3.55
PB.10681	['ENSBTAG00000005691']	['FGF2']	protein-coding	2.43		PB.10309.13	PB.10309	NMDs	2.05
PB.10682	['ENSBTAG00000000439']	['SFSWAP']	protein-coding	10.07		PB.10309.5	PB.10309	protein_coding_transcripts	1.92
PB.10683	['ENSBTAG00000020584']	['IFT81']	protein-coding	2.21		PB.1031.13	PB.1031	antisense_lncRNAs	0.64
PB.10684	['ENSBTAG00000012550']	['TAOK3']	protein-coding	14.45		PB.1031.15	PB.1031	long_intragenic_lncRNAs	1.52
PB.10685	['ENSBTAG00000004659', 'ENSBTAG00000043296']	['COQ10B', 'RF00026']	protein-coding	13.27		PB.1031.19	PB.1031	protein_coding_transcripts	1.79
PB.10686	['ENSBTAG00000015761']	['COQ5']	protein-coding	9.56		PB.1031.21	PB.1031	protein_coding_transcripts	1.17
PB.10687	['ENSBTAG00000017459']	['DUSP18']	protein-coding	1.1		PB.1031.23	PB.1031	protein_coding_transcripts	0.23
PB.10688	['ENSBTAG00000002828', 'ENSBTAG00000010662']	['RNF185', 'LIMK2']	protein-coding	13.5		PB.1031.24	PB.1031	protein_coding_transcripts	0.38
PB.10689	['ENSBTAG00000052957']	['MON1B']	protein-coding	5.05		PB.1031.27	PB.1031	antisense_lncRNAs	5.54
PB.1069	['ENSBTAG00000014605']	['ETV6']	protein-coding	24.99		PB.1031.3	PB.1031	long_intragenic_lncRNAs	1.07
PB.10690	['ENSBTAG00000021165']	['VPS9D1']	protein-coding	2.98		PB.1031.31	PB.1031	protein_coding_transcripts	0.76
PB.10691	['ENSBTAG00000005093']	['CES2']	protein-coding	58.41		PB.1031.35	PB.1031	protein_coding_transcripts	4.69
PB.10692	['ENSBTAG00000003514', 'ENSBTAG00000003519']	['HSF4', 'NOL3']	protein-coding	4.91		PB.1031.9	PB.1031	protein_coding_transcripts	2.46
PB.10693	['ENSBTAG00000021438']	['ZNF821']	protein-coding	3.85		PB.10310.1	PB.10310	antisense_lncRNAs	3.48
PB.10694	['ENSBTAG00000007545']	['PHLPP2']	protein-coding	0.94		PB.10310.5	PB.10310	protein_coding_transcripts	12.98
PB.10695	['ENSBTAG00000009286']	['ZC3H4']	protein-coding	9.59		PB.10311.2	PB.10311	protein_coding_transcripts	4.8
PB.10696	['ENSBTAG00000045510']	['EMC10']	protein-coding	37.4		PB.10312.2	PB.10312	protein_coding_transcripts	0.18
PB.10697	['ENSBTAG00000004043', 'ENSBTAG00000050536']	['', '']	protein-coding	3.7		PB.10312.8	PB.10312	protein_coding_transcripts	6.24
PB.10698	['ENSBTAG00000038770']	['']	protein-coding	2.99		PB.10315.3	PB.10315	protein_coding_transcripts	5.37
PB.10699	['ENSBTAG00000008883']	['ZNF207']	protein-coding	35.32		PB.10316.4	PB.10316	protein_coding_transcripts	1.3
PB.107	['ENSBTAG00000007813', 'ENSBTAG00000010726', 'ENSBTAG00000013046', 'ENSBTAG00000045697', 'ENSBTAG00000054473']	['CMC4', 'F8', 'MPP1', 'MTCP1', '']	protein-coding	41.57		PB.10316.5	PB.10316	protein_coding_transcripts	3.14
PB.1070	['ENSBTAG00000021746']	['ANXA5']	protein-coding	73.59		PB.10316.8	PB.10316	protein_coding_transcripts	1.4
PB.10700	['ENSBTAG00000017081']	['MIEF2']	protein-coding	1.57		PB.10317.6	PB.10317	protein_coding_transcripts	2.61
PB.10701	['ENSBTAG00000006054']	['ACBD4']	protein-coding	3.12		PB.10317.7	PB.10317	protein_coding_transcripts	2.1
PB.10702	['ENSBTAG00000006189', 'ENSBTAG00000047677']	['ACTG1', 'bta-mir-3533']	protein-coding	594.13		PB.1032.1	PB.1032	protein_coding_transcripts	1.67
PB.10703	['ENSBTAG00000000561']	['OCLN']	protein-coding	19.76		PB.1032.10	PB.1032	NMDs	1.65
PB.10704	['ENSBTAG00000051910']	['FGF10']	protein-coding	3.26		PB.1032.14	PB.1032	protein_coding_transcripts	1.04
PB.10705	['ENSBTAG00000017885']	['ATPSCKMT']	protein-coding	11.01		PB.1032.18	PB.1032	protein_coding_transcripts	32.99
PB.10706	['ENSBTAG00000022032']	['CHCHD10']	protein-coding	94.97		PB.1032.22	PB.1032	NMDs	4.86
PB.10707	['ENSBTAG00000018639']	['UNC45A']	protein-coding	12.01		PB.1032.23	PB.1032	long_intragenic_lncRNAs	1.38
PB.10708	['ENSBTAG00000021291']	['STXBP6']	protein-coding	10.26		PB.1032.3	PB.1032	long_intragenic_lncRNAs	2.69
PB.10709	['ENSBTAG00000010249', 'ENSBTAG00000050795']	['TMEM222', '']	protein-coding	7.6		PB.1032.4	PB.1032	protein_coding_transcripts	5.76
PB.10710	['ENSBTAG00000009796']	['PIGV']	protein-coding	8.51		PB.1032.6	PB.1032	long_intragenic_lncRNAs	1.14
PB.10711	['ENSBTAG00000022721']	['SLC25A38']	protein-coding	9.67		PB.1032.7	PB.1032	long_intragenic_lncRNAs	0.81
PB.10712	['ENSBTAG00000015222']	['RSRP1']	protein-coding	29.16		PB.10324.3	PB.10324	protein_coding_transcripts	18.58
PB.10713	['ENSBTAG00000013723']	['MRPS25']	protein-coding	12.56		PB.10324.4	PB.10324	antisense_lncRNAs	1.31
PB.10714	['ENSBTAG00000030855']	['CHCHD6']	protein-coding	1.71		PB.10324.6	PB.10324	antisense_lncRNAs	3.87
PB.10715	['ENSBTAG00000015538']	['LEMD2']	protein-coding	11.87		PB.10327.4	PB.10327	protein_coding_transcripts	4.03
PB.10716	['ENSBTAG00000003359']	['ELOVL5']	protein-coding	7.56		PB.10328.2	PB.10328	protein_coding_transcripts	5.31
PB.10717	['ENSBTAG00000006958']	['C23H6orf136']	protein-coding	8.48		PB.10329.1	PB.10329	protein_coding_transcripts	0.51
PB.10719	['ENSBTAG00000014101']	['TSR3']	protein-coding	6.96		PB.10329.2	PB.10329	protein_coding_transcripts	66.77
PB.1072	['ENSBTAG00000017486']	['ADARB1']	protein-coding	4.16		PB.1033.1	PB.1033	NMDs	2.23
PB.10720	['ENSBTAG00000014267']	['ZCCHC14']	protein-coding	8.82		PB.1033.10	PB.1033	NMDs	2.32
PB.10721	['ENSBTAG00000002101']	['GDE1']	protein-coding	30.5		PB.1033.12	PB.1033	NMDs	1.47
PB.10722	['ENSBTAG00000011753']	['RCC1L']	protein-coding	11.06		PB.1033.13	PB.1033	antisense_lncRNAs	3.4
PB.10724	['ENSBTAG00000003265']	['ADD3']	protein-coding	22.71		PB.1033.21	PB.1033	antisense_lncRNAs	2.16
PB.10725	['ENSBTAG00000006860']	['VWA2']	protein-coding	2.61		PB.1033.25	PB.1033	NMDs	6.35
PB.10726	['ENSBTAG00000010957']	['LHPP']	protein-coding	8.22		PB.1033.26	PB.1033	NMDs	1.16
PB.10727	['ENSBTAG00000004922']	['AGPAT5']	protein-coding	9.25		PB.1033.5	PB.1033	protein_coding_transcripts	3.06
PB.10728	['ENSBTAG00000016177']	['FGL1']	protein-coding	7.04		PB.1033.6	PB.1033	antisense_lncRNAs	2.85
PB.10729	['ENSBTAG00000013143']	['BAG4']	protein-coding	7.64		PB.1033.9	PB.1033	antisense_lncRNAs	1.22
PB.1073	['ENSBTAG00000025642', 'ENSBTAG00000053901']	['RYR3', '']	protein-coding	3.05		PB.10330.2	PB.10330	protein_coding_transcripts	130.65
PB.10730	['ENSBTAG00000004015']	['KAT6A']	protein-coding	7.51		PB.10330.6	PB.10330	protein_coding_transcripts	20.08
PB.10731	['ENSBTAG00000047731']	['FAM189B']	protein-coding	7.07		PB.10332.6	PB.10332	antisense_lncRNAs	1.65
PB.10732	['ENSBTAG00000009984']	['SGPL1']	protein-coding	13.11		PB.10332.8	PB.10332	protein_coding_transcripts	5.66
PB.10733	['ENSBTAG00000052007']	['LRMDA']	protein-coding	3.5		PB.10333.5	PB.10333	sense_intronic_lncRNAs	1.23
PB.10734	['ENSBTAG00000020319']	['ALOX5']	protein-coding	2.15		PB.10334.7	PB.10334	protein_coding_transcripts	1.45
PB.10735	['ENSBTAG00000011666']	['THRSP']	protein-coding	16.44		PB.10336.3	PB.10336	protein_coding_transcripts	1.38
PB.10736	['ENSBTAG00000008064']	['VPS37C']	protein-coding	3.1		PB.10337.1	PB.10337	protein_coding_transcripts	11.69
PB.10737	['ENSBTAG00000016559', 'ENSBTAG00000016560']	['NUDT22', 'DNAJC4']	protein-coding	15.46		PB.10337.18	PB.10337	protein_coding_transcripts	8.62
PB.10738	['ENSBTAG00000021378']	['S100A13']	protein-coding	47.66		PB.10337.19	PB.10337	NMDs	5.21
PB.10739	['ENSBTAG00000051765']	['']	protein-coding	4.69		PB.10338.6	PB.10338	protein_coding_transcripts	1.31
PB.1074	['ENSBTAG00000012519']	['XDH']	protein-coding	46.39		PB.10339.6	PB.10339	protein_coding_transcripts	1.17
PB.10740	['ENSBTAG00000022242']	['DPP3']	protein-coding	14.6		PB.1034.1	PB.1034	protein_coding_transcripts	0.7
PB.10741	['ENSBTAG00000017951']	['POLD4']	protein-coding	24		PB.1034.11	PB.1034	antisense_lncRNAs	1.72
PB.10742	['ENSBTAG00000000283']	['CSF1']	protein-coding	5.63		PB.1034.2	PB.1034	protein_coding_transcripts	0.76
PB.10743	['ENSBTAG00000006491']	['AGL']	protein-coding	6.91		PB.1034.8	PB.1034	protein_coding_transcripts	1.32
PB.10744	['ENSBTAG00000011528']	['SMIM11A']	protein-coding	23.59		PB.10340.2	PB.10340	protein_coding_transcripts	1.8
PB.10746	['ENSBTAG00000016848']	['GTF2E1']	protein-coding	3.02		PB.10341.1	PB.10341	protein_coding_transcripts	53.94
PB.10747	['ENSBTAG00000014358']	['EVA1B']	protein-coding	6.23		PB.10342.10	PB.10342	antisense_lncRNAs	1.19
PB.10748	['ENSBTAG00000008361']	['PON2']	protein-coding	22.27		PB.10342.11	PB.10342	antisense_lncRNAs	2.89
PB.10749	['ENSBTAG00000003773']	['SLC25A13']	protein-coding	8.16		PB.10342.12	PB.10342	antisense_lncRNAs	0.77
PB.1075	['ENSBTAG00000012090']	['GGTA1']	protein-coding	15.18		PB.10345.5	PB.10345	protein_coding_transcripts	1.21
PB.10750	['ENSBTAG00000021535']	['CROT']	protein-coding	20.45		PB.10345.8	PB.10345	protein_coding_transcripts	2.52
PB.10751	['ENSBTAG00000000745']	['AQP1']	protein-coding	29.74		PB.10346.1	PB.10346	long_intragenic_lncRNAs	1.05
PB.10752	['ENSBTAG00000004755']	['SHKBP1']	protein-coding	13.31		PB.10346.3	PB.10346	protein_coding_transcripts	22.37
PB.10753	['ENSBTAG00000019844']	['ZNF467']	pseudogenes	1.04		PB.10347.4	PB.10347	protein_coding_transcripts	1.54
PB.10754	['ENSBTAG00000008032']	['']	protein-coding	10.57		PB.10347.6	PB.10347	protein_coding_transcripts	4.04
PB.10755	['ENSBTAG00000011591']	['KRR1']	protein-coding	11.21		PB.10348.2	PB.10348	protein_coding_transcripts	0.55
PB.10756	['ENSBTAG00000020330']	['BTG1']	protein-coding	171.95		PB.10348.23	PB.10348	protein_coding_transcripts	1.19
PB.10757	['ENSBTAG00000019119']	['ZCRB1']	protein-coding	21.39		PB.10348.4	PB.10348	protein_coding_transcripts	1.12
PB.10758	['ENSBTAG00000003183']	['NTN4']	protein-coding	4.3		PB.10348.5	PB.10348	protein_coding_transcripts	1.71
PB.10759	['ENSBTAG00000030650']	['TST']	protein-coding	8.93		PB.1035.10	PB.1035	NMDs	1.96
PB.1076	['ENSBTAG00000038610', 'ENSBTAG00000039815']	['ZBTB26', 'ZBTB6']	protein-coding	14.05		PB.1035.112	PB.1035	protein_coding_transcripts	2.17
PB.10760	['ENSBTAG00000015044']	['CARD10']	protein-coding	10		PB.1035.114	PB.1035	protein_coding_transcripts	1.82
PB.10761	['ENSBTAG00000002651']	['PKP2']	protein-coding	15.32		PB.1035.117	PB.1035	protein_coding_transcripts	6.09
PB.10763	['ENSBTAG00000021435']	['MAFF']	protein-coding	2.77		PB.1035.119	PB.1035	protein_coding_transcripts	1.19
PB.10764	['ENSBTAG00000016580']	['TEF']	protein-coding	9.68		PB.1035.12	PB.1035	antisense_lncRNAs	2.79
PB.10765	['ENSBTAG00000019574']	['MAPK12']	protein-coding	1.36		PB.1035.120	PB.1035	protein_coding_transcripts	19.59
PB.10766	['ENSBTAG00000013927']	['GSTCD']	protein-coding	2.05		PB.1035.16	PB.1035	NMDs	2.47
PB.10767	['ENSBTAG00000019847']	['CPEB2']	protein-coding	9.07		PB.1035.20	PB.1035	protein_coding_transcripts	37.16
PB.10768	['ENSBTAG00000000811']	['DDX49']	protein-coding	3.77		PB.1035.28	PB.1035	protein_coding_transcripts	1.15
PB.10769	['ENSBTAG00000014349']	['RNF126']	protein-coding	13.12		PB.1035.3	PB.1035	protein_coding_transcripts	1.77
PB.1077	['ENSBTAG00000013449']	['RAB3GAP1']	protein-coding	14.14		PB.1035.33	PB.1035	protein_coding_transcripts	1.03
PB.10770	['ENSBTAG00000017151']	['SH3TC2']	protein-coding	1		PB.1035.34	PB.1035	protein_coding_transcripts	3.39
PB.10771	['ENSBTAG00000020130']	['CLCN3']	protein-coding	19.64		PB.1035.39	PB.1035	protein_coding_transcripts	1.08
PB.10772	['ENSBTAG00000005133']	['ANKS6']	protein-coding	4.62		PB.1035.41	PB.1035	protein_coding_transcripts	0.73
PB.10773	['ENSBTAG00000015221']	['PCCB']	protein-coding	24.19		PB.1035.42	PB.1035	antisense_lncRNAs	0.48
PB.10774	['ENSBTAG00000019336']	['DVL3']	protein-coding	13.3		PB.1035.48	PB.1035	protein_coding_transcripts	2.11
PB.10775	['ENSBTAG00000045628']	['C10H15orf61']	protein-coding	6.53		PB.1035.63	PB.1035	non_stop_decays	29.74
PB.10776	['ENSBTAG00000011934']	['PCK2']	protein-coding	9.26		PB.1035.64	PB.1035	NMDs	2.14
PB.10777	['ENSBTAG00000021087']	['UBR1']	protein-coding	9.69		PB.1035.69	PB.1035	protein_coding_transcripts	3.32
PB.10778	['ENSBTAG00000005550']	['SOS2']	protein-coding	9.05		PB.1035.74	PB.1035	protein_coding_transcripts	9.37
PB.10779	['ENSBTAG00000008815']	['WDR89']	protein-coding	2.76		PB.1035.75	PB.1035	protein_coding_transcripts	1.18
PB.1078	['ENSBTAG00000021319']	['MFF']	protein-coding	44.49		PB.1035.78	PB.1035	protein_coding_transcripts	1.61
PB.10780	['ENSBTAG00000048519']	['DCAF5']	protein-coding	12.31		PB.1035.99	PB.1035	non_stop_decays	2.85
PB.10781	['ENSBTAG00000001395']	['C1H21orf91']	protein-coding	3.78		PB.10350.10	PB.10350	protein_coding_transcripts	1.07
PB.10782	['ENSBTAG00000004722']	['THUMPD2']	protein-coding	4.44		PB.10351.3	PB.10351	long_intragenic_lncRNAs	1.65
PB.10783	['ENSBTAG00000005257']	['PEX13']	protein-coding	5.68		PB.10351.4	PB.10351	protein_coding_transcripts	10.13
PB.10784	['ENSBTAG00000010595']	['WDR92']	protein-coding	4.58		PB.10352.10	PB.10352	protein_coding_transcripts	1.48
PB.10785	['ENSBTAG00000014081']	['NBAS']	protein-coding	5.46		PB.10352.12	PB.10352	protein_coding_transcripts	10.92
PB.10786	['ENSBTAG00000004848']	['OLFML2A']	protein-coding	3.36		PB.10352.15	PB.10352	long_intragenic_lncRNAs	1.1
PB.10787	['ENSBTAG00000003438']	['ZBTB43']	protein-coding	2.3		PB.10352.17	PB.10352	NMDs	1.18
PB.10788	['ENSBTAG00000016218']	['PTGES2']	protein-coding	8.92		PB.10352.6	PB.10352	protein_coding_transcripts	4.13
PB.10789	['ENSBTAG00000012147']	['ARRDC1']	protein-coding	20.23		PB.10353.1	PB.10353	protein_coding_transcripts	1.74
PB.1079	['ENSBTAG00000009855']	['FAN1']	protein-coding	8.51		PB.10354.1	PB.10354	protein_coding_transcripts	15.62
PB.10790	['ENSBTAG00000008642', 'ENSBTAG00000048386']	['POLR1D', '']	protein-coding	80.73		PB.10354.3	PB.10354	protein_coding_transcripts	2.71
PB.10791	['ENSBTAG00000044007', 'ENSBTAG00000052718', 'ENSBTAG00000054652']	['KLF12', '', '']	protein-coding	1.98		PB.10354.5	PB.10354	protein_coding_transcripts	0.8
PB.10792	['ENSBTAG00000020612']	['NEK3']	protein-coding	4.2		PB.10354.7	PB.10354	protein_coding_transcripts	1.7
PB.10793	['ENSBTAG00000004302']	['NDUFAF5']	protein-coding	4		PB.10355.25	PB.10355	NMDs	1.76
PB.10794	['ENSBTAG00000021811']	['ANGPT4']	protein-coding	1.88		PB.10355.31	PB.10355	NMDs	3.31
PB.10795	['ENSBTAG00000022169']	['PREX2']	protein-coding	4.66		PB.10355.8	PB.10355	NMDs	1.5
PB.10796	['ENSBTAG00000048246']	['DPP4']	protein-coding	10.12		PB.10356.1	PB.10356	protein_coding_transcripts	1.9
PB.10798	['ENSBTAG00000050156']	['']	protein-coding	2.28		PB.10356.10	PB.10356	NMDs	1.82
PB.10799	['ENSBTAG00000049233', 'ENSBTAG00000052956']	['', '']	protein-coding	16.67		PB.10356.12	PB.10356	protein_coding_transcripts	8.37
PB.108	['ENSBTAG00000016096']	['SYP']	protein-coding	4.11		PB.10356.9	PB.10356	NMDs	2.57
PB.1080	['ENSBTAG00000011074', 'ENSBTAG00000052980']	['BRD2', '']	protein-coding	41.47		PB.10358.1	PB.10358	protein_coding_transcripts	1.24
PB.10800	['ENSBTAG00000020272']	['SIK2']	protein-coding	11.12		PB.10358.8	PB.10358	sense_intronic_lncRNAs	11.45
PB.10801	['ENSBTAG00000020066']	['ZW10']	protein-coding	7.46		PB.10359.1	PB.10359	long_intragenic_lncRNAs	0.58
PB.10802	['ENSBTAG00000013033']	['BTBD10']	protein-coding	6.36		PB.10359.4	PB.10359	protein_coding_transcripts	1.65
PB.10803	['ENSBTAG00000016074']	['ZNF143']	protein-coding	4.21		PB.10359.5	PB.10359	protein_coding_transcripts	7.3
PB.10804	['ENSBTAG00000047621']	['']	protein-coding	10.64		PB.10360.1	PB.10360	protein_coding_transcripts	3.06
PB.10805	['ENSBTAG00000050388', 'ENSBTAG00000054068']	['KRBA2', '']	protein-coding	5.33		PB.10360.21	PB.10360	protein_coding_transcripts	2.33
PB.10806	['ENSBTAG00000021103']	['SLC35F5']	protein-coding	29.05		PB.10360.7	PB.10360	protein_coding_transcripts	0.34
PB.10807	['ENSBTAG00000018410']	['EBPL']	protein-coding	7.1		PB.10361.3	PB.10361	protein_coding_transcripts	21.26
PB.1081	['ENSBTAG00000015450']	['CPEB3']	pseudogenes	1.9		PB.10361.6	PB.10361	antisense_lncRNAs	0.5
PB.10810	['ENSBTAG00000013957']	['GALNT3']	protein-coding	20.07		PB.10362.10	PB.10362	protein_coding_transcripts	3.09
PB.10811	['ENSBTAG00000004792']	['CHMP4C']	protein-coding	8.22		PB.10362.12	PB.10362	NMDs	2.25
PB.10815	['ENSBTAG00000020837']	['ARHGEF16']	protein-coding	42.93		PB.10362.2	PB.10362	NMDs	1.02
PB.10817	['ENSBTAG00000008951']	['ALPL']	protein-coding	1.01		PB.10362.5	PB.10362	NMDs	1.31
PB.10818	['ENSBTAG00000012688']	['CAPSL']	protein-coding	1.1		PB.10363.3	PB.10363	non_stop_decays	1.18
PB.10819	['ENSBTAG00000021293']	['SNUPN']	protein-coding	10.44		PB.10364.2	PB.10364	long_intragenic_lncRNAs	4.16
PB.1082	['ENSBTAG00000017263']	['MXI1']	protein-coding	7.14		PB.10364.5	PB.10364	protein_coding_transcripts	5.06
PB.10822	['ENSBTAG00000003616']	['DCLRE1B']	protein-coding	1.42		PB.10366.10	PB.10366	NMDs	3.52
PB.10824	['ENSBTAG00000014382']	['KANK4']	protein-coding	1.72		PB.10366.11	PB.10366	NMDs	1.13
PB.10825	['ENSBTAG00000010175']	['COL8A2']	protein-coding	1.37		PB.10366.5	PB.10366	protein_coding_transcripts	7.44
PB.10826	['ENSBTAG00000019342']	['OSBPL3']	protein-coding	19.68		PB.10367.8	PB.10367	protein_coding_transcripts	40.08
PB.10827	['ENSBTAG00000019218']	['ATP6V0A1']	protein-coding	11.56		PB.10369.2	PB.10369	protein_coding_transcripts	1.32
PB.10828	['ENSBTAG00000008934']	['ESPL1']	protein-coding	1.78		PB.1037.14	PB.1037	protein_coding_transcripts	1.3
PB.1083	['ENSBTAG00000051467']	['COA6']	protein-coding	9.72		PB.1037.16	PB.1037	protein_coding_transcripts	8.02
PB.10830			protein-coding	5.39		PB.10370.2	PB.10370	long_intragenic_lncRNAs	1.44
PB.10832	['ENSBTAG00000008078']	['TRIM59']	protein-coding	5.68		PB.10370.5	PB.10370	protein_coding_transcripts	8.23
PB.10834	['ENSBTAG00000010069']	['EGR1']	protein-coding	6.06		PB.10370.6	PB.10370	protein_coding_transcripts	1.25
PB.10835	['ENSBTAG00000012991', 'ENSBTAG00000048354', 'ENSBTAG00000053347']	['PRUNE2', '', '']	protein-coding	19.09		PB.10370.7	PB.10370	NMDs	1.06
PB.10838	['ENSBTAG00000025778']	['EMC9']	protein-coding	7.06		PB.10372.6	PB.10372	protein_coding_transcripts	19.93
PB.10839	['ENSBTAG00000018571']	['IL1RL1']	protein-coding	3.7		PB.10372.8	PB.10372	NMDs	1.14
PB.1084	['ENSBTAG00000000113', 'ENSBTAG00000050968', 'ENSBTAG00000053867']	['ARHGEF2', '', '']	protein-coding	11.46		PB.10373.10	PB.10373	protein_coding_transcripts	68.38
PB.10841	['ENSBTAG00000014002']	['CEP95']	protein-coding	32.74		PB.10374.1	PB.10374	antisense_lncRNAs	2.12
PB.10842	['ENSBTAG00000012628']	['SLC1A2']	protein-coding	12.16		PB.10374.5	PB.10374	sncRNAs	2
PB.10849	['ENSBTAG00000011246']	['FOXP2']	protein-coding	3.93		PB.10375.1	PB.10375	long_intragenic_lncRNAs	1.75
PB.1085	['ENSBTAG00000017833']	['RNF19A']	protein-coding	15.15		PB.10375.2	PB.10375	long_intragenic_lncRNAs	1.25
PB.10851	['ENSBTAG00000014038']	['CDKL2']	protein-coding	1.41		PB.10375.4	PB.10375	sense_intronic_lncRNAs	1.29
PB.10854	['ENSBTAG00000021685']	['EEF1A2']	protein-coding	1.9		PB.10375.5	PB.10375	protein_coding_transcripts	24.59
PB.10855			protein-coding	5.49		PB.10375.6	PB.10375	long_intragenic_lncRNAs	2.56
PB.10857	['ENSBTAG00000005261']	['']	protein-coding	4.4		PB.1038.2	PB.1038	protein_coding_transcripts	2.35
PB.10858	['ENSBTAG00000011003']	['IKZF3']	protein-coding	1.59		PB.1038.3	PB.1038	protein_coding_transcripts	1.68
PB.1086	['ENSBTAG00000016675']	['ANAPC7']	protein-coding	28.62		PB.10382.11	PB.10382	protein_coding_transcripts	9.16
PB.10860	['ENSBTAG00000020067']	['LLGL2']	protein-coding	22.24		PB.10382.2	PB.10382	protein_coding_transcripts	0.89
PB.10862			protein-coding	2.56		PB.10382.4	PB.10382	protein_coding_transcripts	11.39
PB.10865	['ENSBTAG00000050056']	['']	non-coding	2.75		PB.10382.5	PB.10382	antisense_lncRNAs	0.9
PB.10867	['ENSBTAG00000002135']	['CD69']	protein-coding	1.84		PB.10382.6	PB.10382	protein_coding_transcripts	1.11
PB.10869	['ENSBTAG00000049888']	['']	protein-coding	1.09		PB.10386.2	PB.10386	protein_coding_transcripts	1.26
PB.1087	['ENSBTAG00000015004']	['TBCB']	protein-coding	17.66		PB.10386.4	PB.10386	protein_coding_transcripts	1.16
PB.10875	['ENSBTAG00000012285']	['ESRRB']	protein-coding	3.78		PB.10387.1	PB.10387	protein_coding_transcripts	5.08
PB.10878	['ENSBTAG00000020381']	['FCF1']	protein-coding	12.01		PB.10387.3	PB.10387	antisense_lncRNAs	5.86
PB.1088	['ENSBTAG00000014388']	['EIF3I']	protein-coding	80.16		PB.10387.4	PB.10387	protein_coding_transcripts	0.49
PB.10880	['ENSBTAG00000002020']	['CREBRF']	protein-coding	11.55		PB.10387.5	PB.10387	protein_coding_transcripts	4.26
PB.10881	['ENSBTAG00000016002']	['FAM169A']	protein-coding	0.75		PB.1039.1	PB.1039	long_intragenic_lncRNAs	1.26
PB.10888			protein-coding	179.57		PB.1039.4	PB.1039	protein_coding_transcripts	7.7
PB.10889	['ENSBTAG00000013495', 'ENSBTAG00000052157']	['WDFY3', '']	protein-coding	8.65		PB.1039.5	PB.1039	protein_coding_transcripts	1.63
PB.1089	['ENSBTAG00000005462']	['FXR2']	protein-coding	18.59		PB.1039.6	PB.1039	protein_coding_transcripts	2.32
PB.10891	['ENSBTAG00000012370']	['MGP']	protein-coding	448.64		PB.10390.3	PB.10390	antisense_lncRNAs	1.2
PB.10892	['ENSBTAG00000016251', 'ENSBTAG00000045652', 'ENSBTAG00000046022']	['TMEM101', 'PYY2', 'PYY']	protein-coding	16.2		PB.10391.8	PB.10391	protein_coding_transcripts	11.63
PB.10897	['ENSBTAG00000020858']	['UPF3A']	protein-coding	6.83		PB.10391.9	PB.10391	protein_coding_transcripts	4.3
PB.109			protein-coding	1.93		PB.10393.14	PB.10393	protein_coding_transcripts	2.45
PB.1090	['ENSBTAG00000007581', 'ENSBTAG00000013270']	['ADORA2B', 'TTC19']	protein-coding	13.47		PB.10393.15	PB.10393	protein_coding_transcripts	4.52
PB.10903	['ENSBTAG00000014146']	['SPCS3']	protein-coding	41.74		PB.10393.4	PB.10393	antisense_lncRNAs	1.05
PB.1091	['ENSBTAG00000018973']	['COPS3']	protein-coding	24.12		PB.10393.5	PB.10393	antisense_lncRNAs	0.38
PB.10911	['ENSBTAG00000006227']	['IDH3A']	protein-coding	18.58		PB.10395.3	PB.10395	protein_coding_transcripts	0.11
PB.10912	['ENSBTAG00000032477']	['HECTD1']	protein-coding	24.32		PB.10395.7	PB.10395	protein_coding_transcripts	0.09
PB.10913	['ENSBTAG00000020957']	['FZD5']	protein-coding	15.98		PB.10395.9	PB.10395	protein_coding_transcripts	0.06
PB.10914	['ENSBTAG00000020429']	['MED29']	protein-coding	10.56		PB.10396.1	PB.10396	protein_coding_transcripts	3.59
PB.10915			protein-coding	1.06		PB.10396.3	PB.10396	protein_coding_transcripts	9.35
PB.10917	['ENSBTAG00000007384']	['CYTH3']	protein-coding	7.54		PB.10396.4	PB.10396	protein_coding_transcripts	5.07
PB.10918	['ENSBTAG00000010157']	['TOMM22']	protein-coding	33.15		PB.10397.1	PB.10397	protein_coding_transcripts	5.89
PB.10919	['ENSBTAG00000003857']	['SUSD6']	protein-coding	9.59		PB.10397.10	PB.10397	protein_coding_transcripts	4.9
PB.1092	['ENSBTAG00000009470']	['CLIC4']	protein-coding	65.24		PB.10397.11	PB.10397	protein_coding_transcripts	5.22
PB.10922	['ENSBTAG00000037508']	['EBF1']	protein-coding	10		PB.10397.2	PB.10397	protein_coding_transcripts	10.21
PB.10923			protein-coding	1.06		PB.10398.1	PB.10398	antisense_lncRNAs	0.91
PB.10924	['ENSBTAG00000013533']	['CLIC1']	protein-coding	141.54		PB.10398.10	PB.10398	protein_coding_transcripts	1.2
PB.10925	['ENSBTAG00000031523']	['']	protein-coding	12.47		PB.10398.11	PB.10398	protein_coding_transcripts	1.3
PB.10926	['ENSBTAG00000007299']	['SF3A3']	protein-coding	22.22		PB.10398.14	PB.10398	protein_coding_transcripts	1.71
PB.10927	['ENSBTAG00000010047']	['TIAM2']	protein-coding	12.19		PB.10398.15	PB.10398	antisense_lncRNAs	1.5
PB.10928	['ENSBTAG00000021491']	['NDUFV3']	protein-coding	43.4		PB.10398.3	PB.10398	antisense_lncRNAs	1.21
PB.10929	['ENSBTAG00000020212']	['WDR41']	protein-coding	15.14		PB.10398.6	PB.10398	protein_coding_transcripts	5.12
PB.1093	['ENSBTAG00000001557']	['CCL28']	protein-coding	5.92		PB.10398.7	PB.10398	protein_coding_transcripts	0.91
PB.10931			protein-coding	6.02		PB.10398.8	PB.10398	antisense_lncRNAs	1.38
PB.10934	['ENSBTAG00000010006']	['EMC2']	protein-coding	35.39		PB.10398.9	PB.10398	antisense_lncRNAs	2.1
PB.10937	['ENSBTAG00000010503']	['TIMM9']	protein-coding	7.12		PB.10400.1	PB.10400	protein_coding_transcripts	1.5
PB.10938	['ENSBTAG00000020542']	['SHE']	protein-coding	4.58		PB.10400.10	PB.10400	protein_coding_transcripts	1.74
PB.10939	['ENSBTAG00000008224']	['PAIP2']	protein-coding	79.13		PB.10400.11	PB.10400	protein_coding_transcripts	1.72
PB.1094	['ENSBTAG00000005514']	['TRIO']	protein-coding	4.09		PB.10401.6	PB.10401	protein_coding_transcripts	5.97
PB.10940	['ENSBTAG00000000939']	['KIF16B']	protein-coding	5.92		PB.10401.7	PB.10401	protein_coding_transcripts	10.32
PB.10941	['ENSBTAG00000012586']	['HSPD1']	pseudogenes	3.45		PB.10402.2	PB.10402	antisense_lncRNAs	0.47
PB.10942	['ENSBTAG00000020968']	['MPC2']	protein-coding	38.99		PB.10402.3	PB.10402	antisense_lncRNAs	0.3
PB.10944	['ENSBTAG00000016990']	['USP24']	protein-coding	6.22		PB.10403.2	PB.10403	protein_coding_transcripts	7.47
PB.10945	['ENSBTAG00000006552']	['LAMP3']	protein-coding	5.45		PB.10406.1	PB.10406	protein_coding_transcripts	1.58
PB.10946	['ENSBTAG00000011338', 'ENSBTAG00000048541', 'ENSBTAG00000052475']	['NREP', '', '']	protein-coding	19.13		PB.10406.4	PB.10406	protein_coding_transcripts	1.15
PB.10947	['ENSBTAG00000011451']	['RTN1']	protein-coding	1.06		PB.10407.19	PB.10407	long_intragenic_lncRNAs	1.32
PB.10948	['ENSBTAG00000017407']	['HSF2BP']	protein-coding	1.36		PB.10407.2	PB.10407	protein_coding_transcripts	2.16
PB.10949	['ENSBTAG00000045795', 'ENSBTAG00000045951', 'ENSBTAG00000047270', 'ENSBTAG00000049820', 'ENSBTAG00000052880', 'ENSBTAG00000054818']	['KIR2DS1', '', '', '', '', 'KIR3DL2']	protein-coding	3.59		PB.10407.8	PB.10407	protein_coding_transcripts	1.86
PB.1095	['ENSBTAG00000006084']	['PINK1']	protein-coding	11.23		PB.10408.4	PB.10408	protein_coding_transcripts	3.7
PB.10951	['ENSBTAG00000050611']	['']	pseudogenes	1.31		PB.10409.2	PB.10409	protein_coding_transcripts	1.21
PB.10953	['ENSBTAG00000009642']	['AKAP5']	protein-coding	0.47		PB.10410.4	PB.10410	protein_coding_transcripts	1.85
PB.10955	['ENSBTAG00000022058']	['ACACB']	protein-coding	4.2		PB.10410.5	PB.10410	NMDs	1.76
PB.10956	['ENSBTAG00000033545', 'ENSBTAG00000053557']	['EBD', 'DEFB4A']	protein-coding	4.82		PB.10410.9	PB.10410	protein_coding_transcripts	1.1
PB.10959	['ENSBTAG00000012411']	['HAPLN1']	protein-coding	1.85		PB.10411.2	PB.10411	protein_coding_transcripts	278.91
PB.1096	['ENSBTAG00000006743']	['RBBP8']	protein-coding	11.12		PB.10411.3	PB.10411	protein_coding_transcripts	1.2
PB.10960	['ENSBTAG00000011814']	['CENPP']	protein-coding	1.67		PB.10411.4	PB.10411	protein_coding_transcripts	16.11
PB.10961	['ENSBTAG00000010691', 'ENSBTAG00000018286']	['USP39', 'RNF181']	protein-coding	36.94		PB.10411.5	PB.10411	long_intragenic_lncRNAs	3.25
PB.10962	['ENSBTAG00000008716']	['SSB']	protein-coding	20.61		PB.10412.5	PB.10412	long_intragenic_lncRNAs	0.49
PB.10963	['ENSBTAG00000033136']	['COX20']	protein-coding	8.27		PB.10412.6	PB.10412	protein_coding_transcripts	5.88
PB.10964	['ENSBTAG00000015136']	['AARSD1']	protein-coding	12.03		PB.10413.1	PB.10413	antisense_lncRNAs	1.73
PB.10965	['ENSBTAG00000017053']	['ABCB10']	protein-coding	9.68		PB.10413.12	PB.10413	antisense_lncRNAs	2.62
PB.10966	['ENSBTAG00000006321']	['RTCA']	protein-coding	10.08		PB.10413.13	PB.10413	antisense_lncRNAs	0.79
PB.10967	['ENSBTAG00000008596']	['PRICKLE1']	protein-coding	4.98		PB.10413.3	PB.10413	protein_coding_transcripts	1.69
PB.10969	['ENSBTAG00000018613']	['NOL8']	protein-coding	7.7		PB.10413.9	PB.10413	NMDs	2.89
PB.1097	['ENSBTAG00000017597']	['ESCO1']	protein-coding	5.16		PB.10414.3	PB.10414	antisense_lncRNAs	1.22
PB.10970	['ENSBTAG00000008362', 'ENSBTAG00000029850']	['CTDSP1', 'MIR26B']	protein-coding	26.43		PB.10414.4	PB.10414	antisense_lncRNAs	2.43
PB.10971	['ENSBTAG00000047450']	['SFR1']	protein-coding	9.95		PB.10414.6	PB.10414	antisense_lncRNAs	1.14
PB.10972			protein-coding	3.45		PB.10414.7	PB.10414	protein_coding_transcripts	52.8
PB.10973	['ENSBTAG00000005211', 'ENSBTAG00000042233', 'ENSBTAG00000042406', 'ENSBTAG00000043377', 'ENSBTAG00000043531']	['RPL4', 'RF00093', 'RF00093', 'RF00138', 'RF00093']	protein-coding	624.83		PB.10414.8	PB.10414	antisense_lncRNAs	0.92
PB.10974	['ENSBTAG00000019295']	['MDH1']	protein-coding	110.82		PB.10415.10	PB.10415	protein_coding_transcripts	15.66
PB.10975	['ENSBTAG00000008296']	['EEF1AKMT1']	protein-coding	25.34		PB.10415.2	PB.10415	protein_coding_transcripts	4.16
PB.10976	['ENSBTAG00000026403']	['CREBBP']	protein-coding	14.77		PB.10415.3	PB.10415	protein_coding_transcripts	3.43
PB.10977	['ENSBTAG00000013579']	['SARAF']	protein-coding	67.75		PB.10415.7	PB.10415	protein_coding_transcripts	3.66
PB.10978	['ENSBTAG00000004110']	['']	protein-coding	12.82		PB.10415.9	PB.10415	protein_coding_transcripts	7.29
PB.10979	['ENSBTAG00000046671']	['WFS1']	protein-coding	3.33		PB.10416.27	PB.10416	protein_coding_transcripts	1.77
PB.1098	['ENSBTAG00000000744']	['DCTN6']	protein-coding	21.36		PB.10417.1	PB.10417	long_intragenic_lncRNAs	1.63
PB.10980	['ENSBTAG00000013614']	['TMEM38A']	protein-coding	1.83		PB.10417.12	PB.10417	protein_coding_transcripts	3.3
PB.10981	['ENSBTAG00000014081']	['NBAS']	protein-coding	11.33		PB.10417.16	PB.10417	NMDs	1.12
PB.10982	['ENSBTAG00000019614']	['FAM76A']	protein-coding	9.9		PB.10417.20	PB.10417	protein_coding_transcripts	1.75
PB.10983	['ENSBTAG00000003016']	['PTPN7']	protein-coding	1.02		PB.10417.4	PB.10417	protein_coding_transcripts	4.93
PB.10984	['ENSBTAG00000008061']	['RILPL1']	protein-coding	8.24		PB.10417.7	PB.10417	protein_coding_transcripts	19.17
PB.10985	['ENSBTAG00000014823']	['TXNDC11']	protein-coding	16.58		PB.1042.6	PB.1042	NMDs	1.1
PB.10987	['ENSBTAG00000007435']	['NOLC1']	protein-coding	7.94		PB.1042.7	PB.1042	protein_coding_transcripts	8.03
PB.10989	['ENSBTAG00000021658']	['GRASP']	protein-coding	2.67		PB.10422.1	PB.10422	NMDs	4.33
PB.1099	['ENSBTAG00000012471']	['ILF2']	protein-coding	29.92		PB.10422.8	PB.10422	protein_coding_transcripts	8.78
PB.10994	['ENSBTAG00000003209']	['BLCAP']	protein-coding	21.21		PB.10422.9	PB.10422	long_intragenic_lncRNAs	1.72
PB.10995	['ENSBTAG00000008253', 'ENSBTAG00000008709']	['EXPH5', 'KDELC2']	protein-coding	39.19		PB.10423.2	PB.10423	long_intragenic_lncRNAs	11.1
PB.10996	['ENSBTAG00000001987']	['SWAP70']	protein-coding	13.42		PB.10423.3	PB.10423	protein_coding_transcripts	7.06
PB.10998	['ENSBTAG00000012620']	['RETREG2']	protein-coding	41.78		PB.10424.1	PB.10424	NMDs	1.69
PB.10999	['ENSBTAG00000007121']	['TK1']	protein-coding	7.07		PB.10424.10	PB.10424	antisense_lncRNAs	0.62
PB.11			protein-coding	29.24		PB.10424.11	PB.10424	protein_coding_transcripts	1.24
PB.110	['ENSBTAG00000008370']	['']	protein-coding	2.02		PB.10424.13	PB.10424	NMDs	1.14
PB.1100	['ENSBTAG00000009026']	['PACS1']	protein-coding	31.09		PB.10424.18	PB.10424	NMDs	1.09
PB.11000	['ENSBTAG00000000084']	['MRPS30']	protein-coding	5.08		PB.10424.28	PB.10424	antisense_lncRNAs	10.41
PB.11001	['ENSBTAG00000008833']	['APOM']	protein-coding	4.71		PB.10424.6	PB.10424	NMDs	2.06
PB.11008	['ENSBTAG00000002524']	['MRI1']	protein-coding	5.13		PB.10424.8	PB.10424	NMDs	5.21
PB.1101	['ENSBTAG00000015010']	['TBC1D23']	protein-coding	17.13		PB.10425.1	PB.10425	protein_coding_transcripts	1.35
PB.11011	['ENSBTAG00000054688']	['SOX7']	protein-coding	1.91		PB.10425.4	PB.10425	protein_coding_transcripts	1.59
PB.11013	['ENSBTAG00000001113']	['NDUFAF7']	protein-coding	10.77		PB.10428.2	PB.10428	protein_coding_transcripts	2.21
PB.11014	['ENSBTAG00000011909']	['ACVR1']	protein-coding	8.75		PB.1043.18	PB.1043	protein_coding_transcripts	9.38
PB.11017	['ENSBTAG00000006443']	['PRDM11']	protein-coding	8.52		PB.1043.3	PB.1043	protein_coding_transcripts	3.09
PB.11018	['ENSBTAG00000011966']	['LAMC1']	protein-coding	24.55		PB.1043.6	PB.1043	protein_coding_transcripts	2.83
PB.11019	['ENSBTAG00000006550']	['GABARAPL2']	protein-coding	84.65		PB.10430.6	PB.10430	protein_coding_transcripts	7.52
PB.1102	['ENSBTAG00000052151']	['']	protein-coding	5.67		PB.10430.8	PB.10430	NMDs	4.6
PB.11020	['ENSBTAG00000034796']	['TEX264']	protein-coding	18.61		PB.10432.10	PB.10432	antisense_lncRNAs	1.38
PB.11023			protein-coding	0.96		PB.10432.11	PB.10432	antisense_lncRNAs	1.21
PB.11024	['ENSBTAG00000004979']	['MRS2']	protein-coding	6.05		PB.10432.14	PB.10432	protein_coding_transcripts	2.03
PB.11025	['ENSBTAG00000017514']	['CCND1']	protein-coding	15.93		PB.10432.3	PB.10432	antisense_lncRNAs	1.59
PB.11027	['ENSBTAG00000015802']	['CREB3L2']	protein-coding	14.26		PB.10432.5	PB.10432	protein_coding_transcripts	1.25
PB.11028	['ENSBTAG00000012615', 'ENSBTAG00000048810']	['ZEB2', 'ZEB2']	protein-coding	5.26		PB.10432.6	PB.10432	protein_coding_transcripts	1.12
PB.11032	['ENSBTAG00000040199']	['POLR2H']	protein-coding	26.14		PB.10434.14	PB.10434	protein_coding_transcripts	1.15
PB.11033	['ENSBTAG00000017845']	['BAG1']	protein-coding	24.17		PB.10434.18	PB.10434	protein_coding_transcripts	1.47
PB.11034	['ENSBTAG00000006884', 'ENSBTAG00000019692']	['PABPN1', 'BCL2L2']	protein-coding	103.32		PB.10435.3	PB.10435	protein_coding_transcripts	0.65
PB.11035	['ENSBTAG00000014643']	['EEF1D']	protein-coding	199.05		PB.10435.9	PB.10435	protein_coding_transcripts	7.87
PB.11036	['ENSBTAG00000015214']	['CA3']	protein-coding	12.71		PB.10439.10	PB.10439	protein_coding_transcripts	1.13
PB.11037	['ENSBTAG00000014123']	['ZNF507']	protein-coding	4.34		PB.10439.2	PB.10439	protein_coding_transcripts	0.95
PB.11038	['ENSBTAG00000006757']	['CA11']	protein-coding	18.46		PB.10439.7	PB.10439	protein_coding_transcripts	1.89
PB.11039	['ENSBTAG00000023343']	['RPL28']	protein-coding	244.09		PB.10439.8	PB.10439	antisense_lncRNAs	1.91
PB.11040	['ENSBTAG00000022681']	['EOGT']	protein-coding	4.48		PB.10439.9	PB.10439	protein_coding_transcripts	2.24
PB.11041	['ENSBTAG00000009183']	['SHISA5']	protein-coding	20.15		PB.1044.2	PB.1044	antisense_lncRNAs	0.14
PB.11044	['ENSBTAG00000011765']	['GABARAPL1']	protein-coding	57.7		PB.1044.4	PB.1044	protein_coding_transcripts	1.75
PB.11045	['ENSBTAG00000000073']	['LRPAP1']	protein-coding	21.5		PB.10440.4	PB.10440	non_stop_decays	1.16
PB.11046	['ENSBTAG00000002295', 'ENSBTAG00000053120']	['ATF2', 'RF02271']	protein-coding	12.51		PB.10440.6	PB.10440	long_intragenic_lncRNAs	1.16
PB.11047	['ENSBTAG00000048565']	['BASP1']	protein-coding	4.08		PB.10440.7	PB.10440	protein_coding_transcripts	21.58
PB.11048	['ENSBTAG00000006103']	['XRCC6']	protein-coding	12.16		PB.10441.15	PB.10441	protein_coding_transcripts	3.7
PB.11049	['ENSBTAG00000027464']	['FGFRL1']	protein-coding	20.4		PB.10441.16	PB.10441	protein_coding_transcripts	5.88
PB.1105	['ENSBTAG00000048761']	['UBE2D3']	protein-coding	80.38		PB.10441.4	PB.10441	protein_coding_transcripts	81.2
PB.11051	['ENSBTAG00000019437']	['SLFN11']	protein-coding	2.06		PB.10441.5	PB.10441	non_stop_decays	6.92
PB.11052	['ENSBTAG00000015549']	['PCDH18']	protein-coding	2.97		PB.10441.6	PB.10441	antisense_lncRNAs	1.84
PB.11053	['ENSBTAG00000018954']	['ELP2']	protein-coding	14.02		PB.10442.13	PB.10442	protein_coding_transcripts	6.62
PB.11054	['ENSBTAG00000012397']	['DCK']	protein-coding	5.18		PB.10442.7	PB.10442	protein_coding_transcripts	2.61
PB.11055	['ENSBTAG00000021880']	['COQ8A']	protein-coding	18.02		PB.10442.8	PB.10442	protein_coding_transcripts	1.33
PB.11057	['ENSBTAG00000018893']	['AHCYL1']	protein-coding	103.57		PB.10443.12	PB.10443	protein_coding_transcripts	1.9
PB.11059	['ENSBTAG00000014827']	['UBQLN1']	protein-coding	7.68		PB.10444.1	PB.10444	protein_coding_transcripts	2.95
PB.1106	['ENSBTAG00000008607']	['ARID3A']	protein-coding	10.03		PB.10444.2	PB.10444	protein_coding_transcripts	1.42
PB.11060	['ENSBTAG00000002817']	['SLC46A1']	protein-coding	0.82		PB.10444.6	PB.10444	NMDs	3.71
PB.11061	['ENSBTAG00000006542']	['RABEP2']	protein-coding	14.3		PB.10444.8	PB.10444	NMDs	3.37
PB.11062	['ENSBTAG00000047649']	['AUH']	protein-coding	10.63		PB.10445.2	PB.10445	protein_coding_transcripts	2.57
PB.11066	['ENSBTAG00000012490']	['ETFA']	protein-coding	38.86		PB.10446.16	PB.10446	protein_coding_transcripts	2.35
PB.1107	['ENSBTAG00000025099']	['RNF145']	protein-coding	38.46		PB.10446.3	PB.10446	protein_coding_transcripts	22.18
PB.11070	['ENSBTAG00000008341']	['ARSB']	protein-coding	9.67		PB.10446.9	PB.10446	protein_coding_transcripts	0.43
PB.11071	['ENSBTAG00000008893']	['ANO10']	protein-coding	12.26		PB.10449.3	PB.10449	protein_coding_transcripts	10.77
PB.11072	['ENSBTAG00000023607']	['HACD2']	protein-coding	18.25		PB.1045.7	PB.1045	protein_coding_transcripts	2.05
PB.11075	['ENSBTAG00000008396']	['MRPL54']	protein-coding	15.5		PB.1045.8	PB.1045	protein_coding_transcripts	0.75
PB.11076			protein-coding	0.69		PB.10453.5	PB.10453	protein_coding_transcripts	8.23
PB.11077	['ENSBTAG00000006065']	['PCNA']	protein-coding	14.68		PB.10456.13	PB.10456	antisense_lncRNAs	1.11
PB.1108	['ENSBTAG00000050986']	['PXDN']	protein-coding	6.89		PB.10456.14	PB.10456	antisense_lncRNAs	1.28
PB.11080	['ENSBTAG00000000072']	['TFB2M']	protein-coding	11.78		PB.10456.18	PB.10456	protein_coding_transcripts	2.13
PB.11081	['ENSBTAG00000018593']	['PSENEN']	protein-coding	53.58		PB.10456.6	PB.10456	antisense_lncRNAs	2.41
PB.11082	['ENSBTAG00000026772']	['ZNF142']	protein-coding	11.17		PB.10456.8	PB.10456	protein_coding_transcripts	3.75
PB.11083	['ENSBTAG00000030170']	['JPT1']	protein-coding	24.64		PB.10456.9	PB.10456	NMDs	3.52
PB.11085	['ENSBTAG00000032132']	['ELL3']	protein-coding	1		PB.10458.1	PB.10458	antisense_lncRNAs	1.16
PB.11086	['ENSBTAG00000020710']	['CENPQ']	protein-coding	2.53		PB.10458.4	PB.10458	protein_coding_transcripts	1.31
PB.11088	['ENSBTAG00000021875']	['SLC41A2']	protein-coding	7.03		PB.10458.5	PB.10458	antisense_lncRNAs	2.32
PB.11089			pseudogenes	196.19		PB.10458.8	PB.10458	protein_coding_transcripts	14.16
PB.1109	['ENSBTAG00000021143']	['DNMT3A']	protein-coding	21.07		PB.10458.9	PB.10458	antisense_lncRNAs	1.68
PB.11091	['ENSBTAG00000018460']	['ADAMTS16']	protein-coding	1.49		PB.10459.11	PB.10459	protein_coding_transcripts	1.1
PB.11093	['ENSBTAG00000008921']	['NEXN']	protein-coding	6.23		PB.10459.12	PB.10459	protein_coding_transcripts	13.76
PB.11094	['ENSBTAG00000024381']	['MAN1A1']	protein-coding	6.8		PB.10459.15	PB.10459	protein_coding_transcripts	1.27
PB.11095	['ENSBTAG00000004364']	['THNSL2']	protein-coding	5.12		PB.10459.8	PB.10459	protein_coding_transcripts	3.47
PB.11098	['ENSBTAG00000019461']	['NUMBL']	protein-coding	5		PB.10460.1	PB.10460	protein_coding_transcripts	2.72
PB.11099	['ENSBTAG00000050839']	['DISC1']	protein-coding	4.72		PB.10460.11	PB.10460	protein_coding_transcripts	2.68
PB.1110	['ENSBTAG00000022007']	['SAMHD1']	protein-coding	9.36		PB.10460.4	PB.10460	antisense_lncRNAs	0.54
PB.11100	['ENSBTAG00000010818']	['AEBP2']	protein-coding	15.01		PB.10460.8	PB.10460	protein_coding_transcripts	9.71
PB.11101	['ENSBTAG00000006831']	['C8H9orf85']	protein-coding	9.31		PB.10462.4	PB.10462	protein_coding_transcripts	1.79
PB.11103	['ENSBTAG00000016445']	['YME1L1']	protein-coding	24.98		PB.10463.1	PB.10463	protein_coding_transcripts	7.99
PB.11104	['ENSBTAG00000010246']	['GRTP1']	protein-coding	6.47		PB.10469.10	PB.10469	long_intragenic_lncRNAs	3.47
PB.11105	['ENSBTAG00000009208']	['TCTN1']	protein-coding	5.86		PB.10469.11	PB.10469	protein_coding_transcripts	1.01
PB.11106	['ENSBTAG00000011494']	['PYGL']	protein-coding	18.38		PB.10469.3	PB.10469	antisense_lncRNAs	1.25
PB.11107	['ENSBTAG00000005269']	['CCNB2']	protein-coding	2.7		PB.10469.4	PB.10469	protein_coding_transcripts	27.34
PB.11108	['ENSBTAG00000015882']	['UBE2J2']	protein-coding	7.42		PB.10469.8	PB.10469	long_intragenic_lncRNAs	2.9
PB.11109	['ENSBTAG00000019821']	['DHX9']	protein-coding	26.78		PB.10474.14	PB.10474	protein_coding_transcripts	1.31
PB.1111	['ENSBTAG00000007186']	['ARHGAP39']	protein-coding	4.44		PB.10474.16	PB.10474	protein_coding_transcripts	1.43
PB.11110	['ENSBTAG00000016817']	['SNRNP40']	protein-coding	15.8		PB.10474.3	PB.10474	protein_coding_transcripts	3.03
PB.11111	['ENSBTAG00000030434']	['FUCA1']	protein-coding	24.83		PB.10477.9	PB.10477	NMDs	0.15
PB.11112	['ENSBTAG00000014995']	['THAP8']	protein-coding	3.08		PB.10479.1	PB.10479	antisense_lncRNAs	3.46
PB.11114	['ENSBTAG00000005129']	['CEP55']	protein-coding	3.96		PB.10479.4	PB.10479	antisense_lncRNAs	2.13
PB.11116	['ENSBTAG00000045779']	['UBE2A']	protein-coding	11.27		PB.10479.7	PB.10479	protein_coding_transcripts	44.05
PB.11118	['ENSBTAG00000019633']	['SHROOM3']	protein-coding	32.89		PB.10479.8	PB.10479	protein_coding_transcripts	13.69
PB.11119			protein-coding	1.78		PB.1048.1	PB.1048	protein_coding_transcripts	5.26
PB.1112	['ENSBTAG00000017215']	['WDR76']	protein-coding	4.03		PB.1048.10	PB.1048	protein_coding_transcripts	5.95
PB.11120	['ENSBTAG00000016430']	['METTL8']	protein-coding	1.89		PB.1048.13	PB.1048	protein_coding_transcripts	1.08
PB.11121	['ENSBTAG00000033322']	['SRP9']	protein-coding	16.28		PB.1048.16	PB.1048	protein_coding_transcripts	2.05
PB.11122			protein-coding	0.72		PB.1048.5	PB.1048	antisense_lncRNAs	4.95
PB.11124	['ENSBTAG00000006277']	['ENGASE']	protein-coding	7.74		PB.1048.6	PB.1048	protein_coding_transcripts	0.55
PB.11126			protein-coding	1.45		PB.1048.7	PB.1048	protein_coding_transcripts	2.69
PB.1113	['ENSBTAG00000009293']	['EVL']	protein-coding	30.98		PB.10480.11	PB.10480	protein_coding_transcripts	4.45
PB.11130	['ENSBTAG00000010609', 'ENSBTAG00000018064']	['STK31', 'FAM221A']	protein-coding	7.41		PB.10480.7	PB.10480	protein_coding_transcripts	3.21
PB.11132	['ENSBTAG00000002715']	['GMPR2']	protein-coding	16.17		PB.10484.10	PB.10484	antisense_lncRNAs	1.12
PB.11134			non-coding	2.36		PB.10484.8	PB.10484	protein_coding_transcripts	6.35
PB.11136	['ENSBTAG00000019338']	['IL13RA1']	protein-coding	51.99		PB.10484.9	PB.10484	protein_coding_transcripts	30.74
PB.11137	['ENSBTAG00000014764']	['CD9']	protein-coding	79.12		PB.10485.3	PB.10485	protein_coding_transcripts	20.2
PB.1114	['ENSBTAG00000007834', 'ENSBTAG00000007835']	['PPP1R16A', 'GPT']	protein-coding	19		PB.10486.1	PB.10486	antisense_lncRNAs	0.41
PB.11140	['ENSBTAG00000036260']	['LPXN']	protein-coding	3.1		PB.10486.3	PB.10486	protein_coding_transcripts	55.65
PB.11141	['ENSBTAG00000011287']	['ATXN7']	protein-coding	6.49		PB.10486.4	PB.10486	antisense_lncRNAs	1.06
PB.11142	['ENSBTAG00000003636']	['LIPA']	protein-coding	16.49		PB.10486.6	PB.10486	protein_coding_transcripts	54.33
PB.11144	['ENSBTAG00000016874']	['DNAJB1']	protein-coding	16.28		PB.10486.7	PB.10486	antisense_lncRNAs	0.92
PB.1115	['ENSBTAG00000016932']	['SENP7']	protein-coding	8.97		PB.10487.4	PB.10487	protein_coding_transcripts	1.39
PB.11154	['ENSBTAG00000010549']	['IFRD1']	protein-coding	16.68		PB.10487.6	PB.10487	protein_coding_transcripts	2.72
PB.1116	['ENSBTAG00000018227']	['SLC4A7']	protein-coding	11.78		PB.10488.2	PB.10488	protein_coding_transcripts	3.16
PB.11166	['ENSBTAG00000030499']	['']	protein-coding	12.86		PB.10488.5	PB.10488	protein_coding_transcripts	1.71
PB.11167	['ENSBTAG00000003726']	['MTMR9']	protein-coding	2.88		PB.10488.6	PB.10488	protein_coding_transcripts	9.74
PB.1117	['ENSBTAG00000009194']	['OSBPL10']	protein-coding	11.21		PB.10488.8	PB.10488	long_intragenic_lncRNAs	1.15
PB.11172	['ENSBTAG00000032007']	['LRP11']	protein-coding	9.9		PB.1049.1	PB.1049	antisense_lncRNAs	131.26
PB.11174	['ENSBTAG00000039071']	['ANKRD16']	protein-coding	5.26		PB.1049.4	PB.1049	protein_coding_transcripts	130.83
PB.11179	['ENSBTAG00000021953']	['LARGE1']	protein-coding	9.9		PB.10491.7	PB.10491	protein_coding_transcripts	8.18
PB.1118	['ENSBTAG00000003622', 'ENSBTAG00000034005', 'ENSBTAG00000037803', 'ENSBTAG00000055104']	['ZKSCAN7', 'ZNF35', 'ZNF197', 'ZNF660']	protein-coding	12.34		PB.10493.4	PB.10493	protein_coding_transcripts	971.31
PB.11182	['ENSBTAG00000047103']	['IDNK']	protein-coding	14.85		PB.10493.6	PB.10493	protein_coding_transcripts	2.06
PB.11183	['ENSBTAG00000006369', 'ENSBTAG00000022083']	['MRPS35', 'REP15']	protein-coding	28.72		PB.10494.10	PB.10494	protein_coding_transcripts	2.75
PB.11184	['ENSBTAG00000049223']	['SPTSSB']	protein-coding	101.18		PB.10494.16	PB.10494	protein_coding_transcripts	6.59
PB.11185	['ENSBTAG00000006143']	['CREB3L1']	protein-coding	35.83		PB.10494.17	PB.10494	protein_coding_transcripts	6.66
PB.11187	['ENSBTAG00000012063']	['E2F4']	protein-coding	9.62		PB.10494.23	PB.10494	NMDs	6.55
PB.11188	['ENSBTAG00000012321']	['ZFAND6']	protein-coding	36.45		PB.10494.26	PB.10494	protein_coding_transcripts	1.17
PB.11189			protein-coding	2.15		PB.10494.3	PB.10494	protein_coding_transcripts	0.83
PB.1119	['ENSBTAG00000022004']	['FLNB']	protein-coding	44.81		PB.10494.32	PB.10494	NMDs	36.19
PB.11190	['ENSBTAG00000017455']	['ADAM9']	protein-coding	21.36		PB.10494.35	PB.10494	protein_coding_transcripts	8.52
PB.11191	['ENSBTAG00000048107']	['CANX']	protein-coding	79.16		PB.10494.41	PB.10494	protein_coding_transcripts	1.21
PB.11193	['ENSBTAG00000004906']	['CCNE2']	protein-coding	3.16		PB.10494.8	PB.10494	NMDs	5.36
PB.11194	['ENSBTAG00000012744', 'ENSBTAG00000013882']	['UBE2M', 'CHMP2A']	protein-coding	66.58		PB.10494.9	PB.10494	NMDs	3.36
PB.11195	['ENSBTAG00000020810']	['CYB561']	protein-coding	13.52		PB.10495.2	PB.10495	NMDs	1.09
PB.11196	['ENSBTAG00000018937']	['HMOX2']	protein-coding	32.76		PB.10495.3	PB.10495	protein_coding_transcripts	22.71
PB.11197	['ENSBTAG00000012342']	['LIMA1']	protein-coding	62.51		PB.10495.6	PB.10495	protein_coding_transcripts	1.83
PB.11198	['ENSBTAG00000006765']	['LARS']	protein-coding	11.65		PB.10496.1	PB.10496	protein_coding_transcripts	1.12
PB.11199	['ENSBTAG00000009595']	['NGDN']	protein-coding	12.48		PB.10496.2	PB.10496	long_intragenic_lncRNAs	3.67
PB.112	['ENSBTAG00000017970']	['ZYX']	protein-coding	36.83		PB.10496.4	PB.10496	protein_coding_transcripts	18.36
PB.1120	['ENSBTAG00000010027']	['CHDH']	protein-coding	0.95		PB.10496.5	PB.10496	long_intragenic_lncRNAs	4.88
PB.11200	['ENSBTAG00000020305']	['TOR1A']	protein-coding	9.68		PB.10497.4	PB.10497	protein_coding_transcripts	11.33
PB.11201	['ENSBTAG00000025221']	['TEX30']	protein-coding	5.02		PB.10497.6	PB.10497	protein_coding_transcripts	2.1
PB.11202	['ENSBTAG00000010370']	['CLBA1']	protein-coding	0.93		PB.10498.3	PB.10498	protein_coding_transcripts	4.96
PB.11203	['ENSBTAG00000018731']	['']	protein-coding	0.78		PB.10499.18	PB.10499	long_intragenic_lncRNAs	2.86
PB.11204	['ENSBTAG00000019305']	['EXOG']	protein-coding	1.01		PB.10499.3	PB.10499	protein_coding_transcripts	1.14
PB.11205	['ENSBTAG00000020221']	['WNT5A']	protein-coding	6		PB.10499.5	PB.10499	protein_coding_transcripts	3.17
PB.11206	['ENSBTAG00000053755']	['TMA7']	protein-coding	82.24		PB.1050.1	PB.1050	protein_coding_transcripts	0.41
PB.11207	['ENSBTAG00000011339']	['TAF8']	protein-coding	8.1		PB.1050.2	PB.1050	protein_coding_transcripts	1.26
PB.11208	['ENSBTAG00000017478']	['GSDMC']	protein-coding	52.89		PB.10502.11	PB.10502	protein_coding_transcripts	10.76
PB.11209	['ENSBTAG00000010542']	['SPIRE1']	protein-coding	11.95		PB.10502.15	PB.10502	antisense_lncRNAs	1.13
PB.1121	['ENSBTAG00000008719']	['PRKCD']	protein-coding	17.86		PB.10502.2	PB.10502	antisense_lncRNAs	1.36
PB.11210	['ENSBTAG00000019759']	['IDE']	protein-coding	9.65		PB.10502.6	PB.10502	protein_coding_transcripts	2.48
PB.11211	['ENSBTAG00000047077']	['ENTPD7']	protein-coding	4.39		PB.10502.8	PB.10502	antisense_lncRNAs	3.43
PB.11212	['ENSBTAG00000016959']	['LAPTM4B']	protein-coding	66.88		PB.10502.9	PB.10502	protein_coding_transcripts	7.48
PB.11213	['ENSBTAG00000048903']	['PRNP']	protein-coding	25.76		PB.10503.10	PB.10503	protein_coding_transcripts	6.75
PB.11214	['ENSBTAG00000008731']	['PRDX3']	protein-coding	48.93		PB.10503.11	PB.10503	protein_coding_transcripts	1.18
PB.11215	['ENSBTAG00000003395']	['ZRANB1']	protein-coding	6.64		PB.10503.12	PB.10503	protein_coding_transcripts	1.12
PB.11216	['ENSBTAG00000013211']	['CFAP97']	protein-coding	10.35		PB.10503.13	PB.10503	protein_coding_transcripts	7.06
PB.11217	['ENSBTAG00000034633']	['ERO1B']	protein-coding	45.02		PB.10503.3	PB.10503	NMDs	1.59
PB.11218	['ENSBTAG00000013615']	['CHORDC1']	protein-coding	21.46		PB.10503.4	PB.10503	protein_coding_transcripts	7.65
PB.11219	['ENSBTAG00000017582']	['CHEK1']	protein-coding	2.75		PB.10503.7	PB.10503	protein_coding_transcripts	1.5
PB.1122	['ENSBTAG00000004120']	['HEMK1']	protein-coding	13.89		PB.10505.3	PB.10505	protein_coding_transcripts	4.21
PB.11220	['ENSBTAG00000010336']	['TALDO1']	protein-coding	52.9		PB.10505.4	PB.10505	protein_coding_transcripts	0.48
PB.11221	['ENSBTAG00000010663']	['ADAM15']	protein-coding	20.53		PB.10507.12	PB.10507	NMDs	1.09
PB.11222	['ENSBTAG00000040132', 'ENSBTAG00000048881', 'ENSBTAG00000050958']	['PWWP3B', '', '']	protein-coding	1.72		PB.10507.15	PB.10507	NMDs	10.75
PB.11223	['ENSBTAG00000006878']	['']	protein-coding	23.14		PB.10507.2	PB.10507	long_intragenic_lncRNAs	1.22
PB.11224	['ENSBTAG00000013279']	['FOXP3']	protein-coding	0.51		PB.10507.21	PB.10507	long_intragenic_lncRNAs	1.54
PB.11225	['ENSBTAG00000008839']	['AMER1']	protein-coding	2.67		PB.10507.25	PB.10507	protein_coding_transcripts	13.87
PB.11226	['ENSBTAG00000020717']	['DIPK2B']	protein-coding	2.05		PB.10507.27	PB.10507	long_intragenic_lncRNAs	1.45
PB.11227	['ENSBTAG00000003565']	['TRIM3']	protein-coding	14.71		PB.10507.29	PB.10507	protein_coding_transcripts	2.3
PB.11228	['ENSBTAG00000017020']	['S100G']	protein-coding	7.74		PB.10507.3	PB.10507	NMDs	6.13
PB.11229	['ENSBTAG00000020419', 'ENSBTAG00000052635']	['', '']	protein-coding	1.89		PB.10507.4	PB.10507	long_intragenic_lncRNAs	2.34
PB.1123	['ENSBTAG00000006330']	['RBM5']	protein-coding	55.15		PB.10507.5	PB.10507	protein_coding_transcripts	3.23
PB.11230	['ENSBTAG00000025848']	['RBM3']	protein-coding	32.52		PB.10507.6	PB.10507	NMDs	13.15
PB.11231	['ENSBTAG00000001280']	['CLPB']	protein-coding	3.38		PB.10507.9	PB.10507	protein_coding_transcripts	1.23
PB.11232	['ENSBTAG00000003614']	['AP4B1']	protein-coding	6.83		PB.10509.14	PB.10509	NMDs	2.15
PB.11233	['ENSBTAG00000030749']	['DNAJC6']	protein-coding	0.43		PB.10509.16	PB.10509	NMDs	1.06
PB.11234	['ENSBTAG00000023551']	['MOB3C']	protein-coding	2.68		PB.10509.2	PB.10509	protein_coding_transcripts	1.81
PB.11235	['ENSBTAG00000024426']	['PPP1R9A']	protein-coding	6.18		PB.10509.29	PB.10509	protein_coding_transcripts	1.85
PB.11236	['ENSBTAG00000014171']	['NAPEPLD']	protein-coding	12.2		PB.10509.5	PB.10509	protein_coding_transcripts	1.28
PB.11237	['ENSBTAG00000038235']	['NOD1']	protein-coding	1.63		PB.10509.6	PB.10509	protein_coding_transcripts	2.37
PB.11238	['ENSBTAG00000001592']	['INSIG1']	protein-coding	10.58		PB.1051.5	PB.1051	protein_coding_transcripts	4.07
PB.11239	['ENSBTAG00000007577']	['UBXN7']	protein-coding	9.91		PB.1051.7	PB.1051	protein_coding_transcripts	1.23
PB.1124	['ENSBTAG00000018921', 'ENSBTAG00000049609']	['USP19', '']	protein-coding	12.42		PB.10511.10	PB.10511	NMDs	2.1
PB.11240	['ENSBTAG00000017549']	['KITLG']	protein-coding	10		PB.10511.14	PB.10511	NMDs	1.17
PB.11241	['ENSBTAG00000013204']	['ATP13A3']	protein-coding	33.51		PB.10511.18	PB.10511	NMDs	1.13
PB.11242	['ENSBTAG00000039435']	['LEMD3']	protein-coding	4.16		PB.10511.25	PB.10511	antisense_lncRNAs	3.13
PB.11243	['ENSBTAG00000001535']	['LIPH']	protein-coding	6.76		PB.10511.27	PB.10511	antisense_lncRNAs	30.75
PB.11244	['ENSBTAG00000019742']	['FOXJ2']	protein-coding	9.67		PB.10511.7	PB.10511	NMDs	71.12
PB.11245	['ENSBTAG00000004574']	['UGT8']	protein-coding	5.28		PB.10512.5	PB.10512	protein_coding_transcripts	0.98
PB.11246	['ENSBTAG00000002874']	['TMEM183A']	protein-coding	27.46		PB.10516.2	PB.10516	protein_coding_transcripts	1.77
PB.11247	['ENSBTAG00000018488']	['AFF1']	protein-coding	9.96		PB.10516.3	PB.10516	long_intragenic_lncRNAs	5.3
PB.11248	['ENSBTAG00000004154']	['SKIL']	protein-coding	7.84		PB.10518.3	PB.10518	long_intragenic_lncRNAs	2.32
PB.11249	['ENSBTAG00000002148']	['RAB3D']	protein-coding	41.61		PB.10518.4	PB.10518	protein_coding_transcripts	10.12
PB.1125	['ENSBTAG00000019096']	['UQCRC1']	protein-coding	119.85		PB.10520.1	PB.10520	antisense_lncRNAs	1.62
PB.11250	['ENSBTAG00000017550']	['CSNK1G3']	protein-coding	10.36		PB.10520.3	PB.10520	protein_coding_transcripts	3.05
PB.11251	['ENSBTAG00000007606']	['HNRNPU']	protein-coding	75.94		PB.10520.5	PB.10520	protein_coding_transcripts	2.25
PB.11252	['ENSBTAG00000019951']	['PCYOX1L']	protein-coding	6.56		PB.10522.1	PB.10522	long_intragenic_lncRNAs	1.53
PB.11253	['ENSBTAG00000012086']	['CNOT8']	protein-coding	13.31		PB.10522.3	PB.10522	protein_coding_transcripts	6.88
PB.11254	['ENSBTAG00000018517']	['VLDLR']	protein-coding	7.92		PB.10522.4	PB.10522	sense_intronic_lncRNAs	0.86
PB.11255	['ENSBTAG00000010401']	['UBE4B']	protein-coding	26.14		PB.10524.11	PB.10524	protein_coding_transcripts	5.3
PB.11256	['ENSBTAG00000001257']	['AGTPBP1']	protein-coding	3.81		PB.10524.13	PB.10524	protein_coding_transcripts	12.44
PB.11257	['ENSBTAG00000019939']	['SLC35D2']	protein-coding	15.48		PB.10524.8	PB.10524	protein_coding_transcripts	2.74
PB.11258	['ENSBTAG00000003044']	['SPIN1']	protein-coding	30.03		PB.10525.1	PB.10525	protein_coding_transcripts	15.08
PB.11259	['ENSBTAG00000014495']	['FGFR1OP']	protein-coding	3.6		PB.10526.1	PB.10526	protein_coding_transcripts	5.65
PB.1126	['ENSBTAG00000013413']	['CCDC51']	protein-coding	14.57		PB.10526.3	PB.10526	antisense_lncRNAs	1.54
PB.11260			pseudogenes	0.69		PB.10526.4	PB.10526	protein_coding_transcripts	32.5
PB.11261	['ENSBTAG00000015381']	['ARHGAP18']	protein-coding	19.5		PB.10526.5	PB.10526	protein_coding_transcripts	12.46
PB.11262	['ENSBTAG00000038891', 'ENSBTAG00000047902']	['', 'ULBP21']	protein-coding	2.24		PB.10526.6	PB.10526	antisense_lncRNAs	1.14
PB.11263	['ENSBTAG00000052965']	['']	protein-coding	8.38		PB.10528.7	PB.10528	protein_coding_transcripts	2.58
PB.11264	['ENSBTAG00000031981']	['LRRC57']	protein-coding	6.59		PB.10528.8	PB.10528	protein_coding_transcripts	1.88
PB.11265	['ENSBTAG00000012898']	['RPS27L']	protein-coding	118.81		PB.10529.3	PB.10529	protein_coding_transcripts	1.31
PB.11266	['ENSBTAG00000023867']	['RC3H2']	protein-coding	10.01		PB.10529.5	PB.10529	protein_coding_transcripts	0.11
PB.11267	['ENSBTAG00000034222']	['CAB39L']	protein-coding	5.94		PB.1053.1	PB.1053	protein_coding_transcripts	16.61
PB.11268	['ENSBTAG00000005351']	['RFXAP']	protein-coding	16.39		PB.1053.10	PB.1053	long_intragenic_lncRNAs	7.87
PB.11269	['ENSBTAG00000007719']	['MFSD6']	protein-coding	9.31		PB.1053.13	PB.1053	protein_coding_transcripts	88
PB.1127	['ENSBTAG00000015833', 'ENSBTAG00000052616']	['DHX30', 'RF02271']	protein-coding	13.47		PB.1053.14	PB.1053	protein_coding_transcripts	7.03
PB.11271	['ENSBTAG00000009309']	['PEX10']	protein-coding	10.96		PB.1053.16	PB.1053	protein_coding_transcripts	2.63
PB.11272	['ENSBTAG00000009755']	['GOLGA3']	protein-coding	8.16		PB.1053.2	PB.1053	long_intragenic_lncRNAs	2.15
PB.11273	['ENSBTAG00000009428']	['GAN']	protein-coding	1.1		PB.1053.4	PB.1053	long_intragenic_lncRNAs	63.37
PB.11274	['ENSBTAG00000016779']	['CLIP1']	protein-coding	4.14		PB.1053.7	PB.1053	long_intragenic_lncRNAs	2.77
PB.11276	['ENSBTAG00000038051']	['']	protein-coding	3.79		PB.1053.8	PB.1053	NMDs	6.39
PB.11277	['ENSBTAG00000001848']	['KATNB1']	protein-coding	2.62		PB.1053.9	PB.1053	protein_coding_transcripts	52.62
PB.11278	['ENSBTAG00000008860']	['RIPOR1']	protein-coding	18.96		PB.10532.8	PB.10532	protein_coding_transcripts	3.8
PB.11279	['ENSBTAG00000014995']	['THAP8']	protein-coding	1.16		PB.10534.4	PB.10534	protein_coding_transcripts	2.78
PB.1128	['ENSBTAG00000017812']	['ALS2CL']	protein-coding	22.47		PB.10534.6	PB.10534	protein_coding_transcripts	9.66
PB.11280	['ENSBTAG00000001782']	['MRPS12']	protein-coding	3.9		PB.10535.1	PB.10535	protein_coding_transcripts	24.59
PB.11281	['ENSBTAG00000002072']	['ERCC2']	protein-coding	6.86		PB.10535.2	PB.10535	protein_coding_transcripts	13.29
PB.11282	['ENSBTAG00000017355']	['ERCC1']	protein-coding	16.47		PB.10535.7	PB.10535	protein_coding_transcripts	61.34
PB.11283	['ENSBTAG00000014727']	['RFC4']	protein-coding	5.92		PB.1054.1	PB.1054	long_intragenic_lncRNAs	4.21
PB.11284	['ENSBTAG00000017613']	['ZNF419']	protein-coding	4.29		PB.1054.14	PB.1054	protein_coding_transcripts	2.59
PB.11286	['ENSBTAG00000008761']	['TRAFD1']	protein-coding	15.15		PB.1054.15	PB.1054	protein_coding_transcripts	1.21
PB.11287	['ENSBTAG00000004225']	['TSR1']	protein-coding	6.58		PB.1054.24	PB.1054	protein_coding_transcripts	3.11
PB.11289	['ENSBTAG00000054553']	['RF02200']	protein-coding	3.2		PB.1054.26	PB.1054	protein_coding_transcripts	0.66
PB.1129	['ENSBTAG00000021237', 'ENSBTAG00000051082']	['', '']	protein-coding	34.66		PB.1054.27	PB.1054	long_intragenic_lncRNAs	1.67
PB.11290	['ENSBTAG00000016344']	['PIK3R6']	protein-coding	3.57		PB.1054.34	PB.1054	protein_coding_transcripts	1.55
PB.11291			protein-coding	20.18		PB.1054.45	PB.1054	long_intragenic_lncRNAs	1.9
PB.11292	['ENSBTAG00000049300']	['AARSD1']	protein-coding	4.68		PB.1054.9	PB.1054	NMDs	1.15
PB.11293	['ENSBTAG00000017855']	['ITM2C']	protein-coding	29.07		PB.10542.1	PB.10542	protein_coding_transcripts	0.35
PB.11294	['ENSBTAG00000002883']	['RPTOR']	protein-coding	3.3		PB.10542.2	PB.10542	antisense_lncRNAs	0.1
PB.11295	['ENSBTAG00000007461', 'ENSBTAG00000049623']	['C20H5orf34', '']	protein-coding	2.69		PB.10545.1	PB.10545	long_intragenic_lncRNAs	2.61
PB.11296	['ENSBTAG00000000579']	['NIPBL']	protein-coding	7.34		PB.10545.6	PB.10545	protein_coding_transcripts	3.05
PB.11297	['ENSBTAG00000000640']	['SELENOS']	protein-coding	29.67		PB.10547.2	PB.10547	protein_coding_transcripts	1.17
PB.11298	['ENSBTAG00000001005']	['ZNF280B']	protein-coding	1.29		PB.10547.6	PB.10547	protein_coding_transcripts	2.15
PB.11299	['ENSBTAG00000010963', 'ENSBTAG00000049620']	['IL16', '']	protein-coding	2.64		PB.10550.1	PB.10550	protein_coding_transcripts	6.49
PB.113	['ENSBTAG00000018745', 'ENSBTAG00000051348']	['CEP290', '']	protein-coding	13.71		PB.10551.2	PB.10551	protein_coding_transcripts	43.65
PB.1130	['ENSBTAG00000008191', 'ENSBTAG00000018884', 'ENSBTAG00000020927']	['SLC39A7', 'RING1', 'HSD17B8']	protein-coding	78.89		PB.10553.4	PB.10553	protein_coding_transcripts	9.26
PB.11300	['ENSBTAG00000020441']	['HMG20A']	protein-coding	7.73		PB.10553.6	PB.10553	protein_coding_transcripts	1.94
PB.11301	['ENSBTAG00000016725']	['KIAA1143']	protein-coding	9.74		PB.10553.7	PB.10553	protein_coding_transcripts	1.23
PB.11302	['ENSBTAG00000007969']	['CIDEC']	protein-coding	27.88		PB.10556.3	PB.10556	NMDs	2.32
PB.11303	['ENSBTAG00000005532']	['PEX6']	protein-coding	11.59		PB.10556.7	PB.10556	protein_coding_transcripts	24.98
PB.11304	['ENSBTAG00000025424']	['NOTCH4']	protein-coding	4.76		PB.10556.8	PB.10556	protein_coding_transcripts	1
PB.11305	['ENSBTAG00000008579', 'ENSBTAG00000045172']	['RCC2', 'bta-mir-2358']	protein-coding	18.63		PB.10557.1	PB.10557	antisense_lncRNAs	1.14
PB.11306	['ENSBTAG00000006914']	['PRR3']	protein-coding	7.53		PB.10557.4	PB.10557	antisense_lncRNAs	1.14
PB.11307	['ENSBTAG00000014904']	['SIRT5']	protein-coding	16.37		PB.10557.7	PB.10557	protein_coding_transcripts	2.27
PB.11308	['ENSBTAG00000016568']	['LUC7L']	protein-coding	40.07		PB.10557.8	PB.10557	antisense_lncRNAs	1.69
PB.11309	['ENSBTAG00000005976']	['HSD17B7']	protein-coding	11.23		PB.1056.4	PB.1056	long_intragenic_lncRNAs	1.15
PB.1131	['ENSBTAG00000016827']	['RGL2']	protein-coding	47.28		PB.1056.9	PB.1056	protein_coding_transcripts	0.07
PB.11310	['ENSBTAG00000008195', 'ENSBTAG00000040295']	['PHKG1', 'CHCHD2']	protein-coding	69.76		PB.10567.2	PB.10567	long_intragenic_lncRNAs	2.32
PB.11312	['ENSBTAG00000015011']	['MAP11']	protein-coding	4.1		PB.10567.3	PB.10567	protein_coding_transcripts	3.56
PB.11313	['ENSBTAG00000011841']	['TCTN3']	protein-coding	4.35		PB.10567.4	PB.10567	protein_coding_transcripts	69.06
PB.11314	['ENSBTAG00000016250']	['AKTIP']	protein-coding	9.52		PB.10567.5	PB.10567	protein_coding_transcripts	1.38
PB.11315	['ENSBTAG00000010967']	['CABCOCO1']	protein-coding	6.54		PB.1057.24	PB.1057	NMDs	6.05
PB.11316	['ENSBTAG00000002236']	['TRPC4AP']	protein-coding	24.99		PB.1057.27	PB.1057	NMDs	3.54
PB.11317	['ENSBTAG00000007876']	['MAPK8']	protein-coding	5.48		PB.1057.32	PB.1057	NMDs	3.96
PB.11318	['ENSBTAG00000003546']	['TFAM']	protein-coding	9.55		PB.1057.33	PB.1057	NMDs	1.23
PB.11319	['ENSBTAG00000000630']	['LSM14A']	protein-coding	31.03		PB.1057.34	PB.1057	antisense_lncRNAs	3.84
PB.1132	['ENSBTAG00000011126']	['STK38']	protein-coding	18.27		PB.1057.38	PB.1057	antisense_lncRNAs	4.02
PB.11320	['ENSBTAG00000017033']	['LSR']	protein-coding	15.47		PB.1057.39	PB.1057	protein_coding_transcripts	4.03
PB.11322	['ENSBTAG00000003485']	['MAGOH']	protein-coding	19.58		PB.1057.5	PB.1057	protein_coding_transcripts	0.68
PB.11323	['ENSBTAG00000022155']	['FSTL1']	protein-coding	37.62		PB.1057.8	PB.1057	protein_coding_transcripts	3.48
PB.11324	['ENSBTAG00000014255']	['VPS50']	protein-coding	6.84		PB.10575.4	PB.10575	long_intergenic_lncRNAs	2.02
PB.11325	['ENSBTAG00000006528']	['BBS9']	protein-coding	2.49		PB.10575.5	PB.10575	long_intragenic_lncRNAs	1.42
PB.11326	['ENSBTAG00000016332']	['ING3']	protein-coding	7.66		PB.10575.6	PB.10575	protein_coding_transcripts	1.41
PB.11327	['ENSBTAG00000014543', 'ENSBTAG00000049946']	['PLXNA4', '']	protein-coding	2.36		PB.10578.1	PB.10578	protein_coding_transcripts	1.42
PB.11328	['ENSBTAG00000011111']	['COPS7A']	protein-coding	9.69		PB.1058.4	PB.1058	long_intragenic_lncRNAs	21.8
PB.1133	['ENSBTAG00000040006']	['SRSF3']	protein-coding	25.43		PB.10583.10	PB.10583	NMDs	2.07
PB.11330	['ENSBTAG00000001510']	['CDK17']	protein-coding	5.4		PB.10583.16	PB.10583	protein_coding_transcripts	1.91
PB.11331	['ENSBTAG00000001810']	['SCAF11']	protein-coding	13.49		PB.10583.4	PB.10583	protein_coding_transcripts	1.5
PB.11332	['ENSBTAG00000003749']	['KCNMB4']	protein-coding	2.21		PB.10583.9	PB.10583	sncRNAs	3.15
PB.11333	['ENSBTAG00000031919']	['SLC35E3']	protein-coding	5.18		PB.10584.2	PB.10584	long_intragenic_lncRNAs	1.15
PB.11334	['ENSBTAG00000002004']	['LLPH']	protein-coding	16.99		PB.10584.3	PB.10584	protein_coding_transcripts	0.68
PB.11335	['ENSBTAG00000020177']	['C5H12orf10']	protein-coding	11.27		PB.10584.4	PB.10584	protein_coding_transcripts	6.07
PB.11336	['ENSBTAG00000010350']	['USP53']	protein-coding	21.4		PB.10584.6	PB.10584	protein_coding_transcripts	17.66
PB.11337	['ENSBTAG00000033351']	['PACRGL']	protein-coding	5.01		PB.10584.9	PB.10584	long_intragenic_lncRNAs	1.57
PB.11338	['ENSBTAG00000006044']	['KLHL5']	protein-coding	3.57		PB.10586.1	PB.10586	long_intragenic_lncRNAs	1.06
PB.11339	['ENSBTAG00000017809']	['PDS5A']	protein-coding	16.63		PB.10586.2	PB.10586	protein_coding_transcripts	1.04
PB.1134	['ENSBTAG00000002594']	['ZNF436']	protein-coding	7.1		PB.10587.3	PB.10587	antisense_lncRNAs	1.08
PB.11340	['ENSBTAG00000020648']	['SCFD2']	protein-coding	7.02		PB.10587.4	PB.10587	protein_coding_transcripts	8.16
PB.11341	['ENSBTAG00000000782']	['KDR']	protein-coding	11.69		PB.10587.5	PB.10587	antisense_lncRNAs	1.67
PB.11342	['ENSBTAG00000044097']	['KLF7']	protein-coding	5.71		PB.10588.5	PB.10588	protein_coding_transcripts	1.18
PB.11343	['ENSBTAG00000009331']	['CPAMD8']	protein-coding	1.12		PB.1059.13	PB.1059	protein_coding_transcripts	2.12
PB.11344	['ENSBTAG00000004826']	['ACP5']	protein-coding	10.66		PB.10590.3	PB.10590	long_intragenic_lncRNAs	0.46
PB.11345	['ENSBTAG00000006797']	['MARCH3']	protein-coding	1.17		PB.10590.6	PB.10590	protein_coding_transcripts	23.15
PB.11346	['ENSBTAG00000007865']	['GNPDA1']	protein-coding	3.87		PB.10591.11	PB.10591	protein_coding_transcripts	3.48
PB.11347	['ENSBTAG00000030282']	['ZBED8']	protein-coding	2.28		PB.10591.5	PB.10591	antisense_lncRNAs	3.02
PB.11348	['ENSBTAG00000002966']	['DNAJC13']	protein-coding	9.47		PB.10591.8	PB.10591	protein_coding_transcripts	2.5
PB.11349	['ENSBTAG00000007415']	['SLC7A8']	protein-coding	7.45		PB.10591.9	PB.10591	antisense_lncRNAs	0.35
PB.1135	['ENSBTAG00000019685', 'ENSBTAG00000023628']	['BAG6', 'C23H6orf47']	protein-coding	35.44		PB.10594.2	PB.10594	protein_coding_transcripts	6.26
PB.11351	['ENSBTAG00000039453', 'ENSBTAG00000044536']	['', 'RF00415']	protein-coding	1.18		PB.10594.4	PB.10594	protein_coding_transcripts	20.05
PB.11352	['ENSBTAG00000013616']	['AP4E1']	protein-coding	3.17		PB.10595.1	PB.10595	protein_coding_transcripts	6.09
PB.11353	['ENSBTAG00000004558', 'ENSBTAG00000036401']	['C10H15orf48', 'bta-mir-147']	protein-coding	97.25		PB.10595.14	PB.10595	protein_coding_transcripts	0.2
PB.11354	['ENSBTAG00000037581']	['MZF1']	protein-coding	9.12		PB.10595.19	PB.10595	protein_coding_transcripts	1.29
PB.11356	['ENSBTAG00000012756']	['CCT7']	protein-coding	29.66		PB.10595.20	PB.10595	protein_coding_transcripts	1.55
PB.11357	['ENSBTAG00000015587']	['TTC32']	protein-coding	4.89		PB.10595.3	PB.10595	protein_coding_transcripts	6.26
PB.11358	['ENSBTAG00000018157', 'ENSBTAG00000052307']	['IFT172', '']	protein-coding	2.44		PB.10595.5	PB.10595	protein_coding_transcripts	1.16
PB.11359	['ENSBTAG00000046140']	['NPDC1']	protein-coding	23.23		PB.10596.4	PB.10596	antisense_lncRNAs	0.77
PB.1136	['ENSBTAG00000001476', 'ENSBTAG00000004539', 'ENSBTAG00000005182', 'ENSBTAG00000007075', 'ENSBTAG00000012208', 'ENSBTAG00000014434', 'ENSBTAG00000021721', 'ENSBTAG00000025531', 'ENSBTAG00000031913', 'ENSBTAG00000054754']	['', 'C23H6orf15', 'BoLA', '', '', 'CCHCR1', 'CDSN', 'PSORS1C2', '', 'bta-mir-10167']	protein-coding	255.94		PB.10596.5	PB.10596	antisense_lncRNAs	7.29
PB.11360	['ENSBTAG00000007888']	['EFR3B']	protein-coding	1.59		PB.10596.6	PB.10596	antisense_lncRNAs	0.83
PB.11361	['ENSBTAG00000018705']	['ADCY3']	protein-coding	2.98		PB.10596.7	PB.10596	protein_coding_transcripts	6.69
PB.11362	['ENSBTAG00000006716', 'ENSBTAG00000018426', 'ENSBTAG00000049361']	['PTGS1', 'MRRF', 'bta-mir-10175']	protein-coding	21.1		PB.10598.2	PB.10598	protein_coding_transcripts	1.53
PB.11363	['ENSBTAG00000005244']	['RASL11A']	protein-coding	6.45		PB.10598.3	PB.10598	protein_coding_transcripts	1.39
PB.11365	['ENSBTAG00000005571']	['PHF20']	protein-coding	7.05		PB.10599.1	PB.10599	protein_coding_transcripts	0.02
PB.11367	['ENSBTAG00000034691']	['TSTA3']	protein-coding	32.19		PB.10599.10	PB.10599	protein_coding_transcripts	0.09
PB.11369	['ENSBTAG00000026247']	['PKHD1L1']	protein-coding	4.52		PB.10599.11	PB.10599	protein_coding_transcripts	0.14
PB.1137	['ENSBTAG00000012938']	['JARID2']	protein-coding	6.84		PB.10599.3	PB.10599	protein_coding_transcripts	0.17
PB.11370	['ENSBTAG00000007192']	['SIDT2']	protein-coding	6.89		PB.10599.9	PB.10599	protein_coding_transcripts	0.06
PB.11372	['ENSBTAG00000002293']	['ARL5A']	protein-coding	10.68		PB.106.11	PB.106	protein_coding_transcripts	2.2
PB.11373	['ENSBTAG00000050888']	['DNAJC24']	protein-coding	9.66		PB.106.13	PB.106	protein_coding_transcripts	0.67
PB.11374	['ENSBTAG00000018581']	['EPC2']	protein-coding	9.13		PB.1060.13	PB.1060	NMDs	1.11
PB.11375	['ENSBTAG00000005359']	['TGFB2']	protein-coding	3.82		PB.1060.29	PB.1060	protein_coding_transcripts	1.55
PB.11376	['ENSBTAG00000014432']	['HNMT']	protein-coding	6.14		PB.1060.33	PB.1060	protein_coding_transcripts	20.78
PB.11377	['ENSBTAG00000015172']	['MCM6']	protein-coding	6.39		PB.1060.34	PB.1060	protein_coding_transcripts	1.23
PB.11378	['ENSBTAG00000020755']	['SELP']	protein-coding	2.61		PB.1060.46	PB.1060	protein_coding_transcripts	1.14
PB.11379	['ENSBTAG00000005304']	['SRM']	protein-coding	4.23		PB.1060.51	PB.1060	protein_coding_transcripts	1.99
PB.1138	['ENSBTAG00000009157']	['SLC35B3']	protein-coding	8.53		PB.1060.55	PB.1060	NMDs	11.44
PB.11380	['ENSBTAG00000009924']	['MR1']	protein-coding	2.75		PB.1060.57	PB.1060	protein_coding_transcripts	7.37
PB.11382	['ENSBTAG00000014623']	['MCM8']	protein-coding	1.1		PB.1060.59	PB.1060	protein_coding_transcripts	6.7
PB.11383	['ENSBTAG00000018334']	['PLAGL2']	protein-coding	4.24		PB.1060.63	PB.1060	NMDs	7.08
PB.11384	['ENSBTAG00000011981']	['MYBL1']	protein-coding	1.09		PB.1060.70	PB.1060	protein_coding_transcripts	2.91
PB.11387	['ENSBTAG00000005416']	['PPIL3']	protein-coding	7.69		PB.1060.72	PB.1060	antisense_lncRNAs	2.42
PB.11389	['ENSBTAG00000008502', 'ENSBTAG00000054358']	['', '']	protein-coding	5.76		PB.1060.73	PB.1060	protein_coding_transcripts	6.31
PB.1139	['ENSBTAG00000013587']	['TXNL4A']	protein-coding	8.7		PB.1060.81	PB.1060	protein_coding_transcripts	1.24
PB.11391	['ENSBTAG00000021680']	['SKA2']	protein-coding	8.83		PB.1060.84	PB.1060	protein_coding_transcripts	3.94
PB.11392	['ENSBTAG00000050006']	['HOXB6']	protein-coding	1.44		PB.1060.85	PB.1060	protein_coding_transcripts	1.15
PB.11393	['ENSBTAG00000020301']	['BLM']	protein-coding	1.04		PB.10600.3	PB.10600	protein_coding_transcripts	0.51
PB.11394			protein-coding	1.15		PB.10602.12	PB.10602	protein_coding_transcripts	1.44
PB.11395			protein-coding	3.13		PB.10602.7	PB.10602	antisense_lncRNAs	1.28
PB.11397			protein-coding	1.01		PB.10603.1	PB.10603	protein_coding_transcripts	338.52
PB.11398	['ENSBTAG00000010166', 'ENSBTAG00000053433', 'ENSBTAG00000054342']	['MIC2', '', 'MIC1']	protein-coding	4.35		PB.10603.2	PB.10603	antisense_lncRNAs	3.74
PB.11399	['ENSBTAG00000004115']	['MYLIP']	protein-coding	19.9		PB.10603.4	PB.10603	antisense_lncRNAs	8.13
PB.1140	['ENSBTAG00000015195']	['NPC1']	protein-coding	23.57		PB.10604.1	PB.10604	protein_coding_transcripts	145.44
PB.11400	['ENSBTAG00000031444']	['LY86']	protein-coding	1.79		PB.10604.4	PB.10604	protein_coding_transcripts	1.05
PB.11401	['ENSBTAG00000019920']	['BICDL2']	protein-coding	3.69		PB.10605.11	PB.10605	long_intragenic_lncRNAs	13.18
PB.11402	['ENSBTAG00000026275', 'ENSBTAG00000052510']	['CCL24', 'CCL26']	protein-coding	4.21		PB.10605.16	PB.10605	NMDs	4.3
PB.11406	['ENSBTAG00000043602', 'ENSBTAG00000048468']	['RF00100', '']	protein-coding	14.8		PB.10605.2	PB.10605	protein_coding_transcripts	29.12
PB.11407	['ENSBTAG00000003506']	['STEAP2']	protein-coding	4.8		PB.10606.2	PB.10606	protein_coding_transcripts	1.21
PB.11408	['ENSBTAG00000020704']	['RAMP3']	protein-coding	12.03		PB.10607.1	PB.10607	NMDs	2.24
PB.11409	['ENSBTAG00000003102']	['GCC1']	protein-coding	2.06		PB.10607.10	PB.10607	long_intragenic_lncRNAs	0.66
PB.1141	['ENSBTAG00000007998']	['TMCO4']	protein-coding	18.85		PB.10607.11	PB.10607	NMDs	3.1
PB.11410	['ENSBTAG00000030646']	['KCTD17']	protein-coding	1.52		PB.10607.16	PB.10607	protein_coding_transcripts	1.17
PB.11413	['ENSBTAG00000009668']	['TMEM184B']	protein-coding	10.29		PB.10607.2	PB.10607	protein_coding_transcripts	1.57
PB.11414	['ENSBTAG00000005773']	['PGM2']	protein-coding	20.11		PB.10607.8	PB.10607	NMDs	2.37
PB.11415	['ENSBTAG00000018946']	['FAM129C']	protein-coding	2.28		PB.10608.2	PB.10608	protein_coding_transcripts	2.99
PB.11417	['ENSBTAG00000013185']	['TIMD4']	protein-coding	3.26		PB.10609.1	PB.10609	protein_coding_transcripts	7.36
PB.11418	['ENSBTAG00000000256']	['TLE1']	protein-coding	2.57		PB.10609.11	PB.10609	antisense_lncRNAs	1.32
PB.1142	['ENSBTAG00000004005']	['WDR7']	protein-coding	3.79		PB.10609.15	PB.10609	protein_coding_transcripts	4.04
PB.11421	['ENSBTAG00000009784', 'ENSBTAG00000016844']	['RAB32', 'ADGB']	protein-coding	41.07		PB.10609.16	PB.10609	protein_coding_transcripts	1.47
PB.11423	['ENSBTAG00000030593', 'ENSBTAG00000051752']	['', '']	protein-coding	4.08		PB.10609.17	PB.10609	antisense_lncRNAs	9.93
PB.11424	['ENSBTAG00000008136']	['SNW1']	protein-coding	15.85		PB.10609.18	PB.10609	protein_coding_transcripts	1.7
PB.11426	['ENSBTAG00000026710']	['C2H2orf72']	protein-coding	1.55		PB.10609.19	PB.10609	antisense_lncRNAs	2.46
PB.1143	['ENSBTAG00000017492']	['PCMTD1']	protein-coding	55.47		PB.10609.2	PB.10609	antisense_lncRNAs	1.27
PB.11433	['ENSBTAG00000050495']	['GREM1']	protein-coding	10.1		PB.10609.20	PB.10609	antisense_lncRNAs	1.61
PB.1144	['ENSBTAG00000016581', 'ENSBTAG00000016588']	['MRPL28', 'TMEM8A']	protein-coding	42.59		PB.10609.21	PB.10609	protein_coding_transcripts	1.93
PB.11441	['ENSBTAG00000046291']	['FAM83E']	protein-coding	8.74		PB.10609.23	PB.10609	antisense_lncRNAs	1.22
PB.11443	['ENSBTAG00000014674']	['CHRM2']	protein-coding	2.64		PB.10609.25	PB.10609	protein_coding_transcripts	1.15
PB.11445	['ENSBTAG00000010809']	['HID1']	protein-coding	109.9		PB.10609.5	PB.10609	protein_coding_transcripts	1.75
PB.11447	['ENSBTAG00000008797']	['ARHGEF38']	protein-coding	5.79		PB.10609.6	PB.10609	protein_coding_transcripts	2.91
PB.11448			protein-coding	1.93		PB.10609.7	PB.10609	antisense_lncRNAs	2.3
PB.11449	['ENSBTAG00000021858']	['SLC5A12']	protein-coding	3.69		PB.10609.9	PB.10609	protein_coding_transcripts	1.28
PB.1145	['ENSBTAG00000016553']	['EME2']	protein-coding	6.72		PB.1061.11	PB.1061	antisense_lncRNAs	1.77
PB.11450	['ENSBTAG00000020859']	['SERPINF2']	protein-coding	2.54		PB.1061.17	PB.1061	antisense_lncRNAs	1.82
PB.11454			protein-coding	1.27		PB.1061.2	PB.1061	antisense_lncRNAs	2.87
PB.11459	['ENSBTAG00000011402']	['']	protein-coding	36.31		PB.1061.20	PB.1061	antisense_lncRNAs	1.53
PB.1146	['ENSBTAG00000020107', 'ENSBTAG00000044712', 'ENSBTAG00000052094']	['DNASE1', 'bta-mir-2383', '']	protein-coding	7.57		PB.1061.21	PB.1061	antisense_lncRNAs	0.92
PB.11460			protein-coding	1.28		PB.1061.3	PB.1061	antisense_lncRNAs	0.63
PB.1147	['ENSBTAG00000006593', 'ENSBTAG00000037566', 'ENSBTAG00000049109', 'ENSBTAG00000051258']	['ANKS3', 'ZNF500', '', '']	protein-coding	13.13		PB.1061.4	PB.1061	protein_coding_transcripts	4.77
PB.11476			protein-coding	3.46		PB.1061.9	PB.1061	NMDs	2.41
PB.11478	['ENSBTAG00000016255']	['PLEK2']	protein-coding	11.79		PB.10610.10	PB.10610	antisense_lncRNAs	1.01
PB.1148	['ENSBTAG00000005455']	['USP7']	protein-coding	29.78		PB.10610.13	PB.10610	protein_coding_transcripts	3.3
PB.11483	['ENSBTAG00000005792']	['BCCIP']	protein-coding	17.44		PB.10610.16	PB.10610	protein_coding_transcripts	0.13
PB.11489	['ENSBTAG00000004024']	['UBE2Q2']	protein-coding	43.37		PB.10610.17	PB.10610	protein_coding_transcripts	0.5
PB.1149	['ENSBTAG00000018868']	['METTL9']	protein-coding	22.83		PB.10610.18	PB.10610	protein_coding_transcripts	0.25
PB.11491	['ENSBTAG00000014975']	['SLC4A3']	protein-coding	1.01		PB.10611.2	PB.10611	protein_coding_transcripts	11.09
PB.11492	['ENSBTAG00000014825']	['NLK']	protein-coding	20.01		PB.10613.6	PB.10613	protein_coding_transcripts	1.16
PB.11493	['ENSBTAG00000030435']	['PNRC2']	protein-coding	91.67		PB.10614.15	PB.10614	NMDs	1.27
PB.11495	['ENSBTAG00000016311']	['EIF2S1']	protein-coding	14.23		PB.10614.2	PB.10614	antisense_lncRNAs	1.18
PB.11496	['ENSBTAG00000012170']	['UBL3']	protein-coding	53.89		PB.10614.29	PB.10614	NMDs	1.29
PB.11499			protein-coding	7.92		PB.10615.1	PB.10615	protein_coding_transcripts	3.39
PB.115	['ENSBTAG00000039524', 'ENSBTAG00000048740', 'ENSBTAG00000050417', 'ENSBTAG00000053144', 'ENSBTAG00000053500']	['', '', '', '', '']	protein-coding	74.31		PB.10615.2	PB.10615	protein_coding_transcripts	13.89
PB.1150	['ENSBTAG00000018557']	['YTHDF3']	protein-coding	17.05		PB.10615.4	PB.10615	protein_coding_transcripts	21.1
PB.11500	['ENSBTAG00000020921']	['PRKCB']	protein-coding	5.79		PB.10615.7	PB.10615	protein_coding_transcripts	7.9
PB.11503	['ENSBTAG00000018374']	['WASF2']	protein-coding	18.86		PB.10617.10	PB.10617	protein_coding_transcripts	4.35
PB.11504	['ENSBTAG00000004995']	['C1GALT1']	protein-coding	54.51		PB.10619.1	PB.10619	protein_coding_transcripts	1.52
PB.11505	['ENSBTAG00000001306']	['FXN']	protein-coding	8.8		PB.10619.3	PB.10619	protein_coding_transcripts	5.1
PB.11506			pseudogenes	1.59		PB.1062.5	PB.1062	antisense_lncRNAs	1.41
PB.11507	['ENSBTAG00000012723']	['HAUS4']	protein-coding	23.41		PB.10620.1	PB.10620	protein_coding_transcripts	0.48
PB.11508	['ENSBTAG00000017798']	['ERH']	protein-coding	68.04		PB.10620.2	PB.10620	non_stop_decays	1.01
PB.11509	['ENSBTAG00000032301']	['SLC26A7']	protein-coding	32.34		PB.10620.3	PB.10620	protein_coding_transcripts	1.2
PB.1151	['ENSBTAG00000032087']	['ATXN2L']	protein-coding	16.99		PB.10621.1	PB.10621	protein_coding_transcripts	2.97
PB.11510	['ENSBTAG00000034680']	['FAM131C']	protein-coding	3.25		PB.10621.3	PB.10621	NMDs	2.65
PB.11511	['ENSBTAG00000015385']	['CTDSPL2']	protein-coding	8.96		PB.10622.2	PB.10622	NMDs	1.14
PB.11517	['ENSBTAG00000010109']	['CDK1']	protein-coding	10.22		PB.10622.3	PB.10622	protein_coding_transcripts	1.13
PB.11518	['ENSBTAG00000004715']	['AKIRIN1']	protein-coding	17.48		PB.10622.5	PB.10622	protein_coding_transcripts	2.58
PB.11519	['ENSBTAG00000025782']	['TNFSF8']	protein-coding	0.65		PB.10622.8	PB.10622	protein_coding_transcripts	2.6
PB.1152	['ENSBTAG00000018000']	['CLN3']	protein-coding	26.96		PB.10623.11	PB.10623	protein_coding_transcripts	4.21
PB.11520	['ENSBTAG00000013923']	['QPCT']	protein-coding	3.35		PB.10623.6	PB.10623	protein_coding_transcripts	0.65
PB.11521	['ENSBTAG00000040356']	['SPIRE2']	protein-coding	7.34		PB.10624.2	PB.10624	protein_coding_transcripts	2.21
PB.11522	['ENSBTAG00000003804']	['SCCPDH']	protein-coding	12.38		PB.10624.3	PB.10624	protein_coding_transcripts	99.15
PB.11528	['ENSBTAG00000024021', 'ENSBTAG00000046199']	['NRXN1', 'NRXN1']	protein-coding	5.13		PB.10625.1	PB.10625	antisense_lncRNAs	1.19
PB.11529	['ENSBTAG00000034396']	['PIGW']	pseudogenes	8.79		PB.10625.3	PB.10625	protein_coding_transcripts	1.06
PB.1153	['ENSBTAG00000016155', 'ENSBTAG00000016156']	['GDPD3', 'MAPK3']	protein-coding	34.74		PB.10626.13	PB.10626	NMDs	1.28
PB.11530	['ENSBTAG00000039855']	['SUMF1']	protein-coding	53.95		PB.10626.15	PB.10626	antisense_lncRNAs	1.01
PB.11535	['ENSBTAG00000010968']	['TMED1']	protein-coding	8.75		PB.10626.3	PB.10626	antisense_lncRNAs	1.35
PB.11536	['ENSBTAG00000012314']	['LDLR']	protein-coding	9.88		PB.10626.9	PB.10626	protein_coding_transcripts	1.2
PB.11537	['ENSBTAG00000010740']	['CLTB']	protein-coding	25.21		PB.10627.1	PB.10627	protein_coding_transcripts	0.32
PB.11538	['ENSBTAG00000002044']	['SIRT3']	protein-coding	14.7		PB.10627.2	PB.10627	NMDs	0.12
PB.1154	['ENSBTAG00000021222']	['ZNF771']	protein-coding	18.62		PB.10628.12	PB.10628	protein_coding_transcripts	4.67
PB.11540	['ENSBTAG00000018813']	['IDH3B']	protein-coding	67.42		PB.10628.13	PB.10628	protein_coding_transcripts	0.12
PB.11541	['ENSBTAG00000020407']	['MTSS1']	protein-coding	31.79		PB.10628.3	PB.10628	protein_coding_transcripts	10.36
PB.11545	['ENSBTAG00000048561']	['']	protein-coding	6.72		PB.10628.4	PB.10628	NMDs	1.89
PB.11546	['ENSBTAG00000005147']	['HPS5']	protein-coding	3.56		PB.10629.10	PB.10629	antisense_lncRNAs	1.46
PB.11547	['ENSBTAG00000012968']	['COA1']	protein-coding	16.78		PB.10629.14	PB.10629	protein_coding_transcripts	1.1
PB.11548	['ENSBTAG00000017223']	['MEST']	protein-coding	1.61		PB.10629.16	PB.10629	protein_coding_transcripts	3.49
PB.1155	['ENSBTAG00000003417', 'ENSBTAG00000013917', 'ENSBTAG00000042276', 'ENSBTAG00000050825', 'ENSBTAG00000054329']	['PHKG2', '', 'RF00415', 'TMEM265', '']	protein-coding	36.13		PB.10629.18	PB.10629	protein_coding_transcripts	5.41
PB.11550	['ENSBTAG00000012412']	['URB1']	protein-coding	2.81		PB.10629.4	PB.10629	protein_coding_transcripts	6.81
PB.11551	['ENSBTAG00000007201']	['TMEM242']	protein-coding	6.32		PB.1063.1	PB.1063	protein_coding_transcripts	4.82
PB.11553			protein-coding	1.62		PB.1063.10	PB.1063	antisense_lncRNAs	16.46
PB.11554	['ENSBTAG00000016501']	['ARHGAP1']	protein-coding	47.69		PB.1063.12	PB.1063	protein_coding_transcripts	4.1
PB.11557	['ENSBTAG00000016456']	['CDC42BPB']	protein-coding	12.16		PB.1063.14	PB.1063	protein_coding_transcripts	180.06
PB.1156	['ENSBTAG00000051572']	['ZNF646']	protein-coding	1.64		PB.1063.15	PB.1063	non_stop_decays	39.35
PB.11560	['ENSBTAG00000012878']	['BMS1']	protein-coding	6.34		PB.1063.18	PB.1063	NMDs	1.64
PB.11561	['ENSBTAG00000022293', 'ENSBTAG00000042273']	['CSKMT', 'RF00191']	protein-coding	10.55		PB.1063.2	PB.1063	protein_coding_transcripts	2.95
PB.11562	['ENSBTAG00000005577']	['RNASEH2C']	protein-coding	10.9		PB.1063.20	PB.1063	protein_coding_transcripts	70.18
PB.11563	['ENSBTAG00000043962']	['SLC2A13']	protein-coding	2.83		PB.1063.22	PB.1063	NMDs	2.68
PB.11564			protein-coding	0.88		PB.1063.23	PB.1063	protein_coding_transcripts	2.46
PB.11565	['ENSBTAG00000021162']	['CKAP2']	protein-coding	31.11		PB.1063.25	PB.1063	protein_coding_transcripts	10.25
PB.11566	['ENSBTAG00000014648']	['RPN2']	protein-coding	48.71		PB.1063.26	PB.1063	protein_coding_transcripts	7.31
PB.11567	['ENSBTAG00000013901']	['PTDSS1']	protein-coding	11.21		PB.1063.28	PB.1063	protein_coding_transcripts	2.24
PB.11568	['ENSBTAG00000014636']	['ZFHX3']	protein-coding	6.66		PB.1063.3	PB.1063	protein_coding_transcripts	5.23
PB.11569	['ENSBTAG00000019090']	['PLEKHH3']	protein-coding	3.56		PB.1063.30	PB.1063	NMDs	8.25
PB.1157	['ENSBTAG00000005757']	['FUS']	protein-coding	63.13		PB.1063.33	PB.1063	protein_coding_transcripts	184.36
PB.11571	['ENSBTAG00000006112']	['SPRTN']	protein-coding	12.41		PB.1063.34	PB.1063	protein_coding_transcripts	162.83
PB.11572	['ENSBTAG00000008827']	['SPOCK2']	protein-coding	5.07		PB.1063.36	PB.1063	NMDs	2.21
PB.11573	['ENSBTAG00000002778']	['SF3B2']	protein-coding	25.62		PB.1063.37	PB.1063	antisense_lncRNAs	21.26
PB.11574	['ENSBTAG00000003727']	['SH3KBP1']	protein-coding	3.86		PB.1063.39	PB.1063	protein_coding_transcripts	56.48
PB.11575	['ENSBTAG00000007842']	['GCLM']	protein-coding	13.28		PB.1063.4	PB.1063	protein_coding_transcripts	5.93
PB.11576	['ENSBTAG00000009471']	['CEP135']	protein-coding	1.58		PB.1063.42	PB.1063	protein_coding_transcripts	25.21
PB.11577	['ENSBTAG00000016954']	['TMEM39B']	protein-coding	27.57		PB.1063.43	PB.1063	NMDs	1.61
PB.11579	['ENSBTAG00000000418']	['TOX3']	protein-coding	14.23		PB.1063.44	PB.1063	antisense_lncRNAs	12.23
PB.1158	['ENSBTAG00000014689']	['CSPP1']	protein-coding	8.41		PB.1063.46	PB.1063	protein_coding_transcripts	62.4
PB.11580	['ENSBTAG00000007070']	['BLOC1S3']	protein-coding	3.81		PB.1063.48	PB.1063	NMDs	13.36
PB.11582	['ENSBTAG00000003328']	['TAMM41']	protein-coding	3.34		PB.1063.49	PB.1063	protein_coding_transcripts	142.75
PB.11583	['ENSBTAG00000015273']	['CAND2']	protein-coding	1.24		PB.1063.51	PB.1063	non_stop_decays	40.46
PB.11584	['ENSBTAG00000039686']	['ACOT11']	pseudogenes	18.75		PB.1063.57	PB.1063	non_stop_decays	5.77
PB.11587			protein-coding	4.49		PB.1063.58	PB.1063	NMDs	20.14
PB.11588			pseudogenes	1.51		PB.1063.59	PB.1063	NMDs	1.39
PB.11589	['ENSBTAG00000050130']	['SNRPE']	protein-coding	0.62		PB.1063.60	PB.1063	antisense_lncRNAs	3.67
PB.1159	['ENSBTAG00000001134', 'ENSBTAG00000024772']	['SRRT', 'TRIP6']	protein-coding	31.61		PB.1063.62	PB.1063	protein_coding_transcripts	88.71
PB.11591	['ENSBTAG00000005951']	['HIC2']	protein-coding	1.06		PB.1063.7	PB.1063	antisense_lncRNAs	1.93
PB.11592	['ENSBTAG00000016268']	['XRCC1']	protein-coding	6.62		PB.10630.1	PB.10630	NMDs	0.12
PB.11594	['ENSBTAG00000000336']	['']	protein-coding	1.27		PB.10630.4	PB.10630	NMDs	0.41
PB.11595	['ENSBTAG00000006088']	['FAM104A']	protein-coding	9.14		PB.10630.5	PB.10630	NMDs	0.12
PB.11596	['ENSBTAG00000009995']	['CPEB4']	protein-coding	7.74		PB.10631.3	PB.10631	protein_coding_transcripts	2.95
PB.11597			protein-coding	1.98		PB.10631.5	PB.10631	protein_coding_transcripts	4.56
PB.11598	['ENSBTAG00000024387']	['PNPLA8']	protein-coding	6.21		PB.10631.6	PB.10631	protein_coding_transcripts	0.77
PB.116	['ENSBTAG00000051693']	['']	protein-coding	1.05		PB.10632.11	PB.10632	protein_coding_transcripts	0.5
PB.1160	['ENSBTAG00000015738']	['GIGYF1']	protein-coding	27.02		PB.10632.2	PB.10632	long_intragenic_lncRNAs	1.79
PB.11601	['ENSBTAG00000011136']	['NR2F6']	protein-coding	46.33		PB.10632.7	PB.10632	long_intragenic_lncRNAs	1.85
PB.11602			protein-coding	4.21		PB.10632.9	PB.10632	protein_coding_transcripts	1.13
PB.11603			protein-coding	1.33		PB.10633.1	PB.10633	protein_coding_transcripts	1.08
PB.11604	['ENSBTAG00000024787']	['HAUS3']	protein-coding	7.78		PB.10633.12	PB.10633	protein_coding_transcripts	67.63
PB.11605	['ENSBTAG00000004415']	['']	protein-coding	5.77		PB.10633.15	PB.10633	protein_coding_transcripts	2.95
PB.11606	['ENSBTAG00000007068']	['SH3BGR']	protein-coding	11.87		PB.10633.25	PB.10633	protein_coding_transcripts	4.89
PB.11607	['ENSBTAG00000012382']	['KCTD9']	protein-coding	10.61		PB.10633.7	PB.10633	NMDs	1.23
PB.11608	['ENSBTAG00000026716']	['IBTK']	protein-coding	16.41		PB.10634.10	PB.10634	protein_coding_transcripts	1.18
PB.11609	['ENSBTAG00000001826']	['SASH1']	protein-coding	7.39		PB.10634.4	PB.10634	protein_coding_transcripts	4.45
PB.1161	['ENSBTAG00000002871']	['COPS6']	protein-coding	28.79		PB.10635.1	PB.10635	protein_coding_transcripts	1.21
PB.11610	['ENSBTAG00000048286']	['E2F6']	protein-coding	3.61		PB.10635.2	PB.10635	protein_coding_transcripts	1.27
PB.11611	['ENSBTAG00000013009']	['AURKA']	protein-coding	2.46		PB.10635.3	PB.10635	protein_coding_transcripts	1.41
PB.11612			protein-coding	3.55		PB.10635.5	PB.10635	protein_coding_transcripts	1.12
PB.11614	['ENSBTAG00000019927']	['CYB5R1']	protein-coding	6.27		PB.10635.6	PB.10635	protein_coding_transcripts	0.09
PB.11615	['ENSBTAG00000033331']	['CHMP1A']	protein-coding	18.13		PB.10636.5	PB.10636	protein_coding_transcripts	0.64
PB.11617	['ENSBTAG00000021191']	['EHD2']	protein-coding	22.31		PB.10636.6	PB.10636	protein_coding_transcripts	26.47
PB.11618	['ENSBTAG00000020252']	['NLGN2']	protein-coding	4.68		PB.10637.3	PB.10637	protein_coding_transcripts	4.14
PB.11619	['ENSBTAG00000054934']	['VAMP2']	protein-coding	25.55		PB.10637.5	PB.10637	protein_coding_transcripts	1.24
PB.1162	['ENSBTAG00000007012']	['ZNF3']	protein-coding	10.96		PB.10637.8	PB.10637	antisense_lncRNAs	0.22
PB.11620	['ENSBTAG00000003423']	['DDX24']	protein-coding	12.53		PB.10638.14	PB.10638	protein_coding_transcripts	1.95
PB.11621	['ENSBTAG00000016577']	['AXIN1']	protein-coding	6.36		PB.10638.20	PB.10638	protein_coding_transcripts	1.64
PB.11622	['ENSBTAG00000040575']	['KCTD5']	protein-coding	5.74		PB.10638.21	PB.10638	NMDs	1.17
PB.11623	['ENSBTAG00000016343']	['KCNIP2']	protein-coding	1.06		PB.10639.1	PB.10639	antisense_lncRNAs	1.21
PB.11627	['ENSBTAG00000000828']	['CAPN6']	protein-coding	0.78		PB.10639.2	PB.10639	protein_coding_transcripts	2.8
PB.11628	['ENSBTAG00000002377']	['PSMB2']	protein-coding	49.48		PB.10639.4	PB.10639	protein_coding_transcripts	14.24
PB.11629	['ENSBTAG00000016294']	['ZNF438']	protein-coding	2.4		PB.10639.7	PB.10639	protein_coding_transcripts	3.71
PB.1163	['ENSBTAG00000016104', 'ENSBTAG00000048707']	['BTAF1', '']	protein-coding	7.35		PB.1064.10	PB.1064	protein_coding_transcripts	1.69
PB.11630	['ENSBTAG00000015796']	['DNAJC5']	protein-coding	14.09		PB.1064.8	PB.1064	protein_coding_transcripts	2.76
PB.11631	['ENSBTAG00000049657']	['']	protein-coding	13.82		PB.10640.3	PB.10640	protein_coding_transcripts	11.06
PB.11632	['ENSBTAG00000014597']	['ZSWIM9']	pseudogenes	1.21		PB.10641.1	PB.10641	protein_coding_transcripts	2.12
PB.11633	['ENSBTAG00000003802']	['TEKT3']	protein-coding	1.01		PB.10641.10	PB.10641	antisense_lncRNAs	1.52
PB.11634	['ENSBTAG00000016758']	['MLH1']	protein-coding	8.37		PB.10641.12	PB.10641	NMDs	12.5
PB.11635	['ENSBTAG00000013479']	['SLC9A3R2']	protein-coding	12.7		PB.10641.16	PB.10641	NMDs	1.38
PB.11638	['ENSBTAG00000039477', 'ENSBTAG00000049321']	['TPBG', '']	protein-coding	3.61		PB.10641.2	PB.10641	antisense_lncRNAs	2.13
PB.11639			protein-coding	2.4		PB.10641.5	PB.10641	antisense_lncRNAs	1.9
PB.1164	['ENSBTAG00000002880', 'ENSBTAG00000047823']	['SORBS1', '']	protein-coding	46.25		PB.10641.6	PB.10641	protein_coding_transcripts	1.95
PB.11640	['ENSBTAG00000025606']	['YIPF2']	protein-coding	8.98		PB.10641.8	PB.10641	protein_coding_transcripts	7.52
PB.11641	['ENSBTAG00000012168']	['RANBP6']	protein-coding	5.93		PB.10642.11	PB.10642	protein_coding_transcripts	5.44
PB.11642	['ENSBTAG00000009516']	['RNF20']	protein-coding	11.27		PB.10643.10	PB.10643	NMDs	1.38
PB.11643	['ENSBTAG00000013493']	['BNIP2']	protein-coding	11.72		PB.10644.1	PB.10644	protein_coding_transcripts	7.22
PB.11644	['ENSBTAG00000007130']	['ESF1']	protein-coding	7		PB.10644.4	PB.10644	protein_coding_transcripts	4.67
PB.11645	['ENSBTAG00000005967']	['UBR2']	protein-coding	18.84		PB.10644.5	PB.10644	protein_coding_transcripts	4.69
PB.11646	['ENSBTAG00000008896']	['DHX15']	protein-coding	33.18		PB.10645.1	PB.10645	protein_coding_transcripts	3.32
PB.11649	['ENSBTAG00000011876']	['MORC3']	protein-coding	7.49		PB.10645.2	PB.10645	antisense_lncRNAs	1.64
PB.1165	['ENSBTAG00000046239', 'ENSBTAG00000055267']	['LCOR', '']	protein-coding	10.2		PB.10645.3	PB.10645	protein_coding_transcripts	16
PB.11650	['ENSBTAG00000014262']	['BZW2']	protein-coding	49.56		PB.10646.1	PB.10646	protein_coding_transcripts	0.96
PB.11651	['ENSBTAG00000018767']	['RTP3']	protein-coding	0.2		PB.10647.1	PB.10647	protein_coding_transcripts	4.95
PB.11653	['ENSBTAG00000011514']	['MRPL44']	protein-coding	10.12		PB.10647.2	PB.10647	protein_coding_transcripts	3.34
PB.11655	['ENSBTAG00000018834']	['PPP1R37']	protein-coding	13.35		PB.10647.6	PB.10647	protein_coding_transcripts	2
PB.11656	['ENSBTAG00000020649']	['CIITA']	protein-coding	2.01		PB.10648.3	PB.10648	antisense_lncRNAs	0.25
PB.11657	['ENSBTAG00000012659']	['LRIF1']	protein-coding	7.38		PB.10648.6	PB.10648	antisense_lncRNAs	1.11
PB.11659	['ENSBTAG00000000176']	['SP3']	protein-coding	16.24		PB.10649.1	PB.10649	protein_coding_transcripts	5.93
PB.1166	['ENSBTAG00000016336']	['OGA']	protein-coding	34.14		PB.10649.4	PB.10649	protein_coding_transcripts	2.8
PB.11660	['ENSBTAG00000023851']	['FAM102A']	protein-coding	10.32		PB.1065.15	PB.1065	protein_coding_transcripts	0.32
PB.11662	['ENSBTAG00000007644']	['GNG7']	protein-coding	10.23		PB.1065.3	PB.1065	protein_coding_transcripts	0.36
PB.11663	['ENSBTAG00000025942']	['HPGD']	protein-coding	18.55		PB.1065.6	PB.1065	long_intragenic_lncRNAs	0.69
PB.11664	['ENSBTAG00000018372']	['STARD7']	protein-coding	14.04		PB.1065.8	PB.1065	long_intragenic_lncRNAs	1.31
PB.11665	['ENSBTAG00000012497']	['KHDRBS1']	protein-coding	20.65		PB.10650.3	PB.10650	protein_coding_transcripts	1.22
PB.11666	['ENSBTAG00000018979']	['PUM1']	protein-coding	24.12		PB.10650.6	PB.10650	protein_coding_transcripts	1.12
PB.11667	['ENSBTAG00000019378']	['KIAA1755']	protein-coding	3.48		PB.10650.7	PB.10650	protein_coding_transcripts	2.55
PB.11668	['ENSBTAG00000039662']	['']	protein-coding	14.02		PB.10651.10	PB.10651	protein_coding_transcripts	8.62
PB.11669	['ENSBTAG00000015968']	['ACSF3']	protein-coding	6.64		PB.10652.11	PB.10652	protein_coding_transcripts	1.48
PB.1167	['ENSBTAG00000021065']	['MFSD13A']	protein-coding	14.38		PB.10653.4	PB.10653	protein_coding_transcripts	4.15
PB.11672	['ENSBTAG00000012518']	['PCDH1']	protein-coding	13.66		PB.10654.5	PB.10654	protein_coding_transcripts	1
PB.11674	['ENSBTAG00000003401']	['ACTR3']	protein-coding	35.41		PB.10655.1	PB.10655	protein_coding_transcripts	2.68
PB.11675	['ENSBTAG00000005431']	['LMCD1']	protein-coding	4.17		PB.10655.2	PB.10655	protein_coding_transcripts	6.49
PB.11677	['ENSBTAG00000031351']	['SEC14L4']	protein-coding	5.72		PB.10655.4	PB.10655	protein_coding_transcripts	2.59
PB.11678	['ENSBTAG00000003712', 'ENSBTAG00000003713']	['FAM89B', 'ZNRD2']	protein-coding	10.09		PB.10655.5	PB.10655	protein_coding_transcripts	3.72
PB.11679	['ENSBTAG00000015878']	['RHNO1']	protein-coding	5.69		PB.10656.12	PB.10656	protein_coding_transcripts	2.81
PB.1168	['ENSBTAG00000004321']	['SFXN2']	protein-coding	36.09		PB.10656.14	PB.10656	long_intragenic_lncRNAs	1.51
PB.11680	['ENSBTAG00000010130']	['ZNF335']	protein-coding	7.17		PB.10656.15	PB.10656	protein_coding_transcripts	1.95
PB.11682			protein-coding	1.43		PB.10656.2	PB.10656	protein_coding_transcripts	19.88
PB.11684	['ENSBTAG00000027069']	['RAMAC']	protein-coding	8.23		PB.10656.3	PB.10656	protein_coding_transcripts	2.34
PB.11686	['ENSBTAG00000054382']	['']	protein-coding	5.12		PB.10656.4	PB.10656	long_intragenic_lncRNAs	68.44
PB.11689	['ENSBTAG00000001435', 'ENSBTAG00000047365']	['ARL6IP6', '']	protein-coding	21.14		PB.10656.5	PB.10656	protein_coding_transcripts	1.08
PB.1169	['ENSBTAG00000004899']	['ABLIM1']	protein-coding	73.16		PB.10656.9	PB.10656	protein_coding_transcripts	2.12
PB.11690	['ENSBTAG00000002458']	['NUP155']	protein-coding	4.96		PB.10658.1	PB.10658	antisense_lncRNAs	8.98
PB.11691	['ENSBTAG00000015856']	['CFAP126']	protein-coding	7.78		PB.10658.10	PB.10658	protein_coding_transcripts	3.82
PB.11692	['ENSBTAG00000008024']	['UCHL3']	protein-coding	52.01		PB.10658.11	PB.10658	protein_coding_transcripts	1.57
PB.11694	['ENSBTAG00000016851']	['RPS6KB1']	protein-coding	13.55		PB.10658.2	PB.10658	protein_coding_transcripts	2.97
PB.11695	['ENSBTAG00000021819']	['IFNAR1']	protein-coding	12.06		PB.10658.3	PB.10658	protein_coding_transcripts	5.72
PB.11696	['ENSBTAG00000047715']	['TPRN']	protein-coding	12.48		PB.10658.5	PB.10658	protein_coding_transcripts	7.12
PB.11699	['ENSBTAG00000049030']	['']	protein-coding	3.8		PB.10658.6	PB.10658	antisense_lncRNAs	1.44
PB.117	['ENSBTAG00000004112']	['GAMT']	protein-coding	33.3		PB.10658.8	PB.10658	NMDs	14.35
PB.1170	['ENSBTAG00000004080']	['TIAL1']	protein-coding	37.17		PB.10658.9	PB.10658	protein_coding_transcripts	12.16
PB.11700			protein-coding	1.42		PB.10659.2	PB.10659	protein_coding_transcripts	0.57
PB.11701			protein-coding	3.26		PB.10659.4	PB.10659	protein_coding_transcripts	0.02
PB.11702	['ENSBTAG00000001827']	['GID8']	protein-coding	13.55		PB.10659.6	PB.10659	protein_coding_transcripts	0.47
PB.11703	['ENSBTAG00000017021']	['MCM4']	protein-coding	5.27		PB.10660.2	PB.10660	protein_coding_transcripts	0.55
PB.11704	['ENSBTAG00000001027']	['SERPINH1']	protein-coding	57.15		PB.10660.3	PB.10660	protein_coding_transcripts	0.01
PB.11705	['ENSBTAG00000050948']	['NUP62']	protein-coding	9.13		PB.10660.6	PB.10660	protein_coding_transcripts	9.92
PB.11707			protein-coding	2.65		PB.10661.3	PB.10661	protein_coding_transcripts	4.31
PB.11708	['ENSBTAG00000039153']	['RPS6KA4']	protein-coding	21.08		PB.10662.1	PB.10662	protein_coding_transcripts	2.01
PB.11709	['ENSBTAG00000015595']	['MCM5']	protein-coding	6.88		PB.10662.2	PB.10662	protein_coding_transcripts	2.18
PB.1171	['ENSBTAG00000021894']	['PPOX']	protein-coding	15.91		PB.10663.1	PB.10663	NMDs	1.12
PB.11710	['ENSBTAG00000019025']	['NDUFA11']	protein-coding	59.74		PB.10663.3	PB.10663	protein_coding_transcripts	36.71
PB.11711	['ENSBTAG00000013113']	['VDAC1']	protein-coding	126.01		PB.10663.5	PB.10663	protein_coding_transcripts	6.64
PB.11715	['ENSBTAG00000016243']	['RBL2']	protein-coding	26.55		PB.10663.6	PB.10663	protein_coding_transcripts	1.47
PB.11716	['ENSBTAG00000031184']	['CDKN1C']	protein-coding	8.77		PB.10663.7	PB.10663	long_intragenic_lncRNAs	1.77
PB.1172	['ENSBTAG00000006063']	['TMEM230']	protein-coding	6.92		PB.10664.1	PB.10664	protein_coding_transcripts	0.16
PB.11721	['ENSBTAG00000018415']	['TTLL4']	protein-coding	2.96		PB.10664.12	PB.10664	protein_coding_transcripts	0.04
PB.11723	['ENSBTAG00000016708']	['CLTC']	protein-coding	42.85		PB.10665.1	PB.10665	NMDs	0.06
PB.11726	['ENSBTAG00000005321']	['CADPS']	protein-coding	6.05		PB.10665.2	PB.10665	antisense_lncRNAs	1.19
PB.11727	['ENSBTAG00000046588']	['DNAJB9']	protein-coding	13.98		PB.10665.3	PB.10665	protein_coding_transcripts	1.35
PB.11728	['ENSBTAG00000011358']	['IER3']	protein-coding	24.81		PB.10665.4	PB.10665	protein_coding_transcripts	0.21
PB.11729	['ENSBTAG00000017680']	['NOS3']	protein-coding	2.91		PB.10665.5	PB.10665	NMDs	0.3
PB.1173	['ENSBTAG00000013408', 'ENSBTAG00000054989']	['RBM12B', '']	protein-coding	9.44		PB.10665.6	PB.10665	protein_coding_transcripts	0.46
PB.11730	['ENSBTAG00000015692']	['HSPA4L']	protein-coding	1.31		PB.10666.1	PB.10666	protein_coding_transcripts	1.31
PB.11732	['ENSBTAG00000000277']	['IL18']	protein-coding	2.61		PB.10666.10	PB.10666	NMDs	0.92
PB.1174	['ENSBTAG00000001083']	['MAP3K20']	protein-coding	12.47		PB.10667.1	PB.10667	protein_coding_transcripts	0.02
PB.11740	['ENSBTAG00000000895']	['TAF9B']	protein-coding	6.1		PB.10667.11	PB.10667	protein_coding_transcripts	0.2
PB.11747	['ENSBTAG00000017287']	['DRAM1']	protein-coding	1.32		PB.10667.12	PB.10667	protein_coding_transcripts	1.31
PB.1175	['ENSBTAG00000017183']	['PDLIM3']	protein-coding	65.04		PB.10667.13	PB.10667	protein_coding_transcripts	0.08
PB.11752	['ENSBTAG00000013736']	['PROM1']	protein-coding	3.51		PB.10667.2	PB.10667	protein_coding_transcripts	0.01
PB.11756	['ENSBTAG00000016750', 'ENSBTAG00000038335']	['PTBP3', '']	protein-coding	21.83		PB.10667.23	PB.10667	protein_coding_transcripts	0.02
PB.1176	['ENSBTAG00000017846', 'ENSBTAG00000017856', 'ENSBTAG00000017873']	['F11R', 'TSTD1', 'USF1']	protein-coding	91.92		PB.10667.8	PB.10667	protein_coding_transcripts	0.14
PB.11765	['ENSBTAG00000008130']	['MED10']	protein-coding	10.03		PB.10667.9	PB.10667	protein_coding_transcripts	0.14
PB.11768	['ENSBTAG00000013851']	['BCL10']	protein-coding	10.91		PB.10668.10	PB.10668	NMDs	0.56
PB.1177	['ENSBTAG00000017831']	['ERLIN2']	protein-coding	21.82		PB.10668.18	PB.10668	protein_coding_transcripts	1.24
PB.11770	['ENSBTAG00000033180']	['SMYD3']	protein-coding	8.6		PB.10668.21	PB.10668	protein_coding_transcripts	0.18
PB.11771	['ENSBTAG00000014521']	['UGDH']	protein-coding	8.91		PB.10668.4	PB.10668	protein_coding_transcripts	0.39
PB.11772	['ENSBTAG00000008380']	['ITGA11']	protein-coding	3.51		PB.10668.6	PB.10668	protein_coding_transcripts	0.59
PB.11773	['ENSBTAG00000051102']	['KCNK3']	protein-coding	1.12		PB.10668.8	PB.10668	protein_coding_transcripts	1
PB.11774	['ENSBTAG00000001354']	['INPP5E']	protein-coding	1.5		PB.10668.9	PB.10668	NMDs	0.06
PB.11775	['ENSBTAG00000015086']	['HSD11B1']	protein-coding	6.43		PB.10669.1	PB.10669	long_intragenic_lncRNAs	1.41
PB.11776	['ENSBTAG00000049851']	['PMAIP1']	protein-coding	1.28		PB.10669.3	PB.10669	protein_coding_transcripts	1.4
PB.11777			protein-coding	1.24		PB.1067.1	PB.1067	protein_coding_transcripts	0.26
PB.11778	['ENSBTAG00000019120']	['WDHD1']	protein-coding	1.43		PB.10670.1	PB.10670	protein_coding_transcripts	1.28
PB.11779	['ENSBTAG00000002770']	['TCN2']	protein-coding	19.86		PB.10670.4	PB.10670	protein_coding_transcripts	8.74
PB.1178	['ENSBTAG00000002951']	['CD244']	protein-coding	1.21		PB.10671.1	PB.10671	long_intragenic_lncRNAs	1.21
PB.11780			protein-coding	0.54		PB.10671.11	PB.10671	protein_coding_transcripts	6.46
PB.11782	['ENSBTAG00000032763']	['RANBP10']	protein-coding	4		PB.10671.7	PB.10671	long_intragenic_lncRNAs	1.26
PB.11784	['ENSBTAG00000012293']	['SPAG9']	protein-coding	21.46		PB.10672.1	PB.10672	protein_coding_transcripts	1.47
PB.11785	['ENSBTAG00000016519']	['MBOAT1']	protein-coding	18.53		PB.10672.6	PB.10672	protein_coding_transcripts	1.4
PB.11786	['ENSBTAG00000005497']	['RPRD1A']	protein-coding	15.51		PB.10673.1	PB.10673	long_intragenic_lncRNAs	15.84
PB.11787	['ENSBTAG00000012833']	['ATG2B']	protein-coding	13.79		PB.10673.11	PB.10673	protein_coding_transcripts	8.74
PB.11788	['ENSBTAG00000012482']	['CDCP1']	protein-coding	10.72		PB.10673.6	PB.10673	protein_coding_transcripts	0.47
PB.11789			protein-coding	0.6		PB.10673.9	PB.10673	protein_coding_transcripts	7.07
PB.1179	['ENSBTAG00000014861']	['SLC20A2']	protein-coding	15.18		PB.10674.11	PB.10674	protein_coding_transcripts	10.01
PB.11791	['ENSBTAG00000009578']	['PTK2']	protein-coding	19.46		PB.10674.12	PB.10674	protein_coding_transcripts	1.11
PB.11792	['ENSBTAG00000045902']	['EPHB2']	protein-coding	1.66		PB.10676.3	PB.10676	protein_coding_transcripts	2.64
PB.11793	['ENSBTAG00000010356']	['RAB12']	protein-coding	28.45		PB.10676.4	PB.10676	protein_coding_transcripts	1.1
PB.11794	['ENSBTAG00000026199']	['ACTB']	protein-coding	531.19		PB.10677.1	PB.10677	antisense_lncRNAs	0.35
PB.11795	['ENSBTAG00000007594']	['CWF19L1']	protein-coding	12.44		PB.10677.7	PB.10677	NMDs	1.86
PB.11796	['ENSBTAG00000000090']	['SEC31B']	protein-coding	4.87		PB.10679.1	PB.10679	protein_coding_transcripts	1.4
PB.11797	['ENSBTAG00000004739']	['SLC18A2']	protein-coding	1.45		PB.10679.15	PB.10679	antisense_lncRNAs	2.19
PB.11798	['ENSBTAG00000044208']	['DUSP4']	protein-coding	8.32		PB.10679.2	PB.10679	protein_coding_transcripts	1.25
PB.11799	['ENSBTAG00000010180']	['URB2']	protein-coding	1.6		PB.10679.3	PB.10679	antisense_lncRNAs	1.1
PB.118	['ENSBTAG00000006440']	['IGDCC4']	protein-coding	3.74		PB.1068.2	PB.1068	NMDs	4.75
PB.1180	['ENSBTAG00000007630']	['RNF170']	protein-coding	33.55		PB.10681.3	PB.10681	protein_coding_transcripts	2.39
PB.11800	['ENSBTAG00000019755']	['REEP3']	protein-coding	22.79		PB.10682.7	PB.10682	protein_coding_transcripts	1.42
PB.11801	['ENSBTAG00000007196']	['TAGLN']	protein-coding	347.7		PB.10682.8	PB.10682	protein_coding_transcripts	1.83
PB.11802	['ENSBTAG00000019369']	['TSPAN4']	protein-coding	26.87		PB.10683.6	PB.10683	protein_coding_transcripts	1.68
PB.11803	['ENSBTAG00000017187']	['TMEM255A']	protein-coding	2.08		PB.10684.11	PB.10684	protein_coding_transcripts	1.62
PB.11804	['ENSBTAG00000015196']	['PHF6']	protein-coding	6.14		PB.10684.12	PB.10684	long_intragenic_lncRNAs	1.44
PB.11805	['ENSBTAG00000012861']	['KIF4A']	protein-coding	1.27		PB.10684.2	PB.10684	protein_coding_transcripts	2.24
PB.11806	['ENSBTAG00000048159']	['TAB3']	protein-coding	4.24		PB.10684.3	PB.10684	protein_coding_transcripts	2.88
PB.11807	['ENSBTAG00000009830']	['PLEKHB1']	protein-coding	125.63		PB.10684.9	PB.10684	sense_intronic_lncRNAs	3.82
PB.11808	['ENSBTAG00000003361']	['METTL15']	protein-coding	2.32		PB.10685.5	PB.10685	protein_coding_transcripts	8.6
PB.11809	['ENSBTAG00000018257']	['APIP']	protein-coding	24.41		PB.10685.7	PB.10685	NMDs	1.27
PB.1181	['ENSBTAG00000013544']	['LGALS8']	protein-coding	14.05		PB.10686.2	PB.10686	protein_coding_transcripts	3.09
PB.11810	['ENSBTAG00000004374', 'ENSBTAG00000052591']	['CNPY2', 'bta-mir-12054']	protein-coding	27.44		PB.10686.3	PB.10686	protein_coding_transcripts	5.25
PB.11811			protein-coding	10.32		PB.10688.2	PB.10688	protein_coding_transcripts	4.83
PB.11812	['ENSBTAG00000012937']	['ACAD8']	protein-coding	16.46		PB.10688.3	PB.10688	protein_coding_transcripts	4.27
PB.11813	['ENSBTAG00000001574']	['GPATCH2']	protein-coding	4.43		PB.10688.4	PB.10688	protein_coding_transcripts	3.44
PB.11814			protein-coding	0.51		PB.10689.2	PB.10689	protein_coding_transcripts	1.29
PB.11815	['ENSBTAG00000010639', 'ENSBTAG00000049668']	['MAP2K7', '']	protein-coding	10.12		PB.10689.4	PB.10689	protein_coding_transcripts	1.24
PB.11816	['ENSBTAG00000000613', 'ENSBTAG00000049345']	['ELAVL1', 'bta-mir-10178']	protein-coding	14.71		PB.1069.13	PB.1069	protein_coding_transcripts	6.23
PB.11817	['ENSBTAG00000014979']	['MFSD12']	protein-coding	5.62		PB.1069.16	PB.1069	protein_coding_transcripts	3.33
PB.11818	['ENSBTAG00000006142']	['DHX36']	protein-coding	6.63		PB.1069.7	PB.1069	antisense_lncRNAs	1.6
PB.11819	['ENSBTAG00000008570']	['RPS14']	protein-coding	755.59		PB.10690.16	PB.10690	protein_coding_transcripts	1.57
PB.1182	['ENSBTAG00000008853']	['HNRNPF']	protein-coding	103.63		PB.10691.1	PB.10691	antisense_lncRNAs	44.57
PB.11820	['ENSBTAG00000024928']	['TNFRSF1B']	protein-coding	5.56		PB.10691.2	PB.10691	protein_coding_transcripts	1.22
PB.11821	['ENSBTAG00000004996']	['ABITRAM']	protein-coding	8.02		PB.10691.4	PB.10691	protein_coding_transcripts	11.92
PB.11822	['ENSBTAG00000004468']	['BARX1']	protein-coding	23.69		PB.10692.2	PB.10692	protein_coding_transcripts	1.22
PB.11823	['ENSBTAG00000019949']	['DBR1']	protein-coding	4.65		PB.10692.5	PB.10692	protein_coding_transcripts	1.98
PB.11824	['ENSBTAG00000020121']	['RWDD2B']	protein-coding	12.39		PB.10693.9	PB.10693	protein_coding_transcripts	1.29
PB.11825	['ENSBTAG00000000243']	['HEBP2']	protein-coding	37.4		PB.10694.1	PB.10694	protein_coding_transcripts	0.57
PB.11826	['ENSBTAG00000035437', 'ENSBTAG00000052750', 'ENSBTAG00000054797']	['STAG1', '', '']	protein-coding	4.98		PB.10695.7	PB.10695	protein_coding_transcripts	2.66
PB.11827	['ENSBTAG00000002058']	['ASF1A']	protein-coding	6.24		PB.10696.1	PB.10696	long_intragenic_lncRNAs	4.4
PB.11828	['ENSBTAG00000003878']	['ZUP1']	protein-coding	3.7		PB.10696.4	PB.10696	protein_coding_transcripts	4.2
PB.11829	['ENSBTAG00000005301']	['KLHL32']	protein-coding	1.03		PB.10696.6	PB.10696	protein_coding_transcripts	27.28
PB.1183	['ENSBTAG00000001165', 'ENSBTAG00000038845']	['AIFM2', 'TYSND1']	protein-coding	13.91		PB.10697.2	PB.10697	protein_coding_transcripts	1.03
PB.11830	['ENSBTAG00000005026']	['MANEA']	protein-coding	3.73		PB.10699.15	PB.10699	NMDs	3.41
PB.11831	['ENSBTAG00000012418']	['MED23']	protein-coding	8.35		PB.10699.21	PB.10699	NMDs	10.05
PB.11832	['ENSBTAG00000010196']	['NUP43']	protein-coding	3.46		PB.10699.22	PB.10699	protein_coding_transcripts	3.89
PB.11833	['ENSBTAG00000002357']	['TICAM2']	protein-coding	4.1		PB.10699.23	PB.10699	NMDs	1.01
PB.11834	['ENSBTAG00000007106']	['GATD3A']	protein-coding	31.57		PB.10699.28	PB.10699	antisense_lncRNAs	1.92
PB.11835	['ENSBTAG00000009908', 'ENSBTAG00000042696', 'ENSBTAG00000054570']	['RPS3A', 'RF00071', 'RF00071']	protein-coding	1198.21		PB.10699.31	PB.10699	NMDs	3.51
PB.11836	['ENSBTAG00000010381']	['PRMT9']	protein-coding	9.04		PB.10699.39	PB.10699	antisense_lncRNAs	2.46
PB.11837	['ENSBTAG00000016943']	['NEK7']	protein-coding	11.54		PB.10699.4	PB.10699	protein_coding_transcripts	2.88
PB.11838	['ENSBTAG00000011198']	['PPP1CC']	protein-coding	39.04		PB.10699.9	PB.10699	antisense_lncRNAs	2.18
PB.11839	['ENSBTAG00000017752']	['DYNLRB2']	protein-coding	5.58		PB.107.13	PB.107	antisense_lncRNAs	3.59
PB.1184	['ENSBTAG00000014270']	['UNC5B']	protein-coding	4.44		PB.107.15	PB.107	protein_coding_transcripts	1.44
PB.11840	['ENSBTAG00000032517']	['BCL7A']	protein-coding	3.71		PB.107.17	PB.107	antisense_lncRNAs	0.64
PB.11841	['ENSBTAG00000003894']	['NDRG4']	protein-coding	3.48		PB.107.2	PB.107	protein_coding_transcripts	1.2
PB.11842	['ENSBTAG00000014644']	['DUS2']	protein-coding	1.59		PB.107.22	PB.107	protein_coding_transcripts	1.9
PB.11843	['ENSBTAG00000007756']	['TFPT']	protein-coding	6.45		PB.107.23	PB.107	protein_coding_transcripts	0.94
PB.11844	['ENSBTAG00000003819', 'ENSBTAG00000018415']	['STK36', 'TTLL4']	protein-coding	2.62		PB.107.26	PB.107	protein_coding_transcripts	0.23
PB.11845	['ENSBTAG00000017440']	['METTL16']	protein-coding	3.61		PB.107.27	PB.107	protein_coding_transcripts	3.6
PB.11846	['ENSBTAG00000021151']	['MYH10']	protein-coding	11.96		PB.107.28	PB.107	protein_coding_transcripts	2.9
PB.11848	['ENSBTAG00000024950']	['ACE']	protein-coding	6.5		PB.107.30	PB.107	antisense_lncRNAs	1
PB.11849	['ENSBTAG00000022927']	['RAC3']	protein-coding	5.8		PB.107.32	PB.107	antisense_lncRNAs	2.25
PB.1185	['ENSBTAG00000000313']	['NUDT13']	protein-coding	3.22		PB.107.41	PB.107	protein_coding_transcripts	1.63
PB.11850	['ENSBTAG00000019153', 'ENSBTAG00000049924']	['JMJD6', 'RF02271']	protein-coding	9.26		PB.107.42	PB.107	protein_coding_transcripts	1.45
PB.11851	['ENSBTAG00000018065']	['YARS']	protein-coding	18.12		PB.107.9	PB.107	protein_coding_transcripts	8.81
PB.11852	['ENSBTAG00000021224']	['ZSWIM6']	protein-coding	3.96		PB.1070.14	PB.1070	non_stop_decays	2.66
PB.11853	['ENSBTAG00000033095']	['WDR70']	protein-coding	8.17		PB.1070.16	PB.1070	protein_coding_transcripts	60.83
PB.11854	['ENSBTAG00000016563']	['GOLGA4']	protein-coding	19.86		PB.1070.4	PB.1070	protein_coding_transcripts	5.07
PB.11855	['ENSBTAG00000009145']	['SLC7A4']	protein-coding	2.34		PB.10701.6	PB.10701	protein_coding_transcripts	1.45
PB.11856	['ENSBTAG00000003069']	['MAN1C1']	protein-coding	7.51		PB.10702.3	PB.10702	protein_coding_transcripts	5.46
PB.11857	['ENSBTAG00000011189']	['TJAP1']	protein-coding	7.75		PB.10702.4	PB.10702	protein_coding_transcripts	6.04
PB.11858	['ENSBTAG00000015301']	['MRPS10']	protein-coding	17.12		PB.10702.5	PB.10702	protein_coding_transcripts	4.34
PB.11859	['ENSBTAG00000004502']	['CLUAP1']	protein-coding	6.56		PB.10702.6	PB.10702	NMDs	2.36
PB.1186	['ENSBTAG00000020940']	['ANXA11']	protein-coding	16.95		PB.10702.9	PB.10702	protein_coding_transcripts	575.34
PB.11860	['ENSBTAG00000002226']	['FBXO31']	protein-coding	7.65		PB.10703.1	PB.10703	protein_coding_transcripts	2.04
PB.11861	['ENSBTAG00000006543']	['EIF3CL']	protein-coding	30.95		PB.10703.3	PB.10703	protein_coding_transcripts	13.47
PB.11862	['ENSBTAG00000049731', 'ENSBTAG00000053161']	['ZKSCAN5', '']	protein-coding	18.68		PB.10703.4	PB.10703	protein_coding_transcripts	3.26
PB.11863	['ENSBTAG00000050386']	['MGMT']	protein-coding	17.78		PB.10704.1	PB.10704	protein_coding_transcripts	2.21
PB.11864	['ENSBTAG00000019634']	['PIDD1']	protein-coding	1.47		PB.10705.3	PB.10705	protein_coding_transcripts	4.56
PB.11865	['ENSBTAG00000021485']	['C3H1orf54']	protein-coding	5.05		PB.10705.7	PB.10705	antisense_lncRNAs	3.04
PB.11866	['ENSBTAG00000003088']	['LANCL3']	protein-coding	0.66		PB.10706.1	PB.10706	long_intragenic_lncRNAs	33.53
PB.11867	['ENSBTAG00000003829']	['HPN']	protein-coding	29.46		PB.10706.3	PB.10706	protein_coding_transcripts	56.77
PB.11868	['ENSBTAG00000020964']	['STRIP1']	protein-coding	6.47		PB.10706.4	PB.10706	protein_coding_transcripts	4.01
PB.11869	['ENSBTAG00000008636', 'ENSBTAG00000030852']	['PDE4B', 'MGC137454']	protein-coding	1.82		PB.10707.7	PB.10707	protein_coding_transcripts	1.44
PB.1187	['ENSBTAG00000046545']	['MEF2D']	protein-coding	9.87		PB.10707.8	PB.10707	protein_coding_transcripts	4.52
PB.11870	['ENSBTAG00000003642']	['PRDX1']	protein-coding	213.32		PB.10708.1	PB.10708	protein_coding_transcripts	1.76
PB.11871	['ENSBTAG00000005066']	['HSPBAP1']	protein-coding	3.19		PB.10708.3	PB.10708	protein_coding_transcripts	7.68
PB.11873	['ENSBTAG00000000448']	['BDH1']	protein-coding	11.49		PB.10709.6	PB.10709	protein_coding_transcripts	3.61
PB.11874	['ENSBTAG00000055241']	['']	protein-coding	1.35		PB.10710.1	PB.10710	protein_coding_transcripts	1.49
PB.11875	['ENSBTAG00000009064']	['CSF2RB']	protein-coding	1.56		PB.10710.2	PB.10710	protein_coding_transcripts	2.17
PB.11876	['ENSBTAG00000011043']	['RAC2']	protein-coding	33.07		PB.10710.8	PB.10710	long_intragenic_lncRNAs	2.88
PB.11877	['ENSBTAG00000000877']	['ETFBKMT']	protein-coding	26.04		PB.10711.4	PB.10711	protein_coding_transcripts	2.7
PB.1188	['ENSBTAG00000001657']	['PICALM']	protein-coding	48.9		PB.10711.6	PB.10711	protein_coding_transcripts	3.37
PB.11880	['ENSBTAG00000047876']	['SH3TC1']	protein-coding	4.66		PB.10711.7	PB.10711	long_intragenic_lncRNAs	1.2
PB.11881	['ENSBTAG00000040603', 'ENSBTAG00000053414']	['ZNF175', '']	protein-coding	5.56		PB.10712.10	PB.10712	NMDs	1.96
PB.11882	['ENSBTAG00000006001']	['STAP2']	protein-coding	14.43		PB.10712.13	PB.10712	protein_coding_transcripts	1.73
PB.11883	['ENSBTAG00000014318']	['SLC33A1']	protein-coding	11.22		PB.10712.15	PB.10712	protein_coding_transcripts	10.61
PB.11884	['ENSBTAG00000012771']	['CSF1R']	protein-coding	7.01		PB.10712.4	PB.10712	protein_coding_transcripts	3.82
PB.11885	['ENSBTAG00000030393']	['RDH13']	protein-coding	13.1		PB.10712.7	PB.10712	protein_coding_transcripts	5.32
PB.11886	['ENSBTAG00000021445']	['ST8SIA4']	protein-coding	3.1		PB.10712.8	PB.10712	long_intragenic_lncRNAs	2.2
PB.11887	['ENSBTAG00000050780', 'ENSBTAG00000051148']	['RF02044', 'RF02045']	protein-coding	1.2		PB.10712.9	PB.10712	protein_coding_transcripts	1.54
PB.11888	['ENSBTAG00000008103']	['ALDH1A1']	protein-coding	79.74		PB.10713.7	PB.10713	protein_coding_transcripts	11.23
PB.11889	['ENSBTAG00000007097']	['THTPA']	protein-coding	6.29		PB.10715.10	PB.10715	protein_coding_transcripts	5.88
PB.1189	['ENSBTAG00000013419']	['HTATIP2']	protein-coding	11.33		PB.10715.16	PB.10715	protein_coding_transcripts	1.1
PB.11890			protein-coding	1.46		PB.10715.6	PB.10715	protein_coding_transcripts	1.03
PB.11891	['ENSBTAG00000019421']	['DACT1']	protein-coding	1.77		PB.10716.1	PB.10716	protein_coding_transcripts	3.41
PB.11892	['ENSBTAG00000017448']	['EFEMP1']	protein-coding	28.49		PB.10716.5	PB.10716	protein_coding_transcripts	3.52
PB.11893	['ENSBTAG00000052909']	['C8G']	protein-coding	5.89		PB.10717.1	PB.10717	protein_coding_transcripts	1.46
PB.11894	['ENSBTAG00000001662']	['EHD3']	protein-coding	2.45		PB.10717.2	PB.10717	protein_coding_transcripts	7.02
PB.11895	['ENSBTAG00000021896']	['NUP214']	protein-coding	5.55		PB.10719.5	PB.10719	protein_coding_transcripts	6.12
PB.11896	['ENSBTAG00000011647']	['SLC25A15']	protein-coding	6.98		PB.10720.1	PB.10720	antisense_lncRNAs	1.15
PB.11897	['ENSBTAG00000000146']	['FARP1']	protein-coding	37.49		PB.10720.11	PB.10720	protein_coding_transcripts	3.52
PB.11898	['ENSBTAG00000016676']	['PTER']	protein-coding	5.12		PB.10721.1	PB.10721	protein_coding_transcripts	18.72
PB.11899	['ENSBTAG00000001314']	['TRMT6']	protein-coding	4.48		PB.10721.2	PB.10721	protein_coding_transcripts	8.49
PB.1190	['ENSBTAG00000009410']	['TBRG1']	protein-coding	16.65		PB.10721.3	PB.10721	protein_coding_transcripts	3.29
PB.11900	['ENSBTAG00000021636']	['GPR155']	protein-coding	3.51		PB.10722.16	PB.10722	protein_coding_transcripts	1.16
PB.11901	['ENSBTAG00000004476']	['ADHFE1']	protein-coding	3.89		PB.10722.6	PB.10722	long_intragenic_lncRNAs	0.67
PB.11902	['ENSBTAG00000007570']	['NDUFAF6']	protein-coding	6.43		PB.10722.8	PB.10722	protein_coding_transcripts	4.17
PB.11903	['ENSBTAG00000047532', 'ENSBTAG00000048879']	['TRIQK', '']	protein-coding	8.96		PB.10724.10	PB.10724	protein_coding_transcripts	1.62
PB.11904	['ENSBTAG00000005392']	['KBTBD3']	protein-coding	3.91		PB.10724.12	PB.10724	protein_coding_transcripts	1.21
PB.11905	['ENSBTAG00000004275']	['DKK3']	protein-coding	5.42		PB.10724.3	PB.10724	protein_coding_transcripts	1.14
PB.11906	['ENSBTAG00000020573']	['SCUBE2']	protein-coding	5.47		PB.10724.4	PB.10724	long_intragenic_lncRNAs	10.11
PB.11907	['ENSBTAG00000026851']	['FMNL2']	pseudogenes	3.76		PB.10724.6	PB.10724	protein_coding_transcripts	6.93
PB.11908	['ENSBTAG00000037465']	['TRIM34']	protein-coding	7.18		PB.10726.4	PB.10726	protein_coding_transcripts	2.4
PB.11909	['ENSBTAG00000001887']	['STAM2']	protein-coding	9.53		PB.10726.5	PB.10726	protein_coding_transcripts	4.61
PB.1191	['ENSBTAG00000008293']	['GPCPD1']	protein-coding	22.02		PB.10727.1	PB.10727	protein_coding_transcripts	2.77
PB.11910			protein-coding	6.7		PB.10727.2	PB.10727	protein_coding_transcripts	1.26
PB.11911	['ENSBTAG00000006898']	['EPRS']	protein-coding	19.41		PB.10727.3	PB.10727	NMDs	3.27
PB.11912	['ENSBTAG00000005314']	['MFN2']	protein-coding	16.41		PB.10727.5	PB.10727	protein_coding_transcripts	1.95
PB.11913	['ENSBTAG00000013531']	['CENPS']	protein-coding	13.06		PB.10728.2	PB.10728	protein_coding_transcripts	2.3
PB.11914	['ENSBTAG00000002476']	['DNAJC16']	protein-coding	7.09		PB.10728.4	PB.10728	protein_coding_transcripts	2.74
PB.11915	['ENSBTAG00000002472']	['CASP9']	protein-coding	5.35		PB.10728.5	PB.10728	protein_coding_transcripts	1.91
PB.11917	['ENSBTAG00000049341']	['SERTAD2']	protein-coding	4.35		PB.10729.6	PB.10729	protein_coding_transcripts	2.64
PB.11918	['ENSBTAG00000049002']	['C1D']	protein-coding	29.26		PB.10730.2	PB.10730	protein_coding_transcripts	3.43
PB.1192	['ENSBTAG00000018202']	['CYB561A3']	protein-coding	13.4		PB.10730.3	PB.10730	NMDs	3.45
PB.11923	['ENSBTAG00000011873']	['KCNE3']	protein-coding	31.18		PB.10731.2	PB.10731	protein_coding_transcripts	3.72
PB.11924	['ENSBTAG00000002272']	['KCTD18']	protein-coding	2.68		PB.10731.4	PB.10731	protein_coding_transcripts	1.3
PB.11925	['ENSBTAG00000007008', 'ENSBTAG00000051009']	['MOK', '']	protein-coding	1.54		PB.10731.5	PB.10731	protein_coding_transcripts	1.67
PB.11927	['ENSBTAG00000046033']	['UBFD1']	protein-coding	15.07		PB.10732.10	PB.10732	protein_coding_transcripts	2.28
PB.1193	['ENSBTAG00000016950']	['B3GAT3']	protein-coding	19.69		PB.10732.11	PB.10732	protein_coding_transcripts	4.38
PB.11930	['ENSBTAG00000030671']	['HOOK1']	protein-coding	6.4		PB.10732.3	PB.10732	antisense_lncRNAs	0.38
PB.11931	['ENSBTAG00000032684', 'ENSBTAG00000040161']	['TCTEX1D2', '']	protein-coding	5.46		PB.10734.3	PB.10734	protein_coding_transcripts	1.04
PB.11934	['ENSBTAG00000017296']	['POLN']	protein-coding	3.51		PB.10735.4	PB.10735	protein_coding_transcripts	8.16
PB.11935	['ENSBTAG00000012829', 'ENSBTAG00000050565', 'ENSBTAG00000052694', 'ENSBTAG00000054046']	['EBI3', '', '', '']	protein-coding	1.43		PB.10735.7	PB.10735	protein_coding_transcripts	6.9
PB.11936	['ENSBTAG00000020752']	['CEP78']	protein-coding	3.9		PB.10736.2	PB.10736	protein_coding_transcripts	1.29
PB.11938	['ENSBTAG00000012525']	['ABO']	protein-coding	7.63		PB.10737.2	PB.10737	protein_coding_transcripts	8.33
PB.1194	['ENSBTAG00000015248']	['PLA2G16']	protein-coding	38.7		PB.10738.2	PB.10738	antisense_lncRNAs	0.83
PB.11942	['ENSBTAG00000007039']	['FBXO25']	protein-coding	12.55		PB.10738.3	PB.10738	antisense_lncRNAs	12.03
PB.11945	['ENSBTAG00000017461']	['SLC16A3']	protein-coding	0.5		PB.10738.4	PB.10738	protein_coding_transcripts	27.17
PB.1195	['ENSBTAG00000013606', 'ENSBTAG00000016560', 'ENSBTAG00000047567']	['FKBP2', 'DNAJC4', 'VEGFB']	protein-coding	89.47		PB.10738.6	PB.10738	protein_coding_transcripts	2.13
PB.11954	['ENSBTAG00000032819']	['MUC20']	protein-coding	3.16		PB.10738.8	PB.10738	NMDs	3.28
PB.11957	['ENSBTAG00000051262']	['']	protein-coding	1.4		PB.10739.4	PB.10739	protein_coding_transcripts	1.42
PB.1196	['ENSBTAG00000001035']	['SF1']	protein-coding	88.69		PB.10739.6	PB.10739	long_intragenic_lncRNAs	1.62
PB.11962	['ENSBTAG00000050387']	['']	pseudogenes	1.07		PB.1074.12	PB.1074	sense_intronic_lncRNAs	1.19
PB.11965	['ENSBTAG00000049395']	['']	protein-coding	1.42		PB.1074.14	PB.1074	NMDs	2.4
PB.11968	['ENSBTAG00000030297']	['']	protein-coding	6.32		PB.1074.17	PB.1074	long_intragenic_lncRNAs	1.16
PB.1197	['ENSBTAG00000001037']	['MAP4K2']	protein-coding	12.63		PB.1074.26	PB.1074	protein_coding_transcripts	1.09
PB.11970	['ENSBTAG00000009345']	['AMZ2']	protein-coding	35.21		PB.1074.27	PB.1074	long_intragenic_lncRNAs	1.23
PB.11972	['ENSBTAG00000017746']	['SLIT3']	protein-coding	4.78		PB.1074.28	PB.1074	non_stop_decays	1.92
PB.1198	['ENSBTAG00000013884']	['SIPA1']	protein-coding	10.87		PB.1074.29	PB.1074	long_intragenic_lncRNAs	1.45
PB.11983	['ENSBTAG00000018245']	['SLC1A3']	protein-coding	2.92		PB.1074.31	PB.1074	long_intragenic_lncRNAs	1.96
PB.11987	['ENSBTAG00000030648']	['MPST']	protein-coding	23.04		PB.1074.33	PB.1074	protein_coding_transcripts	1.6
PB.11988	['ENSBTAG00000025931']	['NEU3']	protein-coding	2.42		PB.1074.36	PB.1074	protein_coding_transcripts	1.13
PB.1199	['ENSBTAG00000021777']	['DOC2G']	protein-coding	7.65		PB.1074.41	PB.1074	long_intragenic_lncRNAs	1.59
PB.11992	['ENSBTAG00000018220']	['RGSL1']	pseudogenes	2.1		PB.1074.45	PB.1074	sense_intronic_lncRNAs	1.06
PB.11994	['ENSBTAG00000016495']	['LINS1']	protein-coding	4.38		PB.1074.48	PB.1074	protein_coding_transcripts	1.13
PB.11997	['ENSBTAG00000011789']	['REST']	protein-coding	20.79		PB.1074.50	PB.1074	protein_coding_transcripts	1.27
PB.12	['ENSBTAG00000018999']	['MGRN1']	protein-coding	55.6		PB.1074.52	PB.1074	protein_coding_transcripts	9.16
PB.120			protein-coding	33.45		PB.10740.1	PB.10740	long_intragenic_lncRNAs	0.8
PB.1200	['ENSBTAG00000015183']	['TPCN2']	protein-coding	11.83		PB.10740.4	PB.10740	protein_coding_transcripts	6.01
PB.12004	['ENSBTAG00000024888']	['PDE5A']	protein-coding	4.47		PB.10740.6	PB.10740	protein_coding_transcripts	6.82
PB.12008	['ENSBTAG00000023523']	['GKAP1']	protein-coding	9.97		PB.10741.1	PB.10741	protein_coding_transcripts	5.44
PB.12009	['ENSBTAG00000016367']	['RBM18']	protein-coding	10.09		PB.10741.3	PB.10741	protein_coding_transcripts	18.57
PB.1201	['ENSBTAG00000001209']	['PHLDB2']	protein-coding	23.99		PB.10742.7	PB.10742	protein_coding_transcripts	1.14
PB.12011	['ENSBTAG00000020034']	['LYN']	protein-coding	13.08		PB.10742.8	PB.10742	protein_coding_transcripts	1.3
PB.12012	['ENSBTAG00000019387']	['NIFK']	protein-coding	21.1		PB.10743.2	PB.10743	NMDs	1.35
PB.12013	['ENSBTAG00000013196']	['STK17B']	protein-coding	19.36		PB.10743.6	PB.10743	sense_intronic_lncRNAs	1.58
PB.12014			non-coding	1.4		PB.10743.7	PB.10743	protein_coding_transcripts	2.63
PB.12015	['ENSBTAG00000022292']	['TIMM8A']	protein-coding	17.9		PB.10744.1	PB.10744	protein_coding_transcripts	6.34
PB.12016	['ENSBTAG00000018421']	['WWP2']	protein-coding	27.16		PB.10744.2	PB.10744	long_intragenic_lncRNAs	1.02
PB.12018	['ENSBTAG00000020645']	['GNAI2']	protein-coding	29.88		PB.10744.6	PB.10744	long_intragenic_lncRNAs	1.94
PB.12019	['ENSBTAG00000000098']	['SETDB1']	protein-coding	9.41		PB.10744.8	PB.10744	protein_coding_transcripts	11.53
PB.1202	['ENSBTAG00000016470']	['NADSYN1']	protein-coding	19.59		PB.10746.1	PB.10746	protein_coding_transcripts	1.31
PB.12020			protein-coding	1.4		PB.10746.3	PB.10746	protein_coding_transcripts	1.07
PB.12021	['ENSBTAG00000039571']	['PROSER2']	protein-coding	4.44		PB.10747.2	PB.10747	protein_coding_transcripts	6.05
PB.12022	['ENSBTAG00000009156']	['CAMK2N1']	protein-coding	2.96		PB.10748.1	PB.10748	protein_coding_transcripts	1.07
PB.12024	['ENSBTAG00000022238']	['B4GAT1']	protein-coding	5.22		PB.10748.2	PB.10748	protein_coding_transcripts	5.95
PB.12026			protein-coding	0.62		PB.10748.4	PB.10748	antisense_lncRNAs	2.7
PB.12027	['ENSBTAG00000017811']	['SLC39A9']	protein-coding	26.48		PB.10748.6	PB.10748	protein_coding_transcripts	10.25
PB.12028	['ENSBTAG00000015575']	['TACR1']	protein-coding	1.62		PB.10749.1	PB.10749	protein_coding_transcripts	2.76
PB.12029	['ENSBTAG00000053703']	['']	protein-coding	13.65		PB.10749.2	PB.10749	protein_coding_transcripts	2.72
PB.1203	['ENSBTAG00000010447']	['LSP1']	protein-coding	32.26		PB.10749.3	PB.10749	NMDs	2.53
PB.12030	['ENSBTAG00000015569']	['ENKUR']	protein-coding	3.21		PB.1075.18	PB.1075	protein_coding_transcripts	1.12
PB.12034	['ENSBTAG00000011913']	['CKAP4']	protein-coding	28.09		PB.1075.19	PB.1075	protein_coding_transcripts	2.81
PB.12035	['ENSBTAG00000016826']	['GPR176']	protein-coding	1.94		PB.1075.5	PB.1075	protein_coding_transcripts	7.06
PB.12037	['ENSBTAG00000050426']	['MVB12B']	protein-coding	2.53		PB.10750.10	PB.10750	long_intragenic_lncRNAs	2.04
PB.12038	['ENSBTAG00000018329']	['EXOSC7']	protein-coding	29.02		PB.10750.12	PB.10750	protein_coding_transcripts	1.3
PB.1204	['ENSBTAG00000007456']	['TAZ']	protein-coding	7.59		PB.10750.13	PB.10750	protein_coding_transcripts	1.17
PB.12040	['ENSBTAG00000040409']	['']	protein-coding	3.41		PB.10750.19	PB.10750	NMDs	1.58
PB.12041	['ENSBTAG00000050485']	['']	non-coding	452.71		PB.10750.2	PB.10750	protein_coding_transcripts	2.12
PB.12042	['ENSBTAG00000012101']	['SYMPK']	protein-coding	10.32		PB.10750.20	PB.10750	protein_coding_transcripts	2.37
PB.12043	['ENSBTAG00000010297']	['DHRS11']	protein-coding	34.47		PB.10750.4	PB.10750	protein_coding_transcripts	1.54
PB.12049	['ENSBTAG00000025477']	['KIF3A']	protein-coding	3.95		PB.10750.6	PB.10750	protein_coding_transcripts	1.54
PB.1205	['ENSBTAG00000006439']	['DOCK11']	protein-coding	6.31		PB.10750.7	PB.10750	long_intragenic_lncRNAs	2.14
PB.12050	['ENSBTAG00000034626']	['FBXO16']	protein-coding	4.91		PB.10750.8	PB.10750	long_intragenic_lncRNAs	3.65
PB.12051	['ENSBTAG00000021934']	['RETSAT']	protein-coding	39.84		PB.10751.1	PB.10751	protein_coding_transcripts	23.65
PB.12052	['ENSBTAG00000001663', 'ENSBTAG00000001665']	['PDF', 'COG8']	protein-coding	8.29		PB.10751.2	PB.10751	protein_coding_transcripts	5.75
PB.12053	['ENSBTAG00000017618']	['MAP3K10']	protein-coding	5.14		PB.10752.1	PB.10752	protein_coding_transcripts	4.56
PB.12054	['ENSBTAG00000014889']	['DCBLD2']	protein-coding	4.5		PB.10752.11	PB.10752	protein_coding_transcripts	1.32
PB.12055	['ENSBTAG00000021461']	['PSMD3']	protein-coding	43.93		PB.10752.2	PB.10752	antisense_lncRNAs	1.14
PB.12056	['ENSBTAG00000018823']	['GRN']	protein-coding	26.33		PB.10752.8	PB.10752	antisense_lncRNAs	1.81
PB.12057	['ENSBTAG00000010192']	['LYSMD4']	protein-coding	1.43		PB.10754.18	PB.10754	protein_coding_transcripts	1.28
PB.12059	['ENSBTAG00000019745']	['LMF1']	protein-coding	7.18		PB.10754.4	PB.10754	protein_coding_transcripts	1.19
PB.1206	['ENSBTAG00000016197']	['PHLDB1']	protein-coding	32.64		PB.10755.4	PB.10755	protein_coding_transcripts	7.17
PB.12061	['ENSBTAG00000012622']	['TRA2A']	protein-coding	67.28		PB.10756.1	PB.10756	protein_coding_transcripts	123.28
PB.12062	['ENSBTAG00000005312']	['MED26']	protein-coding	2.26		PB.10756.2	PB.10756	long_intragenic_lncRNAs	1.41
PB.12064	['ENSBTAG00000038931']	['TSTD3']	protein-coding	22.14		PB.10756.3	PB.10756	protein_coding_transcripts	44.24
PB.12065	['ENSBTAG00000013138', 'ENSBTAG00000053040']	['TDP1', '']	protein-coding	6.06		PB.10756.4	PB.10756	protein_coding_transcripts	3.02
PB.12066	['ENSBTAG00000010221']	['CCDC93']	protein-coding	12.64		PB.10757.2	PB.10757	long_intragenic_lncRNAs	1.86
PB.12067	['ENSBTAG00000027557']	['ZNF408']	protein-coding	3.61		PB.10757.8	PB.10757	protein_coding_transcripts	14.77
PB.12068	['ENSBTAG00000015276']	['SLC26A11']	protein-coding	4.43		PB.10758.4	PB.10758	protein_coding_transcripts	1.76
PB.12069	['ENSBTAG00000034598']	['BOD1']	protein-coding	13.46		PB.10758.8	PB.10758	protein_coding_transcripts	1.35
PB.1207	['ENSBTAG00000019652']	['STK26']	protein-coding	6.02		PB.10759.1	PB.10759	protein_coding_transcripts	1.1
PB.12070			protein-coding	1.2		PB.10759.2	PB.10759	protein_coding_transcripts	5.09
PB.12071	['ENSBTAG00000009199']	['GLIS2']	protein-coding	3.81		PB.10759.4	PB.10759	protein_coding_transcripts	2.71
PB.12072	['ENSBTAG00000009024']	['KCND1']	protein-coding	1.33		PB.1076.14	PB.1076	antisense_lncRNAs	0.87
PB.12073	['ENSBTAG00000002404']	['TMX2']	protein-coding	39.84		PB.1076.3	PB.1076	protein_coding_transcripts	3.12
PB.12074			protein-coding	5.96		PB.1076.5	PB.1076	antisense_lncRNAs	1.07
PB.12075	['ENSBTAG00000033290']	['TMEM60']	protein-coding	15.37		PB.1076.6	PB.1076	antisense_lncRNAs	1.56
PB.12076	['ENSBTAG00000015109']	['TOB2']	protein-coding	23.95		PB.1076.8	PB.1076	antisense_lncRNAs	0.81
PB.12077			protein-coding	1.68		PB.1076.9	PB.1076	protein_coding_transcripts	1.36
PB.12078	['ENSBTAG00000012181']	['GNA11']	protein-coding	26.9		PB.10760.11	PB.10760	protein_coding_transcripts	1.64
PB.1208	['ENSBTAG00000014170']	['MAP7D3']	protein-coding	4.82		PB.10760.16	PB.10760	NMDs	1.34
PB.12081	['ENSBTAG00000050824']	['HS6ST1']	protein-coding	6.04		PB.10760.7	PB.10760	long_intragenic_lncRNAs	1.14
PB.12082	['ENSBTAG00000017165']	['MATN2']	protein-coding	7.4		PB.10761.1	PB.10761	protein_coding_transcripts	4.42
PB.12083			protein-coding	3.8		PB.10761.2	PB.10761	antisense_lncRNAs	1.01
PB.12084			pseudogenes	1.42		PB.10761.4	PB.10761	protein_coding_transcripts	9.89
PB.12085	['ENSBTAG00000016640']	['HEATR3']	protein-coding	14.05		PB.10763.2	PB.10763	protein_coding_transcripts	2.68
PB.12086	['ENSBTAG00000049203']	['FBXO17']	protein-coding	1.01		PB.10764.1	PB.10764	protein_coding_transcripts	5.25
PB.12087	['ENSBTAG00000032083']	['DHX33']	protein-coding	6.89		PB.10764.9	PB.10764	protein_coding_transcripts	1.91
PB.12089	['ENSBTAG00000007414']	['PAPOLG']	protein-coding	8.92		PB.10767.1	PB.10767	protein_coding_transcripts	1.63
PB.1209	['ENSBTAG00000011056']	['IDS']	protein-coding	7.7		PB.10767.10	PB.10767	protein_coding_transcripts	1.09
PB.12090	['ENSBTAG00000003561']	['STK35']	protein-coding	9.1		PB.10767.2	PB.10767	protein_coding_transcripts	1.08
PB.12091	['ENSBTAG00000013074']	['PPP1R15B']	protein-coding	42.49		PB.10767.5	PB.10767	protein_coding_transcripts	1.06
PB.12092	['ENSBTAG00000002328']	['KDM2B']	protein-coding	7.85		PB.10767.8	PB.10767	protein_coding_transcripts	1.16
PB.12093			protein-coding	1.2		PB.10768.2	PB.10768	NMDs	2.25
PB.12095	['ENSBTAG00000018425']	['PSMD7']	protein-coding	24.82		PB.10769.1	PB.10769	protein_coding_transcripts	1.05
PB.12098	['ENSBTAG00000014505']	['NGRN']	protein-coding	22.78		PB.10769.12	PB.10769	NMDs	1.56
PB.12099	['ENSBTAG00000039695']	['PPP1R18']	protein-coding	6.22		PB.10769.14	PB.10769	protein_coding_transcripts	1.93
PB.121	['ENSBTAG00000048400']	['']	protein-coding	107.56		PB.10769.17	PB.10769	NMDs	1
PB.1210	['ENSBTAG00000009067']	['DDX6']	protein-coding	44.21		PB.10769.18	PB.10769	NMDs	1.52
PB.12100	['ENSBTAG00000018050']	['CDR2']	protein-coding	2.44		PB.10769.20	PB.10769	NMDs	2.42
PB.12101	['ENSBTAG00000020528']	['PCOLCE']	protein-coding	16.5		PB.10769.4	PB.10769	protein_coding_transcripts	1.02
PB.12102	['ENSBTAG00000009715']	['PDCD11']	protein-coding	3.65		PB.1077.10	PB.1077	protein_coding_transcripts	1.16
PB.12104	['ENSBTAG00000012511']	['BAD']	protein-coding	8.04		PB.1077.4	PB.1077	protein_coding_transcripts	3.82
PB.12105			pseudogenes	1.94		PB.1077.5	PB.1077	protein_coding_transcripts	1.06
PB.12108	['ENSBTAG00000036287']	['SAMD5']	protein-coding	2.74		PB.1077.6	PB.1077	protein_coding_transcripts	2.55
PB.12109	['ENSBTAG00000052831']	['PRRT1B']	protein-coding	16.39		PB.1077.9	PB.1077	protein_coding_transcripts	3.96
PB.1211	['ENSBTAG00000005776']	['ZNF185']	protein-coding	0.2		PB.10771.1	PB.10771	protein_coding_transcripts	7.31
PB.12110	['ENSBTAG00000030319']	['GBGT1']	protein-coding	4.64		PB.10771.4	PB.10771	protein_coding_transcripts	1.31
PB.12111			protein-coding	3.94		PB.10772.4	PB.10772	protein_coding_transcripts	1.48
PB.12112	['ENSBTAG00000015077']	['']	protein-coding	11.14		PB.10773.3	PB.10773	protein_coding_transcripts	23.62
PB.12113	['ENSBTAG00000011682', 'ENSBTAG00000051422']	['GLI2', '']	protein-coding	1.47		PB.10774.1	PB.10774	protein_coding_transcripts	1.66
PB.12114	['ENSBTAG00000046786']	['UQCRFS1']	protein-coding	82.39		PB.10774.16	PB.10774	protein_coding_transcripts	3.13
PB.12115	['ENSBTAG00000007714']	['ZNF235']	protein-coding	7.45		PB.10774.7	PB.10774	NMDs	4.15
PB.12116	['ENSBTAG00000021231']	['KCTD2']	protein-coding	14.08		PB.10774.8	PB.10774	protein_coding_transcripts	1.19
PB.12117	['ENSBTAG00000003708']	['SEC23A']	protein-coding	13.18		PB.10775.1	PB.10775	protein_coding_transcripts	4.89
PB.12118	['ENSBTAG00000020998']	['RUVBL1']	protein-coding	12.5		PB.10776.10	PB.10776	protein_coding_transcripts	5.53
PB.12119	['ENSBTAG00000004925']	['']	protein-coding	5		PB.10776.8	PB.10776	protein_coding_transcripts	1.19
PB.1212	['ENSBTAG00000008077']	['SLC37A4']	protein-coding	8.25		PB.10777.1	PB.10777	NMDs	1.38
PB.12120	['ENSBTAG00000008747', 'ENSBTAG00000051698']	['DCXR', '']	protein-coding	26.26		PB.10777.9	PB.10777	protein_coding_transcripts	1.15
PB.12121	['ENSBTAG00000021442']	['CRTAP']	protein-coding	15.69		PB.10778.1	PB.10778	long_intragenic_lncRNAs	1.66
PB.12123	['ENSBTAG00000019198']	['LRRC42']	protein-coding	12.76		PB.10778.12	PB.10778	protein_coding_transcripts	1.2
PB.12124	['ENSBTAG00000004718']	['PUS7L']	protein-coding	2.84		PB.10778.2	PB.10778	protein_coding_transcripts	3.06
PB.12126	['ENSBTAG00000012830']	['YJU2']	protein-coding	3.33		PB.10778.4	PB.10778	long_intragenic_lncRNAs	1.15
PB.12129	['ENSBTAG00000012847']	['FAM129B']	protein-coding	37.34		PB.10779.6	PB.10779	protein_coding_transcripts	1.3
PB.1213	['ENSBTAG00000014670']	['BEX5']	protein-coding	4.69		PB.1078.1	PB.1078	protein_coding_transcripts	1.39
PB.12131	['ENSBTAG00000014450']	['NOSIP']	protein-coding	17.73		PB.1078.13	PB.1078	protein_coding_transcripts	3.06
PB.12132	['ENSBTAG00000021912']	['DUSP7']	protein-coding	4.7		PB.1078.19	PB.1078	antisense_lncRNAs	1.26
PB.12133	['ENSBTAG00000005250']	['BGN']	protein-coding	13.11		PB.1078.20	PB.1078	protein_coding_transcripts	2.93
PB.12134	['ENSBTAG00000046555']	['WAS']	protein-coding	3.08		PB.1078.22	PB.1078	protein_coding_transcripts	5.81
PB.12135	['ENSBTAG00000030301']	['MAP7D1']	protein-coding	6.98		PB.1078.25	PB.1078	protein_coding_transcripts	3.94
PB.12137	['ENSBTAG00000008611']	['IGFBP4']	protein-coding	33.68		PB.1078.31	PB.1078	protein_coding_transcripts	1.39
PB.12138	['ENSBTAG00000009236']	['DAGLB']	protein-coding	8.82		PB.1078.5	PB.1078	protein_coding_transcripts	9.8
PB.12139	['ENSBTAG00000021849']	['DUS4L']	protein-coding	12.61		PB.1078.6	PB.1078	antisense_lncRNAs	2.87
PB.1214	['ENSBTAG00000006026']	['BEX3']	protein-coding	11.93		PB.1078.8	PB.1078	antisense_lncRNAs	4.55
PB.12140	['ENSBTAG00000019156']	['CCT2']	protein-coding	51.29		PB.10780.2	PB.10780	protein_coding_transcripts	3.99
PB.12141	['ENSBTAG00000040088']	['SLC9B2']	protein-coding	6.26		PB.10780.3	PB.10780	protein_coding_transcripts	1.38
PB.12142			protein-coding	1.71		PB.10780.5	PB.10780	protein_coding_transcripts	6.27
PB.12143	['ENSBTAG00000040055']	['CAB39']	protein-coding	33.83		PB.10783.2	PB.10783	protein_coding_transcripts	1.05
PB.12144			protein-coding	3.67		PB.10783.3	PB.10783	protein_coding_transcripts	4.63
PB.12146	['ENSBTAG00000012120']	['TIPARP']	protein-coding	11.86		PB.10784.1	PB.10784	protein_coding_transcripts	1.98
PB.12147	['ENSBTAG00000001619']	['SERINC5']	protein-coding	8.67		PB.10784.2	PB.10784	protein_coding_transcripts	1.22
PB.12148	['ENSBTAG00000013830']	['LEO1']	protein-coding	10.11		PB.10784.3	PB.10784	protein_coding_transcripts	1.38
PB.1215	['ENSBTAG00000006977']	['PLP1']	protein-coding	0.25		PB.10785.1	PB.10785	protein_coding_transcripts	3.36
PB.12151	['ENSBTAG00000003511']	['SLAIN1']	protein-coding	3.5		PB.10785.2	PB.10785	NMDs	2.1
PB.12153	['ENSBTAG00000025822']	['CALML4']	protein-coding	15.45		PB.10786.2	PB.10786	protein_coding_transcripts	1.27
PB.12156	['ENSBTAG00000001614']	['ZNF174']	protein-coding	2.89		PB.10788.1	PB.10788	protein_coding_transcripts	4
PB.12158	['ENSBTAG00000008638']	['FAM110A']	protein-coding	2.28		PB.10788.6	PB.10788	NMDs	1.34
PB.12159	['ENSBTAG00000002658']	['STAM']	protein-coding	8.35		PB.10788.7	PB.10788	protein_coding_transcripts	2.29
PB.1216	['ENSBTAG00000014611']	['SORL1']	protein-coding	10.55		PB.10789.1	PB.10789	protein_coding_transcripts	1.81
PB.12160	['ENSBTAG00000027337']	['CTSA']	protein-coding	26.83		PB.10789.2	PB.10789	protein_coding_transcripts	1.65
PB.12161	['ENSBTAG00000000759']	['NENF']	protein-coding	42		PB.10789.6	PB.10789	protein_coding_transcripts	12.23
PB.12163	['ENSBTAG00000032374']	['SELENOK']	protein-coding	41.74		PB.1079.11	PB.1079	antisense_lncRNAs	1
PB.12164	['ENSBTAG00000008584']	['CLN8']	protein-coding	5.36		PB.1079.3	PB.1079	protein_coding_transcripts	0.86
PB.12166	['ENSBTAG00000002964']	['TXLNB']	protein-coding	1.48		PB.1079.8	PB.1079	protein_coding_transcripts	3.25
PB.12169	['ENSBTAG00000003535']	['DPM3']	protein-coding	17.13		PB.10790.2	PB.10790	protein_coding_transcripts	45.95
PB.1217	['ENSBTAG00000007454', 'ENSBTAG00000042493']	['RPL10', 'RF00156']	protein-coding	1131.64		PB.10790.4	PB.10790	protein_coding_transcripts	33.58
PB.12170	['ENSBTAG00000024643']	['VEPH1']	protein-coding	5.06		PB.10792.5	PB.10792	protein_coding_transcripts	2.51
PB.12171	['ENSBTAG00000018152']	['MYADM']	protein-coding	22.42		PB.10793.1	PB.10793	NMDs	1.09
PB.12172	['ENSBTAG00000015321']	['TRERF1']	protein-coding	1.76		PB.10794.3	PB.10794	protein_coding_transcripts	1.15
PB.12173	['ENSBTAG00000002915']	['GPR63']	protein-coding	0.89		PB.10795.9	PB.10795	long_intragenic_lncRNAs	1.28
PB.12175	['ENSBTAG00000047262']	['KRT42']	pseudogenes	1.36		PB.10796.2	PB.10796	protein_coding_transcripts	1.51
PB.12178	['ENSBTAG00000031461']	['SNX7']	protein-coding	4.74		PB.10796.6	PB.10796	protein_coding_transcripts	3.93
PB.1218	['ENSBTAG00000021968']	['MID2']	protein-coding	4.11		PB.10798.4	PB.10798	protein_coding_transcripts	1.22
PB.12180			protein-coding	3.8		PB.10799.11	PB.10799	protein_coding_transcripts	5.24
PB.12183	['ENSBTAG00000007378']	['CLIP4']	protein-coding	1.18		PB.10799.2	PB.10799	protein_coding_transcripts	7.23
PB.12186	['ENSBTAG00000033137', 'ENSBTAG00000051902']	['PSD3', '']	protein-coding	7.3		PB.10799.6	PB.10799	protein_coding_transcripts	2.2
PB.12187	['ENSBTAG00000011414']	['EIF2B5']	protein-coding	12.44		PB.108.1	PB.108	protein_coding_transcripts	1.04
PB.12188	['ENSBTAG00000050436']	['SPAAR']	protein-coding	1.29		PB.108.3	PB.108	protein_coding_transcripts	0.09
PB.12189	['ENSBTAG00000027049']	['SDHAF4']	protein-coding	33.74		PB.108.5	PB.108	non_stop_decays	1.93
PB.1219	['ENSBTAG00000031829']	['FTSJ1']	protein-coding	7.45		PB.108.6	PB.108	protein_coding_transcripts	0.99
PB.12190	['ENSBTAG00000010353']	['ATP7B']	protein-coding	31.61		PB.1080.11	PB.1080	protein_coding_transcripts	2.6
PB.12191	['ENSBTAG00000023652']	['PROS1']	protein-coding	19.17		PB.1080.15	PB.1080	protein_coding_transcripts	1.43
PB.12193	['ENSBTAG00000017564']	['CGN']	protein-coding	28.72		PB.1080.28	PB.1080	protein_coding_transcripts	2.63
PB.12195	['ENSBTAG00000000720']	['CTSL']	protein-coding	0.45		PB.1080.32	PB.1080	NMDs	1.81
PB.12198			protein-coding	2.22		PB.1080.39	PB.1080	protein_coding_transcripts	1.92
PB.12199	['ENSBTAG00000008091']	['SELENBP1']	protein-coding	10.95		PB.1080.42	PB.1080	protein_coding_transcripts	22.48
PB.122	['ENSBTAG00000008825']	['POLR3F']	protein-coding	8.75		PB.1080.5	PB.1080	protein_coding_transcripts	1.39
PB.1220	['ENSBTAG00000010018']	['ATP7A']	protein-coding	7		PB.10800.10	PB.10800	protein_coding_transcripts	4.13
PB.12201	['ENSBTAG00000005897']	['FNTB']	protein-coding	3.53		PB.10800.6	PB.10800	protein_coding_transcripts	2.32
PB.12202	['ENSBTAG00000032059']	['TGM5']	protein-coding	12.76		PB.10800.9	PB.10800	protein_coding_transcripts	2.52
PB.12203	['ENSBTAG00000027245']	['OR2H1']	protein-coding	1.2		PB.10801.5	PB.10801	protein_coding_transcripts	2.23
PB.12204	['ENSBTAG00000001229']	['SLC25A22']	protein-coding	8.24		PB.10801.6	PB.10801	protein_coding_transcripts	3.79
PB.12205	['ENSBTAG00000004958']	['PTPRN2']	protein-coding	13.99		PB.10802.1	PB.10802	protein_coding_transcripts	1.19
PB.12208	['ENSBTAG00000001124']	['GALC']	protein-coding	3.45		PB.10802.4	PB.10802	protein_coding_transcripts	1.34
PB.12209	['ENSBTAG00000032436']	['UBC']	protein-coding	62.18		PB.10802.6	PB.10802	protein_coding_transcripts	2.36
PB.1221	['ENSBTAG00000029828', 'ENSBTAG00000036367', 'ENSBTAG00000051239']	['', 'MIR374B', '']	protein-coding	38.16		PB.10803.3	PB.10803	protein_coding_transcripts	1.18
PB.12211	['ENSBTAG00000026191']	['GET4']	protein-coding	14.17		PB.10803.7	PB.10803	protein_coding_transcripts	1.81
PB.12212	['ENSBTAG00000000423']	['RBM4B']	protein-coding	4.23		PB.10804.1	PB.10804	protein_coding_transcripts	3.4
PB.12218	['ENSBTAG00000010612']	['TMED4']	protein-coding	28.1		PB.10804.3	PB.10804	protein_coding_transcripts	6.7
PB.12219			protein-coding	4.37		PB.10805.10	PB.10805	protein_coding_transcripts	0.99
PB.1222	['ENSBTAG00000020826']	['CHIC1']	pseudogenes	3.37		PB.10805.5	PB.10805	protein_coding_transcripts	0.38
PB.12227	['ENSBTAG00000050016']	['COX7B2']	protein-coding	2.83		PB.10806.5	PB.10806	protein_coding_transcripts	5.49
PB.1223	['ENSBTAG00000012152', 'ENSBTAG00000012163']	['NONO', 'ITGB1BP2']	protein-coding	1.45		PB.10806.7	PB.10806	protein_coding_transcripts	21.19
PB.12237	['ENSBTAG00000013761']	['STMN1']	protein-coding	32.56		PB.10807.6	PB.10807	protein_coding_transcripts	4.87
PB.1224	['ENSBTAG00000008492']	['ZMYM3']	protein-coding	5.44		PB.1081.1	PB.1081	long_intergenic_lncRNAs	1.48
PB.12240	['ENSBTAG00000014474']	['API5']	protein-coding	21.76		PB.10810.1	PB.10810	NMDs	2.83
PB.12243	['ENSBTAG00000010091']	['ARL6']	protein-coding	1.4		PB.10810.2	PB.10810	protein_coding_transcripts	11.34
PB.1225	['ENSBTAG00000018711']	['DENND4B']	protein-coding	4.86		PB.10810.3	PB.10810	protein_coding_transcripts	5.55
PB.12250	['ENSBTAG00000052577']	['']	non-coding	6.28		PB.10811.2	PB.10811	protein_coding_transcripts	1.46
PB.12251	['ENSBTAG00000010169']	['SUCO']	protein-coding	21.92		PB.10811.6	PB.10811	protein_coding_transcripts	1.13
PB.12256	['ENSBTAG00000027728']	['NUDT12']	protein-coding	10.82		PB.10811.7	PB.10811	NMDs	3.71
PB.12257	['ENSBTAG00000016513', 'ENSBTAG00000049523']	['ZNF331', '']	protein-coding	4.78		PB.10815.11	PB.10815	antisense_lncRNAs	1.75
PB.12258	['ENSBTAG00000004124']	['CPOX']	protein-coding	10.09		PB.10815.13	PB.10815	protein_coding_transcripts	3.37
PB.12259	['ENSBTAG00000014418']	['FHIT']	pseudogenes	1.3		PB.10815.15	PB.10815	protein_coding_transcripts	1.83
PB.1226	['ENSBTAG00000016764', 'ENSBTAG00000016769']	['UBA1', 'CDK16']	protein-coding	57.12		PB.10815.3	PB.10815	non_stop_decays	19.26
PB.12260	['ENSBTAG00000031950']	['RAB3IP']	protein-coding	14.98		PB.10815.4	PB.10815	NMDs	4.72
PB.12261	['ENSBTAG00000045787']	['CDS1']	protein-coding	16.18		PB.10815.6	PB.10815	protein_coding_transcripts	2.42
PB.12262	['ENSBTAG00000009104']	['SERP1']	protein-coding	59.79		PB.10815.9	PB.10815	protein_coding_transcripts	3.66
PB.12263	['ENSBTAG00000021554']	['NOL7']	protein-coding	12		PB.10819.12	PB.10819	protein_coding_transcripts	5.35
PB.12264	['ENSBTAG00000003332']	['RPP40']	protein-coding	2.7		PB.1082.1	PB.1082	protein_coding_transcripts	6.2
PB.12265			protein-coding	3.98		PB.10826.1	PB.10826	protein_coding_transcripts	10.78
PB.12266	['ENSBTAG00000047673']	['THUMPD1']	protein-coding	11.6		PB.10826.4	PB.10826	protein_coding_transcripts	5.84
PB.12267	['ENSBTAG00000010785']	['FAS']	protein-coding	3.77		PB.10826.7	PB.10826	NMDs	1.9
PB.12268	['ENSBTAG00000050951', 'ENSBTAG00000054120']	['', '']	protein-coding	1.06		PB.10827.9	PB.10827	protein_coding_transcripts	8.84
PB.12269	['ENSBTAG00000007441']	['SEC23IP']	protein-coding	14.78		PB.1083.2	PB.1083	protein_coding_transcripts	1.4
PB.1227	['ENSBTAG00000005356']	['ST5']	protein-coding	61.13		PB.1083.4	PB.1083	protein_coding_transcripts	6.71
PB.12270	['ENSBTAG00000010470']	['UQCC3']	protein-coding	23.68		PB.10832.1	PB.10832	protein_coding_transcripts	3.5
PB.12271	['ENSBTAG00000012747']	['FAM3A']	protein-coding	16.98		PB.10832.5	PB.10832	protein_coding_transcripts	1.16
PB.12272			protein-coding	0.67		PB.10834.2	PB.10834	protein_coding_transcripts	2.19
PB.12273	['ENSBTAG00000013760']	['COL4A6']	protein-coding	3.17		PB.10834.6	PB.10834	protein_coding_transcripts	3.84
PB.12274	['ENSBTAG00000007797']	['IGBP1']	protein-coding	20.08		PB.10835.12	PB.10835	antisense_lncRNAs	1.03
PB.12275	['ENSBTAG00000021026']	['PJA1']	protein-coding	4.56		PB.10835.15	PB.10835	protein_coding_transcripts	2.42
PB.12276	['ENSBTAG00000002113']	['ZNF41']	protein-coding	1.95		PB.10835.17	PB.10835	protein_coding_transcripts	1.38
PB.12277	['ENSBTAG00000020789']	['STS']	protein-coding	0.31		PB.10835.22	PB.10835	NMDs	1.24
PB.12278	['ENSBTAG00000002332']	['LSM5']	protein-coding	18.04		PB.10835.23	PB.10835	protein_coding_transcripts	1.13
PB.12279	['ENSBTAG00000032166']	['GTPBP10']	protein-coding	6.89		PB.10835.24	PB.10835	protein_coding_transcripts	1.02
PB.1228	['ENSBTAG00000005042']	['SYN1']	protein-coding	0.27		PB.10835.5	PB.10835	antisense_lncRNAs	0.85
PB.12280	['ENSBTAG00000006005']	['MPND']	protein-coding	8.59		PB.10838.4	PB.10838	protein_coding_transcripts	1.94
PB.12281	['ENSBTAG00000019293']	['EGR3']	protein-coding	0.45		PB.10838.5	PB.10838	protein_coding_transcripts	2.58
PB.12282	['ENSBTAG00000006478']	['C8H9orf64']	protein-coding	7.3		PB.10838.6	PB.10838	protein_coding_transcripts	2.06
PB.12283	['ENSBTAG00000010247']	['FKTN']	protein-coding	4.5		PB.10839.3	PB.10839	long_intragenic_lncRNAs	1.16
PB.12284	['ENSBTAG00000000203']	['ATP6V1G1']	protein-coding	35.42		PB.1084.12	PB.1084	protein_coding_transcripts	1.3
PB.12285	['ENSBTAG00000025667']	['ASTN2']	protein-coding	0.33		PB.1084.18	PB.1084	protein_coding_transcripts	2.93
PB.12286	['ENSBTAG00000002575']	['SSU72']	protein-coding	19.12		PB.1084.24	PB.1084	protein_coding_transcripts	1.17
PB.12287	['ENSBTAG00000000995']	['TENT5A']	protein-coding	5.03		PB.1084.6	PB.1084	antisense_lncRNAs	1.19
PB.12288	['ENSBTAG00000004795', 'ENSBTAG00000013591']	['RIPPLY2', 'CYB5R4']	protein-coding	7.6		PB.10841.10	PB.10841	NMDs	1.78
PB.12289	['ENSBTAG00000014493', 'ENSBTAG00000015808']	['TRIP4', 'ZNF609']	protein-coding	4.62		PB.10841.11	PB.10841	antisense_lncRNAs	4.07
PB.1229	['ENSBTAG00000015815', 'ENSBTAG00000015817']	['CFP', 'ELK1']	protein-coding	6.15		PB.10841.17	PB.10841	antisense_lncRNAs	1.53
PB.12290	['ENSBTAG00000031165']	['TRPM7']	protein-coding	14.85		PB.10841.19	PB.10841	protein_coding_transcripts	2.56
PB.12291	['ENSBTAG00000018186']	['PDXK']	protein-coding	20.57		PB.10841.2	PB.10841	protein_coding_transcripts	0.87
PB.12292	['ENSBTAG00000014668']	['NAGK']	protein-coding	18.13		PB.10841.20	PB.10841	NMDs	1.16
PB.12293	['ENSBTAG00000038011']	['SH3RF3']	protein-coding	2.17		PB.10841.22	PB.10841	protein_coding_transcripts	3.36
PB.12294	['ENSBTAG00000010626']	['SH3GLB2']	protein-coding	76.19		PB.10841.24	PB.10841	antisense_lncRNAs	0.68
PB.12295	['ENSBTAG00000011559', 'ENSBTAG00000043016', 'ENSBTAG00000043101', 'ENSBTAG00000043341', 'ENSBTAG00000043383']	['RPL7A', 'RF00049', 'RF00069', 'RF00049', 'RF00069']	protein-coding	753.28		PB.10841.26	PB.10841	protein_coding_transcripts	3.5
PB.12296	['ENSBTAG00000015614']	['LNX2']	protein-coding	15.22		PB.10841.3	PB.10841	antisense_lncRNAs	2.63
PB.12297	['ENSBTAG00000021245', 'ENSBTAG00000052988']	['SPRY1', 'bta-mir-12036']	protein-coding	7.17		PB.10841.5	PB.10841	NMDs	1.48
PB.12298	['ENSBTAG00000007564']	['BBS12']	protein-coding	1.86		PB.10841.7	PB.10841	antisense_lncRNAs	1.44
PB.12299	['ENSBTAG00000022036']	['ZNRF3']	protein-coding	3.89		PB.10842.4	PB.10842	non_stop_decays	1.67
PB.123	['ENSBTAG00000052632']	['TGIF2']	protein-coding	5.71		PB.1085.3	PB.1085	protein_coding_transcripts	3.43
PB.1230	['ENSBTAG00000005866', 'ENSBTAG00000050826']	['ZNF81', '']	protein-coding	8.02		PB.1085.5	PB.1085	protein_coding_transcripts	1.77
PB.12300	['ENSBTAG00000033078']	['CNEP1R1']	protein-coding	6.45		PB.1085.9	PB.1085	protein_coding_transcripts	8.42
PB.12301	['ENSBTAG00000018859']	['C18H19orf47']	protein-coding	1.42		PB.10854.4	PB.10854	protein_coding_transcripts	1.88
PB.12302	['ENSBTAG00000039015']	['TMEM145']	protein-coding	3.84		PB.10855.9	PB.10855	non_stop_decays	3.68
PB.12303	['ENSBTAG00000003644']	['HSPBP1']	protein-coding	6.77		PB.10857.3	PB.10857	protein_coding_transcripts	2.19
PB.12305	['ENSBTAG00000003365']	['SMG8']	protein-coding	4.39		PB.10857.5	PB.10857	protein_coding_transcripts	1.23
PB.12306	['ENSBTAG00000019094']	['NLE1']	protein-coding	3.05		PB.1086.14	PB.1086	long_intragenic_lncRNAs	1.07
PB.12307	['ENSBTAG00000012103']	['MAP2K4']	protein-coding	6.17		PB.1086.15	PB.1086	long_intragenic_lncRNAs	2.84
PB.12309	['ENSBTAG00000001828']	['SCRN2']	protein-coding	5.41		PB.1086.16	PB.1086	long_intragenic_lncRNAs	0.52
PB.1231	['ENSBTAG00000011854']	['SLC38A5']	protein-coding	2.49		PB.1086.18	PB.1086	long_intragenic_lncRNAs	2.13
PB.12310	['ENSBTAG00000013855']	['ORMDL3']	protein-coding	23.87		PB.1086.20	PB.1086	protein_coding_transcripts	1.28
PB.12311	['ENSBTAG00000052072']	['B3GNTL1']	protein-coding	3.26		PB.1086.23	PB.1086	protein_coding_transcripts	4.95
PB.12312	['ENSBTAG00000019853']	['SMURF2']	protein-coding	11.36		PB.1086.4	PB.1086	long_intragenic_lncRNAs	1.02
PB.12313	['ENSBTAG00000010509', 'ENSBTAG00000044038']	['CDK3', 'TEN1']	protein-coding	35.07		PB.1086.6	PB.1086	protein_coding_transcripts	1.56
PB.12314	['ENSBTAG00000001429']	['NEURL1B']	protein-coding	9.18		PB.1086.7	PB.1086	long_intragenic_lncRNAs	1.43
PB.12315	['ENSBTAG00000007109']	['ASB2']	protein-coding	4.13		PB.1086.8	PB.1086	long_intragenic_lncRNAs	1.73
PB.12316	['ENSBTAG00000015160']	['PLD4']	protein-coding	1.39		PB.10860.11	PB.10860	long_intragenic_lncRNAs	0.65
PB.12317	['ENSBTAG00000006349']	['EXTL1']	protein-coding	3.1		PB.10860.18	PB.10860	protein_coding_transcripts	1.64
PB.12318	['ENSBTAG00000008774']	['UROC1']	protein-coding	3.73		PB.10860.2	PB.10860	protein_coding_transcripts	14.66
PB.12319	['ENSBTAG00000008954']	['PSMB9']	protein-coding	16.38		PB.10862.8	PB.10862	long_intragenic_lncRNAs	1.08
PB.1232	['ENSBTAG00000012954', 'ENSBTAG00000013244']	['ERAS', 'HDAC6']	protein-coding	6.93		PB.10865.3	PB.10865	long_intergenic_lncRNAs	2.14
PB.12320	['ENSBTAG00000024027']	['TRMT10C']	protein-coding	7.04		PB.1087.1	PB.1087	protein_coding_transcripts	0.99
PB.12321	['ENSBTAG00000021250']	['RALBP1']	protein-coding	11.63		PB.1087.3	PB.1087	protein_coding_transcripts	15.68
PB.12322	['ENSBTAG00000032964']	['C24H18orf25']	protein-coding	4.57		PB.10875.1	PB.10875	long_intragenic_lncRNAs	1.48
PB.12323	['ENSBTAG00000005683']	['ELAC1']	protein-coding	6.04		PB.10875.2	PB.10875	protein_coding_transcripts	2.3
PB.12324	['ENSBTAG00000001207']	['SERPINB8']	protein-coding	4.55		PB.10878.3	PB.10878	protein_coding_transcripts	10.79
PB.12325	['ENSBTAG00000001022']	['AMDHD2']	protein-coding	5.64		PB.1088.5	PB.1088	antisense_lncRNAs	1.03
PB.12326	['ENSBTAG00000002345', 'ENSBTAG00000002346']	['SETD1A', 'HSD3B7']	protein-coding	5.07		PB.1088.6	PB.1088	NMDs	1.62
PB.12327	['ENSBTAG00000007113']	['TRRAP']	pseudogenes	2.34		PB.1088.7	PB.1088	protein_coding_transcripts	1.48
PB.12328	['ENSBTAG00000040361']	['LFNG']	protein-coding	22.43		PB.1088.8	PB.1088	protein_coding_transcripts	70.57
PB.12329	['ENSBTAG00000017709']	['ATRNL1']	protein-coding	3.69		PB.10880.3	PB.10880	NMDs	2.92
PB.1233	['ENSBTAG00000002768', 'ENSBTAG00000004597', 'ENSBTAG00000004600']	['SLC35A2', 'PIM2', 'OTUD5']	protein-coding	44.8		PB.10880.4	PB.10880	protein_coding_transcripts	4.09
PB.12330	['ENSBTAG00000004965']	['NUP133']	protein-coding	3.95		PB.10888.5	PB.10888	antisense_lncRNAs	179.5
PB.12331	['ENSBTAG00000003083']	['SLC50A1']	protein-coding	23.2		PB.10889.14	PB.10889	protein_coding_transcripts	1.01
PB.12332	['ENSBTAG00000020900']	['RPUSD4']	protein-coding	7.72		PB.10889.25	PB.10889	protein_coding_transcripts	1.35
PB.12333	['ENSBTAG00000001654']	['SNTB2']	protein-coding	18.96		PB.1089.12	PB.1089	protein_coding_transcripts	1.13
PB.12335	['ENSBTAG00000006893']	['BBX']	protein-coding	11.19		PB.1089.3	PB.1089	NMDs	6.27
PB.12336	['ENSBTAG00000011322']	['HIPK1']	protein-coding	12.27		PB.1089.4	PB.1089	protein_coding_transcripts	0.86
PB.12337	['ENSBTAG00000018717']	['DDX20']	protein-coding	8.83		PB.1089.6	PB.1089	protein_coding_transcripts	2.31
PB.12338	['ENSBTAG00000000505']	['KYAT3']	protein-coding	23.35		PB.1089.7	PB.1089	protein_coding_transcripts	1.31
PB.12339	['ENSBTAG00000004971']	['GRAMD1C']	protein-coding	27.18		PB.10891.1	PB.10891	protein_coding_transcripts	422.85
PB.1234	['ENSBTAG00000016142']	['CYB5R2']	protein-coding	0.37		PB.10891.2	PB.10891	protein_coding_transcripts	23.19
PB.12340	['ENSBTAG00000015931']	['TTC4']	protein-coding	5.53		PB.10891.3	PB.10891	protein_coding_transcripts	0.32
PB.12341	['ENSBTAG00000002720']	['PRPF38A']	protein-coding	12.24		PB.10891.4	PB.10891	protein_coding_transcripts	1.38
PB.12342	['ENSBTAG00000006510']	['YRDC']	protein-coding	6.91		PB.10892.1	PB.10892	antisense_lncRNAs	3.57
PB.12343	['ENSBTAG00000005997']	['']	pseudogenes	2.72		PB.10892.3	PB.10892	protein_coding_transcripts	1.23
PB.12344	['ENSBTAG00000003490']	['ELMO1']	protein-coding	5.79		PB.10892.7	PB.10892	protein_coding_transcripts	6.8
PB.12345	['ENSBTAG00000005246']	['DIP2B']	protein-coding	8.38		PB.10892.9	PB.10892	protein_coding_transcripts	3.61
PB.12346	['ENSBTAG00000021467']	['IGFBP6']	protein-coding	29.48		PB.10897.2	PB.10897	protein_coding_transcripts	1.12
PB.12347	['ENSBTAG00000019294']	['ABCC9']	protein-coding	11.54		PB.10897.3	PB.10897	protein_coding_transcripts	3.46
PB.12348	['ENSBTAG00000013515']	['INTS13']	protein-coding	4.37		PB.10897.4	PB.10897	non_stop_decays	2.04
PB.12349	['ENSBTAG00000021978']	['PARVB']	protein-coding	1.16		PB.1090.1	PB.1090	protein_coding_transcripts	0.16
PB.1235	['ENSBTAG00000008733']	['MAGED1']	protein-coding	13.37		PB.1090.12	PB.1090	protein_coding_transcripts	2.87
PB.12351	['ENSBTAG00000020031']	['PKD2']	protein-coding	7.48		PB.1090.21	PB.1090	protein_coding_transcripts	2.94
PB.12352	['ENSBTAG00000019376']	['FNDC3B']	protein-coding	15.19		PB.1090.24	PB.1090	protein_coding_transcripts	0.12
PB.12353	['ENSBTAG00000002350']	['PIK3R2']	protein-coding	9.14		PB.1090.30	PB.1090	NMDs	1.43
PB.12354	['ENSBTAG00000020990']	['P2RY14']	protein-coding	3.4		PB.10903.7	PB.10903	protein_coding_transcripts	1.28
PB.12355	['ENSBTAG00000008437']	['PCDH12']	protein-coding	0.71		PB.10903.8	PB.10903	protein_coding_transcripts	22.27
PB.12356	['ENSBTAG00000019636']	['SCARA5']	protein-coding	14.13		PB.1091.13	PB.1091	protein_coding_transcripts	1.17
PB.12357	['ENSBTAG00000021367']	['ANP32B']	protein-coding	62.05		PB.1091.14	PB.1091	protein_coding_transcripts	1.21
PB.12358	['ENSBTAG00000003076']	['NT5DC1']	protein-coding	4.86		PB.1091.2	PB.1091	protein_coding_transcripts	11.87
PB.1236	['ENSBTAG00000014945']	['IQSEC2']	protein-coding	2.32		PB.1091.5	PB.1091	antisense_lncRNAs	2.11
PB.12360			protein-coding	3.94		PB.1091.6	PB.1091	NMDs	2.01
PB.12361	['ENSBTAG00000013031', 'ENSBTAG00000013032']	['TMEM62', 'CCNDBP1']	protein-coding	35.83		PB.1091.8	PB.1091	long_intragenic_lncRNAs	1.92
PB.12362	['ENSBTAG00000006489']	['MYO5A']	protein-coding	2.43		PB.10911.12	PB.10911	protein_coding_transcripts	5.37
PB.12363	['ENSBTAG00000008240']	['GALNT15']	protein-coding	2.67		PB.10911.7	PB.10911	long_intragenic_lncRNAs	1.12
PB.12364	['ENSBTAG00000012779']	['FAM49A']	protein-coding	1.51		PB.10911.8	PB.10911	protein_coding_transcripts	8.52
PB.12365	['ENSBTAG00000012672', 'ENSBTAG00000043093']	['ZNHIT3', 'RF00614']	protein-coding	19.01		PB.10912.1	PB.10912	antisense_lncRNAs	0.69
PB.12366	['ENSBTAG00000018401']	['APLF']	protein-coding	3.71		PB.10912.13	PB.10912	antisense_lncRNAs	2.89
PB.12367	['ENSBTAG00000015278']	['ARPC5L']	protein-coding	50.26		PB.10912.14	PB.10912	antisense_lncRNAs	1.31
PB.12368	['ENSBTAG00000025219']	['']	protein-coding	9.56		PB.10912.16	PB.10912	antisense_lncRNAs	0.68
PB.12369	['ENSBTAG00000018752']	['SUZ12']	protein-coding	9.47		PB.10912.2	PB.10912	NMDs	1.51
PB.1237	['ENSBTAG00000017761']	['SMC1A']	protein-coding	6.78		PB.10912.25	PB.10912	protein_coding_transcripts	8.03
PB.12370	['ENSBTAG00000003002']	['WDR75']	protein-coding	9.74		PB.10912.3	PB.10912	protein_coding_transcripts	1.99
PB.12371	['ENSBTAG00000025400']	['PARP4']	protein-coding	18.42		PB.10912.7	PB.10912	protein_coding_transcripts	5.71
PB.12372	['ENSBTAG00000017048']	['CENPJ']	protein-coding	2.68		PB.10913.1	PB.10913	protein_coding_transcripts	10.75
PB.12375	['ENSBTAG00000017594']	['ZHX3']	protein-coding	2.99		PB.10913.2	PB.10913	NMDs	3.55
PB.12376	['ENSBTAG00000008958']	['NSMAF']	protein-coding	5.5		PB.10913.3	PB.10913	protein_coding_transcripts	1.68
PB.12377	['ENSBTAG00000017694']	['TRPS1']	protein-coding	1.84		PB.10914.1	PB.10914	antisense_lncRNAs	0.25
PB.12378			protein-coding	2.16		PB.10914.4	PB.10914	protein_coding_transcripts	0.68
PB.12379	['ENSBTAG00000019639']	['SNX16']	protein-coding	4.45		PB.10914.6	PB.10914	protein_coding_transcripts	8.12
PB.1238	['ENSBTAG00000002210', 'ENSBTAG00000003779', 'ENSBTAG00000007211', 'ENSBTAG00000035705']	['LAS1L', 'ZC4H2', 'ASB12', 'MTMR8']	protein-coding	23.53		PB.10917.5	PB.10917	protein_coding_transcripts	5.48
PB.12380	['ENSBTAG00000008329']	['CYTIP']	protein-coding	11.79		PB.10918.2	PB.10918	protein_coding_transcripts	32
PB.12381	['ENSBTAG00000006322']	['DENND5A']	protein-coding	12.11		PB.10919.11	PB.10919	protein_coding_transcripts	1.58
PB.12382	['ENSBTAG00000013489']	['CYP27A1']	protein-coding	27.05		PB.10919.2	PB.10919	protein_coding_transcripts	2.51
PB.12383	['ENSBTAG00000048308', 'ENSBTAG00000048433']	['ICMT', '']	protein-coding	9.33		PB.10919.9	PB.10919	protein_coding_transcripts	2.62
PB.12384	['ENSBTAG00000031084', 'ENSBTAG00000048965']	['CDRT4', 'TVP23B']	protein-coding	36.17		PB.1092.1	PB.1092	antisense_lncRNAs	1.43
PB.12385	['ENSBTAG00000006925']	['CENPL']	protein-coding	2.66		PB.1092.12	PB.1092	protein_coding_transcripts	46.58
PB.12386	['ENSBTAG00000012156']	['NAIF1']	protein-coding	3.29		PB.1092.9	PB.1092	antisense_lncRNAs	14.94
PB.1239	['ENSBTAG00000047339']	['BCOR']	protein-coding	5.73		PB.10922.10	PB.10922	antisense_lncRNAs	1.96
PB.12390	['ENSBTAG00000047036']	['GPR39']	protein-coding	4.23		PB.10922.13	PB.10922	protein_coding_transcripts	1
PB.12392	['ENSBTAG00000045708']	['MYPOP']	pseudogenes	1.04		PB.10922.4	PB.10922	protein_coding_transcripts	1.1
PB.12393	['ENSBTAG00000020872']	['C5AR1']	protein-coding	0.92		PB.10923.1	PB.10923	long_intragenic_lncRNAs	0.88
PB.12397	['ENSBTAG00000002534']	['EEF1E1']	protein-coding	6		PB.10924.3	PB.10924	protein_coding_transcripts	34.14
PB.12399	['ENSBTAG00000033685']	['CCNJ']	protein-coding	2.18		PB.10924.5	PB.10924	protein_coding_transcripts	1.22
PB.124	['ENSBTAG00000015182']	['STARD10']	protein-coding	82.81		PB.10924.7	PB.10924	protein_coding_transcripts	99.89
PB.1240	['ENSBTAG00000003566']	['ARFIP2']	protein-coding	28.84		PB.10924.8	PB.10924	antisense_lncRNAs	1.91
PB.12400	['ENSBTAG00000010230']	['CAPN1']	protein-coding	5.47		PB.10925.3	PB.10925	antisense_lncRNAs	2.51
PB.12404	['ENSBTAG00000007648']	['NET1']	protein-coding	131.02		PB.10925.5	PB.10925	antisense_lncRNAs	7.52
PB.12408	['ENSBTAG00000012343']	['TSPAN5']	protein-coding	6.91		PB.10926.3	PB.10926	protein_coding_transcripts	18.74
PB.1241	['ENSBTAG00000007788']	['GRIPAP1']	protein-coding	13.96		PB.10927.11	PB.10927	protein_coding_transcripts	0.32
PB.12412	['ENSBTAG00000000500']	['PINX1']	protein-coding	1.18		PB.10927.12	PB.10927	protein_coding_transcripts	1.46
PB.12414	['ENSBTAG00000019697']	['NPAS2']	protein-coding	1.91		PB.10927.15	PB.10927	protein_coding_transcripts	2.16
PB.12415			protein-coding	1.24		PB.10927.16	PB.10927	NMDs	2.76
PB.12417	['ENSBTAG00000006618']	['HLF']	protein-coding	6.77		PB.10927.17	PB.10927	NMDs	1.55
PB.12419	['ENSBTAG00000010999']	['IL17RD']	protein-coding	2.22		PB.10927.2	PB.10927	antisense_lncRNAs	0.78
PB.1242	['ENSBTAG00000010937']	['APOO']	protein-coding	15.29		PB.10928.15	PB.10928	protein_coding_transcripts	23.47
PB.12422	['ENSBTAG00000016174']	['NCL']	pseudogenes	93.09		PB.10928.20	PB.10928	protein_coding_transcripts	6.54
PB.12423	['ENSBTAG00000052473']	['']	protein-coding	2.46		PB.10928.30	PB.10928	antisense_lncRNAs	1.25
PB.12424	['ENSBTAG00000024552']	['SHH']	protein-coding	4.66		PB.10928.9	PB.10928	antisense_lncRNAs	1.59
PB.1243	['ENSBTAG00000008183']	['MBTPS2']	protein-coding	15.3		PB.10929.21	PB.10929	antisense_lncRNAs	2.95
PB.12435			protein-coding	8.75		PB.10929.24	PB.10929	protein_coding_transcripts	1.26
PB.12436	['ENSBTAG00000015311']	['PTPRR']	protein-coding	6.16		PB.10929.25	PB.10929	protein_coding_transcripts	3.26
PB.1244	['ENSBTAG00000013109']	['STIM1']	protein-coding	8.66		PB.10929.28	PB.10929	NMDs	2.77
PB.12446			protein-coding	1.02		PB.10929.29	PB.10929	protein_coding_transcripts	1.3
PB.1245	['ENSBTAG00000019852']	['PDHA1']	protein-coding	90.22		PB.1093.1	PB.1093	long_intragenic_lncRNAs	2.38
PB.12451			protein-coding	1.24		PB.1093.2	PB.1093	long_intragenic_lncRNAs	0.83
PB.12454	['ENSBTAG00000011885']	['NNT']	protein-coding	81.6		PB.10931.1	PB.10931	antisense_lncRNAs	0.82
PB.1246	['ENSBTAG00000000797']	['MRPL9']	protein-coding	37.43		PB.10931.7	PB.10931	antisense_lncRNAs	1.62
PB.12461			protein-coding	5.47		PB.10934.3	PB.10934	protein_coding_transcripts	6.55
PB.1247	['ENSBTAG00000039195']	['NHS']	protein-coding	1.63		PB.10934.5	PB.10934	protein_coding_transcripts	28.23
PB.12473	['ENSBTAG00000026327']	['RPL8']	protein-coding	601.97		PB.10937.2	PB.10937	protein_coding_transcripts	4.34
PB.12474	['ENSBTAG00000009518', 'ENSBTAG00000045822']	['ALKBH3', 'C15H11orf96']	protein-coding	12.74		PB.10937.9	PB.10937	protein_coding_transcripts	1.17
PB.12475	['ENSBTAG00000020215']	['EXOC2']	protein-coding	25.27		PB.10938.3	PB.10938	protein_coding_transcripts	1.01
PB.12476	['ENSBTAG00000011467']	['BATF2']	protein-coding	1.28		PB.10938.4	PB.10938	NMDs	1.16
PB.12477	['ENSBTAG00000018972']	['GARS']	protein-coding	14.62		PB.10939.10	PB.10939	antisense_lncRNAs	2.19
PB.12478			protein-coding	1.49		PB.10939.6	PB.10939	protein_coding_transcripts	1.92
PB.12479	['ENSBTAG00000020106']	['AP2M1']	pseudogenes	485.29		PB.10939.7	PB.10939	protein_coding_transcripts	68.66
PB.1248	['ENSBTAG00000001514', 'ENSBTAG00000007646']	['ASB11', 'PIGA']	protein-coding	7.25		PB.10939.9	PB.10939	antisense_lncRNAs	0.63
PB.12481	['ENSBTAG00000002220']	['SPTLC1']	protein-coding	28.8		PB.1094.14	PB.1094	NMDs	1.64
PB.12482	['ENSBTAG00000048591']	['THBD']	protein-coding	7.24		PB.1094.16	PB.1094	antisense_lncRNAs	1.62
PB.12485	['ENSBTAG00000015977']	['SIKE1']	protein-coding	10.6		PB.10940.2	PB.10940	protein_coding_transcripts	1.05
PB.12486	['ENSBTAG00000019404']	['IL10RB']	protein-coding	17.34		PB.10940.7	PB.10940	long_intragenic_lncRNAs	1.45
PB.12488			protein-coding	5.09		PB.10941.1	PB.10941	non_stop_decays	1.22
PB.1249	['ENSBTAG00000009278']	['MSL3']	protein-coding	21.05		PB.10941.2	PB.10941	non_stop_decays	1.48
PB.12492	['ENSBTAG00000003885']	['PEX2']	protein-coding	8.77		PB.10942.1	PB.10942	protein_coding_transcripts	35.69
PB.12493	['ENSBTAG00000033510']	['MPZL2']	protein-coding	42.9		PB.10942.5	PB.10942	protein_coding_transcripts	2.7
PB.12494	['ENSBTAG00000042989', 'ENSBTAG00000043151']	['RF00276', 'RF00282']	protein-coding	44.25		PB.10944.1	PB.10944	protein_coding_transcripts	1.96
PB.12495	['ENSBTAG00000030193', 'ENSBTAG00000050342']	['GPR35', '']	protein-coding	14.77		PB.10944.2	PB.10944	NMDs	1.66
PB.12496	['ENSBTAG00000017137']	['CDC37L1']	protein-coding	9.85		PB.10944.3	PB.10944	protein_coding_transcripts	1.39
PB.12497	['ENSBTAG00000004976']	['CDCA7L']	protein-coding	11.51		PB.10945.3	PB.10945	protein_coding_transcripts	3.81
PB.12499	['ENSBTAG00000006643']	['C6H4orf19']	protein-coding	10.75		PB.10946.11	PB.10946	protein_coding_transcripts	15.09
PB.125	['ENSBTAG00000003702']	['ANGEL2']	protein-coding	11.21		PB.1095.6	PB.1095	NMDs	1.19
PB.1250	['ENSBTAG00000017051']	['ACP6']	protein-coding	29.97		PB.1095.8	PB.1095	protein_coding_transcripts	6.28
PB.12500	['ENSBTAG00000001728']	['IGSF10']	protein-coding	1.05		PB.1095.9	PB.1095	NMDs	2.63
PB.12501	['ENSBTAG00000002302']	['CD59']	protein-coding	25.7		PB.10951.2	PB.10951	non_stop_decays	1.3
PB.12504			protein-coding	3.42		PB.10953.1	PB.10953	protein_coding_transcripts	0.28
PB.12505	['ENSBTAG00000017580']	['RFX5']	protein-coding	3.6		PB.10955.5	PB.10955	protein_coding_transcripts	2.87
PB.12506			protein-coding	4.57		PB.10956.1	PB.10956	protein_coding_transcripts	1.37
PB.12508	['ENSBTAG00000031178']	['SLC9A9']	protein-coding	1.18		PB.10956.3	PB.10956	antisense_lncRNAs	2.62
PB.12509			protein-coding	2		PB.1096.2	PB.1096	protein_coding_transcripts	6.19
PB.1251	['ENSBTAG00000020831']	['CHD1L']	protein-coding	13.64		PB.1096.4	PB.1096	NMDs	2.56
PB.12510	['ENSBTAG00000008612', 'ENSBTAG00000016204']	['C1R', 'C1RL']	protein-coding	70.62		PB.10960.7	PB.10960	protein_coding_transcripts	0.48
PB.12514	['ENSBTAG00000005630']	['VWA7']	protein-coding	1.98		PB.10961.1	PB.10961	protein_coding_transcripts	0.72
PB.12516	['ENSBTAG00000053836']	['CCDC71L']	protein-coding	4.72		PB.10961.10	PB.10961	protein_coding_transcripts	1.28
PB.12517	['ENSBTAG00000049288']	['']	protein-coding	1.64		PB.10961.13	PB.10961	protein_coding_transcripts	3.84
PB.12518	['ENSBTAG00000025669']	['B3GALT4']	protein-coding	8.06		PB.10961.14	PB.10961	protein_coding_transcripts	15.96
PB.1252	['ENSBTAG00000019615', 'ENSBTAG00000019617', 'ENSBTAG00000031940']	['PHTF1', 'PTPN22', 'RSBN1']	protein-coding	24.37		PB.10961.15	PB.10961	protein_coding_transcripts	6.44
PB.12520	['ENSBTAG00000015163']	['TM4SF1']	protein-coding	34.7		PB.10961.18	PB.10961	protein_coding_transcripts	1.23
PB.12521	['ENSBTAG00000010071']	['FBXO3']	protein-coding	24.17		PB.10961.19	PB.10961	protein_coding_transcripts	2.01
PB.12526	['ENSBTAG00000021276']	['TFF3']	protein-coding	96.02		PB.10961.5	PB.10961	protein_coding_transcripts	2.28
PB.12527	['ENSBTAG00000018256']	['SMC6']	protein-coding	9.22		PB.10961.8	PB.10961	antisense_lncRNAs	1.06
PB.1253	['ENSBTAG00000015781']	['TRMT13']	protein-coding	30.42		PB.10962.1	PB.10962	antisense_lncRNAs	2.03
PB.12530	['ENSBTAG00000013042']	['EXOC5']	protein-coding	18.16		PB.10962.5	PB.10962	protein_coding_transcripts	17.07
PB.12531			protein-coding	4.25		PB.10963.2	PB.10963	protein_coding_transcripts	4.73
PB.12532	['ENSBTAG00000001408']	['CNRIP1']	protein-coding	8.45		PB.10963.3	PB.10963	protein_coding_transcripts	1.8
PB.12534	['ENSBTAG00000015824', 'ENSBTAG00000051259']	['RNF141', 'bta-mir-2315']	protein-coding	9.1		PB.10963.5	PB.10963	protein_coding_transcripts	0.46
PB.12535	['ENSBTAG00000008509']	['SLC38A3']	protein-coding	7.16		PB.10964.4	PB.10964	protein_coding_transcripts	10.83
PB.12536			protein-coding	0.64		PB.10965.1	PB.10965	protein_coding_transcripts	3
PB.12538	['ENSBTAG00000020004']	['ZNF800']	protein-coding	6.95		PB.10965.11	PB.10965	protein_coding_transcripts	3.11
PB.1254	['ENSBTAG00000008926']	['FUBP1']	protein-coding	36.79		PB.10966.6	PB.10966	protein_coding_transcripts	5.07
PB.12540	['ENSBTAG00000018318']	['DNAJB5']	protein-coding	8.14		PB.10966.7	PB.10966	protein_coding_transcripts	1.19
PB.12541	['ENSBTAG00000015375']	['SH2D3C']	protein-coding	5.6		PB.10966.8	PB.10966	protein_coding_transcripts	1.68
PB.12542	['ENSBTAG00000004039']	['DHX35']	protein-coding	4.33		PB.10967.8	PB.10967	protein_coding_transcripts	2.21
PB.12543	['ENSBTAG00000006517']	['DRG2']	protein-coding	8.06		PB.10969.7	PB.10969	NMDs	1.22
PB.12544	['ENSBTAG00000051726']	['']	pseudogenes	45.53		PB.10969.8	PB.10969	protein_coding_transcripts	3.39
PB.12545	['ENSBTAG00000002090']	['CPSF4']	protein-coding	5.68		PB.1097.3	PB.1097	NMDs	1.29
PB.12547	['ENSBTAG00000052404', 'ENSBTAG00000052443']	['', '']	protein-coding	2.96		PB.1097.6	PB.1097	protein_coding_transcripts	1.65
PB.12548	['ENSBTAG00000053086']	['PHLDA3']	protein-coding	10.31		PB.10970.1	PB.10970	protein_coding_transcripts	1.31
PB.12549	['ENSBTAG00000004203']	['VPS33A']	protein-coding	12.74		PB.10970.11	PB.10970	protein_coding_transcripts	7.09
PB.1255	['ENSBTAG00000008755']	['MARCH7']	protein-coding	21.02		PB.10970.4	PB.10970	protein_coding_transcripts	15.28
PB.12550	['ENSBTAG00000006250']	['CASC3']	protein-coding	26.38		PB.10971.1	PB.10971	protein_coding_transcripts	7.32
PB.12552	['ENSBTAG00000021943']	['NFYC']	protein-coding	38.62		PB.10971.4	PB.10971	protein_coding_transcripts	0.05
PB.12553	['ENSBTAG00000016010']	['KLHL7']	protein-coding	5.23		PB.10972.4	PB.10972	antisense_lncRNAs	0.77
PB.12556	['ENSBTAG00000051238']	['SNX21']	protein-coding	4.19		PB.10973.1	PB.10973	protein_coding_transcripts	622.52
PB.12557	['ENSBTAG00000020398']	['TRMT12']	protein-coding	2.59		PB.10973.3	PB.10973	protein_coding_transcripts	0.9
PB.12558	['ENSBTAG00000003208']	['RAB33B']	protein-coding	3.62		PB.10974.5	PB.10974	long_intragenic_lncRNAs	0.71
PB.12559			protein-coding	1.16		PB.10974.6	PB.10974	protein_coding_transcripts	107.54
PB.1256	['ENSBTAG00000011025']	['BTF3L4']	protein-coding	27.46		PB.10975.1	PB.10975	protein_coding_transcripts	3.76
PB.12561	['ENSBTAG00000009991']	['CANT1']	protein-coding	8.99		PB.10975.13	PB.10975	protein_coding_transcripts	2.5
PB.12562	['ENSBTAG00000031797']	['MANF']	protein-coding	37.03		PB.10975.7	PB.10975	protein_coding_transcripts	2.37
PB.12564	['ENSBTAG00000020762']	['HUNK']	protein-coding	1.28		PB.10975.8	PB.10975	protein_coding_transcripts	7.82
PB.12567	['ENSBTAG00000001638']	['FGA']	protein-coding	3.07		PB.10976.1	PB.10976	protein_coding_transcripts	4.88
PB.1257	['ENSBTAG00000004975']	['CCDC191']	protein-coding	3.07		PB.10976.3	PB.10976	protein_coding_transcripts	5.31
PB.12570	['ENSBTAG00000005862']	['SMC4']	protein-coding	8.85		PB.10976.4	PB.10976	antisense_lncRNAs	1.44
PB.12571			protein-coding	2.75		PB.10977.2	PB.10977	long_intragenic_lncRNAs	1.14
PB.12576			protein-coding	9.19		PB.10977.6	PB.10977	protein_coding_transcripts	65.09
[truncated: 34,505 more rows]

## Sheet: Adipose_sub-cutaneous
Genes						Transcripts
gene ID	intersected Ensembl gene (IDs)	intersected Ensembl gene (symbols)	Gene biotypes	Expression(RPKM)		transcript ID	gene ID	Transcript biotypes	Expression(RPKM)
PB.1	['ENSBTAG00000017733']	['CA2']	protein-coding	41.24		PB.1.10	PB.1	sense_intronic_lncRNAs	35.07
PB.10	['ENSBTAG00000010992']	['CTSH']	protein-coding	171.66		PB.1.12	PB.1	protein_coding_transcripts	5.91
PB.100	['ENSBTAG00000025964']	['MAST4']	protein-coding	10.15		PB.10.1	PB.10	protein_coding_transcripts	3.14
PB.1000	['ENSBTAG00000020055']	['CEP44']	protein-coding	14.47		PB.10.10	PB.10	sense_intronic_lncRNAs	3.33
PB.10001	['ENSBTAG00000003669']	['BNC2']	protein-coding	12.5		PB.10.16	PB.10	protein_coding_transcripts	6.28
PB.10002	['ENSBTAG00000012047']	['JAK2']	protein-coding	19.94		PB.10.17	PB.10	protein_coding_transcripts	139.7
PB.10004	['ENSBTAG00000016733']	['NOL9']	protein-coding	6.42		PB.10.4	PB.10	long_intragenic_lncRNAs	1.66
PB.10005	['ENSBTAG00000016980']	['PPIL4']	protein-coding	11.42		PB.10.5	PB.10	long_intragenic_lncRNAs	2.66
PB.10006	['ENSBTAG00000024595']	['HECA']	protein-coding	20.56		PB.10.6	PB.10	long_intragenic_lncRNAs	5.16
PB.10007	['ENSBTAG00000012674']	['CNKSR3']	protein-coding	8.41		PB.100.1	PB.100	protein_coding_transcripts	10.15
PB.10008	['ENSBTAG00000002718']	['TINF2']	protein-coding	8.6		PB.1000.21	PB.1000	long_intragenic_lncRNAs	1.44
PB.10009	['ENSBTAG00000012020']	['TRAF5']	protein-coding	6.77		PB.1000.22	PB.1000	protein_coding_transcripts	1.12
PB.10010	['ENSBTAG00000001179']	['TEP1']	protein-coding	16.9		PB.1000.25	PB.1000	protein_coding_transcripts	2
PB.10011	['ENSBTAG00000011146']	['RAB8B']	protein-coding	12.73		PB.1000.26	PB.1000	long_intragenic_lncRNAs	2.57
PB.10012	['ENSBTAG00000014011']	['TMOD2']	protein-coding	2.7		PB.1000.28	PB.1000	protein_coding_transcripts	0.39
PB.10013	['ENSBTAG00000009923', 'ENSBTAG00000016283']	['CIPC', 'TMEM63C']	protein-coding	7.15		PB.1000.36	PB.1000	protein_coding_transcripts	1.72
PB.10014	['ENSBTAG00000002570']	['PPP1R21']	protein-coding	10.03		PB.10001.11	PB.10001	antisense_lncRNAs	1.08
PB.10015	['ENSBTAG00000008048']	['GCFC2']	protein-coding	2.43		PB.10001.6	PB.10001	antisense_lncRNAs	1
PB.10016	['ENSBTAG00000009906']	['DDX1']	protein-coding	58.42		PB.10001.7	PB.10001	protein_coding_transcripts	1.07
PB.10017	['ENSBTAG00000012736']	['PTRH1']	protein-coding	4.75		PB.10001.8	PB.10001	protein_coding_transcripts	0.34
PB.10018	['ENSBTAG00000016813']	['SH3D19']	protein-coding	12.85		PB.10001.9	PB.10001	antisense_lncRNAs	3.11
PB.10019	['ENSBTAG00000019177']	['BIN1']	protein-coding	30.86		PB.10002.1	PB.10002	protein_coding_transcripts	3.4
PB.10020	['ENSBTAG00000043964']	['ARL5B']	protein-coding	4.75		PB.10002.10	PB.10002	protein_coding_transcripts	1.11
PB.10021	['ENSBTAG00000002280']	['KIF5B']	protein-coding	31.74		PB.10002.3	PB.10002	antisense_lncRNAs	6.54
PB.10022	['ENSBTAG00000018653']	['NABP1']	protein-coding	1		PB.10002.4	PB.10002	protein_coding_transcripts	1.79
PB.10023	['ENSBTAG00000032704']	['NAPB']	protein-coding	8.76		PB.10002.5	PB.10002	NMDs	1.01
PB.10024	['ENSBTAG00000048862']	['TBX1']	protein-coding	1.83		PB.10002.7	PB.10002	protein_coding_transcripts	2.75
PB.10025	['ENSBTAG00000014933']	['TRAK2']	protein-coding	6.71		PB.10002.8	PB.10002	antisense_lncRNAs	1.41
PB.10026	['ENSBTAG00000033441']	['SHCBP1']	protein-coding	4.22		PB.10004.1	PB.10004	NMDs	1.21
PB.10027	['ENSBTAG00000007181']	['KIFC3']	protein-coding	14.03		PB.10004.13	PB.10004	protein_coding_transcripts	0.02
PB.10028	['ENSBTAG00000011721']	['MED13']	protein-coding	20.54		PB.10004.14	PB.10004	protein_coding_transcripts	0.05
PB.10029	['ENSBTAG00000020608']	['ATG9A']	protein-coding	13.53		PB.10004.19	PB.10004	protein_coding_transcripts	0.8
PB.1003	['ENSBTAG00000013281']	['SPATA21']	protein-coding	7.18		PB.10004.20	PB.10004	NMDs	0.22
PB.10030	['ENSBTAG00000017771']	['EPN2']	protein-coding	20.24		PB.10005.2	PB.10005	NMDs	3.8
PB.10031	['ENSBTAG00000046670']	['MLX']	protein-coding	46.66		PB.10005.4	PB.10005	NMDs	1.48
PB.10032	['ENSBTAG00000018086']	['TBC1D10A']	protein-coding	13.15		PB.10006.1	PB.10006	NMDs	1.31
PB.10033	['ENSBTAG00000015751']	['MEOX1']	protein-coding	7.5		PB.10006.3	PB.10006	protein_coding_transcripts	2.81
PB.10034	['ENSBTAG00000030168']	['MIF4GD']	protein-coding	78.56		PB.10006.5	PB.10006	protein_coding_transcripts	6.77
PB.10035	['ENSBTAG00000005478']	['PATZ1']	protein-coding	6.37		PB.10007.2	PB.10007	protein_coding_transcripts	5.87
PB.10036	['ENSBTAG00000020142']	['LMBRD2']	protein-coding	9.23		PB.10007.5	PB.10007	protein_coding_transcripts	2.11
PB.10037	['ENSBTAG00000053568']	['ZNF70']	protein-coding	22.05		PB.10008.10	PB.10008	NMDs	0.61
PB.10038	['ENSBTAG00000050344', 'ENSBTAG00000051053', 'ENSBTAG00000055165']	['RF00045', 'RF00045', 'RF00045']	protein-coding	36.95		PB.10008.11	PB.10008	protein_coding_transcripts	3.9
PB.10039	['ENSBTAG00000021021']	['C21H15orf39']	protein-coding	2.48		PB.10008.14	PB.10008	antisense_lncRNAs	1.94
PB.10040	['ENSBTAG00000006819']	['']	protein-coding	17.65		PB.10008.16	PB.10008	NMDs	0.18
PB.10041	['ENSBTAG00000004272', 'ENSBTAG00000031834']	['ISG12(B)', '']	protein-coding	33.45		PB.10008.6	PB.10008	NMDs	0.15
PB.10042	['ENSBTAG00000010995']	['CINP']	protein-coding	61.08		PB.10008.8	PB.10008	NMDs	1.38
PB.10043	['ENSBTAG00000011180']	['ACTR8']	protein-coding	10.96		PB.10009.11	PB.10009	protein_coding_transcripts	0.99
PB.10044	['ENSBTAG00000053854']	['ABHD14A']	protein-coding	17.98		PB.10009.2	PB.10009	protein_coding_transcripts	2.62
PB.10045	['ENSBTAG00000012335']	['UBA7']	protein-coding	14.75		PB.10009.9	PB.10009	protein_coding_transcripts	0.72
PB.10046	['ENSBTAG00000019234']	['BMP6']	protein-coding	9.32		PB.10010.1	PB.10010	NMDs	2.11
PB.10047	['ENSBTAG00000010255']	['ZNF24']	protein-coding	20.69		PB.10010.12	PB.10010	protein_coding_transcripts	0.16
PB.10048	['ENSBTAG00000020356', 'ENSBTAG00000045596']	['GON4L', '']	protein-coding	18.22		PB.10010.16	PB.10010	protein_coding_transcripts	0.08
PB.10049	['ENSBTAG00000007833']	['PIAS2']	protein-coding	39.84		PB.10010.2	PB.10010	long_intragenic_lncRNAs	0.82
PB.10050	['ENSBTAG00000017759']	['']	protein-coding	34.52		PB.10010.20	PB.10010	NMDs	0.26
PB.10051	['ENSBTAG00000003960']	['CCP110']	protein-coding	7.69		PB.10010.22	PB.10010	protein_coding_transcripts	0.21
PB.10052	['ENSBTAG00000020153']	['NIT1']	protein-coding	9.72		PB.10010.24	PB.10010	NMDs	1.57
PB.10053	['ENSBTAG00000026246']	['MOSPD3']	protein-coding	20.33		PB.10010.28	PB.10010	long_intragenic_lncRNAs	1.59
PB.10054	['ENSBTAG00000012857']	['CNNM2']	protein-coding	2.9		PB.10010.3	PB.10010	NMDs	0.44
PB.10055	['ENSBTAG00000008389']	['HTRA1']	protein-coding	246.37		PB.10010.31	PB.10010	protein_coding_transcripts	0.04
PB.10056	['ENSBTAG00000020282']	['DCTD']	protein-coding	9.62		PB.10010.32	PB.10010	NMDs	0.48
PB.10057	['ENSBTAG00000013935']	['NTPCR']	protein-coding	42.76		PB.10010.33	PB.10010	NMDs	0.3
PB.10058	['ENSBTAG00000016804']	['LYST']	protein-coding	13.01		PB.10010.35	PB.10010	NMDs	1.57
PB.10059	['ENSBTAG00000001663']	['PDF']	protein-coding	1.92		PB.10010.36	PB.10010	NMDs	0.14
PB.1006	['ENSBTAG00000012946']	['HSF2']	protein-coding	12.63		PB.10010.38	PB.10010	NMDs	2.02
PB.10060	['ENSBTAG00000001077']	['OSBPL5']	protein-coding	16.35		PB.10010.4	PB.10010	NMDs	0.31
PB.10061	['ENSBTAG00000013946']	['PRPF3']	protein-coding	21.44		PB.10010.40	PB.10010	protein_coding_transcripts	0.41
PB.10062	['ENSBTAG00000010793']	['CCDC80']	protein-coding	7.52		PB.10010.5	PB.10010	protein_coding_transcripts	1.12
PB.10063	['ENSBTAG00000017129']	['CLCC1']	protein-coding	30.34		PB.10011.1	PB.10011	protein_coding_transcripts	10.52
PB.10064	['ENSBTAG00000027321']	['CCDC18']	protein-coding	1.96		PB.10012.2	PB.10012	protein_coding_transcripts	0.89
PB.10065	['ENSBTAG00000017656']	['ST3GAL3']	protein-coding	15.52		PB.10013.2	PB.10013	protein_coding_transcripts	5.68
PB.10066	['ENSBTAG00000003825']	['PTPN12']	protein-coding	23.56		PB.10014.3	PB.10014	protein_coding_transcripts	2.89
PB.10067	['ENSBTAG00000018777']	['ADCY5']	protein-coding	24.13		PB.10014.4	PB.10014	protein_coding_transcripts	2.05
PB.10068	['ENSBTAG00000010555']	['LSMEM1']	protein-coding	4.94		PB.10014.5	PB.10014	NMDs	3.98
PB.10069	['ENSBTAG00000007413']	['CEP41']	protein-coding	5.42		PB.10014.6	PB.10014	NMDs	1.06
PB.10070	['ENSBTAG00000004427']	['OSBPL8']	protein-coding	23.05		PB.10015.4	PB.10015	NMDs	0.63
PB.10071	['ENSBTAG00000000454']	['TMEM106C']	protein-coding	4.43		PB.10015.9	PB.10015	protein_coding_transcripts	0.53
PB.10072	['ENSBTAG00000001894']	['NEDD1']	protein-coding	10.31		PB.10016.1	PB.10016	long_intragenic_lncRNAs	1.18
PB.10073	['ENSBTAG00000012111']	['PRDM5']	protein-coding	4.56		PB.10016.2	PB.10016	NMDs	1.85
PB.10074	['ENSBTAG00000005260']	['SPP1']	protein-coding	9.72		PB.10016.5	PB.10016	long_intragenic_lncRNAs	1.12
PB.10075	['ENSBTAG00000005394']	['COX18']	protein-coding	4.28		PB.10016.6	PB.10016	protein_coding_transcripts	49.42
PB.10076	['ENSBTAG00000007639']	['SDAD1']	protein-coding	5.88		PB.10016.8	PB.10016	NMDs	2.18
PB.10077	['ENSBTAG00000002455']	['KLHL8']	protein-coding	2.13		PB.10016.9	PB.10016	long_intragenic_lncRNAs	2.33
PB.10078	['ENSBTAG00000016526']	['PIH1D1']	protein-coding	29.6		PB.10017.4	PB.10017	NMDs	1.23
PB.10079	['ENSBTAG00000009737']	['LTC4S']	protein-coding	7.36		PB.10017.5	PB.10017	protein_coding_transcripts	1
PB.1008	['ENSBTAG00000011106']	['PACRG']	protein-coding	1.9		PB.10017.7	PB.10017	protein_coding_transcripts	1.53
PB.10080	['ENSBTAG00000015144']	['GMIP']	protein-coding	4.25		PB.10018.10	PB.10018	protein_coding_transcripts	1.67
PB.10081	['ENSBTAG00000017273']	['LRRC25']	protein-coding	2.82		PB.10018.12	PB.10018	protein_coding_transcripts	5.11
PB.10082	['ENSBTAG00000013329']	['AP1M1']	protein-coding	19.7		PB.10018.15	PB.10018	protein_coding_transcripts	0.33
PB.10083	['ENSBTAG00000007660']	['ZNF414']	protein-coding	8.49		PB.10018.3	PB.10018	protein_coding_transcripts	0.81
PB.10084	['ENSBTAG00000010961']	['LYRM7']	protein-coding	6.06		PB.10018.4	PB.10018	protein_coding_transcripts	0.32
PB.10085	['ENSBTAG00000012172']	['MIDN']	protein-coding	15.04		PB.10018.7	PB.10018	NMDs	0.14
PB.10086	['ENSBTAG00000010068']	['REEP2']	protein-coding	29.99		PB.10018.8	PB.10018	protein_coding_transcripts	3.73
PB.10087	['ENSBTAG00000021899']	['PDE9A']	protein-coding	6.12		PB.10019.14	PB.10019	protein_coding_transcripts	11.57
PB.10088	['ENSBTAG00000011540']	['SPG21']	protein-coding	52.99		PB.10019.15	PB.10019	protein_coding_transcripts	1.36
PB.10089	['ENSBTAG00000040368']	['AAGAB']	protein-coding	30.02		PB.10019.18	PB.10019	protein_coding_transcripts	7.52
PB.1009	['ENSBTAG00000007662']	['HSPA5']	protein-coding	60.01		PB.10019.33	PB.10019	protein_coding_transcripts	4.4
PB.10090	['ENSBTAG00000009372']	['TTC5']	protein-coding	8.59		PB.10019.4	PB.10019	protein_coding_transcripts	1.96
PB.10091	['ENSBTAG00000007385']	['EMC7']	protein-coding	26.54		PB.10019.5	PB.10019	protein_coding_transcripts	1.1
PB.10092	['ENSBTAG00000018688', 'ENSBTAG00000023384', 'ENSBTAG00000030629', 'ENSBTAG00000052342']	['CBR3', 'CBR1', 'MGC127133', '']	protein-coding	12.99		PB.10020.1	PB.10020	long_intragenic_lncRNAs	3.56
PB.10093	['ENSBTAG00000015805']	['SIPA1L1']	protein-coding	4.22		PB.10020.5	PB.10020	protein_coding_transcripts	0.47
PB.10094	['ENSBTAG00000011880']	['CHAF1B']	protein-coding	2.05		PB.10021.3	PB.10021	protein_coding_transcripts	27.08
PB.10095	['ENSBTAG00000007147']	['CUEDC1']	protein-coding	77.47		PB.10021.6	PB.10021	protein_coding_transcripts	2.23
PB.10096	['ENSBTAG00000018578']	['LOXL3']	protein-coding	5.15		PB.10022.1	PB.10022	protein_coding_transcripts	0.77
PB.10097	['ENSBTAG00000033010']	['TTC27']	protein-coding	7.06		PB.10022.5	PB.10022	NMDs	0.06
PB.10098	['ENSBTAG00000003334']	['ADAP2']	protein-coding	15.32		PB.10023.7	PB.10023	protein_coding_transcripts	2.29
PB.10099	['ENSBTAG00000010395']	['DOCK9']	protein-coding	36.8		PB.10023.8	PB.10023	protein_coding_transcripts	0.92
PB.101	['ENSBTAG00000042115', 'ENSBTAG00000045308', 'ENSBTAG00000045376', 'ENSBTAG00000048764', 'ENSBTAG00000050853', 'ENSBTAG00000053856']	['RF00108', 'RF00108', 'RF00108', '', '', '']	protein-coding	31.29		PB.10023.9	PB.10023	NMDs	1.37
PB.1010	['ENSBTAG00000023279']	['N4BP2L2']	protein-coding	25.64		PB.10024.2	PB.10024	NMDs	1.36
PB.10100	['ENSBTAG00000008423']	['TIMM22']	protein-coding	3.84		PB.10025.4	PB.10025	protein_coding_transcripts	1.54
PB.10101	['ENSBTAG00000001098']	['PLEKHA3']	protein-coding	13.65		PB.10025.6	PB.10025	protein_coding_transcripts	4.35
PB.10102	['ENSBTAG00000015868']	['LIG4']	protein-coding	2.78		PB.10026.2	PB.10026	protein_coding_transcripts	0.52
PB.10103	['ENSBTAG00000008401']	['PFKFB3']	protein-coding	43.35		PB.10026.5	PB.10026	protein_coding_transcripts	2.05
PB.10104	['ENSBTAG00000016401']	['OPTN']	protein-coding	150.17		PB.10027.10	PB.10027	protein_coding_transcripts	3.66
PB.10105	['ENSBTAG00000008787']	['FAM171A1']	protein-coding	22.09		PB.10027.12	PB.10027	protein_coding_transcripts	7.34
PB.10106	['ENSBTAG00000000829']	['SHPK']	protein-coding	8.97		PB.10027.16	PB.10027	protein_coding_transcripts	0.05
PB.10107	['ENSBTAG00000016836']	['PDK1']	protein-coding	15.42		PB.10028.10	PB.10028	NMDs	1.46
PB.10108	['ENSBTAG00000019075']	['METAP1D']	protein-coding	12.87		PB.10028.11	PB.10028	NMDs	4
PB.10109	['ENSBTAG00000039313']	['ZNF341']	protein-coding	3.33		PB.10028.2	PB.10028	sense_intronic_lncRNAs	2.24
PB.1011	['ENSBTAG00000018631']	['SAP18']	protein-coding	50.63		PB.10028.7	PB.10028	protein_coding_transcripts	5.37
PB.10110	['ENSBTAG00000011507']	['NUP88']	protein-coding	20.13		PB.10028.9	PB.10028	protein_coding_transcripts	1
PB.10111	['ENSBTAG00000016742']	['WFDC3']	protein-coding	1.86		PB.10029.1	PB.10029	protein_coding_transcripts	2.19
PB.10112	['ENSBTAG00000007917']	['TSHZ2']	protein-coding	9.31		PB.10029.4	PB.10029	protein_coding_transcripts	7.53
PB.10113	['ENSBTAG00000015334']	['ZHX1']	protein-coding	24.76		PB.10029.5	PB.10029	NMDs	1.61
PB.10114	['ENSBTAG00000010286']	['NPAT']	protein-coding	5.06		PB.10029.6	PB.10029	protein_coding_transcripts	0.4
PB.10115	['ENSBTAG00000017901']	['LAYN']	protein-coding	9.3		PB.1003.5	PB.1003	antisense_lncRNAs	1.17
PB.10116	['ENSBTAG00000012781']	['TP53BP2']	protein-coding	10.59		PB.1003.7	PB.1003	protein_coding_transcripts	1.69
PB.10117	['ENSBTAG00000008039']	['ACMSD']	protein-coding	3.59		PB.10030.3	PB.10030	protein_coding_transcripts	1.38
PB.10118	['ENSBTAG00000015384']	['PHF13']	protein-coding	9.37		PB.10030.4	PB.10030	NMDs	8.65
PB.10119	['ENSBTAG00000008350']	['KLHL21']	protein-coding	19.08		PB.10030.7	PB.10030	protein_coding_transcripts	8.78
PB.1012	['ENSBTAG00000000475']	['IMMP1L']	protein-coding	29.38		PB.10031.1	PB.10031	antisense_lncRNAs	3.87
PB.10120	['ENSBTAG00000018723']	['SLC25A34']	protein-coding	134.03		PB.10031.10	PB.10031	protein_coding_transcripts	4.28
PB.10121	['ENSBTAG00000010599']	['C2H2orf76']	protein-coding	13.64		PB.10031.11	PB.10031	protein_coding_transcripts	3.72
PB.10122	['ENSBTAG00000015098']	['RABEPK']	protein-coding	10.76		PB.10031.4	PB.10031	protein_coding_transcripts	1.53
PB.10124			protein-coding	1.82		PB.10031.5	PB.10031	protein_coding_transcripts	2.31
PB.10127	['ENSBTAG00000014855']	['MICAL2']	protein-coding	1.23		PB.10031.7	PB.10031	protein_coding_transcripts	23.3
PB.10128	['ENSBTAG00000003199']	['SLC35C1']	protein-coding	4.77		PB.10031.8	PB.10031	protein_coding_transcripts	3.55
PB.1013	['ENSBTAG00000019388']	['KIAA2013']	protein-coding	17.4		PB.10032.2	PB.10032	protein_coding_transcripts	9.32
PB.10130	['ENSBTAG00000011982']	['BATF3']	protein-coding	1.85		PB.10033.2	PB.10033	protein_coding_transcripts	3.1
PB.10132	['ENSBTAG00000008990']	['DRG1']	protein-coding	10.65		PB.10034.1	PB.10034	protein_coding_transcripts	10.77
PB.10133	['ENSBTAG00000007830']	['PLEKHM3']	protein-coding	4.41		PB.10034.2	PB.10034	protein_coding_transcripts	32.3
PB.10135	['ENSBTAG00000047367']	['CMTR2']	protein-coding	4.35		PB.10034.5	PB.10034	protein_coding_transcripts	20
PB.10139	['ENSBTAG00000005546']	['HOXB7']	protein-coding	1.58		PB.10034.6	PB.10034	antisense_lncRNAs	3.82
PB.1014	['ENSBTAG00000034689']	['ZNRF1']	protein-coding	15.24		PB.10034.7	PB.10034	protein_coding_transcripts	7.51
PB.10140	['ENSBTAG00000015339']	['ENDOV']	protein-coding	5.05		PB.10034.8	PB.10034	antisense_lncRNAs	3.96
PB.10141	['ENSBTAG00000043992']	['RNF180']	protein-coding	2.21		PB.10035.10	PB.10035	protein_coding_transcripts	0.27
PB.10143	['ENSBTAG00000016122']	['PIGT']	protein-coding	26.21		PB.10035.13	PB.10035	protein_coding_transcripts	1.35
PB.10144	['ENSBTAG00000009213']	['TOMM40L']	protein-coding	6.77		PB.10035.2	PB.10035	protein_coding_transcripts	0.17
PB.10145	['ENSBTAG00000033174']	['TFAP4']	protein-coding	4.91		PB.10035.3	PB.10035	protein_coding_transcripts	1.37
PB.10146	['ENSBTAG00000014225']	['SLC5A9']	protein-coding	1.47		PB.10035.7	PB.10035	protein_coding_transcripts	1.58
PB.10147	['ENSBTAG00000020733']	['RPS15A']	protein-coding	194.66		PB.10036.1	PB.10036	long_intergenic_lncRNAs	3.46
PB.10148	['ENSBTAG00000045593']	['EARS2']	protein-coding	1.44		PB.10036.3	PB.10036	antisense_lncRNAs	1.98
PB.10150	['ENSBTAG00000021497']	['CDH23']	protein-coding	1.41		PB.10036.4	PB.10036	protein_coding_transcripts	2.53
PB.10151	['ENSBTAG00000008372', 'ENSBTAG00000008373']	['PEX11B', 'ITGA10']	protein-coding	12.52		PB.10036.7	PB.10036	protein_coding_transcripts	0.72
PB.10153	['ENSBTAG00000046797']	['NRAS']	protein-coding	17.42		PB.10037.2	PB.10037	protein_coding_transcripts	10.46
PB.10154	['ENSBTAG00000020214']	['LRRC8B']	protein-coding	5.18		PB.10037.3	PB.10037	non_stop_decays	1.7
PB.10158	['ENSBTAG00000019602']	['SLCO1C1']	protein-coding	1.07		PB.10037.4	PB.10037	non_stop_decays	3.46
PB.1016	['ENSBTAG00000020338']	['CCT6B']	protein-coding	3.91		PB.10037.5	PB.10037	non_stop_decays	1
PB.10160	['ENSBTAG00000007611']	['NRIP2']	protein-coding	1.53		PB.10037.6	PB.10037	long_intragenic_lncRNAs	2.15
PB.10161			protein-coding	8.44		PB.10037.7	PB.10037	non_stop_decays	3.28
PB.10166			protein-coding	1.44		PB.10038.6	PB.10038	antisense_lncRNAs	29.91
PB.10167	['ENSBTAG00000011409']	['CD72']	protein-coding	1.07		PB.10039.2	PB.10039	protein_coding_transcripts	1.56
PB.1017	['ENSBTAG00000002633']	['SEPT9']	protein-coding	33.93		PB.10039.5	PB.10039	protein_coding_transcripts	0.87
PB.10172	['ENSBTAG00000020321']	['SNX11']	protein-coding	6.08		PB.10040.1	PB.10040	protein_coding_transcripts	0.47
PB.10174	['ENSBTAG00000020394']	['TNFAIP8L2']	protein-coding	3.93		PB.10040.12	PB.10040	long_intragenic_lncRNAs	5.57
PB.10175	['ENSBTAG00000013311']	['GSPT2']	protein-coding	24.78		PB.10040.14	PB.10040	protein_coding_transcripts	0.64
PB.10176			protein-coding	2.11		PB.10040.15	PB.10040	protein_coding_transcripts	4.93
PB.10180	['ENSBTAG00000002599']	['MGARP']	protein-coding	4.41		PB.10040.17	PB.10040	protein_coding_transcripts	3.65
PB.10181	['ENSBTAG00000032047']	['']	protein-coding	1.85		PB.10040.9	PB.10040	NMDs	1.24
PB.10183	['ENSBTAG00000011162']	['ZKSCAN2']	protein-coding	3.67		PB.10041.10	PB.10041	protein_coding_transcripts	2.54
PB.10185	['ENSBTAG00000000040']	['MAFG']	protein-coding	10.31		PB.10041.12	PB.10041	protein_coding_transcripts	3.26
PB.1019	['ENSBTAG00000011894', 'ENSBTAG00000011899']	['C22H3orf62', 'USP4']	protein-coding	26.51		PB.10041.17	PB.10041	protein_coding_transcripts	2.23
PB.10191	['ENSBTAG00000013541']	['LMO3']	protein-coding	2.5		PB.10041.18	PB.10041	protein_coding_transcripts	4.26
PB.10193	['ENSBTAG00000015591']	['SQSTM1']	protein-coding	3.18		PB.10041.21	PB.10041	protein_coding_transcripts	11.63
PB.10194	['ENSBTAG00000016023']	['EIF4A3']	protein-coding	39.88		PB.10041.3	PB.10041	protein_coding_transcripts	3.33
PB.10195	['ENSBTAG00000018260']	['MFSD11']	protein-coding	10.18		PB.10041.6	PB.10041	long_intragenic_lncRNAs	1.45
PB.10199	['ENSBTAG00000006610']	['XRRA1']	protein-coding	2.3		PB.10042.5	PB.10042	protein_coding_transcripts	59.39
PB.102	['ENSBTAG00000039117']	['TOGARAM1']	protein-coding	5.58		PB.10043.1	PB.10043	protein_coding_transcripts	3.34
PB.1020	['ENSBTAG00000002147']	['PPP4R2']	protein-coding	23.16		PB.10043.3	PB.10043	NMDs	1.64
PB.10200	['ENSBTAG00000010978']	['PROX1']	protein-coding	1.2		PB.10043.6	PB.10043	protein_coding_transcripts	5.19
PB.10204	['ENSBTAG00000015188', 'ENSBTAG00000050577']	['KLF6', 'bta-mir-12028']	protein-coding	124.79		PB.10044.10	PB.10044	protein_coding_transcripts	1.02
PB.10208	['ENSBTAG00000052716']	['']	protein-coding	1.36		PB.10044.12	PB.10044	protein_coding_transcripts	3.4
PB.1021	['ENSBTAG00000016069']	['ARF4']	protein-coding	129.68		PB.10044.3	PB.10044	non_stop_decays	1.67
PB.10212	['ENSBTAG00000017242']	['FADS6']	protein-coding	0.83		PB.10044.4	PB.10044	protein_coding_transcripts	1.54
PB.10213	['ENSBTAG00000040585']	['NR6A1']	protein-coding	1.07		PB.10044.5	PB.10044	protein_coding_transcripts	7.58
PB.10214			protein-coding	5.28		PB.10044.6	PB.10044	protein_coding_transcripts	2.15
PB.10215	['ENSBTAG00000030674']	['AK4']	pseudogenes	46.11		PB.10045.11	PB.10045	NMDs	2.01
PB.10216	['ENSBTAG00000011895']	['PANK3']	protein-coding	15.34		PB.10045.14	PB.10045	protein_coding_transcripts	1.06
PB.10217	['ENSBTAG00000005852', 'ENSBTAG00000053434']	['KLF8', '']	protein-coding	1.06		PB.10045.15	PB.10045	protein_coding_transcripts	0.59
PB.1022	['ENSBTAG00000018913', 'ENSBTAG00000029913', 'ENSBTAG00000029957']	['DALRD3', 'bta-mir-425', 'MIR191']	protein-coding	6.46		PB.10045.16	PB.10045	protein_coding_transcripts	1.57
PB.10222	['ENSBTAG00000011590']	['GLIPR1']	protein-coding	2.42		PB.10045.17	PB.10045	protein_coding_transcripts	1.57
PB.10223	['ENSBTAG00000009777', 'ENSBTAG00000020961']	['NUP35', 'DUSP19']	protein-coding	26.6		PB.10045.2	PB.10045	NMDs	1.82
PB.10225	['ENSBTAG00000024648']	['PGR']	protein-coding	1.4		PB.10045.8	PB.10045	protein_coding_transcripts	2.02
PB.10227	['ENSBTAG00000054811']	['']	protein-coding	1.6		PB.10045.9	PB.10045	protein_coding_transcripts	3.9
PB.1023	['ENSBTAG00000007315']	['LARS2']	protein-coding	7.73		PB.10046.4	PB.10046	protein_coding_transcripts	2.08
PB.10233	['ENSBTAG00000008812']	['PFDN4']	protein-coding	55.61		PB.10046.5	PB.10046	protein_coding_transcripts	6.53
PB.10236	['ENSBTAG00000044500']	['RF01156']	protein-coding	8.57		PB.10047.1	PB.10047	antisense_lncRNAs	2.58
PB.10238	['ENSBTAG00000002501']	['CUEDC2']	protein-coding	35.14		PB.10047.3	PB.10047	protein_coding_transcripts	16.66
PB.1024	['ENSBTAG00000045748']	['RAF1']	protein-coding	58.21		PB.10047.4	PB.10047	protein_coding_transcripts	0.58
PB.10244			protein-coding	18.68		PB.10048.1	PB.10048	antisense_lncRNAs	1.14
PB.10245	['ENSBTAG00000054639']	['']	protein-coding	8.42		PB.10048.11	PB.10048	antisense_lncRNAs	3.87
PB.10247	['ENSBTAG00000016093']	['PLP2']	protein-coding	65.9		PB.10048.12	PB.10048	antisense_lncRNAs	1.31
PB.10248	['ENSBTAG00000005843']	['REXO2']	protein-coding	42.39		PB.10048.18	PB.10048	antisense_lncRNAs	1.69
PB.10249	['ENSBTAG00000034441']	['MACROD2']	protein-coding	2.88		PB.10048.20	PB.10048	NMDs	0.73
PB.1025	['ENSBTAG00000012970', 'ENSBTAG00000050151']	['FAM53B', '']	protein-coding	122.71		PB.10048.4	PB.10048	NMDs	1.41
PB.10250	['ENSBTAG00000050909']	['RF00426']	protein-coding	4.24		PB.10048.5	PB.10048	NMDs	1.08
PB.10252	['ENSBTAG00000020023']	['MTHFS']	protein-coding	42.8		PB.10048.8	PB.10048	NMDs	2.19
PB.10259	['ENSBTAG00000008016']	['STX17']	protein-coding	13.95		PB.10049.10	PB.10049	NMDs	1.24
PB.1026	['ENSBTAG00000004613']	['CSGALNACT1']	protein-coding	6.63		PB.10049.11	PB.10049	protein_coding_transcripts	5.31
PB.10260	['ENSBTAG00000012330', 'ENSBTAG00000048782']	['B2M', '']	protein-coding	1850.69		PB.10049.14	PB.10049	protein_coding_transcripts	3.11
PB.10263	['ENSBTAG00000008969']	['SLC9A8']	protein-coding	6.78		PB.10049.20	PB.10049	long_intragenic_lncRNAs	1.7
PB.10264	['ENSBTAG00000006984']	['CD55']	protein-coding	13.87		PB.10049.22	PB.10049	protein_coding_transcripts	1.43
PB.10266	['ENSBTAG00000046248']	['ARPC1B']	protein-coding	179.84		PB.10049.23	PB.10049	long_intragenic_lncRNAs	1.15
PB.10268	['ENSBTAG00000002526']	['BDH2']	protein-coding	32.22		PB.10049.24	PB.10049	long_intragenic_lncRNAs	3.46
PB.10269	['ENSBTAG00000018167']	['KLHL31']	protein-coding	23.71		PB.10049.5	PB.10049	protein_coding_transcripts	1.53
PB.1027	['ENSBTAG00000000079']	['CCSAP']	protein-coding	7.51		PB.10049.6	PB.10049	protein_coding_transcripts	2.28
PB.10270	['ENSBTAG00000016045']	['TRIB2']	protein-coding	8.41		PB.10049.7	PB.10049	long_intragenic_lncRNAs	1.32
PB.10271	['ENSBTAG00000040490']	['CCDC3']	protein-coding	273.19		PB.10049.8	PB.10049	long_intragenic_lncRNAs	1.72
PB.10274	['ENSBTAG00000021931']	['C19H17orf49']	protein-coding	39.58		PB.10049.9	PB.10049	long_intragenic_lncRNAs	2.01
PB.10275	['ENSBTAG00000014202']	['CDK5RAP3']	protein-coding	26.5		PB.10050.1	PB.10050	antisense_lncRNAs	1.82
PB.10277	['ENSBTAG00000009654']	['LPAR1']	protein-coding	12.08		PB.10050.3	PB.10050	protein_coding_transcripts	3.94
PB.10278	['ENSBTAG00000046189']	['RNASE13']	protein-coding	5.28		PB.10050.9	PB.10050	protein_coding_transcripts	23.09
PB.1028			protein-coding	2.53		PB.10051.1	PB.10051	protein_coding_transcripts	0.18
PB.10280	['ENSBTAG00000000653']	['PPP1R16B']	protein-coding	7.84		PB.10051.11	PB.10051	protein_coding_transcripts	1
PB.10283	['ENSBTAG00000015265']	['TIGD2']	protein-coding	6.33		PB.10051.13	PB.10051	protein_coding_transcripts	1.29
PB.10284	['ENSBTAG00000016199']	['CLINT1']	protein-coding	31.83		PB.10051.2	PB.10051	NMDs	0.76
PB.10288	['ENSBTAG00000052247']	['TPPP']	protein-coding	6.21		PB.10051.3	PB.10051	protein_coding_transcripts	0.3
PB.1029	['ENSBTAG00000019565']	['NCOA4']	protein-coding	71.12		PB.10051.7	PB.10051	long_intragenic_lncRNAs	3.77
PB.10291	['ENSBTAG00000000225']	['POLB']	protein-coding	18.21		PB.10052.11	PB.10052	protein_coding_transcripts	1.24
PB.10294	['ENSBTAG00000038498']	['ZBTB39']	protein-coding	4.77		PB.10052.4	PB.10052	protein_coding_transcripts	1.21
PB.10297			protein-coding	7.69		PB.10052.5	PB.10052	protein_coding_transcripts	4.47
PB.103	['ENSBTAG00000020043']	['ARHGAP17']	protein-coding	20.94		PB.10053.10	PB.10053	NMDs	0.54
PB.1030	['ENSBTAG00000020268']	['RSF1']	protein-coding	11.38		PB.10053.5	PB.10053	NMDs	1.94
PB.10301	['ENSBTAG00000018103']	['HMGB1']	protein-coding	263.08		PB.10053.6	PB.10053	protein_coding_transcripts	15.81
PB.10302	['ENSBTAG00000038116']	['']	protein-coding	48.39		PB.10053.8	PB.10053	NMDs	0.7
PB.10306	['ENSBTAG00000002447']	['C7H19orf44']	protein-coding	2.98		PB.10054.5	PB.10054	NMDs	0.03
PB.10307	['ENSBTAG00000006978']	['HSD17B4']	protein-coding	74.4		PB.10054.6	PB.10054	NMDs	0.85
PB.10308	['ENSBTAG00000012809']	['PHF24']	protein-coding	8.45		PB.10054.8	PB.10054	protein_coding_transcripts	0.41
PB.10309	['ENSBTAG00000018387']	['EIPR1']	protein-coding	18.33		PB.10055.3	PB.10055	protein_coding_transcripts	244.99
PB.1031	['ENSBTAG00000004586', 'ENSBTAG00000015251']	['', '']	protein-coding	33.42		PB.10056.1	PB.10056	protein_coding_transcripts	1.38
PB.10310	['ENSBTAG00000007840']	['HMGCR']	protein-coding	8.46		PB.10056.3	PB.10056	protein_coding_transcripts	2.32
PB.10311	['ENSBTAG00000019967']	['RASA3']	protein-coding	55		PB.10056.4	PB.10056	long_intragenic_lncRNAs	5.15
PB.10312	['ENSBTAG00000054628']	['PMEPA1']	protein-coding	20.5		PB.10056.6	PB.10056	protein_coding_transcripts	0.33
PB.10313	['ENSBTAG00000016738']	['DTX1']	protein-coding	2.08		PB.10057.2	PB.10057	protein_coding_transcripts	2.2
PB.10314			protein-coding	2.51		PB.10057.5	PB.10057	protein_coding_transcripts	8.04
PB.10315	['ENSBTAG00000013099']	['ALDOC']	protein-coding	3.59		PB.10057.6	PB.10057	protein_coding_transcripts	29.29
PB.10316	['ENSBTAG00000016319']	['CYB5D2']	protein-coding	15.49		PB.10057.8	PB.10057	protein_coding_transcripts	1.72
PB.10317	['ENSBTAG00000010649']	['MEF2A']	protein-coding	21.52		PB.10058.1	PB.10058	long_intragenic_lncRNAs	5.17
PB.1032	['ENSBTAG00000035907']	['DDX3X']	protein-coding	74.37		PB.10058.12	PB.10058	protein_coding_transcripts	0.96
PB.10320	['ENSBTAG00000002881']	['AP4M1']	protein-coding	2.31		PB.10058.13	PB.10058	protein_coding_transcripts	4.01
PB.10321			protein-coding	8.13		PB.10058.3	PB.10058	NMDs	0.78
PB.10325	['ENSBTAG00000031044']	['MIGA1']	protein-coding	12.43		PB.10058.6	PB.10058	NMDs	0.1
PB.10326			protein-coding	1.94		PB.10058.7	PB.10058	protein_coding_transcripts	1.3
PB.10327	['ENSBTAG00000026657']	['IFT27']	protein-coding	20.22		PB.10059.2	PB.10059	protein_coding_transcripts	0.63
PB.10328	['ENSBTAG00000014792']	['MAP4K5']	protein-coding	32.04		PB.10059.3	PB.10059	protein_coding_transcripts	1.29
PB.10329	['ENSBTAG00000010242']	['LAMP1']	protein-coding	186.67		PB.1006.11	PB.1006	protein_coding_transcripts	5.52
PB.1033			protein-coding	21.3		PB.1006.12	PB.1006	protein_coding_transcripts	3.32
PB.10330	['ENSBTAG00000013930']	['ATP5F1C']	protein-coding	156.11		PB.1006.2	PB.1006	NMDs	1.45
PB.10331	['ENSBTAG00000000961']	['NEURL2']	protein-coding	1.68		PB.10060.16	PB.10060	protein_coding_transcripts	11.33
PB.10332	['ENSBTAG00000006671']	['DDX27']	protein-coding	13.98		PB.10060.22	PB.10060	protein_coding_transcripts	1.03
PB.10333			protein-coding	3.54		PB.10061.16	PB.10061	NMDs	5.1
PB.10334	['ENSBTAG00000010732']	['MMP23']	protein-coding	15.24		PB.10061.20	PB.10061	protein_coding_transcripts	2.33
PB.10337	['ENSBTAG00000018271']	['SLC38A10']	protein-coding	49.54		PB.10061.24	PB.10061	NMDs	3.71
PB.10338	['ENSBTAG00000018643']	['PRC1']	protein-coding	0.89		PB.10061.3	PB.10061	long_intragenic_lncRNAs	1.21
PB.10339	['ENSBTAG00000014001']	['MAP1A']	protein-coding	9.24		PB.10061.5	PB.10061	NMDs	2.06
PB.1034	['ENSBTAG00000018715']	['MPLKIP']	protein-coding	17.99		PB.10062.2	PB.10062	antisense_lncRNAs	3.53
PB.10340	['ENSBTAG00000008349']	['ZNF311']	protein-coding	5.91		PB.10062.3	PB.10062	NMDs	2.67
PB.10341	['ENSBTAG00000000562']	['TOMM20']	protein-coding	54.95		PB.10063.4	PB.10063	protein_coding_transcripts	6.65
PB.10342			protein-coding	14.43		PB.10063.5	PB.10063	protein_coding_transcripts	4.34
PB.10344			protein-coding	1.39		PB.10063.6	PB.10063	protein_coding_transcripts	16.7
PB.10345	['ENSBTAG00000020503']	['C17H12orf65']	protein-coding	7.17		PB.10064.14	PB.10064	protein_coding_transcripts	0.35
PB.10346	['ENSBTAG00000002493']	['VPS35']	protein-coding	36.1		PB.10064.15	PB.10064	protein_coding_transcripts	0.08
PB.10347	['ENSBTAG00000039958']	['GYS1']	protein-coding	6.37		PB.10065.14	PB.10065	protein_coding_transcripts	0.35
PB.10348	['ENSBTAG00000011483', 'ENSBTAG00000038889']	['SCARF1', 'RILP']	protein-coding	41.76		PB.10065.18	PB.10065	protein_coding_transcripts	1.26
PB.1035	['ENSBTAG00000005464', 'ENSBTAG00000006557', 'ENSBTAG00000014424', 'ENSBTAG00000014426', 'ENSBTAG00000014429', 'ENSBTAG00000015347', 'ENSBTAG00000015828', 'ENSBTAG00000018773', 'ENSBTAG00000021810', 'ENSBTAG00000051755']	['ADCY6', 'RHEBL1', 'DDN', 'PRKAG1', 'KMT2D', 'WNT10B', 'FKBP11', 'RND1', 'DDX23', 'ARF3']	protein-coding	282.07		PB.10065.4	PB.10065	protein_coding_transcripts	6.87
PB.10350	['ENSBTAG00000019121']	['IFT122']	protein-coding	17.87		PB.10065.9	PB.10065	protein_coding_transcripts	3.66
PB.10351	['ENSBTAG00000006928']	['OAT']	protein-coding	43.3		PB.10066.3	PB.10066	antisense_lncRNAs	1.73
PB.10352	['ENSBTAG00000009181']	['INPP5A']	protein-coding	32.29		PB.10066.6	PB.10066	NMDs	12.25
PB.10353	['ENSBTAG00000001463']	['TNKS']	protein-coding	5.85		PB.10066.7	PB.10066	protein_coding_transcripts	7.93
PB.10354	['ENSBTAG00000010485']	['MFN1']	protein-coding	36.21		PB.10067.5	PB.10067	protein_coding_transcripts	12.93
PB.10355	['ENSBTAG00000013251']	['HDGFL2']	protein-coding	25.38		PB.10068.2	PB.10068	antisense_lncRNAs	1.72
PB.10356	['ENSBTAG00000016108']	['BTBD2']	protein-coding	44.33		PB.10068.9	PB.10068	protein_coding_transcripts	2.08
PB.10357	['ENSBTAG00000010363']	['LSM11']	protein-coding	2.98		PB.10069.1	PB.10069	antisense_lncRNAs	1.29
PB.10358			protein-coding	20.61		PB.10069.10	PB.10069	protein_coding_transcripts	0.54
PB.10359	['ENSBTAG00000013528']	['CHMP7']	protein-coding	15.88		PB.10069.11	PB.10069	protein_coding_transcripts	0.92
PB.10360	['ENSBTAG00000012817']	['JAG1']	protein-coding	29.39		PB.10069.2	PB.10069	protein_coding_transcripts	0.03
PB.10361	['ENSBTAG00000027506']	['SNRPB2']	protein-coding	35.33		PB.10069.5	PB.10069	NMDs	0.31
PB.10362	['ENSBTAG00000006905']	['KLHDC4']	protein-coding	15.44		PB.10069.6	PB.10069	antisense_lncRNAs	1.24
PB.10363			protein-coding	1.94		PB.10069.8	PB.10069	protein_coding_transcripts	1.07
PB.10364	['ENSBTAG00000031725']	['TNFSF12']	protein-coding	29.18		PB.10070.3	PB.10070	protein_coding_transcripts	4.39
PB.10365	['ENSBTAG00000019841']	['KIF9']	protein-coding	1.99		PB.10070.4	PB.10070	protein_coding_transcripts	7.02
PB.10366	['ENSBTAG00000006740']	['SCYL1']	protein-coding	28.91		PB.10070.6	PB.10070	protein_coding_transcripts	3
PB.10367	['ENSBTAG00000012146']	['PPP1CA']	protein-coding	74.12		PB.10071.1	PB.10071	protein_coding_transcripts	0.56
PB.10368			pseudogenes	3.02		PB.10071.2	PB.10071	protein_coding_transcripts	2.88
PB.1037	['ENSBTAG00000016271', 'ENSBTAG00000016275']	['SNRPF', 'AMDHD1']	protein-coding	14.95		PB.10072.3	PB.10072	protein_coding_transcripts	5.86
PB.10370	['ENSBTAG00000002185']	['RNF7']	protein-coding	22.17		PB.10072.5	PB.10072	protein_coding_transcripts	2.83
PB.10372	['ENSBTAG00000019511']	['CDC123']	protein-coding	42.54		PB.10072.6	PB.10072	antisense_lncRNAs	1.06
PB.10373	['ENSBTAG00000015910']	['ITGB1']	protein-coding	175.06		PB.10073.1	PB.10073	long_intragenic_lncRNAs	1.39
PB.10374			protein-coding	1.66		PB.10073.12	PB.10073	protein_coding_transcripts	0.71
PB.10375	['ENSBTAG00000002784']	['COPS5']	protein-coding	47.2		PB.10073.6	PB.10073	long_intragenic_lncRNAs	1.23
PB.10376	['ENSBTAG00000027477']	['B3GAT1']	protein-coding	1.91		PB.10073.7	PB.10073	protein_coding_transcripts	0.02
PB.10382	['ENSBTAG00000019300']	['TPMT']	protein-coding	26.01		PB.10074.1	PB.10074	protein_coding_transcripts	9.72
PB.10385	['ENSBTAG00000022158']	['TNNT3']	protein-coding	1.51		PB.10075.2	PB.10075	protein_coding_transcripts	2.64
PB.10386	['ENSBTAG00000020406']	['GPC3']	protein-coding	61.74		PB.10075.5	PB.10075	protein_coding_transcripts	1.01
PB.10387	['ENSBTAG00000018986']	['ACSL4']	protein-coding	43.01		PB.10076.8	PB.10076	NMDs	0.71
PB.1039	['ENSBTAG00000006548']	['MCCC1']	protein-coding	47.96		PB.10076.9	PB.10076	protein_coding_transcripts	3.81
PB.10390	['ENSBTAG00000020933']	['HCFC2']	protein-coding	2.33		PB.10077.3	PB.10077	protein_coding_transcripts	2.03
PB.10391	['ENSBTAG00000006423']	['PHF5A']	protein-coding	23.44		PB.10078.1	PB.10078	antisense_lncRNAs	1.65
PB.10393	['ENSBTAG00000009732']	['NCBP1']	protein-coding	14.23		PB.10078.10	PB.10078	protein_coding_transcripts	1.66
PB.10394	['ENSBTAG00000046017']	['POPDC3']	protein-coding	5.78		PB.10078.11	PB.10078	NMDs	5.1
PB.10396	['ENSBTAG00000001752']	['FUCA2']	protein-coding	42.33		PB.10078.12	PB.10078	protein_coding_transcripts	1.9
PB.10397	['ENSBTAG00000046553']	['SECISBP2L']	protein-coding	74.59		PB.10078.15	PB.10078	NMDs	1.68
PB.10398	['ENSBTAG00000006786', 'ENSBTAG00000052827']	['MED6', '']	protein-coding	30.08		PB.10078.2	PB.10078	antisense_lncRNAs	4.19
PB.104	['ENSBTAG00000010496']	['STAG3']	protein-coding	3.2		PB.10078.5	PB.10078	NMDs	3.16
PB.10400	['ENSBTAG00000004328']	['CHST10']	protein-coding	10.29		PB.10078.7	PB.10078	protein_coding_transcripts	5
PB.10401	['ENSBTAG00000004823']	['MRPL35']	protein-coding	21.36		PB.10078.8	PB.10078	protein_coding_transcripts	0.8
PB.10402			protein-coding	1.03		PB.10079.4	PB.10079	protein_coding_transcripts	1.34
PB.10403	['ENSBTAG00000000288']	['UPF2']	protein-coding	15.28		PB.10079.8	PB.10079	protein_coding_transcripts	2.26
PB.10406	['ENSBTAG00000010131']	['']	protein-coding	6.73		PB.10079.9	PB.10079	protein_coding_transcripts	2.55
PB.10407	['ENSBTAG00000001579']	['AGO2']	protein-coding	7.77		PB.1008.6	PB.1008	protein_coding_transcripts	1.79
PB.10408	['ENSBTAG00000032092']	['CDH11']	protein-coding	9.3		PB.10080.14	PB.10080	NMDs	0.99
PB.10409	['ENSBTAG00000023453']	['C18H19orf54']	protein-coding	4.42		PB.10080.7	PB.10080	NMDs	0.14
PB.10410	['ENSBTAG00000004138', 'ENSBTAG00000054677']	['BICRA', '']	protein-coding	13.08		PB.10080.8	PB.10080	protein_coding_transcripts	1.92
PB.10411	['ENSBTAG00000021227']	['ATP5PD']	protein-coding	289.86		PB.10080.9	PB.10080	protein_coding_transcripts	0.7
PB.10412	['ENSBTAG00000004601']	['ABHD10']	protein-coding	18.37		PB.10081.1	PB.10081	protein_coding_transcripts	2.07
PB.10413	['ENSBTAG00000050848']	['ZCCHC2']	protein-coding	6.6		PB.10081.5	PB.10081	protein_coding_transcripts	0.75
PB.10414	['ENSBTAG00000021651']	['UQCRC2']	protein-coding	62.86		PB.10082.13	PB.10082	protein_coding_transcripts	17.19
PB.10415	['ENSBTAG00000020439']	['BUD31']	protein-coding	57.48		PB.10083.1	PB.10083	NMDs	1.91
PB.10416	['ENSBTAG00000013708']	['SNX8']	protein-coding	23.1		PB.10083.12	PB.10083	protein_coding_transcripts	0.55
PB.10417	['ENSBTAG00000004344']	['ACSL1']	protein-coding	83.27		PB.10083.16	PB.10083	protein_coding_transcripts	2.06
PB.10422	['ENSBTAG00000007330']	['STXBP3']	protein-coding	28.48		PB.10083.17	PB.10083	protein_coding_transcripts	0.95
PB.10424	['ENSBTAG00000011860']	['SUPT20H']	protein-coding	36.96		PB.10083.18	PB.10083	protein_coding_transcripts	0.21
PB.10426			protein-coding	1.27		PB.10083.19	PB.10083	NMDs	1.71
PB.10428	['ENSBTAG00000003381']	['TENT4A']	protein-coding	8.39		PB.10083.6	PB.10083	protein_coding_transcripts	0.28
PB.1043	['ENSBTAG00000019839']	['LTBP1']	protein-coding	10.46		PB.10083.8	PB.10083	protein_coding_transcripts	0.07
PB.10430	['ENSBTAG00000021071']	['TRIM8']	protein-coding	23.74		PB.10083.9	PB.10083	NMDs	0.13
PB.10432	['ENSBTAG00000007609']	['ITFG2']	protein-coding	11.35		PB.10084.10	PB.10084	protein_coding_transcripts	1.17
PB.10433	['ENSBTAG00000017955']	['KCNIP3']	protein-coding	3.95		PB.10084.13	PB.10084	protein_coding_transcripts	1.95
PB.10434	['ENSBTAG00000007271']	['TCTN2']	protein-coding	22.2		PB.10084.5	PB.10084	protein_coding_transcripts	2.25
PB.10435	['ENSBTAG00000022044']	['RAB35']	protein-coding	25.6		PB.10085.2	PB.10085	protein_coding_transcripts	1.15
PB.10436			protein-coding	2.64		PB.10085.4	PB.10085	protein_coding_transcripts	3.38
PB.10439	['ENSBTAG00000009141']	['FAM210A']	protein-coding	10.25		PB.10085.5	PB.10085	protein_coding_transcripts	0.23
PB.1044	['ENSBTAG00000024555']	['EFCAB2']	protein-coding	7.22		PB.10085.7	PB.10085	protein_coding_transcripts	5.13
PB.10440	['ENSBTAG00000007203']	['STT3A']	protein-coding	25.34		PB.10085.8	PB.10085	protein_coding_transcripts	3.52
PB.10441	['ENSBTAG00000047495', 'ENSBTAG00000047793']	['CD81', 'TSSC4']	protein-coding	542.69		PB.10086.10	PB.10086	protein_coding_transcripts	7.83
PB.10442	['ENSBTAG00000020172']	['DENND2D']	protein-coding	2.48		PB.10086.11	PB.10086	protein_coding_transcripts	2.18
PB.10443	['ENSBTAG00000011534']	['RAMP1']	protein-coding	4.22		PB.10086.4	PB.10086	long_intragenic_lncRNAs	1.33
PB.10444	['ENSBTAG00000010945']	['SEC24B']	protein-coding	24.09		PB.10086.6	PB.10086	NMDs	2.39
PB.10445			protein-coding	19.59		PB.10087.5	PB.10087	protein_coding_transcripts	4.07
PB.10446	['ENSBTAG00000012365']	['ANP32A']	protein-coding	62.48		PB.10087.7	PB.10087	long_intragenic_lncRNAs	1.3
PB.10449	['ENSBTAG00000025121']	['EMC6']	protein-coding	11.23		PB.10088.1	PB.10088	protein_coding_transcripts	31.51
PB.1045	['ENSBTAG00000005155']	['ARL13B']	protein-coding	6.74		PB.10088.3	PB.10088	protein_coding_transcripts	21.09
PB.10452	['ENSBTAG00000033486']	['C17H4orf46']	protein-coding	5.71		PB.10089.3	PB.10089	protein_coding_transcripts	11.7
PB.10453	['ENSBTAG00000013096']	['UNC119']	protein-coding	12.52		PB.10089.4	PB.10089	long_intragenic_lncRNAs	1.78
PB.10455			non-coding	1.56		PB.10089.5	PB.10089	long_intragenic_lncRNAs	2.7
PB.10456	['ENSBTAG00000005809']	['GPR89A']	protein-coding	25.58		PB.10089.8	PB.10089	long_intragenic_lncRNAs	1.32
PB.10458	['ENSBTAG00000021675']	['PJA2']	protein-coding	26.8		PB.1009.11	PB.1009	protein_coding_transcripts	56.69
PB.10459	['ENSBTAG00000004256', 'ENSBTAG00000047431']	['ODC1', 'RF00406']	protein-coding	21.51		PB.1009.13	PB.1009	protein_coding_transcripts	1.42
PB.10460	['ENSBTAG00000003764']	['AKIRIN2']	protein-coding	28.9		PB.1009.14	PB.1009	protein_coding_transcripts	0.26
PB.10463	['ENSBTAG00000008631']	['CORO1A']	protein-coding	8.4		PB.1009.5	PB.1009	protein_coding_transcripts	0.33
PB.10469	['ENSBTAG00000005586']	['GATM']	protein-coding	36.09		PB.1009.6	PB.1009	antisense_lncRNAs	1.07
PB.1047	['ENSBTAG00000020611']	['GLB1L']	protein-coding	8.93		PB.10090.1	PB.10090	long_intragenic_lncRNAs	2
PB.10472	['ENSBTAG00000011656']	['PRPF6']	protein-coding	2.48		PB.10090.3	PB.10090	protein_coding_transcripts	6.27
PB.10474	['ENSBTAG00000011917', 'ENSBTAG00000050952']	['GPAM', 'bta-mir-11981']	protein-coding	291.99		PB.10091.1	PB.10091	protein_coding_transcripts	1.05
PB.10475	['ENSBTAG00000008101']	['PCSK5']	protein-coding	10.59		PB.10091.2	PB.10091	protein_coding_transcripts	25.49
PB.10477	['ENSBTAG00000003601']	['ZMAT1']	protein-coding	2.09		PB.10092.12	PB.10092	protein_coding_transcripts	0.97
PB.10479	['ENSBTAG00000007335']	['TPD52']	protein-coding	58.58		PB.10092.14	PB.10092	protein_coding_transcripts	5.41
PB.1048	['ENSBTAG00000018454']	['UFSP2']	protein-coding	27.84		PB.10092.2	PB.10092	protein_coding_transcripts	1.49
PB.10480	['ENSBTAG00000010387']	['MINDY3']	protein-coding	21.02		PB.10092.4	PB.10092	protein_coding_transcripts	2.88
PB.10482	['ENSBTAG00000002773', 'ENSBTAG00000024901', 'ENSBTAG00000050726', 'ENSBTAG00000053365']	['', '', 'CD300H', 'CD300E']	protein-coding	10.83		PB.10093.13	PB.10093	protein_coding_transcripts	0.15
PB.10484	['ENSBTAG00000004242']	['ARPC1A']	protein-coding	95.89		PB.10093.5	PB.10093	protein_coding_transcripts	0.72
PB.10485	['ENSBTAG00000003418']	['MSN']	protein-coding	60.7		PB.10093.6	PB.10093	NMDs	1.04
PB.10486	['ENSBTAG00000004371']	['CS']	protein-coding	75.4		PB.10093.8	PB.10093	protein_coding_transcripts	0.82
PB.10487	['ENSBTAG00000012994']	['LOX']	protein-coding	127.74		PB.10094.2	PB.10094	protein_coding_transcripts	0.32
PB.10488	['ENSBTAG00000046406']	['R3HDM4']	protein-coding	16.21		PB.10094.3	PB.10094	protein_coding_transcripts	0.36
PB.1049	['ENSBTAG00000012244']	['TUBA1B']	protein-coding	295.09		PB.10094.4	PB.10094	protein_coding_transcripts	0.71
PB.10491	['ENSBTAG00000026111']	['LBH']	protein-coding	8.32		PB.10095.1	PB.10095	protein_coding_transcripts	9.1
PB.10493	['ENSBTAG00000012344']	['RPL26']	protein-coding	1315.21		PB.10095.13	PB.10095	protein_coding_transcripts	1.78
PB.10494	['ENSBTAG00000008251', 'ENSBTAG00000047865', 'ENSBTAG00000054948']	['SNRPN', 'RF01164', '']	protein-coding	99.76		PB.10095.22	PB.10095	protein_coding_transcripts	3.29
PB.10495	['ENSBTAG00000021999']	['CPT1A']	protein-coding	22.65		PB.10095.24	PB.10095	protein_coding_transcripts	29.01
PB.10496	['ENSBTAG00000014609']	['PPP1R12A']	protein-coding	38.58		PB.10095.26	PB.10095	NMDs	13.5
PB.10497	['ENSBTAG00000017395']	['CERS5']	protein-coding	28.19		PB.10095.6	PB.10095	protein_coding_transcripts	16.16
PB.10498	['ENSBTAG00000025462']	['GADD45B']	protein-coding	9.72		PB.10096.2	PB.10096	protein_coding_transcripts	1.69
PB.10499	['ENSBTAG00000030599']	['SMOC1']	protein-coding	256.77		PB.10096.4	PB.10096	protein_coding_transcripts	1.37
PB.1050	['ENSBTAG00000010610']	['DDIT4L']	protein-coding	8.4		PB.10096.8	PB.10096	protein_coding_transcripts	0.46
PB.10501	['ENSBTAG00000001947']	['ZNF514']	non-coding	1.51		PB.10097.1	PB.10097	protein_coding_transcripts	4.84
PB.10502	['ENSBTAG00000021232']	['TPD52L2']	protein-coding	51.74		PB.10097.4	PB.10097	protein_coding_transcripts	1.7
PB.10505	['ENSBTAG00000047997']	['PRPS2']	protein-coding	3.98		PB.10098.1	PB.10098	protein_coding_transcripts	6.58
PB.10507	['ENSBTAG00000008915']	['SF3B1']	protein-coding	80.98		PB.10098.4	PB.10098	NMDs	1.37
PB.10509	['ENSBTAG00000003447', 'ENSBTAG00000054731']	['', '']	protein-coding	28.2		PB.10098.5	PB.10098	protein_coding_transcripts	1.93
PB.1051	['ENSBTAG00000021768']	['CCNG2']	protein-coding	33.78		PB.10098.6	PB.10098	protein_coding_transcripts	5.45
PB.10511	['ENSBTAG00000002503', 'ENSBTAG00000002510', 'ENSBTAG00000010484']	['BSCL2', 'HNRNPUL2', 'LRRN4CL']	protein-coding	234.84		PB.10099.11	PB.10099	long_intragenic_lncRNAs	1.17
PB.10512	['ENSBTAG00000010647']	['NTRK2']	protein-coding	78.34		PB.10099.15	PB.10099	NMDs	1.01
PB.10513	['ENSBTAG00000049091']	['SIX4']	protein-coding	1.71		PB.10099.16	PB.10099	NMDs	4.43
PB.10516	['ENSBTAG00000016795']	['RUFY3']	protein-coding	8.85		PB.10099.18	PB.10099	protein_coding_transcripts	0.47
PB.10517	['ENSBTAG00000001864']	['NR4A3']	protein-coding	2.19		PB.10099.22	PB.10099	protein_coding_transcripts	6.64
PB.10518	['ENSBTAG00000054578']	['COMMD6']	protein-coding	19.12		PB.10099.23	PB.10099	NMDs	5.56
PB.1052	['ENSBTAG00000012464']	['AFAP1']	protein-coding	11.15		PB.10099.28	PB.10099	protein_coding_transcripts	1.26
PB.10520	['ENSBTAG00000008287']	['YLPM1']	protein-coding	11.45		PB.10099.3	PB.10099	protein_coding_transcripts	4.58
PB.10522	['ENSBTAG00000019480']	['PDE6D']	protein-coding	11.26		PB.10099.4	PB.10099	protein_coding_transcripts	5.71
PB.10524	['ENSBTAG00000003303', 'ENSBTAG00000039466']	['MRPL58', 'CDR2L']	protein-coding	46.84		PB.10099.7	PB.10099	NMDs	4.23
PB.10525	['ENSBTAG00000017067']	['BUD23']	protein-coding	35.62		PB.101.11	PB.101	antisense_lncRNAs	1.4
PB.10526	['ENSBTAG00000015177']	['PRSS23']	protein-coding	69.95		PB.101.14	PB.101	antisense_lncRNAs	4.72
PB.10528	['ENSBTAG00000001528']	['CDK13']	protein-coding	6.64		PB.101.17	PB.101	NMDs	0.96
PB.10529	['ENSBTAG00000047482']	['PRRT4']	protein-coding	6.55		PB.101.2	PB.101	protein_coding_transcripts	4.38
PB.1053	['ENSBTAG00000011864', 'ENSBTAG00000050406']	['RGMB', '']	protein-coding	17.02		PB.101.20	PB.101	antisense_lncRNAs	4.31
PB.10532	['ENSBTAG00000004842']	['RSPRY1']	protein-coding	8.9		PB.101.22	PB.101	NMDs	2.89
PB.10534	['ENSBTAG00000016161']	['FLII']	protein-coding	36.84		PB.101.23	PB.101	NMDs	0.72
PB.1054	['ENSBTAG00000001485']	['PPIP5K2']	protein-coding	27		PB.101.3	PB.101	protein_coding_transcripts	2.9
PB.10542	['ENSBTAG00000033460']	['FAM162B']	protein-coding	1.53		PB.101.4	PB.101	antisense_lncRNAs	1
PB.10549	['ENSBTAG00000009340']	['KATNAL1']	protein-coding	8.93		PB.101.5	PB.101	non_stop_decays	1.04
PB.1055	['ENSBTAG00000055204']	['JRK']	protein-coding	6.24		PB.1010.10	PB.1010	NMDs	2.26
PB.10550	['ENSBTAG00000006542']	['RABEP2']	protein-coding	13.48		PB.1010.11	PB.1010	sense_intronic_lncRNAs	7.61
PB.10551	['ENSBTAG00000000820']	['GNG11']	protein-coding	110.01		PB.1010.12	PB.1010	protein_coding_transcripts	4.79
PB.10553	['ENSBTAG00000020307']	['C11H9orf78']	protein-coding	21.42		PB.1010.13	PB.1010	protein_coding_transcripts	1.59
PB.10556	['ENSBTAG00000017402']	['OSBPL2']	protein-coding	35.13		PB.1010.8	PB.1010	sense_intronic_lncRNAs	5
PB.10557	['ENSBTAG00000026309', 'ENSBTAG00000049059']	['ZHX2', '']	protein-coding	19.2		PB.1010.9	PB.1010	NMDs	1.54
PB.1056	['ENSBTAG00000015405']	['DCHS1']	protein-coding	11.54		PB.10100.3	PB.10100	protein_coding_transcripts	1.78
PB.10567	['ENSBTAG00000004349']	['DAZAP2']	protein-coding	77.45		PB.10100.4	PB.10100	protein_coding_transcripts	0.47
PB.1057	['ENSBTAG00000018824']	['MIA3']	protein-coding	28.37		PB.10101.2	PB.10101	protein_coding_transcripts	1.51
PB.10575	['ENSBTAG00000035084']	['FZD3']	protein-coding	5.3		PB.10101.5	PB.10101	protein_coding_transcripts	6.89
PB.10578	['ENSBTAG00000007761']	['ZBTB5']	protein-coding	3.13		PB.10102.2	PB.10102	protein_coding_transcripts	2.13
PB.10579			protein-coding	3.19		PB.10103.3	PB.10103	protein_coding_transcripts	17.74
PB.1058	['ENSBTAG00000012778']	['CAPN2']	protein-coding	99.57		PB.10103.4	PB.10103	protein_coding_transcripts	13.65
PB.10583	['ENSBTAG00000006531']	['DIP2C']	protein-coding	41.81		PB.10103.8	PB.10103	protein_coding_transcripts	1.11
PB.10584	['ENSBTAG00000027317', 'ENSBTAG00000044591']	['RNF114', 'RF00156']	protein-coding	46.24		PB.10104.1	PB.10104	protein_coding_transcripts	27.03
PB.10586	['ENSBTAG00000025258']	['']	protein-coding	2.12		PB.10104.3	PB.10104	protein_coding_transcripts	112.28
PB.10587	['ENSBTAG00000054943']	['MED31']	protein-coding	6.26		PB.10104.4	PB.10104	NMDs	5.68
PB.10588	['ENSBTAG00000002041']	['SASH3']	protein-coding	3.14		PB.10105.1	PB.10105	protein_coding_transcripts	12.44
PB.1059	['ENSBTAG00000009006']	['PRR14L']	protein-coding	22.57		PB.10105.4	PB.10105	protein_coding_transcripts	2.26
PB.10590	['ENSBTAG00000045931']	['MAGT1']	protein-coding	70.09		PB.10105.6	PB.10105	protein_coding_transcripts	5.87
PB.10591	['ENSBTAG00000016290']	['MOB1B']	protein-coding	14.15		PB.10106.3	PB.10106	protein_coding_transcripts	2.77
PB.10594	['ENSBTAG00000009246']	['DPY30']	protein-coding	40.49		PB.10106.4	PB.10106	long_intragenic_lncRNAs	2.3
PB.10595	['ENSBTAG00000019987', 'ENSBTAG00000019989']	['RPP14', 'PXK']	protein-coding	27.56		PB.10106.5	PB.10106	protein_coding_transcripts	1.38
PB.10596	['ENSBTAG00000021556']	['RANBP9']	protein-coding	40.8		PB.10107.12	PB.10107	protein_coding_transcripts	2.16
PB.10597			protein-coding	8.12		PB.10107.2	PB.10107	protein_coding_transcripts	3.18
PB.10598	['ENSBTAG00000005454']	['FUT10']	protein-coding	3.71		PB.10107.5	PB.10107	protein_coding_transcripts	2.35
PB.106	['ENSBTAG00000009657']	['MTMR1']	protein-coding	7.58		PB.10107.7	PB.10107	long_intragenic_lncRNAs	1.26
PB.1060	['ENSBTAG00000009493', 'ENSBTAG00000009494', 'ENSBTAG00000009495', 'ENSBTAG00000015313', 'ENSBTAG00000015318', 'ENSBTAG00000037983', 'ENSBTAG00000048075', 'ENSBTAG00000051298']	['BCL3', 'CBLC', 'BCAM', 'CEACAM19', 'NECTIN2', 'CEACAM16', 'IGSF23', 'PVR']	protein-coding	222.97		PB.10107.8	PB.10107	protein_coding_transcripts	5.99
PB.10600			protein-coding	20.82		PB.10108.2	PB.10108	long_intragenic_lncRNAs	6.62
PB.10601	['ENSBTAG00000048916']	['LIPG']	protein-coding	2.71		PB.10108.3	PB.10108	protein_coding_transcripts	4.88
PB.10602	['ENSBTAG00000006129']	['KIAA0556']	protein-coding	9.91		PB.10109.1	PB.10109	protein_coding_transcripts	1.18
PB.10603	['ENSBTAG00000009713']	['ATP5MD']	protein-coding	266.57		PB.10109.2	PB.10109	NMDs	2.14
PB.10604	['ENSBTAG00000046037']	['SLC25A5']	protein-coding	20.39		PB.1011.2	PB.1011	protein_coding_transcripts	50.24
PB.10606	['ENSBTAG00000032265']	['RTP4']	protein-coding	6.66		PB.10110.10	PB.10110	NMDs	1.44
PB.10607	['ENSBTAG00000014515']	['RFC1']	protein-coding	26.58		PB.10110.11	PB.10110	NMDs	2.76
PB.10608	['ENSBTAG00000015919']	['PARM1']	protein-coding	6.55		PB.10110.12	PB.10110	antisense_lncRNAs	1.48
PB.10609	['ENSBTAG00000015572']	['YTHDC1']	protein-coding	56.71		PB.10110.2	PB.10110	protein_coding_transcripts	7.09
PB.1061	['ENSBTAG00000007321']	['SREK1']	protein-coding	23.2		PB.10110.3	PB.10110	antisense_lncRNAs	1.68
PB.10610	['ENSBTAG00000011851']	['FYN']	protein-coding	27.13		PB.10110.8	PB.10110	NMDs	3.05
PB.10611	['ENSBTAG00000001950']	['RDH11']	protein-coding	4.69		PB.10111.1	PB.10111	protein_coding_transcripts	1.28
PB.10612			protein-coding	1.59		PB.10112.1	PB.10112	protein_coding_transcripts	1.99
PB.10614	['ENSBTAG00000021304']	['TP53BP1']	protein-coding	9.21		PB.10112.2	PB.10112	protein_coding_transcripts	3.46
PB.10615	['ENSBTAG00000003375']	['TC2N']	protein-coding	12.98		PB.10112.5	PB.10112	antisense_lncRNAs	1.24
PB.10616			protein-coding	2.04		PB.10112.6	PB.10112	antisense_lncRNAs	1.1
PB.10617	['ENSBTAG00000021381']	['DAAM2']	protein-coding	11.32		PB.10113.5	PB.10113	protein_coding_transcripts	5
PB.10618			protein-coding	2.3		PB.10113.7	PB.10113	protein_coding_transcripts	5.64
PB.10619	['ENSBTAG00000032223']	['COG7']	protein-coding	9.56		PB.10114.3	PB.10114	protein_coding_transcripts	1.86
PB.1062			protein-coding	7.35		PB.10114.4	PB.10114	protein_coding_transcripts	0.13
PB.10620	['ENSBTAG00000031765']	['CCDC189']	protein-coding	3.86		PB.10114.6	PB.10114	protein_coding_transcripts	2.02
PB.10621	['ENSBTAG00000007881']	['IFIT1']	protein-coding	10.01		PB.10114.7	PB.10114	long_intragenic_lncRNAs	1.05
PB.10622	['ENSBTAG00000004964']	['PCGF5']	protein-coding	24.71		PB.10115.1	PB.10115	protein_coding_transcripts	1.12
PB.10623	['ENSBTAG00000012699']	['EXOSC1']	protein-coding	13.03		PB.10115.3	PB.10115	long_intragenic_lncRNAs	1.23
PB.10624	['ENSBTAG00000000091']	['NDUFB8']	protein-coding	271.72		PB.10115.7	PB.10115	protein_coding_transcripts	2.66
PB.10625	['ENSBTAG00000009709']	['TAF5']	protein-coding	6.55		PB.10115.8	PB.10115	protein_coding_transcripts	0.86
PB.10626	['ENSBTAG00000002614']	['RUFY2']	protein-coding	14.7		PB.10116.10	PB.10116	protein_coding_transcripts	3.98
PB.10628	['ENSBTAG00000009282', 'ENSBTAG00000009287']	['PORCN', 'EBP']	protein-coding	40.67		PB.10116.9	PB.10116	protein_coding_transcripts	4.99
PB.10629	['ENSBTAG00000019838']	['SHC1']	protein-coding	64.66		PB.10117.2	PB.10117	protein_coding_transcripts	0.62
PB.1063	['ENSBTAG00000002069', 'ENSBTAG00000005146', 'ENSBTAG00000019386', 'ENSBTAG00000020116', 'ENSBTAG00000053664']	['BOLA', '', 'BOLA-NC1', 'JSP.1', '']	protein-coding	1793.4		PB.10117.3	PB.10117	NMDs	0.39
PB.10631	['ENSBTAG00000003609']	['PBDC1']	protein-coding	16.25		PB.10117.6	PB.10117	protein_coding_transcripts	0.75
PB.10632	['ENSBTAG00000009598']	['CHM']	protein-coding	12.34		PB.10117.9	PB.10117	protein_coding_transcripts	0.6
PB.10633	['ENSBTAG00000033217']	['TPM3']	protein-coding	75.44		PB.10118.2	PB.10118	protein_coding_transcripts	0.93
PB.10635	['ENSBTAG00000019061']	['ELF4']	protein-coding	7.02		PB.10118.3	PB.10118	protein_coding_transcripts	0.33
PB.10636	['ENSBTAG00000014299']	['RHOC']	protein-coding	78.86		PB.10118.4	PB.10118	protein_coding_transcripts	2.02
PB.10637	['ENSBTAG00000038195']	['CD302']	protein-coding	33.58		PB.10119.10	PB.10119	NMDs	4.73
PB.10638	['ENSBTAG00000030710']	['ITGB3BP']	protein-coding	14.27		PB.10119.5	PB.10119	protein_coding_transcripts	4.19
PB.10639	['ENSBTAG00000011024']	['TXNDC12']	protein-coding	49.12		PB.10119.6	PB.10119	protein_coding_transcripts	0.5
PB.1064	['ENSBTAG00000000186']	['FLAD1']	protein-coding	23.29		PB.10119.8	PB.10119	NMDs	6.73
PB.10640	['ENSBTAG00000005034']	['CAPN5']	protein-coding	13.48		PB.10119.9	PB.10119	protein_coding_transcripts	0.18
PB.10641	['ENSBTAG00000006876']	['PMPCB']	protein-coding	45.15		PB.1012.15	PB.1012	protein_coding_transcripts	5.36
PB.10642	['ENSBTAG00000031299']	['TTC17']	protein-coding	13.62		PB.1012.18	PB.1012	antisense_lncRNAs	1.46
PB.10643	['ENSBTAG00000000521']	['PLEKHA8']	protein-coding	9.95		PB.1012.19	PB.1012	protein_coding_transcripts	1.78
PB.10644	['ENSBTAG00000044017']	['MSRB3']	protein-coding	76.61		PB.1012.3	PB.1012	antisense_lncRNAs	2.9
PB.10645	['ENSBTAG00000014729']	['MRPL51']	protein-coding	28.47		PB.1012.37	PB.1012	protein_coding_transcripts	1.77
PB.10646	['ENSBTAG00000015879']	['TULP3']	protein-coding	7.8		PB.1012.38	PB.1012	protein_coding_transcripts	3.6
PB.10647	['ENSBTAG00000016198']	['EP300']	protein-coding	17.68		PB.1012.4	PB.1012	protein_coding_transcripts	3.27
PB.1065	['ENSBTAG00000002615']	['LONRF3']	protein-coding	11.21		PB.1012.40	PB.1012	protein_coding_transcripts	0.08
PB.10650	['ENSBTAG00000021374']	['FARSA']	protein-coding	6.39		PB.1012.6	PB.1012	protein_coding_transcripts	1.77
PB.10651	['ENSBTAG00000003543']	['KEAP1']	protein-coding	35.5		PB.1012.9	PB.1012	antisense_lncRNAs	1.09
PB.10653	['ENSBTAG00000012100']	['PDE1A']	protein-coding	30.62		PB.10120.3	PB.10120	NMDs	4.74
PB.10654	['ENSBTAG00000004860']	['SLC27A6']	protein-coding	1.36		PB.10120.8	PB.10120	protein_coding_transcripts	35.43
PB.10655			protein-coding	2.87		PB.10121.2	PB.10121	protein_coding_transcripts	9.9
PB.10656	['ENSBTAG00000005326']	['CSNK1A1']	protein-coding	144.78		PB.10121.3	PB.10121	protein_coding_transcripts	0.98
PB.10657	['ENSBTAG00000011529']	['ATR']	protein-coding	5.71		PB.10121.4	PB.10121	protein_coding_transcripts	2.76
PB.10658	['ENSBTAG00000009037']	['GALNT12']	protein-coding	5.62		PB.10122.1	PB.10122	protein_coding_transcripts	3.09
PB.10660	['ENSBTAG00000019564']	['SMU1']	protein-coding	22.34		PB.10122.4	PB.10122	protein_coding_transcripts	1.08
PB.10661	['ENSBTAG00000034867']	['TMEM38B']	protein-coding	3.9		PB.10122.5	PB.10122	NMDs	1.74
PB.10663	['ENSBTAG00000009087']	['GNG10']	protein-coding	74.78		PB.10122.7	PB.10122	protein_coding_transcripts	4.21
PB.10666	['ENSBTAG00000021859']	['PDSS2']	protein-coding	3.12		PB.10124.1	PB.10124	protein_coding_transcripts	1.82
PB.10668	['ENSBTAG00000013837']	['TUBE1']	protein-coding	6.39		PB.10128.3	PB.10128	protein_coding_transcripts	1.37
PB.10669	['ENSBTAG00000014536']	['SFXN1']	protein-coding	14.5		PB.1013.4	PB.1013	protein_coding_transcripts	15.63
PB.1067	['ENSBTAG00000009426']	['EZH2']	protein-coding	4.25		PB.10130.2	PB.10130	protein_coding_transcripts	1.42
PB.10670	['ENSBTAG00000047027']	['C10H14orf119']	protein-coding	13.52		PB.10132.1	PB.10132	protein_coding_transcripts	4.97
PB.10671	['ENSBTAG00000010890']	['PRMT5']	protein-coding	10.57		PB.10132.5	PB.10132	protein_coding_transcripts	3.93
PB.10672	['ENSBTAG00000021008']	['ZNF219']	protein-coding	20.94		PB.10135.1	PB.10135	protein_coding_transcripts	1.89
PB.10673	['ENSBTAG00000017994']	['MAX']	protein-coding	64.53		PB.10135.3	PB.10135	protein_coding_transcripts	2.46
PB.10674	['ENSBTAG00000009727']	['ADIPOR1']	protein-coding	35.87		PB.1014.12	PB.1014	protein_coding_transcripts	2.29
PB.10675	['ENSBTAG00000001094']	['MTUS2']	protein-coding	4.58		PB.1014.15	PB.1014	protein_coding_transcripts	6.04
PB.10677	['ENSBTAG00000006529']	['PDSS1']	protein-coding	3.66		PB.1014.16	PB.1014	protein_coding_transcripts	3.73
PB.10678	['ENSBTAG00000018142']	['DTL']	protein-coding	8.21		PB.1014.9	PB.1014	protein_coding_transcripts	1.18
PB.10679	['ENSBTAG00000053608']	['']	protein-coding	40.5		PB.10140.17	PB.10140	protein_coding_transcripts	1.95
PB.1068	['ENSBTAG00000001489']	['TUBA1A']	protein-coding	13.7		PB.10140.3	PB.10140	protein_coding_transcripts	1.21
PB.10680	['ENSBTAG00000014111']	['INPP4B']	protein-coding	4.53		PB.10143.10	PB.10143	protein_coding_transcripts	1.42
PB.10681	['ENSBTAG00000005691']	['FGF2']	protein-coding	25.55		PB.10143.11	PB.10143	protein_coding_transcripts	3.1
PB.10682	['ENSBTAG00000000439']	['SFSWAP']	protein-coding	18.7		PB.10143.2	PB.10143	protein_coding_transcripts	3.72
PB.10683	['ENSBTAG00000020584']	['IFT81']	protein-coding	2.11		PB.10143.3	PB.10143	protein_coding_transcripts	6.58
PB.10684	['ENSBTAG00000012550']	['TAOK3']	protein-coding	28.56		PB.10143.4	PB.10143	antisense_lncRNAs	1.2
PB.10685	['ENSBTAG00000004659', 'ENSBTAG00000043296']	['COQ10B', 'RF00026']	protein-coding	20.77		PB.10143.9	PB.10143	protein_coding_transcripts	5.12
PB.10686	['ENSBTAG00000015761']	['COQ5']	protein-coding	19.76		PB.10144.1	PB.10144	protein_coding_transcripts	5.17
PB.10687	['ENSBTAG00000017459']	['DUSP18']	protein-coding	2		PB.10144.3	PB.10144	NMDs	1.37
PB.10688	['ENSBTAG00000002828', 'ENSBTAG00000010662']	['RNF185', 'LIMK2']	protein-coding	21.28		PB.10145.5	PB.10145	protein_coding_transcripts	2.72
PB.10689	['ENSBTAG00000052957']	['MON1B']	protein-coding	6.56		PB.10147.4	PB.10147	long_intragenic_lncRNAs	1.12
PB.1069	['ENSBTAG00000014605']	['ETV6']	protein-coding	12.41		PB.10147.5	PB.10147	protein_coding_transcripts	183.71
PB.10690	['ENSBTAG00000021165']	['VPS9D1']	protein-coding	4.78		PB.10147.8	PB.10147	NMDs	9.42
PB.10691	['ENSBTAG00000005093']	['CES2']	protein-coding	7.75		PB.10148.1	PB.10148	protein_coding_transcripts	1.06
PB.10692	['ENSBTAG00000003514', 'ENSBTAG00000003519']	['HSF4', 'NOL3']	protein-coding	18.62		PB.10150.2	PB.10150	protein_coding_transcripts	1.04
PB.10693	['ENSBTAG00000021438']	['ZNF821']	protein-coding	4.79		PB.10151.23	PB.10151	protein_coding_transcripts	7.99
PB.10694	['ENSBTAG00000007545']	['PHLPP2']	protein-coding	2.98		PB.10153.1	PB.10153	protein_coding_transcripts	6.66
PB.10695	['ENSBTAG00000009286']	['ZC3H4']	protein-coding	19.55		PB.10153.4	PB.10153	protein_coding_transcripts	9.37
PB.10696	['ENSBTAG00000045510']	['EMC10']	protein-coding	91.01		PB.10154.3	PB.10154	protein_coding_transcripts	2.67
PB.10697	['ENSBTAG00000004043', 'ENSBTAG00000050536']	['', '']	protein-coding	11.03		PB.10154.6	PB.10154	protein_coding_transcripts	1.06
PB.10698	['ENSBTAG00000038770']	['']	protein-coding	75.19		PB.1016.1	PB.1016	antisense_lncRNAs	1.13
PB.10699	['ENSBTAG00000008883']	['ZNF207']	protein-coding	26.43		PB.1016.6	PB.1016	protein_coding_transcripts	1.73
PB.107	['ENSBTAG00000007813', 'ENSBTAG00000010726', 'ENSBTAG00000013046', 'ENSBTAG00000045697', 'ENSBTAG00000054473']	['CMC4', 'F8', 'MPP1', 'MTCP1', '']	protein-coding	316.4		PB.10161.2	PB.10161	antisense_lncRNAs	4.26
PB.1070	['ENSBTAG00000021746']	['ANXA5']	protein-coding	550.38		PB.10166.2	PB.10166	protein_coding_transcripts	1.44
PB.10700	['ENSBTAG00000017081']	['MIEF2']	protein-coding	5.5		PB.1017.33	PB.1017	protein_coding_transcripts	1.06
PB.10701	['ENSBTAG00000006054']	['ACBD4']	protein-coding	12.38		PB.1017.41	PB.1017	protein_coding_transcripts	3.91
PB.10702	['ENSBTAG00000006189', 'ENSBTAG00000047677']	['ACTG1', 'bta-mir-3533']	protein-coding	475.88		PB.1017.42	PB.1017	protein_coding_transcripts	1.47
PB.10703	['ENSBTAG00000000561']	['OCLN']	protein-coding	8.35		PB.1017.43	PB.1017	protein_coding_transcripts	24.03
PB.10704	['ENSBTAG00000051910']	['FGF10']	protein-coding	8.19		PB.10172.1	PB.10172	protein_coding_transcripts	5.5
PB.10705	['ENSBTAG00000017885']	['ATPSCKMT']	protein-coding	23.4		PB.10174.2	PB.10174	protein_coding_transcripts	3.93
PB.10706	['ENSBTAG00000022032']	['CHCHD10']	protein-coding	244.85		PB.10175.2	PB.10175	non_stop_decays	17.52
PB.10707	['ENSBTAG00000018639']	['UNC45A']	protein-coding	18.51		PB.10175.3	PB.10175	protein_coding_transcripts	2.01
PB.10708	['ENSBTAG00000021291']	['STXBP6']	protein-coding	7.54		PB.10180.1	PB.10180	protein_coding_transcripts	4.26
PB.10709	['ENSBTAG00000010249', 'ENSBTAG00000050795']	['TMEM222', '']	protein-coding	11.14		PB.10181.2	PB.10181	protein_coding_transcripts	1.3
PB.10710	['ENSBTAG00000009796']	['PIGV']	protein-coding	20.29		PB.10183.3	PB.10183	protein_coding_transcripts	1.3
PB.10711	['ENSBTAG00000022721']	['SLC25A38']	protein-coding	13.78		PB.10183.4	PB.10183	protein_coding_transcripts	0.81
PB.10712	['ENSBTAG00000015222']	['RSRP1']	protein-coding	19.19		PB.10185.1	PB.10185	protein_coding_transcripts	7.21
PB.10713	['ENSBTAG00000013723']	['MRPS25']	protein-coding	9.12		PB.10185.3	PB.10185	protein_coding_transcripts	2.75
PB.10714	['ENSBTAG00000030855']	['CHCHD6']	protein-coding	5.42		PB.1019.16	PB.1019	NMDs	2.58
PB.10715	['ENSBTAG00000015538']	['LEMD2']	protein-coding	24.64		PB.1019.18	PB.1019	NMDs	9.05
PB.10716	['ENSBTAG00000003359']	['ELOVL5']	protein-coding	139.6		PB.1019.20	PB.1019	NMDs	2.05
PB.10717	['ENSBTAG00000006958']	['C23H6orf136']	protein-coding	5.64		PB.1019.9	PB.1019	NMDs	7.48
PB.10718	['ENSBTAG00000019036']	['ARHGAP28']	protein-coding	8.77		PB.10193.2	PB.10193	antisense_lncRNAs	1.33
PB.10719	['ENSBTAG00000014101']	['TSR3']	protein-coding	17.74		PB.10194.5	PB.10194	protein_coding_transcripts	37.66
PB.1072	['ENSBTAG00000017486']	['ADARB1']	protein-coding	30.52		PB.10194.6	PB.10194	NMDs	1.05
PB.10720	['ENSBTAG00000014267']	['ZCCHC14']	protein-coding	22.61		PB.10195.3	PB.10195	protein_coding_transcripts	3.12
PB.10721	['ENSBTAG00000002101']	['GDE1']	protein-coding	14.23		PB.102.1	PB.102	NMDs	0.3
PB.10722	['ENSBTAG00000011753']	['RCC1L']	protein-coding	27.74		PB.102.4	PB.102	NMDs	1.04
PB.10723	['ENSBTAG00000049257']	['']	protein-coding	14		PB.102.5	PB.102	protein_coding_transcripts	1.77
PB.10724	['ENSBTAG00000003265']	['ADD3']	protein-coding	119.83		PB.102.6	PB.102	protein_coding_transcripts	0.75
PB.10725	['ENSBTAG00000006860']	['VWA2']	protein-coding	5.82		PB.102.8	PB.102	protein_coding_transcripts	1.36
PB.10726	['ENSBTAG00000010957']	['LHPP']	protein-coding	31.59		PB.1020.1	PB.1020	NMDs	5.02
PB.10727	['ENSBTAG00000004922']	['AGPAT5']	protein-coding	10.74		PB.1020.3	PB.1020	protein_coding_transcripts	3.31
PB.10728	['ENSBTAG00000016177']	['FGL1']	protein-coding	151.11		PB.1020.5	PB.1020	protein_coding_transcripts	4.83
PB.10729	['ENSBTAG00000013143']	['BAG4']	protein-coding	24.39		PB.1020.7	PB.1020	protein_coding_transcripts	8.64
PB.10730	['ENSBTAG00000004015']	['KAT6A']	protein-coding	12.06		PB.10204.13	PB.10204	protein_coding_transcripts	1.43
PB.10731	['ENSBTAG00000047731']	['FAM189B']	protein-coding	13.57		PB.10204.14	PB.10204	protein_coding_transcripts	3.22
PB.10732	['ENSBTAG00000009984']	['SGPL1']	protein-coding	29.21		PB.10204.15	PB.10204	NMDs	3.65
PB.10733	['ENSBTAG00000052007']	['LRMDA']	protein-coding	16.7		PB.10204.16	PB.10204	NMDs	1.89
PB.10734	['ENSBTAG00000020319']	['ALOX5']	protein-coding	9.93		PB.10204.4	PB.10204	protein_coding_transcripts	51.16
PB.10735	['ENSBTAG00000011666']	['THRSP']	protein-coding	642.03		PB.10204.7	PB.10204	protein_coding_transcripts	4.67
PB.10736	['ENSBTAG00000008064']	['VPS37C']	protein-coding	6.71		PB.10208.4	PB.10208	long_intragenic_lncRNAs	1.24
PB.10737	['ENSBTAG00000016559', 'ENSBTAG00000016560']	['NUDT22', 'DNAJC4']	protein-coding	50.17		PB.1021.1	PB.1021	long_intragenic_lncRNAs	1.25
PB.10738	['ENSBTAG00000021378']	['S100A13']	protein-coding	86.73		PB.1021.3	PB.1021	long_intragenic_lncRNAs	3.11
PB.10739	['ENSBTAG00000051765']	['']	protein-coding	38.9		PB.1021.4	PB.1021	sense_intronic_lncRNAs	3.29
PB.1074	['ENSBTAG00000012519']	['XDH']	protein-coding	148.39		PB.1021.5	PB.1021	long_intragenic_lncRNAs	3.38
PB.10740	['ENSBTAG00000022242']	['DPP3']	protein-coding	10.7		PB.1021.7	PB.1021	protein_coding_transcripts	112.89
PB.10741	['ENSBTAG00000017951']	['POLD4']	protein-coding	35.19		PB.10212.4	PB.10212	protein_coding_transcripts	0.62
PB.10742	['ENSBTAG00000000283']	['CSF1']	protein-coding	41.23		PB.10215.2	PB.10215	non_stop_decays	46.11
PB.10743	['ENSBTAG00000006491']	['AGL']	protein-coding	8.88		PB.10216.1	PB.10216	protein_coding_transcripts	5.2
PB.10744	['ENSBTAG00000011528']	['SMIM11A']	protein-coding	21.55		PB.10216.3	PB.10216	protein_coding_transcripts	9.15
PB.10745	['ENSBTAG00000009314']	['FYB2']	protein-coding	13.88		PB.1022.13	PB.1022	NMDs	0.22
PB.10746	['ENSBTAG00000016848']	['GTF2E1']	protein-coding	3.38		PB.1022.16	PB.1022	NMDs	1.1
PB.10747	['ENSBTAG00000014358']	['EVA1B']	protein-coding	13.95		PB.1022.18	PB.1022	NMDs	0.68
PB.10748	['ENSBTAG00000008361']	['PON2']	protein-coding	82.72		PB.1022.20	PB.1022	NMDs	0.36
PB.10749	['ENSBTAG00000003773']	['SLC25A13']	protein-coding	4.34		PB.1022.22	PB.1022	NMDs	0.37
PB.1075	['ENSBTAG00000012090']	['GGTA1']	protein-coding	37.97		PB.1022.25	PB.1022	NMDs	0.52
PB.10750	['ENSBTAG00000021535']	['CROT']	protein-coding	32.54		PB.1022.27	PB.1022	protein_coding_transcripts	2.28
PB.10751	['ENSBTAG00000000745']	['AQP1']	protein-coding	21.68		PB.1022.9	PB.1022	protein_coding_transcripts	0.28
PB.10752	['ENSBTAG00000004755']	['SHKBP1']	protein-coding	53.25		PB.10222.2	PB.10222	protein_coding_transcripts	1.15
PB.10753	['ENSBTAG00000019844']	['ZNF467']	pseudogenes	1.82		PB.10222.3	PB.10222	protein_coding_transcripts	1.2
PB.10754	['ENSBTAG00000008032']	['']	protein-coding	23.49		PB.10223.1	PB.10223	sense_intronic_lncRNAs	9.04
PB.10755	['ENSBTAG00000011591']	['KRR1']	protein-coding	15.35		PB.10223.2	PB.10223	protein_coding_transcripts	1.34
PB.10756	['ENSBTAG00000020330']	['BTG1']	protein-coding	166.17		PB.10223.4	PB.10223	protein_coding_transcripts	7.67
PB.10757	['ENSBTAG00000019119']	['ZCRB1']	protein-coding	27.87		PB.10223.5	PB.10223	protein_coding_transcripts	2.72
PB.10758	['ENSBTAG00000003183']	['NTN4']	protein-coding	3.06		PB.10223.6	PB.10223	protein_coding_transcripts	2.98
PB.10759	['ENSBTAG00000030650']	['TST']	protein-coding	21		PB.10227.1	PB.10227	protein_coding_transcripts	1.36
PB.1076	['ENSBTAG00000038610', 'ENSBTAG00000039815']	['ZBTB26', 'ZBTB6']	protein-coding	9.58		PB.1023.4	PB.1023	protein_coding_transcripts	3.65
PB.10760	['ENSBTAG00000015044']	['CARD10']	protein-coding	24.32		PB.1023.5	PB.1023	NMDs	0.15
PB.10761	['ENSBTAG00000002651']	['PKP2']	protein-coding	1.02		PB.1023.7	PB.1023	protein_coding_transcripts	0.23
PB.10762	['ENSBTAG00000034246']	['ACRBP']	protein-coding	0.8		PB.1023.8	PB.1023	protein_coding_transcripts	0.45
PB.10763	['ENSBTAG00000021435']	['MAFF']	protein-coding	4.77		PB.10233.12	PB.10233	protein_coding_transcripts	1.56
PB.10764	['ENSBTAG00000016580']	['TEF']	protein-coding	32.74		PB.10233.15	PB.10233	protein_coding_transcripts	44.24
PB.10765	['ENSBTAG00000019574']	['MAPK12']	protein-coding	3.87		PB.10233.17	PB.10233	protein_coding_transcripts	1.75
PB.10766	['ENSBTAG00000013927']	['GSTCD']	protein-coding	2.59		PB.10233.2	PB.10233	antisense_lncRNAs	1.54
PB.10767	['ENSBTAG00000019847']	['CPEB2']	protein-coding	14.53		PB.10233.7	PB.10233	antisense_lncRNAs	1.77
PB.10768	['ENSBTAG00000000811']	['DDX49']	protein-coding	8.56		PB.10233.9	PB.10233	protein_coding_transcripts	1.06
PB.10769	['ENSBTAG00000014349']	['RNF126']	protein-coding	18.55		PB.10236.1	PB.10236	protein_coding_transcripts	1.2
PB.1077	['ENSBTAG00000013449']	['RAB3GAP1']	protein-coding	27.67		PB.10236.4	PB.10236	protein_coding_transcripts	2.01
PB.10770	['ENSBTAG00000017151']	['SH3TC2']	protein-coding	2.44		PB.10238.1	PB.10238	protein_coding_transcripts	33.06
PB.10771	['ENSBTAG00000020130']	['CLCN3']	protein-coding	7.92		PB.10238.4	PB.10238	protein_coding_transcripts	1.83
PB.10772	['ENSBTAG00000005133']	['ANKS6']	protein-coding	2.84		PB.1024.11	PB.1024	antisense_lncRNAs	1.05
PB.10773	['ENSBTAG00000015221']	['PCCB']	protein-coding	51.5		PB.1024.17	PB.1024	protein_coding_transcripts	14.38
PB.10774	['ENSBTAG00000019336']	['DVL3']	protein-coding	22.77		PB.1024.3	PB.1024	protein_coding_transcripts	35.21
PB.10775	['ENSBTAG00000045628']	['C10H15orf61']	protein-coding	6.39		PB.1024.6	PB.1024	protein_coding_transcripts	1.67
PB.10776	['ENSBTAG00000011934']	['PCK2']	protein-coding	234.49		PB.10244.2	PB.10244	protein_coding_transcripts	6.85
PB.10777	['ENSBTAG00000021087']	['UBR1']	protein-coding	13.2		PB.10244.3	PB.10244	non_stop_decays	11.31
PB.10778	['ENSBTAG00000005550']	['SOS2']	protein-coding	18		PB.10245.11	PB.10245	protein_coding_transcripts	2.46
PB.10779	['ENSBTAG00000008815']	['WDR89']	protein-coding	2.93		PB.10245.12	PB.10245	sense_intronic_lncRNAs	1.01
PB.1078	['ENSBTAG00000021319']	['MFF']	protein-coding	69.44		PB.10245.4	PB.10245	protein_coding_transcripts	1.1
PB.10780	['ENSBTAG00000048519']	['DCAF5']	protein-coding	24.96		PB.10245.8	PB.10245	antisense_lncRNAs	1.35
PB.10781	['ENSBTAG00000001395']	['C1H21orf91']	protein-coding	23.98		PB.10247.2	PB.10247	protein_coding_transcripts	47.92
PB.10782	['ENSBTAG00000004722']	['THUMPD2']	protein-coding	11.29		PB.10247.4	PB.10247	protein_coding_transcripts	16.26
PB.10783	['ENSBTAG00000005257']	['PEX13']	protein-coding	7.89		PB.10248.6	PB.10248	protein_coding_transcripts	40.13
PB.10784	['ENSBTAG00000010595']	['WDR92']	protein-coding	6.17		PB.10249.2	PB.10249	protein_coding_transcripts	1.76
PB.10785	['ENSBTAG00000014081']	['NBAS']	protein-coding	8.73		PB.10249.4	PB.10249	NMDs	1.12
PB.10786	['ENSBTAG00000004848']	['OLFML2A']	protein-coding	12.43		PB.1025.14	PB.1025	protein_coding_transcripts	3.1
PB.10787	['ENSBTAG00000003438']	['ZBTB43']	protein-coding	2.5		PB.1025.20	PB.1025	antisense_lncRNAs	14.06
PB.10788	['ENSBTAG00000016218']	['PTGES2']	protein-coding	6.82		PB.1025.22	PB.1025	protein_coding_transcripts	7.66
PB.10789	['ENSBTAG00000012147']	['ARRDC1']	protein-coding	16.7		PB.1025.24	PB.1025	protein_coding_transcripts	0.39
PB.1079	['ENSBTAG00000009855']	['FAN1']	protein-coding	18.82		PB.1025.25	PB.1025	protein_coding_transcripts	18.49
PB.10790	['ENSBTAG00000008642', 'ENSBTAG00000048386']	['POLR1D', '']	protein-coding	78.84		PB.1025.3	PB.1025	NMDs	0.21
PB.10791	['ENSBTAG00000044007', 'ENSBTAG00000052718', 'ENSBTAG00000054652']	['KLF12', '', '']	protein-coding	4		PB.1025.32	PB.1025	NMDs	10.41
PB.10792	['ENSBTAG00000020612']	['NEK3']	protein-coding	3.49		PB.1025.34	PB.1025	protein_coding_transcripts	0.29
PB.10793	['ENSBTAG00000004302']	['NDUFAF5']	protein-coding	4.83		PB.1025.37	PB.1025	protein_coding_transcripts	5.65
PB.10794	['ENSBTAG00000021811']	['ANGPT4']	protein-coding	5.22		PB.1025.38	PB.1025	protein_coding_transcripts	0.55
PB.10795	['ENSBTAG00000022169']	['PREX2']	protein-coding	15.39		PB.1025.8	PB.1025	protein_coding_transcripts	5.19
PB.10796	['ENSBTAG00000048246']	['DPP4']	protein-coding	3.49		PB.1025.9	PB.1025	protein_coding_transcripts	13.42
PB.10797	['ENSBTAG00000001649']	['ZFPM2']	protein-coding	7.14		PB.10250.1	PB.10250	NMDs	0.33
PB.10798	['ENSBTAG00000050156']	['']	protein-coding	4.37		PB.10250.10	PB.10250	NMDs	1.36
PB.10799	['ENSBTAG00000049233', 'ENSBTAG00000052956']	['', '']	protein-coding	29.71		PB.10250.3	PB.10250	NMDs	1.2
PB.108	['ENSBTAG00000016096']	['SYP']	protein-coding	3		PB.10250.8	PB.10250	NMDs	0.17
PB.1080	['ENSBTAG00000011074', 'ENSBTAG00000052980']	['BRD2', '']	protein-coding	83.66		PB.10252.1	PB.10252	long_intragenic_lncRNAs	17.9
PB.10800	['ENSBTAG00000020272']	['SIK2']	protein-coding	48.35		PB.10252.2	PB.10252	protein_coding_transcripts	24.91
PB.10801	['ENSBTAG00000020066']	['ZW10']	protein-coding	9.63		PB.10259.11	PB.10259	protein_coding_transcripts	1.1
PB.10802	['ENSBTAG00000013033']	['BTBD10']	protein-coding	9.65		PB.10259.12	PB.10259	long_intragenic_lncRNAs	1.55
PB.10803	['ENSBTAG00000016074']	['ZNF143']	protein-coding	10.3		PB.10259.13	PB.10259	protein_coding_transcripts	1.15
PB.10804	['ENSBTAG00000047621']	['']	protein-coding	133.02		PB.10259.4	PB.10259	protein_coding_transcripts	1.32
PB.10805	['ENSBTAG00000050388', 'ENSBTAG00000054068']	['KRBA2', '']	protein-coding	12.88		PB.10259.7	PB.10259	protein_coding_transcripts	3.5
PB.10806	['ENSBTAG00000021103']	['SLC35F5']	protein-coding	25.75		PB.1026.14	PB.1026	NMDs	1.49
PB.10807	['ENSBTAG00000018410']	['EBPL']	protein-coding	16.05		PB.1026.3	PB.1026	protein_coding_transcripts	1.15
PB.10812			protein-coding	1.15		PB.1026.5	PB.1026	protein_coding_transcripts	1.35
PB.10814	['ENSBTAG00000014127']	['PTGS2']	protein-coding	1.9		PB.10260.1	PB.10260	protein_coding_transcripts	286.91
PB.10819	['ENSBTAG00000021293']	['SNUPN']	protein-coding	11.17		PB.10260.10	PB.10260	long_intragenic_lncRNAs	1.46
PB.1082	['ENSBTAG00000017263']	['MXI1']	protein-coding	5.81		PB.10260.11	PB.10260	protein_coding_transcripts	731.19
PB.10822	['ENSBTAG00000003616']	['DCLRE1B']	protein-coding	4.74		PB.10260.12	PB.10260	protein_coding_transcripts	3.09
PB.10823			protein-coding	1.89		PB.10260.2	PB.10260	long_intragenic_lncRNAs	812.06
PB.10827	['ENSBTAG00000019218']	['ATP6V0A1']	protein-coding	16.59		PB.10260.8	PB.10260	non_stop_decays	2.23
PB.10829			protein-coding	1.96		PB.10263.10	PB.10263	protein_coding_transcripts	1.99
PB.1083	['ENSBTAG00000051467']	['COA6']	protein-coding	13.81		PB.10263.9	PB.10263	protein_coding_transcripts	0.4
PB.10830			protein-coding	3.72		PB.10264.19	PB.10264	protein_coding_transcripts	1.33
PB.10831	['ENSBTAG00000031395']	['C6H4orf48']	protein-coding	4.46		PB.10264.23	PB.10264	long_intragenic_lncRNAs	2.81
PB.10832	['ENSBTAG00000008078']	['TRIM59']	protein-coding	1.91		PB.10264.26	PB.10264	protein_coding_transcripts	0.67
PB.10834	['ENSBTAG00000010069']	['EGR1']	protein-coding	64.6		PB.10264.5	PB.10264	protein_coding_transcripts	1.1
PB.10835	['ENSBTAG00000012991', 'ENSBTAG00000048354', 'ENSBTAG00000053347']	['PRUNE2', '', '']	protein-coding	1.63		PB.10266.11	PB.10266	antisense_lncRNAs	126.57
PB.10838	['ENSBTAG00000025778']	['EMC9']	protein-coding	13.19		PB.10266.13	PB.10266	non_stop_decays	7.99
PB.10839	['ENSBTAG00000018571']	['IL1RL1']	protein-coding	1.36		PB.10266.5	PB.10266	antisense_lncRNAs	1.75
PB.1084	['ENSBTAG00000000113', 'ENSBTAG00000050968', 'ENSBTAG00000053867']	['ARHGEF2', '', '']	protein-coding	32.58		PB.10266.7	PB.10266	protein_coding_transcripts	40.08
PB.10841	['ENSBTAG00000014002']	['CEP95']	protein-coding	27.31		PB.10268.10	PB.10268	antisense_lncRNAs	1.68
PB.10847	['ENSBTAG00000019792']	['SLC16A9']	protein-coding	2.13		PB.10268.17	PB.10268	protein_coding_transcripts	3.84
PB.10849	['ENSBTAG00000011246']	['FOXP2']	protein-coding	1.39		PB.10268.4	PB.10268	protein_coding_transcripts	3.1
PB.1085	['ENSBTAG00000017833']	['RNF19A']	protein-coding	30.73		PB.10268.7	PB.10268	protein_coding_transcripts	15.73
PB.10851	['ENSBTAG00000014038']	['CDKL2']	protein-coding	1.28		PB.10268.8	PB.10268	protein_coding_transcripts	1.07
PB.10855			protein-coding	12.04		PB.10269.1	PB.10269	protein_coding_transcripts	6.88
PB.1086	['ENSBTAG00000016675']	['ANAPC7']	protein-coding	24.42		PB.10269.2	PB.10269	protein_coding_transcripts	3.71
PB.10860	['ENSBTAG00000020067']	['LLGL2']	protein-coding	2.83		PB.10269.3	PB.10269	long_intragenic_lncRNAs	9.56
PB.10862			protein-coding	1.8		PB.10269.4	PB.10269	NMDs	3.55
PB.10865	['ENSBTAG00000050056']	['']	non-coding	6.29		PB.1027.10	PB.1027	protein_coding_transcripts	3.07
PB.1087	['ENSBTAG00000015004']	['TBCB']	protein-coding	42.38		PB.1027.6	PB.1027	protein_coding_transcripts	0.28
PB.10871	['ENSBTAG00000004464']	['C19H17orf53']	protein-coding	2.01		PB.1027.7	PB.1027	protein_coding_transcripts	0.23
PB.10878	['ENSBTAG00000020381']	['FCF1']	protein-coding	20.82		PB.1027.8	PB.1027	antisense_lncRNAs	2.62
PB.1088	['ENSBTAG00000014388']	['EIF3I']	protein-coding	185.57		PB.10270.2	PB.10270	NMDs	1
PB.10880	['ENSBTAG00000002020']	['CREBRF']	protein-coding	12.88		PB.10270.6	PB.10270	long_intragenic_lncRNAs	0.05
PB.10888			protein-coding	206.84		PB.10270.8	PB.10270	protein_coding_transcripts	2.9
PB.10889	['ENSBTAG00000013495', 'ENSBTAG00000052157']	['WDFY3', '']	protein-coding	10.95		PB.10271.1	PB.10271	protein_coding_transcripts	127.55
PB.1089	['ENSBTAG00000005462']	['FXR2']	protein-coding	27.93		PB.10271.2	PB.10271	protein_coding_transcripts	131.96
PB.10891	['ENSBTAG00000012370']	['MGP']	protein-coding	2871.01		PB.10271.3	PB.10271	NMDs	13.68
PB.10892	['ENSBTAG00000016251', 'ENSBTAG00000045652', 'ENSBTAG00000046022']	['TMEM101', 'PYY2', 'PYY']	protein-coding	21.96		PB.10274.1	PB.10274	antisense_lncRNAs	3.06
PB.10897	['ENSBTAG00000020858']	['UPF3A']	protein-coding	8.02		PB.10274.3	PB.10274	protein_coding_transcripts	14.07
PB.109			protein-coding	5.36		PB.10274.6	PB.10274	protein_coding_transcripts	18.34
PB.1090	['ENSBTAG00000007581', 'ENSBTAG00000013270']	['ADORA2B', 'TTC19']	protein-coding	15.31		PB.10274.7	PB.10274	protein_coding_transcripts	1.92
PB.10903	['ENSBTAG00000014146']	['SPCS3']	protein-coding	74.52		PB.10275.10	PB.10275	protein_coding_transcripts	8.45
PB.1091	['ENSBTAG00000018973']	['COPS3']	protein-coding	31.69		PB.10275.13	PB.10275	long_intragenic_lncRNAs	2.07
PB.10911	['ENSBTAG00000006227']	['IDH3A']	protein-coding	20.5		PB.10275.15	PB.10275	protein_coding_transcripts	8.17
PB.10912	['ENSBTAG00000032477']	['HECTD1']	protein-coding	33.05		PB.10275.20	PB.10275	protein_coding_transcripts	1.24
PB.10914	['ENSBTAG00000020429']	['MED29']	protein-coding	20.8		PB.10275.3	PB.10275	non_stop_decays	1.52
PB.10917	['ENSBTAG00000007384']	['CYTH3']	protein-coding	16.11		PB.10275.7	PB.10275	NMDs	1.29
PB.10918	['ENSBTAG00000010157']	['TOMM22']	protein-coding	39.58		PB.10277.3	PB.10277	protein_coding_transcripts	1.48
PB.10919	['ENSBTAG00000003857']	['SUSD6']	protein-coding	11.35		PB.10277.5	PB.10277	protein_coding_transcripts	8.14
PB.1092	['ENSBTAG00000009470']	['CLIC4']	protein-coding	365.09		PB.10277.7	PB.10277	antisense_lncRNAs	1.49
PB.10922	['ENSBTAG00000037508']	['EBF1']	protein-coding	96.87		PB.10278.5	PB.10278	antisense_lncRNAs	2.32
PB.10923			protein-coding	3.37		PB.10278.6	PB.10278	NMDs	1.14
PB.10924	['ENSBTAG00000013533']	['CLIC1']	protein-coding	48.24		PB.10283.2	PB.10283	protein_coding_transcripts	2.9
PB.10925	['ENSBTAG00000031523']	['']	protein-coding	14.08		PB.10283.9	PB.10283	protein_coding_transcripts	2.21
PB.10926	['ENSBTAG00000007299']	['SF3A3']	protein-coding	33.21		PB.10284.1	PB.10284	long_intragenic_lncRNAs	1.58
PB.10927	['ENSBTAG00000010047']	['TIAM2']	protein-coding	4.04		PB.10284.2	PB.10284	protein_coding_transcripts	5.13
PB.10928	['ENSBTAG00000021491']	['NDUFV3']	protein-coding	50.74		PB.10284.4	PB.10284	protein_coding_transcripts	4.49
PB.10929	['ENSBTAG00000020212']	['WDR41']	protein-coding	30.7		PB.10284.5	PB.10284	protein_coding_transcripts	9.35
PB.1093	['ENSBTAG00000001557']	['CCL28']	protein-coding	1.15		PB.10284.6	PB.10284	protein_coding_transcripts	11.28
PB.10930			non-coding	8.41		PB.10288.2	PB.10288	protein_coding_transcripts	4.68
PB.10931			protein-coding	6.44		PB.1029.3	PB.1029	protein_coding_transcripts	14.89
PB.10932	['ENSBTAG00000012444']	['ADAM12']	protein-coding	3.43		PB.1029.4	PB.1029	antisense_lncRNAs	1.92
PB.10934	['ENSBTAG00000010006']	['EMC2']	protein-coding	39.02		PB.1029.7	PB.1029	NMDs	2.57
PB.10937	['ENSBTAG00000010503']	['TIMM9']	protein-coding	15.25		PB.1029.8	PB.1029	protein_coding_transcripts	46.76
PB.10938	['ENSBTAG00000020542']	['SHE']	protein-coding	23.75		PB.1029.9	PB.1029	antisense_lncRNAs	1.4
PB.10939	['ENSBTAG00000008224']	['PAIP2']	protein-coding	92.87		PB.10291.10	PB.10291	protein_coding_transcripts	5.06
PB.1094	['ENSBTAG00000005514']	['TRIO']	protein-coding	12.99		PB.10291.2	PB.10291	protein_coding_transcripts	1.71
PB.10940	['ENSBTAG00000000939']	['KIF16B']	protein-coding	8.33		PB.10291.4	PB.10291	protein_coding_transcripts	1.73
PB.10941	['ENSBTAG00000012586']	['HSPD1']	pseudogenes	5.32		PB.10291.6	PB.10291	protein_coding_transcripts	1.94
PB.10942	['ENSBTAG00000020968']	['MPC2']	protein-coding	81.95		PB.10291.7	PB.10291	protein_coding_transcripts	3.12
PB.10944	['ENSBTAG00000016990']	['USP24']	protein-coding	12.2		PB.10291.9	PB.10291	protein_coding_transcripts	3.33
PB.10945	['ENSBTAG00000006552']	['LAMP3']	protein-coding	5.7		PB.10297.1	PB.10297	antisense_lncRNAs	1.71
PB.10946	['ENSBTAG00000011338', 'ENSBTAG00000048541', 'ENSBTAG00000052475']	['NREP', '', '']	protein-coding	82.64		PB.10297.3	PB.10297	protein_coding_transcripts	2.03
PB.10948	['ENSBTAG00000017407']	['HSF2BP']	protein-coding	6.23		PB.10297.5	PB.10297	NMDs	0.58
PB.1095	['ENSBTAG00000006084']	['PINK1']	protein-coding	59.87		PB.10297.6	PB.10297	protein_coding_transcripts	1.78
PB.10955	['ENSBTAG00000022058']	['ACACB']	protein-coding	1.82		PB.103.1	PB.103	protein_coding_transcripts	4.54
PB.10956	['ENSBTAG00000033545', 'ENSBTAG00000053557']	['EBD', 'DEFB4A']	protein-coding	3.25		PB.103.10	PB.103	NMDs	2.69
PB.1096	['ENSBTAG00000006743']	['RBBP8']	protein-coding	9.63		PB.103.12	PB.103	NMDs	0.35
PB.10960	['ENSBTAG00000011814']	['CENPP']	protein-coding	7.32		PB.103.14	PB.103	protein_coding_transcripts	1.17
PB.10961	['ENSBTAG00000010691', 'ENSBTAG00000018286']	['USP39', 'RNF181']	protein-coding	45.8		PB.103.15	PB.103	protein_coding_transcripts	3.78
PB.10962	['ENSBTAG00000008716']	['SSB']	protein-coding	22.96		PB.103.16	PB.103	protein_coding_transcripts	0.37
PB.10963	['ENSBTAG00000033136']	['COX20']	protein-coding	7.53		PB.103.17	PB.103	protein_coding_transcripts	0.28
PB.10964	['ENSBTAG00000015136']	['AARSD1']	protein-coding	28.36		PB.103.21	PB.103	protein_coding_transcripts	1.13
PB.10965	['ENSBTAG00000017053']	['ABCB10']	protein-coding	7.34		PB.103.4	PB.103	protein_coding_transcripts	2.24
PB.10966	['ENSBTAG00000006321']	['RTCA']	protein-coding	16.98		PB.103.8	PB.103	protein_coding_transcripts	0.28
PB.10967	['ENSBTAG00000008596']	['PRICKLE1']	protein-coding	18.06		PB.1030.11	PB.1030	antisense_lncRNAs	1.38
PB.10969	['ENSBTAG00000018613']	['NOL8']	protein-coding	12.46		PB.1030.2	PB.1030	protein_coding_transcripts	3.02
PB.1097	['ENSBTAG00000017597']	['ESCO1']	protein-coding	3.64		PB.1030.3	PB.1030	protein_coding_transcripts	0.43
PB.10970	['ENSBTAG00000008362', 'ENSBTAG00000029850']	['CTDSP1', 'MIR26B']	protein-coding	50.27		PB.1030.4	PB.1030	protein_coding_transcripts	0.31
PB.10971	['ENSBTAG00000047450']	['SFR1']	protein-coding	22.99		PB.1030.7	PB.1030	protein_coding_transcripts	1.2
PB.10972			protein-coding	5.39		PB.1030.8	PB.1030	NMDs	2.23
PB.10973	['ENSBTAG00000005211', 'ENSBTAG00000042233', 'ENSBTAG00000042406', 'ENSBTAG00000043377', 'ENSBTAG00000043531']	['RPL4', 'RF00093', 'RF00093', 'RF00138', 'RF00093']	protein-coding	771.39		PB.1030.9	PB.1030	protein_coding_transcripts	1.49
PB.10974	['ENSBTAG00000019295']	['MDH1']	protein-coding	85.05		PB.10301.10	PB.10301	protein_coding_transcripts	203.31
PB.10975	['ENSBTAG00000008296']	['EEF1AKMT1']	protein-coding	28.85		PB.10301.4	PB.10301	protein_coding_transcripts	6.74
PB.10976	['ENSBTAG00000026403']	['CREBBP']	protein-coding	21.39		PB.10301.6	PB.10301	antisense_lncRNAs	4.62
PB.10977	['ENSBTAG00000013579']	['SARAF']	protein-coding	46.77		PB.10301.8	PB.10301	protein_coding_transcripts	41.38
PB.10978	['ENSBTAG00000004110']	['']	protein-coding	10.26		PB.10302.1	PB.10302	protein_coding_transcripts	17.17
PB.10979	['ENSBTAG00000046671']	['WFS1']	protein-coding	15.71		PB.10302.3	PB.10302	protein_coding_transcripts	30.64
PB.1098	['ENSBTAG00000000744']	['DCTN6']	protein-coding	35.33		PB.10306.10	PB.10306	protein_coding_transcripts	0.33
PB.10980	['ENSBTAG00000013614']	['TMEM38A']	protein-coding	3.16		PB.10306.11	PB.10306	protein_coding_transcripts	0.1
PB.10981	['ENSBTAG00000014081']	['NBAS']	protein-coding	21.69		PB.10306.14	PB.10306	NMDs	0.15
PB.10982	['ENSBTAG00000019614']	['FAM76A']	protein-coding	21.39		PB.10306.15	PB.10306	NMDs	0.13
PB.10984	['ENSBTAG00000008061']	['RILPL1']	protein-coding	19.01		PB.10306.16	PB.10306	protein_coding_transcripts	0.44
PB.10985	['ENSBTAG00000014823']	['TXNDC11']	protein-coding	15.74		PB.10306.6	PB.10306	protein_coding_transcripts	0.18
PB.10987	['ENSBTAG00000007435']	['NOLC1']	protein-coding	6.41		PB.10306.9	PB.10306	antisense_lncRNAs	1.04
PB.10989	['ENSBTAG00000021658']	['GRASP']	protein-coding	15.06		PB.10307.1	PB.10307	antisense_lncRNAs	1.12
PB.1099	['ENSBTAG00000012471']	['ILF2']	protein-coding	27.06		PB.10307.3	PB.10307	protein_coding_transcripts	70.14
PB.10990			pseudogenes	2.54		PB.10308.1	PB.10308	protein_coding_transcripts	0.17
PB.10994	['ENSBTAG00000003209']	['BLCAP']	protein-coding	43.94		PB.10308.3	PB.10308	long_intragenic_lncRNAs	1.02
PB.10995	['ENSBTAG00000008253', 'ENSBTAG00000008709']	['EXPH5', 'KDELC2']	protein-coding	27.68		PB.10308.4	PB.10308	protein_coding_transcripts	1.9
PB.10996	['ENSBTAG00000001987']	['SWAP70']	protein-coding	48.06		PB.10309.12	PB.10309	protein_coding_transcripts	6.49
PB.10997			protein-coding	1.05		PB.10309.13	PB.10309	NMDs	3.98
PB.10998	['ENSBTAG00000012620']	['RETREG2']	protein-coding	78.06		PB.10309.14	PB.10309	antisense_lncRNAs	1.51
PB.10999	['ENSBTAG00000007121']	['TK1']	protein-coding	5.73		PB.10309.5	PB.10309	protein_coding_transcripts	4.07
PB.11			protein-coding	23.04		PB.10309.8	PB.10309	NMDs	1.78
PB.1100	['ENSBTAG00000009026']	['PACS1']	protein-coding	49.79		PB.1031.10	PB.1031	NMDs	0.52
PB.11000	['ENSBTAG00000000084']	['MRPS30']	protein-coding	5.7		PB.1031.11	PB.1031	protein_coding_transcripts	0.2
PB.11001	['ENSBTAG00000008833']	['APOM']	protein-coding	1.96		PB.1031.12	PB.1031	NMDs	0.5
PB.11006			protein-coding	1.08		PB.1031.15	PB.1031	long_intragenic_lncRNAs	2.14
PB.11008	['ENSBTAG00000002524']	['MRI1']	protein-coding	5.29		PB.1031.19	PB.1031	protein_coding_transcripts	2.18
PB.11009			pseudogenes	3.58		PB.1031.2	PB.1031	NMDs	1.03
PB.1101	['ENSBTAG00000015010']	['TBC1D23']	protein-coding	24.51		PB.1031.20	PB.1031	protein_coding_transcripts	1.44
PB.11011	['ENSBTAG00000054688']	['SOX7']	protein-coding	24.25		PB.1031.21	PB.1031	protein_coding_transcripts	1.11
PB.11012			protein-coding	1.39		PB.1031.27	PB.1031	antisense_lncRNAs	8.73
PB.11013	['ENSBTAG00000001113']	['NDUFAF7']	protein-coding	21.55		PB.1031.3	PB.1031	long_intragenic_lncRNAs	1.39
PB.11014	['ENSBTAG00000011909']	['ACVR1']	protein-coding	12.12		PB.1031.31	PB.1031	protein_coding_transcripts	1.22
PB.11017	['ENSBTAG00000006443']	['PRDM11']	protein-coding	12.76		PB.1031.35	PB.1031	protein_coding_transcripts	3.85
PB.11018	['ENSBTAG00000011966']	['LAMC1']	protein-coding	174.14		PB.1031.7	PB.1031	protein_coding_transcripts	3.36
PB.11019	['ENSBTAG00000006550']	['GABARAPL2']	protein-coding	132.48		PB.1031.9	PB.1031	protein_coding_transcripts	1.14
PB.1102	['ENSBTAG00000052151']	['']	protein-coding	8.52		PB.10310.1	PB.10310	antisense_lncRNAs	1.54
PB.11020	['ENSBTAG00000034796']	['TEX264']	protein-coding	44.21		PB.10310.5	PB.10310	protein_coding_transcripts	5.83
PB.11023			protein-coding	2.29		PB.10310.6	PB.10310	NMDs	0.6
PB.11024	['ENSBTAG00000004979']	['MRS2']	protein-coding	8.8		PB.10311.2	PB.10311	protein_coding_transcripts	18.39
PB.11025	['ENSBTAG00000017514']	['CCND1']	protein-coding	8.13		PB.10311.6	PB.10311	NMDs	3.09
PB.11026			protein-coding	7.89		PB.10311.7	PB.10311	NMDs	1.55
PB.11027	['ENSBTAG00000015802']	['CREB3L2']	protein-coding	18.32		PB.10312.8	PB.10312	protein_coding_transcripts	18.16
PB.11028	['ENSBTAG00000012615', 'ENSBTAG00000048810']	['ZEB2', 'ZEB2']	protein-coding	33.92		PB.10313.4	PB.10313	protein_coding_transcripts	2.01
PB.11031	['ENSBTAG00000011881']	['TDRD10']	protein-coding	1.52		PB.10314.2	PB.10314	protein_coding_transcripts	1.22
PB.11032	['ENSBTAG00000040199']	['POLR2H']	protein-coding	37.67		PB.10315.3	PB.10315	protein_coding_transcripts	3.32
PB.11033	['ENSBTAG00000017845']	['BAG1']	protein-coding	36.02		PB.10316.5	PB.10316	protein_coding_transcripts	3.28
PB.11034	['ENSBTAG00000006884', 'ENSBTAG00000019692']	['PABPN1', 'BCL2L2']	protein-coding	142.96		PB.10316.8	PB.10316	protein_coding_transcripts	7.17
PB.11035	['ENSBTAG00000014643']	['EEF1D']	protein-coding	228.53		PB.10316.9	PB.10316	protein_coding_transcripts	0.37
PB.11037	['ENSBTAG00000014123']	['ZNF507']	protein-coding	8.33		PB.10317.6	PB.10317	protein_coding_transcripts	4.3
PB.11038	['ENSBTAG00000006757']	['CA11']	protein-coding	5.02		PB.10317.7	PB.10317	protein_coding_transcripts	1.71
PB.11039	['ENSBTAG00000023343']	['RPL28']	protein-coding	401.26		PB.10317.9	PB.10317	protein_coding_transcripts	2.24
PB.11040	['ENSBTAG00000022681']	['EOGT']	protein-coding	10.07		PB.1032.1	PB.1032	protein_coding_transcripts	1.33
PB.11041	['ENSBTAG00000009183']	['SHISA5']	protein-coding	33.95		PB.1032.10	PB.1032	NMDs	2.1
PB.11044	['ENSBTAG00000011765']	['GABARAPL1']	protein-coding	73.09		PB.1032.18	PB.1032	protein_coding_transcripts	52.74
PB.11045	['ENSBTAG00000000073']	['LRPAP1']	protein-coding	40.49		PB.1032.22	PB.1032	NMDs	7.51
PB.11046	['ENSBTAG00000002295', 'ENSBTAG00000053120']	['ATF2', 'RF02271']	protein-coding	15.03		PB.1032.23	PB.1032	long_intragenic_lncRNAs	1.25
PB.11047	['ENSBTAG00000048565']	['BASP1']	protein-coding	5.16		PB.1032.3	PB.1032	long_intragenic_lncRNAs	1.5
PB.11048	['ENSBTAG00000006103']	['XRCC6']	protein-coding	20.51		PB.1032.4	PB.1032	protein_coding_transcripts	4.06
PB.11049	['ENSBTAG00000027464']	['FGFRL1']	protein-coding	201.82		PB.10321.2	PB.10321	protein_coding_transcripts	3.07
PB.1105	['ENSBTAG00000048761']	['UBE2D3']	protein-coding	85.34		PB.10321.3	PB.10321	protein_coding_transcripts	4.63
PB.11051	['ENSBTAG00000019437']	['SLFN11']	protein-coding	5.15		PB.10325.1	PB.10325	protein_coding_transcripts	2.88
PB.11052	['ENSBTAG00000015549']	['PCDH18']	protein-coding	11.06		PB.10325.2	PB.10325	long_intragenic_lncRNAs	1.71
PB.11053	['ENSBTAG00000018954']	['ELP2']	protein-coding	15.2		PB.10325.3	PB.10325	sense_intronic_lncRNAs	1.46
PB.11054	['ENSBTAG00000012397']	['DCK']	protein-coding	3.73		PB.10325.8	PB.10325	protein_coding_transcripts	1.19
PB.11055	['ENSBTAG00000021880']	['COQ8A']	protein-coding	144.92		PB.10327.4	PB.10327	protein_coding_transcripts	17.8
PB.11057	['ENSBTAG00000018893']	['AHCYL1']	protein-coding	62.34		PB.10327.6	PB.10327	protein_coding_transcripts	1.03
PB.11058			protein-coding	2.26		PB.10328.2	PB.10328	protein_coding_transcripts	13.72
PB.11059	['ENSBTAG00000014827']	['UBQLN1']	protein-coding	3.09		PB.10329.2	PB.10329	protein_coding_transcripts	182.9
PB.1106	['ENSBTAG00000008607']	['ARID3A']	protein-coding	7.69		PB.1033.10	PB.1033	NMDs	2.81
PB.11060	['ENSBTAG00000002817']	['SLC46A1']	protein-coding	1.11		PB.1033.13	PB.1033	antisense_lncRNAs	2.31
PB.11061	['ENSBTAG00000006542']	['RABEP2']	protein-coding	21.82		PB.1033.18	PB.1033	protein_coding_transcripts	0.53
PB.11062	['ENSBTAG00000047649']	['AUH']	protein-coding	25.91		PB.1033.21	PB.1033	antisense_lncRNAs	2.08
PB.11066	['ENSBTAG00000012490']	['ETFA']	protein-coding	93.99		PB.1033.25	PB.1033	NMDs	4.32
PB.1107	['ENSBTAG00000025099']	['RNF145']	protein-coding	35.16		PB.1033.5	PB.1033	protein_coding_transcripts	2.66
PB.11070	['ENSBTAG00000008341']	['ARSB']	protein-coding	4.66		PB.1033.6	PB.1033	antisense_lncRNAs	2.58
PB.11071	['ENSBTAG00000008893']	['ANO10']	protein-coding	174.09		PB.10330.2	PB.10330	protein_coding_transcripts	46.85
PB.11072	['ENSBTAG00000023607']	['HACD2']	protein-coding	97.74		PB.10330.6	PB.10330	protein_coding_transcripts	106.61
PB.11075	['ENSBTAG00000008396']	['MRPL54']	protein-coding	18.67		PB.10332.1	PB.10332	antisense_lncRNAs	1.01
PB.11076			protein-coding	1.37		PB.10332.8	PB.10332	protein_coding_transcripts	8.66
PB.11077	['ENSBTAG00000006065']	['PCNA']	protein-coding	14.68		PB.10332.9	PB.10332	protein_coding_transcripts	1.62
PB.1108	['ENSBTAG00000050986']	['PXDN']	protein-coding	42.88		PB.10333.5	PB.10333	sense_intronic_lncRNAs	1.32
PB.11080	['ENSBTAG00000000072']	['TFB2M']	protein-coding	10.62		PB.10334.2	PB.10334	protein_coding_transcripts	3.94
PB.11081	['ENSBTAG00000018593']	['PSENEN']	protein-coding	86		PB.10334.4	PB.10334	NMDs	2.84
PB.11082	['ENSBTAG00000026772']	['ZNF142']	protein-coding	18.94		PB.10334.6	PB.10334	NMDs	1.2
PB.11083	['ENSBTAG00000030170']	['JPT1']	protein-coding	7.11		PB.10334.7	PB.10334	protein_coding_transcripts	7.08
PB.11086	['ENSBTAG00000020710']	['CENPQ']	protein-coding	1.95		PB.10337.1	PB.10337	protein_coding_transcripts	20.08
PB.11088	['ENSBTAG00000021875']	['SLC41A2']	protein-coding	6.35		PB.10337.16	PB.10337	NMDs	1.38
PB.11089			pseudogenes	2.2		PB.10337.18	PB.10337	protein_coding_transcripts	16.97
PB.1109	['ENSBTAG00000021143']	['DNMT3A']	protein-coding	23.23		PB.10337.19	PB.10337	NMDs	6
PB.11091	['ENSBTAG00000018460']	['ADAMTS16']	protein-coding	73.51		PB.10337.8	PB.10337	antisense_lncRNAs	1.19
PB.11093	['ENSBTAG00000008921']	['NEXN']	protein-coding	4.56		PB.10338.12	PB.10338	protein_coding_transcripts	0.31
PB.11094	['ENSBTAG00000024381']	['MAN1A1']	protein-coding	21.51		PB.10338.5	PB.10338	protein_coding_transcripts	0.14
PB.11095	['ENSBTAG00000004364']	['THNSL2']	protein-coding	17.31		PB.10338.6	PB.10338	protein_coding_transcripts	0.44
PB.11098	['ENSBTAG00000019461']	['NUMBL']	protein-coding	13.34		PB.10339.3	PB.10339	protein_coding_transcripts	1.22
PB.11099	['ENSBTAG00000050839']	['DISC1']	protein-coding	15.14		PB.10339.6	PB.10339	protein_coding_transcripts	1.97
PB.1110	['ENSBTAG00000022007']	['SAMHD1']	protein-coding	11.95		PB.1034.1	PB.1034	protein_coding_transcripts	1.05
PB.11100	['ENSBTAG00000010818']	['AEBP2']	protein-coding	44.9		PB.1034.11	PB.1034	antisense_lncRNAs	1.06
PB.11101	['ENSBTAG00000006831']	['C8H9orf85']	protein-coding	5.41		PB.1034.3	PB.1034	antisense_lncRNAs	1.49
PB.11103	['ENSBTAG00000016445']	['YME1L1']	protein-coding	24.72		PB.1034.4	PB.1034	protein_coding_transcripts	3.94
PB.11105	['ENSBTAG00000009208']	['TCTN1']	protein-coding	15.88		PB.1034.5	PB.1034	antisense_lncRNAs	2.08
PB.11106	['ENSBTAG00000011494']	['PYGL']	protein-coding	12.88		PB.1034.7	PB.1034	protein_coding_transcripts	3
PB.11108	['ENSBTAG00000015882']	['UBE2J2']	protein-coding	11.88		PB.1034.8	PB.1034	protein_coding_transcripts	2.8
PB.11109	['ENSBTAG00000019821']	['DHX9']	protein-coding	30.91		PB.10340.2	PB.10340	protein_coding_transcripts	3
PB.1111	['ENSBTAG00000007186']	['ARHGAP39']	protein-coding	2.41		PB.10340.5	PB.10340	NMDs	0.74
PB.11110	['ENSBTAG00000016817']	['SNRNP40']	protein-coding	15.24		PB.10340.6	PB.10340	NMDs	1.01
PB.11111	['ENSBTAG00000030434']	['FUCA1']	protein-coding	42.44		PB.10341.1	PB.10341	protein_coding_transcripts	53.68
PB.11112	['ENSBTAG00000014995']	['THAP8']	protein-coding	7.56		PB.10342.10	PB.10342	antisense_lncRNAs	2.08
PB.11115	['ENSBTAG00000019532']	['HTRA4']	protein-coding	1.2		PB.10342.11	PB.10342	antisense_lncRNAs	3.4
PB.11116	['ENSBTAG00000045779']	['UBE2A']	protein-coding	15.22		PB.10342.12	PB.10342	antisense_lncRNAs	1.21
PB.11119			protein-coding	2		PB.10342.16	PB.10342	antisense_lncRNAs	1.14
PB.1112	['ENSBTAG00000017215']	['WDR76']	protein-coding	8.67		PB.10342.3	PB.10342	protein_coding_transcripts	2.42
PB.11120	['ENSBTAG00000016430']	['METTL8']	protein-coding	3.54		PB.10342.9	PB.10342	protein_coding_transcripts	1.62
PB.11121	['ENSBTAG00000033322']	['SRP9']	protein-coding	15.34		PB.10344.2	PB.10344	antisense_lncRNAs	1
PB.11122			protein-coding	1.41		PB.10345.5	PB.10345	protein_coding_transcripts	2.1
PB.11124	['ENSBTAG00000006277']	['ENGASE']	protein-coding	27.17		PB.10345.8	PB.10345	protein_coding_transcripts	3.84
PB.11126			protein-coding	9.42		PB.10346.2	PB.10346	NMDs	2.47
PB.11129			protein-coding	2.08		PB.10346.3	PB.10346	protein_coding_transcripts	33.63
PB.1113	['ENSBTAG00000009293']	['EVL']	protein-coding	65.99		PB.10347.4	PB.10347	protein_coding_transcripts	1.64
PB.11132	['ENSBTAG00000002715']	['GMPR2']	protein-coding	22.56		PB.10347.6	PB.10347	protein_coding_transcripts	3.54
PB.11134			non-coding	1.25		PB.10348.1	PB.10348	protein_coding_transcripts	3.8
PB.11136	['ENSBTAG00000019338']	['IL13RA1']	protein-coding	128.6		PB.10348.13	PB.10348	protein_coding_transcripts	0.29
PB.11137	['ENSBTAG00000014764']	['CD9']	protein-coding	101.04		PB.10348.17	PB.10348	antisense_lncRNAs	1.29
PB.11139			protein-coding	51.23		PB.10348.19	PB.10348	protein_coding_transcripts	3.57
PB.1114	['ENSBTAG00000007834', 'ENSBTAG00000007835']	['PPP1R16A', 'GPT']	protein-coding	10.76		PB.10348.2	PB.10348	protein_coding_transcripts	1.72
PB.11140	['ENSBTAG00000036260']	['LPXN']	protein-coding	3.72		PB.10348.20	PB.10348	protein_coding_transcripts	0.92
PB.11141	['ENSBTAG00000011287']	['ATXN7']	protein-coding	8.72		PB.10348.23	PB.10348	protein_coding_transcripts	7.47
PB.11142	['ENSBTAG00000003636']	['LIPA']	protein-coding	24.65		PB.10348.3	PB.10348	protein_coding_transcripts	3.93
PB.11144	['ENSBTAG00000016874']	['DNAJB1']	protein-coding	31.12		PB.10348.4	PB.10348	protein_coding_transcripts	7.34
PB.11149			pseudogenes	1.68		PB.10348.5	PB.10348	protein_coding_transcripts	6.93
PB.1115	['ENSBTAG00000016932']	['SENP7']	protein-coding	12.92		PB.10348.8	PB.10348	protein_coding_transcripts	3.32
PB.11154	['ENSBTAG00000010549']	['IFRD1']	protein-coding	63.48		PB.1035.10	PB.1035	NMDs	4.68
PB.1116	['ENSBTAG00000018227']	['SLC4A7']	protein-coding	3.81		PB.1035.112	PB.1035	protein_coding_transcripts	1.87
PB.11161	['ENSBTAG00000010223']	['NTF3']	protein-coding	2.8		PB.1035.114	PB.1035	protein_coding_transcripts	2.01
PB.11166	['ENSBTAG00000030499']	['']	protein-coding	15.57		PB.1035.117	PB.1035	protein_coding_transcripts	10.54
PB.11167	['ENSBTAG00000003726']	['MTMR9']	protein-coding	3.59		PB.1035.119	PB.1035	protein_coding_transcripts	2.09
PB.1117	['ENSBTAG00000009194']	['OSBPL10']	protein-coding	6.16		PB.1035.12	PB.1035	antisense_lncRNAs	2.93
PB.11172	['ENSBTAG00000032007']	['LRP11']	protein-coding	16.14		PB.1035.120	PB.1035	protein_coding_transcripts	16.78
PB.11174	['ENSBTAG00000039071']	['ANKRD16']	protein-coding	13.52		PB.1035.124	PB.1035	protein_coding_transcripts	0.09
PB.11175	['ENSBTAG00000007169']	['P2RX1']	protein-coding	1.24		PB.1035.16	PB.1035	NMDs	4.53
PB.11179	['ENSBTAG00000021953']	['LARGE1']	protein-coding	19.51		PB.1035.20	PB.1035	protein_coding_transcripts	17.92
PB.1118	['ENSBTAG00000003622', 'ENSBTAG00000034005', 'ENSBTAG00000037803', 'ENSBTAG00000055104']	['ZKSCAN7', 'ZNF35', 'ZNF197', 'ZNF660']	protein-coding	34		PB.1035.22	PB.1035	NMDs	1.72
PB.11182	['ENSBTAG00000047103']	['IDNK']	protein-coding	4.04		PB.1035.28	PB.1035	protein_coding_transcripts	2.66
PB.11183	['ENSBTAG00000006369', 'ENSBTAG00000022083']	['MRPS35', 'REP15']	protein-coding	25.65		PB.1035.3	PB.1035	protein_coding_transcripts	1.86
PB.11185	['ENSBTAG00000006143']	['CREB3L1']	protein-coding	29.47		PB.1035.34	PB.1035	protein_coding_transcripts	2.06
PB.11187	['ENSBTAG00000012063']	['E2F4']	protein-coding	13.86		PB.1035.36	PB.1035	NMDs	0.13
PB.11188	['ENSBTAG00000012321']	['ZFAND6']	protein-coding	54.4		PB.1035.39	PB.1035	protein_coding_transcripts	1.37
PB.11189			protein-coding	1.07		PB.1035.4	PB.1035	NMDs	0.35
PB.1119	['ENSBTAG00000022004']	['FLNB']	protein-coding	42.23		PB.1035.45	PB.1035	NMDs	0.52
PB.11190	['ENSBTAG00000017455']	['ADAM9']	protein-coding	82.67		PB.1035.48	PB.1035	protein_coding_transcripts	4.1
PB.11191	['ENSBTAG00000048107']	['CANX']	protein-coding	95.84		PB.1035.49	PB.1035	NMDs	0.96
PB.11193	['ENSBTAG00000004906']	['CCNE2']	protein-coding	7.44		PB.1035.5	PB.1035	protein_coding_transcripts	1.96
PB.11194	['ENSBTAG00000012744', 'ENSBTAG00000013882']	['UBE2M', 'CHMP2A']	protein-coding	113.48		PB.1035.53	PB.1035	antisense_lncRNAs	1.06
PB.11195	['ENSBTAG00000020810']	['CYB561']	protein-coding	1.88		PB.1035.59	PB.1035	protein_coding_transcripts	9.56
PB.11196	['ENSBTAG00000018937']	['HMOX2']	protein-coding	18.36		PB.1035.61	PB.1035	NMDs	0.74
PB.11197	['ENSBTAG00000012342']	['LIMA1']	protein-coding	59.89		PB.1035.63	PB.1035	non_stop_decays	60.18
PB.11198	['ENSBTAG00000006765']	['LARS']	protein-coding	12.18		PB.1035.64	PB.1035	NMDs	2.4
PB.11199	['ENSBTAG00000009595']	['NGDN']	protein-coding	15.12		PB.1035.69	PB.1035	protein_coding_transcripts	5.02
PB.112	['ENSBTAG00000017970']	['ZYX']	protein-coding	65.31		PB.1035.72	PB.1035	NMDs	0.5
PB.1120	['ENSBTAG00000010027']	['CHDH']	protein-coding	1.91		PB.1035.74	PB.1035	protein_coding_transcripts	26.33
PB.11200	['ENSBTAG00000020305']	['TOR1A']	protein-coding	9.96		PB.1035.90	PB.1035	protein_coding_transcripts	0.38
PB.11201	['ENSBTAG00000025221']	['TEX30']	protein-coding	7.82		PB.10350.1	PB.10350	NMDs	5.39
PB.11202	['ENSBTAG00000010370']	['CLBA1']	protein-coding	1.48		PB.10350.10	PB.10350	protein_coding_transcripts	0.37
PB.11203	['ENSBTAG00000018731']	['']	protein-coding	1.38		PB.10350.12	PB.10350	protein_coding_transcripts	0.13
PB.11205	['ENSBTAG00000020221']	['WNT5A']	protein-coding	3.5		PB.10350.7	PB.10350	protein_coding_transcripts	1.55
PB.11206	['ENSBTAG00000053755']	['TMA7']	protein-coding	102.92		PB.10350.8	PB.10350	protein_coding_transcripts	7.24
PB.11207	['ENSBTAG00000011339']	['TAF8']	protein-coding	11.57		PB.10351.3	PB.10351	long_intragenic_lncRNAs	2.48
PB.11209	['ENSBTAG00000010542']	['SPIRE1']	protein-coding	11.47		PB.10351.4	PB.10351	protein_coding_transcripts	39.27
PB.1121	['ENSBTAG00000008719']	['PRKCD']	protein-coding	4.23		PB.10352.12	PB.10352	protein_coding_transcripts	17.7
PB.11210	['ENSBTAG00000019759']	['IDE']	protein-coding	12.33		PB.10352.13	PB.10352	non_stop_decays	1.4
PB.11211	['ENSBTAG00000047077']	['ENTPD7']	protein-coding	2.23		PB.10352.16	PB.10352	long_intragenic_lncRNAs	1.25
PB.11212	['ENSBTAG00000016959']	['LAPTM4B']	protein-coding	90.61		PB.10352.17	PB.10352	NMDs	1.83
PB.11213	['ENSBTAG00000048903']	['PRNP']	protein-coding	304.39		PB.10352.6	PB.10352	protein_coding_transcripts	5.49
PB.11214	['ENSBTAG00000008731']	['PRDX3']	protein-coding	59.38		PB.10352.9	PB.10352	protein_coding_transcripts	1.23
PB.11215	['ENSBTAG00000003395']	['ZRANB1']	protein-coding	10.4		PB.10353.1	PB.10353	protein_coding_transcripts	2.03
PB.11216	['ENSBTAG00000013211']	['CFAP97']	protein-coding	15.95		PB.10353.5	PB.10353	protein_coding_transcripts	0.65
PB.11217	['ENSBTAG00000034633']	['ERO1B']	protein-coding	10.23		PB.10354.1	PB.10354	protein_coding_transcripts	19.2
PB.11218	['ENSBTAG00000013615']	['CHORDC1']	protein-coding	8.8		PB.10354.3	PB.10354	protein_coding_transcripts	3.19
PB.1122	['ENSBTAG00000004120']	['HEMK1']	protein-coding	12.9		PB.10354.5	PB.10354	protein_coding_transcripts	3.73
PB.11220	['ENSBTAG00000010336']	['TALDO1']	protein-coding	321.8		PB.10354.7	PB.10354	protein_coding_transcripts	3.13
PB.11221	['ENSBTAG00000010663']	['ADAM15']	protein-coding	28.21		PB.10355.16	PB.10355	protein_coding_transcripts	7.76
PB.11222	['ENSBTAG00000040132', 'ENSBTAG00000048881', 'ENSBTAG00000050958']	['PWWP3B', '', '']	protein-coding	3.95		PB.10355.25	PB.10355	NMDs	2.93
PB.11223	['ENSBTAG00000006878']	['']	protein-coding	21.56		PB.10355.31	PB.10355	NMDs	6.63
PB.11224	['ENSBTAG00000013279']	['FOXP3']	protein-coding	3.45		PB.10355.8	PB.10355	NMDs	4.6
PB.11225	['ENSBTAG00000008839']	['AMER1']	protein-coding	6.92		PB.10355.9	PB.10355	NMDs	1.15
PB.11226	['ENSBTAG00000020717']	['DIPK2B']	protein-coding	10.03		PB.10356.1	PB.10356	protein_coding_transcripts	2.03
PB.11227	['ENSBTAG00000003565']	['TRIM3']	protein-coding	16.4		PB.10356.10	PB.10356	NMDs	12.94
PB.11228	['ENSBTAG00000017020']	['S100G']	protein-coding	546.47		PB.10356.12	PB.10356	protein_coding_transcripts	14.37
PB.11229	['ENSBTAG00000020419', 'ENSBTAG00000052635']	['', '']	protein-coding	4.89		PB.10356.2	PB.10356	protein_coding_transcripts	1.48
PB.1123	['ENSBTAG00000006330']	['RBM5']	protein-coding	66.03		PB.10356.9	PB.10356	NMDs	11.11
PB.11230	['ENSBTAG00000025848']	['RBM3']	protein-coding	144.13		PB.10357.4	PB.10357	protein_coding_transcripts	1.32
PB.11231	['ENSBTAG00000001280']	['CLPB']	protein-coding	4.24		PB.10358.1	PB.10358	protein_coding_transcripts	1.92
PB.11232	['ENSBTAG00000003614']	['AP4B1']	protein-coding	5.13		PB.10358.5	PB.10358	long_intragenic_lncRNAs	1.42
PB.11234	['ENSBTAG00000023551']	['MOB3C']	protein-coding	6.17		PB.10358.7	PB.10358	long_intragenic_lncRNAs	3.47
PB.11235	['ENSBTAG00000024426']	['PPP1R9A']	protein-coding	3.37		PB.10358.8	PB.10358	sense_intronic_lncRNAs	9.44
PB.11236	['ENSBTAG00000014171']	['NAPEPLD']	protein-coding	4.2		PB.10359.5	PB.10359	protein_coding_transcripts	13.49
PB.11237	['ENSBTAG00000038235']	['NOD1']	protein-coding	11.74		PB.10360.1	PB.10360	protein_coding_transcripts	13.01
PB.11238	['ENSBTAG00000001592']	['INSIG1']	protein-coding	40.84		PB.10360.10	PB.10360	non_stop_decays	1.16
PB.11239	['ENSBTAG00000007577']	['UBXN7']	protein-coding	14.42		PB.10360.17	PB.10360	protein_coding_transcripts	2.03
PB.1124	['ENSBTAG00000018921', 'ENSBTAG00000049609']	['USP19', '']	protein-coding	19.34		PB.10360.21	PB.10360	protein_coding_transcripts	8.86
PB.11240	['ENSBTAG00000017549']	['KITLG']	protein-coding	15.08		PB.10361.3	PB.10361	protein_coding_transcripts	32.94
PB.11241	['ENSBTAG00000013204']	['ATP13A3']	protein-coding	24.62		PB.10362.10	PB.10362	protein_coding_transcripts	4.47
PB.11242	['ENSBTAG00000039435']	['LEMD3']	protein-coding	6.52		PB.10362.12	PB.10362	NMDs	2.44
PB.11244	['ENSBTAG00000019742']	['FOXJ2']	protein-coding	25.95		PB.10362.2	PB.10362	NMDs	2.47
PB.11246	['ENSBTAG00000002874']	['TMEM183A']	protein-coding	38.52		PB.10362.5	PB.10362	NMDs	2.03
PB.11247	['ENSBTAG00000018488']	['AFF1']	protein-coding	20.04		PB.10362.8	PB.10362	NMDs	1.89
PB.11248	['ENSBTAG00000004154']	['SKIL']	protein-coding	5.94		PB.10364.1	PB.10364	protein_coding_transcripts	1.39
PB.11249	['ENSBTAG00000002148']	['RAB3D']	protein-coding	13.93		PB.10364.2	PB.10364	long_intragenic_lncRNAs	15.37
PB.1125	['ENSBTAG00000019096']	['UQCRC1']	protein-coding	141.34		PB.10364.5	PB.10364	protein_coding_transcripts	12.42
PB.11250	['ENSBTAG00000017550']	['CSNK1G3']	protein-coding	12.18		PB.10366.10	PB.10366	NMDs	9.07
PB.11251	['ENSBTAG00000007606']	['HNRNPU']	protein-coding	71.27		PB.10366.11	PB.10366	NMDs	3.47
PB.11252	['ENSBTAG00000019951']	['PCYOX1L']	protein-coding	2.24		PB.10366.5	PB.10366	protein_coding_transcripts	14.24
PB.11253	['ENSBTAG00000012086']	['CNOT8']	protein-coding	30.38		PB.10367.8	PB.10367	protein_coding_transcripts	69.79
PB.11254	['ENSBTAG00000018517']	['VLDLR']	protein-coding	25.15		PB.10368.1	PB.10368	non_stop_decays	2.7
PB.11255	['ENSBTAG00000010401']	['UBE4B']	protein-coding	24.3		PB.1037.14	PB.1037	protein_coding_transcripts	1.29
PB.11256	['ENSBTAG00000001257']	['AGTPBP1']	protein-coding	2.21		PB.1037.16	PB.1037	protein_coding_transcripts	8.2
PB.11257	['ENSBTAG00000019939']	['SLC35D2']	protein-coding	9.35		PB.1037.4	PB.1037	protein_coding_transcripts	1.24
PB.11258	['ENSBTAG00000003044']	['SPIN1']	protein-coding	33.91		PB.10370.2	PB.10370	long_intragenic_lncRNAs	1.76
PB.11259	['ENSBTAG00000014495']	['FGFR1OP']	protein-coding	8.37		PB.10370.3	PB.10370	protein_coding_transcripts	1.39
PB.1126	['ENSBTAG00000013413']	['CCDC51']	protein-coding	12.81		PB.10370.5	PB.10370	protein_coding_transcripts	16.42
PB.11260			pseudogenes	1.42		PB.10372.6	PB.10372	protein_coding_transcripts	36.02
PB.11261	['ENSBTAG00000015381']	['ARHGAP18']	protein-coding	15.03		PB.10372.8	PB.10372	NMDs	2.77
PB.11262	['ENSBTAG00000038891', 'ENSBTAG00000047902']	['', 'ULBP21']	protein-coding	1.57		PB.10373.10	PB.10373	protein_coding_transcripts	168.2
PB.11263	['ENSBTAG00000052965']	['']	protein-coding	15.16		PB.10373.7	PB.10373	antisense_lncRNAs	1.07
PB.11264	['ENSBTAG00000031981']	['LRRC57']	protein-coding	11.47		PB.10373.8	PB.10373	antisense_lncRNAs	1.88
PB.11265	['ENSBTAG00000012898']	['RPS27L']	protein-coding	118.18		PB.10375.2	PB.10375	long_intragenic_lncRNAs	1.54
PB.11266	['ENSBTAG00000023867']	['RC3H2']	protein-coding	11.35		PB.10375.5	PB.10375	protein_coding_transcripts	38.39
PB.11267	['ENSBTAG00000034222']	['CAB39L']	protein-coding	4.14		PB.10375.6	PB.10375	long_intragenic_lncRNAs	5.53
PB.11268	['ENSBTAG00000005351']	['RFXAP']	protein-coding	22.49		PB.10382.11	PB.10382	protein_coding_transcripts	4.36
PB.11269	['ENSBTAG00000007719']	['MFSD6']	protein-coding	1.75		PB.10382.4	PB.10382	protein_coding_transcripts	9.69
PB.1127	['ENSBTAG00000015833', 'ENSBTAG00000052616']	['DHX30', 'RF02271']	protein-coding	18.31		PB.10382.6	PB.10382	protein_coding_transcripts	8.95
PB.11270	['ENSBTAG00000009265']	['NR5A2']	protein-coding	1.74		PB.10386.2	PB.10386	protein_coding_transcripts	27
PB.11271	['ENSBTAG00000009309']	['PEX10']	protein-coding	17.01		PB.10386.3	PB.10386	protein_coding_transcripts	2.12
PB.11272	['ENSBTAG00000009755']	['GOLGA3']	protein-coding	10.35		PB.10386.4	PB.10386	protein_coding_transcripts	20.23
PB.11273	['ENSBTAG00000009428']	['GAN']	protein-coding	1.2		PB.10386.5	PB.10386	protein_coding_transcripts	12.38
PB.11274	['ENSBTAG00000016779']	['CLIP1']	protein-coding	11.72		PB.10387.1	PB.10387	protein_coding_transcripts	20.13
PB.11275	['ENSBTAG00000011530']	['CDH15']	protein-coding	9.38		PB.10387.3	PB.10387	antisense_lncRNAs	4.14
PB.11276	['ENSBTAG00000038051']	['']	protein-coding	11.37		PB.10387.4	PB.10387	protein_coding_transcripts	1.23
PB.11277	['ENSBTAG00000001848']	['KATNB1']	protein-coding	5.17		PB.10387.5	PB.10387	protein_coding_transcripts	15.72
PB.11278	['ENSBTAG00000008860']	['RIPOR1']	protein-coding	44.52		PB.1039.1	PB.1039	long_intragenic_lncRNAs	6.66
PB.11279	['ENSBTAG00000014995']	['THAP8']	protein-coding	8.16		PB.1039.3	PB.1039	long_intragenic_lncRNAs	9.14
PB.1128	['ENSBTAG00000017812']	['ALS2CL']	protein-coding	16.55		PB.1039.4	PB.1039	protein_coding_transcripts	14.92
PB.11280	['ENSBTAG00000001782']	['MRPS12']	protein-coding	5.03		PB.1039.5	PB.1039	protein_coding_transcripts	1.24
PB.11281	['ENSBTAG00000002072']	['ERCC2']	protein-coding	14.05		PB.1039.6	PB.1039	protein_coding_transcripts	11.8
PB.11282	['ENSBTAG00000017355']	['ERCC1']	protein-coding	28.87		PB.10390.5	PB.10390	antisense_lncRNAs	1.07
PB.11283	['ENSBTAG00000014727']	['RFC4']	protein-coding	4.74		PB.10391.4	PB.10391	protein_coding_transcripts	1.3
PB.11284	['ENSBTAG00000017613']	['ZNF419']	protein-coding	10.48		PB.10391.8	PB.10391	protein_coding_transcripts	13.49
PB.11285	['ENSBTAG00000013215']	['MREG']	protein-coding	1.51		PB.10391.9	PB.10391	protein_coding_transcripts	5.45
PB.11286	['ENSBTAG00000008761']	['TRAFD1']	protein-coding	35.81		PB.10393.11	PB.10393	antisense_lncRNAs	3.72
PB.11287	['ENSBTAG00000004225']	['TSR1']	protein-coding	7.33		PB.10393.14	PB.10393	protein_coding_transcripts	2.16
PB.11288			protein-coding	5.48		PB.10393.15	PB.10393	protein_coding_transcripts	3.34
PB.11289	['ENSBTAG00000054553']	['RF02200']	protein-coding	3.27		PB.10393.18	PB.10393	protein_coding_transcripts	0.17
PB.1129	['ENSBTAG00000021237', 'ENSBTAG00000051082']	['', '']	protein-coding	44.28		PB.10394.2	PB.10394	protein_coding_transcripts	0.16
PB.11290	['ENSBTAG00000016344']	['PIK3R6']	protein-coding	11.97		PB.10394.3	PB.10394	antisense_lncRNAs	1.45
PB.11291			protein-coding	31.94		PB.10394.6	PB.10394	antisense_lncRNAs	3.2
PB.11292	['ENSBTAG00000049300']	['AARSD1']	protein-coding	3.93		PB.10394.7	PB.10394	protein_coding_transcripts	0.71
PB.11293	['ENSBTAG00000017855']	['ITM2C']	protein-coding	82.62		PB.10396.1	PB.10396	protein_coding_transcripts	7.74
PB.11294	['ENSBTAG00000002883']	['RPTOR']	protein-coding	5.15		PB.10396.3	PB.10396	protein_coding_transcripts	24.22
PB.11295	['ENSBTAG00000007461', 'ENSBTAG00000049623']	['C20H5orf34', '']	protein-coding	3.77		PB.10396.4	PB.10396	protein_coding_transcripts	10.37
PB.11296	['ENSBTAG00000000579']	['NIPBL']	protein-coding	10.02		PB.10397.1	PB.10397	protein_coding_transcripts	21.79
PB.11297	['ENSBTAG00000000640']	['SELENOS']	protein-coding	24.28		PB.10397.10	PB.10397	protein_coding_transcripts	15.5
PB.11298	['ENSBTAG00000001005']	['ZNF280B']	protein-coding	3.99		PB.10397.11	PB.10397	protein_coding_transcripts	3.73
PB.11299	['ENSBTAG00000010963', 'ENSBTAG00000049620']	['IL16', '']	protein-coding	6.5		PB.10397.2	PB.10397	protein_coding_transcripts	31.55
PB.113	['ENSBTAG00000018745', 'ENSBTAG00000051348']	['CEP290', '']	protein-coding	14.03		PB.10397.8	PB.10397	NMDs	0.64
PB.1130	['ENSBTAG00000008191', 'ENSBTAG00000018884', 'ENSBTAG00000020927']	['SLC39A7', 'RING1', 'HSD17B8']	protein-coding	126.84		PB.10398.10	PB.10398	protein_coding_transcripts	1.9
PB.11300	['ENSBTAG00000020441']	['HMG20A']	protein-coding	16.67		PB.10398.11	PB.10398	protein_coding_transcripts	1.35
PB.11301	['ENSBTAG00000016725']	['KIAA1143']	protein-coding	24.73		PB.10398.13	PB.10398	protein_coding_transcripts	1.02
PB.11302	['ENSBTAG00000007969']	['CIDEC']	protein-coding	1598.42		PB.10398.14	PB.10398	protein_coding_transcripts	2.9
PB.11303	['ENSBTAG00000005532']	['PEX6']	protein-coding	17.65		PB.10398.15	PB.10398	antisense_lncRNAs	2.84
PB.11304	['ENSBTAG00000025424']	['NOTCH4']	protein-coding	11.68		PB.10398.6	PB.10398	protein_coding_transcripts	8.74
PB.11305	['ENSBTAG00000008579', 'ENSBTAG00000045172']	['RCC2', 'bta-mir-2358']	protein-coding	20.21		PB.10398.8	PB.10398	antisense_lncRNAs	1.76
PB.11306	['ENSBTAG00000006914']	['PRR3']	protein-coding	8.33		PB.10398.9	PB.10398	antisense_lncRNAs	3.29
PB.11307	['ENSBTAG00000014904']	['SIRT5']	protein-coding	32.33		PB.104.8	PB.104	antisense_lncRNAs	2.35
PB.11308	['ENSBTAG00000016568']	['LUC7L']	protein-coding	40.97		PB.10400.1	PB.10400	protein_coding_transcripts	1.5
PB.11309	['ENSBTAG00000005976']	['HSD17B7']	protein-coding	20.72		PB.10400.10	PB.10400	protein_coding_transcripts	5.5
PB.1131	['ENSBTAG00000016827']	['RGL2']	protein-coding	53.06		PB.10400.11	PB.10400	protein_coding_transcripts	1.47
PB.11310	['ENSBTAG00000008195', 'ENSBTAG00000040295']	['PHKG1', 'CHCHD2']	protein-coding	79.37		PB.10401.6	PB.10401	protein_coding_transcripts	7.65
PB.11311			protein-coding	11.73		PB.10401.7	PB.10401	protein_coding_transcripts	11.72
PB.11312	['ENSBTAG00000015011']	['MAP11']	protein-coding	4.7		PB.10403.2	PB.10403	protein_coding_transcripts	13.92
PB.11313	['ENSBTAG00000011841']	['TCTN3']	protein-coding	4.68		PB.10403.3	PB.10403	NMDs	0.41
PB.11314	['ENSBTAG00000016250']	['AKTIP']	protein-coding	15.66		PB.10406.1	PB.10406	protein_coding_transcripts	3.61
PB.11315	['ENSBTAG00000010967']	['CABCOCO1']	protein-coding	5.64		PB.10406.3	PB.10406	protein_coding_transcripts	2.33
PB.11316	['ENSBTAG00000002236']	['TRPC4AP']	protein-coding	54.43		PB.10407.10	PB.10407	NMDs	0.2
PB.11317	['ENSBTAG00000007876']	['MAPK8']	protein-coding	11.21		PB.10407.2	PB.10407	protein_coding_transcripts	2.62
PB.11318	['ENSBTAG00000003546']	['TFAM']	protein-coding	11.21		PB.10407.5	PB.10407	NMDs	0.37
PB.11319	['ENSBTAG00000000630']	['LSM14A']	protein-coding	44.07		PB.10407.8	PB.10407	protein_coding_transcripts	2.3
PB.1132	['ENSBTAG00000011126']	['STK38']	protein-coding	33.98		PB.10408.4	PB.10408	protein_coding_transcripts	8.46
PB.11320	['ENSBTAG00000017033']	['LSR']	protein-coding	1.56		PB.10408.5	PB.10408	NMDs	0.29
PB.11321	['ENSBTAG00000011091']	['SGIP1']	protein-coding	3.67		PB.10409.2	PB.10409	protein_coding_transcripts	1.41
PB.11322	['ENSBTAG00000003485']	['MAGOH']	protein-coding	26.8		PB.10409.4	PB.10409	NMDs	1.2
PB.11323	['ENSBTAG00000022155']	['FSTL1']	protein-coding	294.8		PB.10409.5	PB.10409	protein_coding_transcripts	0.77
PB.11324	['ENSBTAG00000014255']	['VPS50']	protein-coding	8.87		PB.10410.10	PB.10410	NMDs	1.18
PB.11325	['ENSBTAG00000006528']	['BBS9']	protein-coding	5.35		PB.10410.4	PB.10410	protein_coding_transcripts	4.14
PB.11326	['ENSBTAG00000016332']	['ING3']	protein-coding	14.71		PB.10410.5	PB.10410	NMDs	3.03
PB.11327	['ENSBTAG00000014543', 'ENSBTAG00000049946']	['PLXNA4', '']	protein-coding	28.94		PB.10410.9	PB.10410	protein_coding_transcripts	2.54
PB.11328	['ENSBTAG00000011111']	['COPS7A']	protein-coding	23.22		PB.10411.2	PB.10411	protein_coding_transcripts	271.14
PB.11329	['ENSBTAG00000053232']	['']	protein-coding	4.41		PB.10411.3	PB.10411	protein_coding_transcripts	1.12
PB.1133	['ENSBTAG00000040006']	['SRSF3']	protein-coding	30.12		PB.10411.4	PB.10411	protein_coding_transcripts	17.35
PB.11330	['ENSBTAG00000001510']	['CDK17']	protein-coding	13.41		PB.10412.6	PB.10412	protein_coding_transcripts	15.41
PB.11331	['ENSBTAG00000001810']	['SCAF11']	protein-coding	19.73		PB.10412.7	PB.10412	long_intragenic_lncRNAs	1.17
PB.11332	['ENSBTAG00000003749']	['KCNMB4']	protein-coding	4.94		PB.10413.10	PB.10413	protein_coding_transcripts	0.11
PB.11333	['ENSBTAG00000031919']	['SLC35E3']	protein-coding	10.15		PB.10413.3	PB.10413	protein_coding_transcripts	1.06
PB.11334	['ENSBTAG00000002004']	['LLPH']	protein-coding	22.85		PB.10413.6	PB.10413	protein_coding_transcripts	1.73
PB.11335	['ENSBTAG00000020177']	['C5H12orf10']	protein-coding	11.03		PB.10413.9	PB.10413	NMDs	1.97
PB.11336	['ENSBTAG00000010350']	['USP53']	protein-coding	30.67		PB.10414.2	PB.10414	antisense_lncRNAs	1.11
PB.11337	['ENSBTAG00000033351']	['PACRGL']	protein-coding	4.29		PB.10414.3	PB.10414	antisense_lncRNAs	1.76
PB.11338	['ENSBTAG00000006044']	['KLHL5']	protein-coding	14.76		PB.10414.4	PB.10414	antisense_lncRNAs	1.7
PB.11339	['ENSBTAG00000017809']	['PDS5A']	protein-coding	23.88		PB.10414.6	PB.10414	antisense_lncRNAs	1.01
PB.1134	['ENSBTAG00000002594']	['ZNF436']	protein-coding	8.69		PB.10414.7	PB.10414	protein_coding_transcripts	51.05
PB.11340	['ENSBTAG00000020648']	['SCFD2']	protein-coding	7.45		PB.10414.8	PB.10414	antisense_lncRNAs	1.06
PB.11341	['ENSBTAG00000000782']	['KDR']	protein-coding	30.97		PB.10414.9	PB.10414	antisense_lncRNAs	1.72
PB.11342	['ENSBTAG00000044097']	['KLF7']	protein-coding	13.27		PB.10415.10	PB.10415	protein_coding_transcripts	25.23
PB.11343	['ENSBTAG00000009331']	['CPAMD8']	protein-coding	4.62		PB.10415.14	PB.10415	protein_coding_transcripts	1.33
PB.11344	['ENSBTAG00000004826']	['ACP5']	protein-coding	8.96		PB.10415.2	PB.10415	protein_coding_transcripts	6.46
PB.11345	['ENSBTAG00000006797']	['MARCH3']	protein-coding	3.35		PB.10415.3	PB.10415	protein_coding_transcripts	8.51
PB.11346	['ENSBTAG00000007865']	['GNPDA1']	protein-coding	5.09		PB.10415.7	PB.10415	protein_coding_transcripts	11.82
PB.11347	['ENSBTAG00000030282']	['ZBED8']	protein-coding	3.97		PB.10415.9	PB.10415	protein_coding_transcripts	2.15
PB.11348	['ENSBTAG00000002966']	['DNAJC13']	protein-coding	15.21		PB.10416.15	PB.10416	protein_coding_transcripts	4.13
PB.11349	['ENSBTAG00000007415']	['SLC7A8']	protein-coding	1.55		PB.10416.19	PB.10416	non_stop_decays	2.68
PB.1135	['ENSBTAG00000019685', 'ENSBTAG00000023628']	['BAG6', 'C23H6orf47']	protein-coding	61.86		PB.10416.22	PB.10416	protein_coding_transcripts	4
PB.11350	['ENSBTAG00000019079']	['PLCB2']	protein-coding	1.56		PB.10416.27	PB.10416	protein_coding_transcripts	7.24
PB.11351	['ENSBTAG00000039453', 'ENSBTAG00000044536']	['', 'RF00415']	protein-coding	1.55		PB.10417.1	PB.10417	long_intragenic_lncRNAs	1.34
PB.11352	['ENSBTAG00000013616']	['AP4E1']	protein-coding	4.48		PB.10417.12	PB.10417	protein_coding_transcripts	1.15
PB.11353	['ENSBTAG00000004558', 'ENSBTAG00000036401']	['C10H15orf48', 'bta-mir-147']	protein-coding	6.15		PB.10417.17	PB.10417	protein_coding_transcripts	4.67
PB.11354	['ENSBTAG00000037581']	['MZF1']	protein-coding	12.97		PB.10417.20	PB.10417	protein_coding_transcripts	17.16
PB.11355	['ENSBTAG00000012837']	['COL6A6']	pseudogenes	20.28		PB.10417.22	PB.10417	protein_coding_transcripts	0.65
PB.11356	['ENSBTAG00000012756']	['CCT7']	protein-coding	33.53		PB.10417.4	PB.10417	protein_coding_transcripts	1.81
PB.11357	['ENSBTAG00000015587']	['TTC32']	protein-coding	7.29		PB.10417.7	PB.10417	protein_coding_transcripts	38.18
PB.11358	['ENSBTAG00000018157', 'ENSBTAG00000052307']	['IFT172', '']	protein-coding	5.04		PB.10422.1	PB.10422	NMDs	6.86
PB.11359	['ENSBTAG00000046140']	['NPDC1']	protein-coding	40.81		PB.10422.11	PB.10422	protein_coding_transcripts	2.08
PB.1136	['ENSBTAG00000001476', 'ENSBTAG00000004539', 'ENSBTAG00000005182', 'ENSBTAG00000007075', 'ENSBTAG00000012208', 'ENSBTAG00000014434', 'ENSBTAG00000021721', 'ENSBTAG00000025531', 'ENSBTAG00000031913', 'ENSBTAG00000054754']	['', 'C23H6orf15', 'BoLA', '', '', 'CCHCR1', 'CDSN', 'PSORS1C2', '', 'bta-mir-10167']	protein-coding	430.84		PB.10422.3	PB.10422	long_intragenic_lncRNAs	2.25
PB.11360	['ENSBTAG00000007888']	['EFR3B']	protein-coding	2.47		PB.10422.4	PB.10422	protein_coding_transcripts	1.57
PB.11361	['ENSBTAG00000018705']	['ADCY3']	protein-coding	5.51		PB.10422.6	PB.10422	long_intragenic_lncRNAs	1.91
PB.11362	['ENSBTAG00000006716', 'ENSBTAG00000018426', 'ENSBTAG00000049361']	['PTGS1', 'MRRF', 'bta-mir-10175']	protein-coding	24.79		PB.10422.8	PB.10422	protein_coding_transcripts	9.45
PB.11363	['ENSBTAG00000005244']	['RASL11A']	protein-coding	20.37		PB.10422.9	PB.10422	long_intragenic_lncRNAs	2.07
PB.11364			protein-coding	5.37		PB.10424.1	PB.10424	NMDs	0.02
PB.11365	['ENSBTAG00000005571']	['PHF20']	protein-coding	10.81		PB.10424.11	PB.10424	protein_coding_transcripts	5.27
PB.11366	['ENSBTAG00000000873']	['SLC13A3']	protein-coding	1.71		PB.10424.13	PB.10424	NMDs	6.51
PB.11367	['ENSBTAG00000034691']	['TSTA3']	protein-coding	25.28		PB.10424.17	PB.10424	protein_coding_transcripts	1.64
PB.11368	['ENSBTAG00000011205']	['PPP1R42']	protein-coding	6.08		PB.10424.19	PB.10424	NMDs	2.21
PB.11369	['ENSBTAG00000026247']	['PKHD1L1']	protein-coding	2.77		PB.10424.2	PB.10424	NMDs	0.56
PB.1137	['ENSBTAG00000012938']	['JARID2']	protein-coding	6.49		PB.10424.25	PB.10424	antisense_lncRNAs	0.39
PB.11370	['ENSBTAG00000007192']	['SIDT2']	protein-coding	7.23		PB.10424.28	PB.10424	antisense_lncRNAs	12.06
PB.11371	['ENSBTAG00000020890']	['TRIM66']	protein-coding	2.74		PB.10424.4	PB.10424	NMDs	0.21
PB.11372	['ENSBTAG00000002293']	['ARL5A']	protein-coding	27.32		PB.10424.6	PB.10424	NMDs	0.52
PB.11373	['ENSBTAG00000050888']	['DNAJC24']	protein-coding	12.2		PB.10424.7	PB.10424	protein_coding_transcripts	1.38
PB.11374	['ENSBTAG00000018581']	['EPC2']	protein-coding	13.22		PB.10424.9	PB.10424	NMDs	0.62
PB.11375	['ENSBTAG00000005359']	['TGFB2']	protein-coding	26.74		PB.10426.2	PB.10426	antisense_lncRNAs	1.27
PB.11376	['ENSBTAG00000014432']	['HNMT']	protein-coding	11.87		PB.10428.2	PB.10428	protein_coding_transcripts	4.79
PB.11377	['ENSBTAG00000015172']	['MCM6']	protein-coding	6.99		PB.1043.18	PB.1043	protein_coding_transcripts	5.03
PB.11378	['ENSBTAG00000020755']	['SELP']	protein-coding	4.79		PB.1043.3	PB.1043	protein_coding_transcripts	1.93
PB.11379	['ENSBTAG00000005304']	['SRM']	protein-coding	8.58		PB.1043.6	PB.1043	protein_coding_transcripts	2.07
PB.1138	['ENSBTAG00000009157']	['SLC35B3']	protein-coding	15.89		PB.10430.6	PB.10430	protein_coding_transcripts	8.21
PB.11380	['ENSBTAG00000009924']	['MR1']	protein-coding	4.25		PB.10430.8	PB.10430	NMDs	6.88
PB.11383	['ENSBTAG00000018334']	['PLAGL2']	protein-coding	1.9		PB.10432.14	PB.10432	protein_coding_transcripts	3.09
PB.11387	['ENSBTAG00000005416']	['PPIL3']	protein-coding	15.4		PB.10432.15	PB.10432	antisense_lncRNAs	1.24
PB.11388			protein-coding	3.56		PB.10432.6	PB.10432	protein_coding_transcripts	1.28
PB.11389	['ENSBTAG00000008502', 'ENSBTAG00000054358']	['', '']	protein-coding	14.54		PB.10432.9	PB.10432	NMDs	1.75
PB.1139	['ENSBTAG00000013587']	['TXNL4A']	protein-coding	13.26		PB.10433.5	PB.10433	antisense_lncRNAs	2.44
PB.11390	['ENSBTAG00000020080']	['MYBPC2']	protein-coding	1.51		PB.10434.10	PB.10434	long_intragenic_lncRNAs	1.55
PB.11391	['ENSBTAG00000021680']	['SKA2']	protein-coding	13.29		PB.10434.14	PB.10434	protein_coding_transcripts	3.49
PB.11392	['ENSBTAG00000050006']	['HOXB6']	protein-coding	1.32		PB.10434.16	PB.10434	protein_coding_transcripts	0.33
PB.11393	['ENSBTAG00000020301']	['BLM']	protein-coding	1.56		PB.10434.18	PB.10434	protein_coding_transcripts	3.07
PB.11394			protein-coding	2.96		PB.10434.22	PB.10434	long_intragenic_lncRNAs	2.27
PB.11395			protein-coding	2.86		PB.10434.23	PB.10434	protein_coding_transcripts	1.81
PB.11397			protein-coding	2.54		PB.10434.8	PB.10434	protein_coding_transcripts	0.23
PB.11398	['ENSBTAG00000010166', 'ENSBTAG00000053433', 'ENSBTAG00000054342']	['MIC2', '', 'MIC1']	protein-coding	22.76		PB.10435.3	PB.10435	protein_coding_transcripts	2.69
PB.11399	['ENSBTAG00000004115']	['MYLIP']	protein-coding	33.73		PB.10435.9	PB.10435	protein_coding_transcripts	20.11
PB.1140	['ENSBTAG00000015195']	['NPC1']	protein-coding	33.32		PB.10439.10	PB.10439	protein_coding_transcripts	0.44
PB.11400	['ENSBTAG00000031444']	['LY86']	protein-coding	5.6		PB.10439.15	PB.10439	NMDs	0.98
PB.11402	['ENSBTAG00000026275', 'ENSBTAG00000052510']	['CCL24', 'CCL26']	protein-coding	12.27		PB.10439.16	PB.10439	protein_coding_transcripts	0.31
PB.11405	['ENSBTAG00000054450']	['']	protein-coding	4.8		PB.10439.7	PB.10439	protein_coding_transcripts	4.27
PB.11406	['ENSBTAG00000043602', 'ENSBTAG00000048468']	['RF00100', '']	protein-coding	9.13		PB.10439.8	PB.10439	antisense_lncRNAs	1.06
PB.11408	['ENSBTAG00000020704']	['RAMP3']	protein-coding	1.77		PB.1044.1	PB.1044	non_stop_decays	1.41
PB.11409	['ENSBTAG00000003102']	['GCC1']	protein-coding	2.14		PB.1044.4	PB.1044	protein_coding_transcripts	3.18
PB.1141	['ENSBTAG00000007998']	['TMCO4']	protein-coding	16.59		PB.1044.5	PB.1044	protein_coding_transcripts	0.81
PB.11410	['ENSBTAG00000030646']	['KCTD17']	protein-coding	1.56		PB.10440.7	PB.10440	protein_coding_transcripts	22.6
PB.11413	['ENSBTAG00000009668']	['TMEM184B']	protein-coding	18.52		PB.10441.11	PB.10441	antisense_lncRNAs	2.05
PB.11414	['ENSBTAG00000005773']	['PGM2']	protein-coding	26.38		PB.10441.15	PB.10441	protein_coding_transcripts	8.61
PB.11415	['ENSBTAG00000018946']	['FAM129C']	protein-coding	2.71		PB.10441.16	PB.10441	protein_coding_transcripts	32.37
PB.11417	['ENSBTAG00000013185']	['TIMD4']	protein-coding	3.98		PB.10441.19	PB.10441	protein_coding_transcripts	1.12
PB.11418	['ENSBTAG00000000256']	['TLE1']	protein-coding	1.6		PB.10441.4	PB.10441	protein_coding_transcripts	437.8
PB.11419	['ENSBTAG00000026637', 'ENSBTAG00000047024']	['', '']	protein-coding	1.03		PB.10441.5	PB.10441	non_stop_decays	27.77
PB.1142	['ENSBTAG00000004005']	['WDR7']	protein-coding	5.85		PB.10441.6	PB.10441	antisense_lncRNAs	7.27
PB.11420	['ENSBTAG00000017882']	['LRRC3']	protein-coding	3.76		PB.10442.3	PB.10442	protein_coding_transcripts	0.54
PB.11421	['ENSBTAG00000009784', 'ENSBTAG00000016844']	['RAB32', 'ADGB']	protein-coding	25.29		PB.10442.4	PB.10442	protein_coding_transcripts	0.82
PB.11423	['ENSBTAG00000030593', 'ENSBTAG00000051752']	['', '']	protein-coding	9.26		PB.10442.7	PB.10442	protein_coding_transcripts	0.36
PB.11424	['ENSBTAG00000008136']	['SNW1']	protein-coding	20.87		PB.10443.12	PB.10443	protein_coding_transcripts	2.09
PB.11426	['ENSBTAG00000026710']	['C2H2orf72']	protein-coding	5.33		PB.10443.9	PB.10443	long_intragenic_lncRNAs	1.99
PB.1143	['ENSBTAG00000017492']	['PCMTD1']	protein-coding	141.77		PB.10444.1	PB.10444	protein_coding_transcripts	7.03
PB.11433	['ENSBTAG00000050495']	['GREM1']	protein-coding	2.45		PB.10444.2	PB.10444	protein_coding_transcripts	2.68
PB.1144	['ENSBTAG00000016581', 'ENSBTAG00000016588']	['MRPL28', 'TMEM8A']	protein-coding	35.79		PB.10444.4	PB.10444	NMDs	0.87
PB.11445	['ENSBTAG00000010809']	['HID1']	protein-coding	30.51		PB.10444.6	PB.10444	NMDs	6.73
PB.11448			protein-coding	1.22		PB.10444.8	PB.10444	NMDs	5.96
PB.11449	['ENSBTAG00000021858']	['SLC5A12']	protein-coding	2.82		PB.10445.2	PB.10445	protein_coding_transcripts	1.98
PB.1145	['ENSBTAG00000016553']	['EME2']	protein-coding	8.19		PB.10446.16	PB.10446	protein_coding_transcripts	22.44
PB.11452	['ENSBTAG00000050308']	['']	protein-coding	2.36		PB.10446.3	PB.10446	protein_coding_transcripts	33.57
PB.1146	['ENSBTAG00000020107', 'ENSBTAG00000044712', 'ENSBTAG00000052094']	['DNASE1', 'bta-mir-2383', '']	protein-coding	12.89		PB.10449.3	PB.10449	protein_coding_transcripts	10.25
PB.11463			protein-coding	1.47		PB.1045.3	PB.1045	protein_coding_transcripts	0.23
PB.11467	['ENSBTAG00000051703']	['']	protein-coding	2.42		PB.1045.4	PB.1045	NMDs	0.28
PB.1147	['ENSBTAG00000006593', 'ENSBTAG00000037566', 'ENSBTAG00000049109', 'ENSBTAG00000051258']	['ANKS3', 'ZNF500', '', '']	protein-coding	14.72		PB.1045.6	PB.1045	NMDs	0.59
PB.11472	['ENSBTAG00000008430']	['RANBP3L']	pseudogenes	0.66		PB.1045.7	PB.1045	protein_coding_transcripts	3.58
PB.11476			protein-coding	10.26		PB.1045.8	PB.1045	protein_coding_transcripts	1.12
PB.1148	['ENSBTAG00000005455']	['USP7']	protein-coding	38.98		PB.1045.9	PB.1045	protein_coding_transcripts	0.55
PB.11483	['ENSBTAG00000005792']	['BCCIP']	protein-coding	23.87		PB.10452.3	PB.10452	protein_coding_transcripts	2.08
PB.11489	['ENSBTAG00000004024']	['UBE2Q2']	protein-coding	21.33		PB.10452.6	PB.10452	protein_coding_transcripts	0.47
PB.1149	['ENSBTAG00000018868']	['METTL9']	protein-coding	26.1		PB.10453.5	PB.10453	protein_coding_transcripts	9.64
PB.11491	['ENSBTAG00000014975']	['SLC4A3']	protein-coding	2.6		PB.10455.2	PB.10455	antisense_lncRNAs	1.56
PB.11492	['ENSBTAG00000014825']	['NLK']	protein-coding	11.38		PB.10456.14	PB.10456	antisense_lncRNAs	2.37
PB.11493	['ENSBTAG00000030435']	['PNRC2']	protein-coding	138		PB.10456.17	PB.10456	protein_coding_transcripts	0.22
PB.11495	['ENSBTAG00000016311']	['EIF2S1']	protein-coding	18.86		PB.10456.18	PB.10456	protein_coding_transcripts	2.36
PB.11496	['ENSBTAG00000012170']	['UBL3']	protein-coding	30.72		PB.10456.6	PB.10456	antisense_lncRNAs	3.99
PB.11499			protein-coding	5.38		PB.10456.8	PB.10456	protein_coding_transcripts	6.37
PB.115	['ENSBTAG00000039524', 'ENSBTAG00000048740', 'ENSBTAG00000050417', 'ENSBTAG00000053144', 'ENSBTAG00000053500']	['', '', '', '', '']	protein-coding	77.34		PB.10456.9	PB.10456	NMDs	2.56
PB.1150	['ENSBTAG00000018557']	['YTHDF3']	protein-coding	22.41		PB.10458.5	PB.10458	antisense_lncRNAs	1.31
PB.11500	['ENSBTAG00000020921']	['PRKCB']	protein-coding	1.07		PB.10458.8	PB.10458	protein_coding_transcripts	22.87
PB.11502	['ENSBTAG00000050548']	['']	non-coding	4.3		PB.10459.11	PB.10459	protein_coding_transcripts	3.31
PB.11503	['ENSBTAG00000018374']	['WASF2']	protein-coding	68.37		PB.10459.12	PB.10459	protein_coding_transcripts	11.9
PB.11504	['ENSBTAG00000004995']	['C1GALT1']	protein-coding	11.92		PB.10459.6	PB.10459	protein_coding_transcripts	1.45
PB.11505	['ENSBTAG00000001306']	['FXN']	protein-coding	13.66		PB.10459.8	PB.10459	protein_coding_transcripts	1.16
PB.11506			pseudogenes	1.76		PB.10460.1	PB.10460	protein_coding_transcripts	2.28
PB.11507	['ENSBTAG00000012723']	['HAUS4']	protein-coding	33.75		PB.10460.11	PB.10460	protein_coding_transcripts	3.76
PB.11508	['ENSBTAG00000017798']	['ERH']	protein-coding	139.21		PB.10460.8	PB.10460	protein_coding_transcripts	20.4
PB.11509	['ENSBTAG00000032301']	['SLC26A7']	protein-coding	1.42		PB.10463.1	PB.10463	protein_coding_transcripts	7.81
PB.1151	['ENSBTAG00000032087']	['ATXN2L']	protein-coding	25.56		PB.10469.10	PB.10469	long_intragenic_lncRNAs	2.04
PB.11511	['ENSBTAG00000015385']	['CTDSPL2']	protein-coding	13.44		PB.10469.11	PB.10469	protein_coding_transcripts	1.3
PB.11518	['ENSBTAG00000004715']	['AKIRIN1']	protein-coding	22.15		PB.10469.12	PB.10469	long_intragenic_lncRNAs	1.42
PB.1152	['ENSBTAG00000018000']	['CLN3']	protein-coding	13.41		PB.10469.4	PB.10469	protein_coding_transcripts	14.48
PB.11520	['ENSBTAG00000013923']	['QPCT']	protein-coding	47.5		PB.10469.8	PB.10469	long_intragenic_lncRNAs	2.1
PB.11522	['ENSBTAG00000003804']	['SCCPDH']	protein-coding	33.96		PB.10469.9	PB.10469	long_intragenic_lncRNAs	1.33
PB.11526	['ENSBTAG00000012212']	['CYP26B1']	protein-coding	49.17		PB.1047.13	PB.1047	NMDs	0.31
PB.11528	['ENSBTAG00000024021', 'ENSBTAG00000046199']	['NRXN1', 'NRXN1']	protein-coding	7.71		PB.1047.14	PB.1047	protein_coding_transcripts	3.83
PB.11529	['ENSBTAG00000034396']	['PIGW']	pseudogenes	4.69		PB.1047.15	PB.1047	NMDs	0.55
PB.1153	['ENSBTAG00000016155', 'ENSBTAG00000016156']	['GDPD3', 'MAPK3']	protein-coding	108.92		PB.1047.19	PB.1047	protein_coding_transcripts	0.62
PB.11530	['ENSBTAG00000039855']	['SUMF1']	protein-coding	82.01		PB.1047.28	PB.1047	NMDs	0.31
PB.11531			protein-coding	5.13		PB.1047.32	PB.1047	protein_coding_transcripts	0.83
PB.11535	['ENSBTAG00000010968']	['TMED1']	protein-coding	16.97		PB.1047.7	PB.1047	NMDs	1.94
PB.11536	['ENSBTAG00000012314']	['LDLR']	protein-coding	6.38		PB.10474.1	PB.10474	NMDs	4.07
PB.11537	['ENSBTAG00000010740']	['CLTB']	protein-coding	43.88		PB.10474.10	PB.10474	protein_coding_transcripts	1.44
PB.11538	['ENSBTAG00000002044']	['SIRT3']	protein-coding	27.97		PB.10474.11	PB.10474	protein_coding_transcripts	18.46
PB.1154	['ENSBTAG00000021222']	['ZNF771']	protein-coding	54.55		PB.10474.13	PB.10474	NMDs	2.2
PB.11540	['ENSBTAG00000018813']	['IDH3B']	protein-coding	90.22		PB.10474.14	PB.10474	protein_coding_transcripts	30.13
PB.11541	['ENSBTAG00000020407']	['MTSS1']	protein-coding	16.69		PB.10474.15	PB.10474	protein_coding_transcripts	2.19
PB.11542			protein-coding	1.73		PB.10474.16	PB.10474	protein_coding_transcripts	55.61
PB.11545	['ENSBTAG00000048561']	['']	protein-coding	7.07		PB.10474.3	PB.10474	protein_coding_transcripts	147.91
PB.11546	['ENSBTAG00000005147']	['HPS5']	protein-coding	4.57		PB.10474.6	PB.10474	NMDs	7.87
PB.11547	['ENSBTAG00000012968']	['COA1']	protein-coding	26.45		PB.10474.7	PB.10474	protein_coding_transcripts	15.29
PB.11548	['ENSBTAG00000017223']	['MEST']	protein-coding	4.64		PB.10475.3	PB.10475	protein_coding_transcripts	1.07
PB.1155	['ENSBTAG00000003417', 'ENSBTAG00000013917', 'ENSBTAG00000042276', 'ENSBTAG00000050825', 'ENSBTAG00000054329']	['PHKG2', '', 'RF00415', 'TMEM265', '']	protein-coding	45.48		PB.10475.4	PB.10475	protein_coding_transcripts	1.73
PB.11550	['ENSBTAG00000012412']	['URB1']	protein-coding	4.07		PB.10475.5	PB.10475	protein_coding_transcripts	0.76
PB.11551	['ENSBTAG00000007201']	['TMEM242']	protein-coding	13.95		PB.10475.7	PB.10475	protein_coding_transcripts	3.41
PB.11553			protein-coding	3.08		PB.10479.1	PB.10479	antisense_lncRNAs	1.58
PB.11554	['ENSBTAG00000016501']	['ARHGAP1']	protein-coding	34.58		PB.10479.6	PB.10479	NMDs	1.04
PB.11556	['ENSBTAG00000013337']	['DHDH']	protein-coding	3.21		PB.10479.7	PB.10479	protein_coding_transcripts	48.23
PB.11557	['ENSBTAG00000016456']	['CDC42BPB']	protein-coding	22.59		PB.10479.8	PB.10479	protein_coding_transcripts	5.15
PB.1156	['ENSBTAG00000051572']	['ZNF646']	protein-coding	3.53		PB.1048.1	PB.1048	protein_coding_transcripts	7.19
PB.11560	['ENSBTAG00000012878']	['BMS1']	protein-coding	9.82		PB.1048.10	PB.1048	protein_coding_transcripts	1.57
PB.11561	['ENSBTAG00000022293', 'ENSBTAG00000042273']	['CSKMT', 'RF00191']	protein-coding	6.49		PB.1048.13	PB.1048	protein_coding_transcripts	1.85
PB.11562	['ENSBTAG00000005577']	['RNASEH2C']	protein-coding	16.9		PB.1048.16	PB.1048	protein_coding_transcripts	1.99
PB.11563	['ENSBTAG00000043962']	['SLC2A13']	protein-coding	3.38		PB.1048.4	PB.1048	protein_coding_transcripts	1.4
PB.11564			protein-coding	4.65		PB.1048.5	PB.1048	antisense_lncRNAs	5.58
PB.11565	['ENSBTAG00000021162']	['CKAP2']	protein-coding	14.75		PB.1048.6	PB.1048	protein_coding_transcripts	1.03
PB.11566	['ENSBTAG00000014648']	['RPN2']	protein-coding	62.08		PB.1048.7	PB.1048	protein_coding_transcripts	7.03
PB.11567	['ENSBTAG00000013901']	['PTDSS1']	protein-coding	76.85		PB.10480.11	PB.10480	protein_coding_transcripts	6.48
PB.11568	['ENSBTAG00000014636']	['ZFHX3']	protein-coding	5.43		PB.10480.7	PB.10480	protein_coding_transcripts	9.48
PB.11569	['ENSBTAG00000019090']	['PLEKHH3']	protein-coding	19.27		PB.10482.8	PB.10482	protein_coding_transcripts	3.19
PB.1157	['ENSBTAG00000005757']	['FUS']	protein-coding	171.13		PB.10482.9	PB.10482	protein_coding_transcripts	3.6
PB.11570	['ENSBTAG00000033220']	['C3H1orf189']	protein-coding	1.08		PB.10484.10	PB.10484	antisense_lncRNAs	1.04
PB.11571	['ENSBTAG00000006112']	['SPRTN']	protein-coding	15.91		PB.10484.3	PB.10484	antisense_lncRNAs	4.67
PB.11572	['ENSBTAG00000008827']	['SPOCK2']	protein-coding	3.56		PB.10484.7	PB.10484	antisense_lncRNAs	1.31
PB.11573	['ENSBTAG00000002778']	['SF3B2']	protein-coding	36.42		PB.10484.8	PB.10484	protein_coding_transcripts	26.71
PB.11574	['ENSBTAG00000003727']	['SH3KBP1']	protein-coding	19.71		PB.10484.9	PB.10484	protein_coding_transcripts	57.64
PB.11575	['ENSBTAG00000007842']	['GCLM']	protein-coding	39.02		PB.10485.3	PB.10485	protein_coding_transcripts	60.16
PB.11576	['ENSBTAG00000009471']	['CEP135']	protein-coding	1.3		PB.10486.3	PB.10486	protein_coding_transcripts	37.61
PB.11577	['ENSBTAG00000016954']	['TMEM39B']	protein-coding	37.8		PB.10486.6	PB.10486	protein_coding_transcripts	37.1
PB.1158	['ENSBTAG00000014689']	['CSPP1']	protein-coding	6.7		PB.10487.1	PB.10487	antisense_lncRNAs	7.33
PB.11580	['ENSBTAG00000007070']	['BLOC1S3']	protein-coding	3.44		PB.10487.4	PB.10487	protein_coding_transcripts	16.09
PB.11582	['ENSBTAG00000003328']	['TAMM41']	protein-coding	4.01		PB.10487.6	PB.10487	protein_coding_transcripts	28.12
PB.11583	['ENSBTAG00000015273']	['CAND2']	protein-coding	2.34		PB.10487.7	PB.10487	antisense_lncRNAs	5.36
PB.11584	['ENSBTAG00000039686']	['ACOT11']	pseudogenes	2.46		PB.10488.2	PB.10488	protein_coding_transcripts	1.81
PB.11587			protein-coding	2.98		PB.10488.6	PB.10488	protein_coding_transcripts	10.18
PB.11588			pseudogenes	1.29		PB.1049.1	PB.1049	antisense_lncRNAs	134.97
PB.1159	['ENSBTAG00000001134', 'ENSBTAG00000024772']	['SRRT', 'TRIP6']	protein-coding	41.75		PB.1049.4	PB.1049	protein_coding_transcripts	159.72
PB.11591	['ENSBTAG00000005951']	['HIC2']	protein-coding	1.54		PB.10491.6	PB.10491	antisense_lncRNAs	1.7
PB.11592	['ENSBTAG00000016268']	['XRCC1']	protein-coding	12.11		PB.10491.7	PB.10491	protein_coding_transcripts	6.31
PB.11593			protein-coding	2.51		PB.10493.4	PB.10493	protein_coding_transcripts	1311.85
PB.11595	['ENSBTAG00000006088']	['FAM104A']	protein-coding	11.88		PB.10494.10	PB.10494	protein_coding_transcripts	7.01
PB.11596	['ENSBTAG00000009995']	['CPEB4']	protein-coding	15.86		PB.10494.11	PB.10494	protein_coding_transcripts	0.81
PB.11597			protein-coding	2.23		PB.10494.16	PB.10494	protein_coding_transcripts	9.89
PB.11598	['ENSBTAG00000024387']	['PNPLA8']	protein-coding	13.81		PB.10494.17	PB.10494	protein_coding_transcripts	5.39
PB.1160	['ENSBTAG00000015738']	['GIGYF1']	protein-coding	48.88		PB.10494.23	PB.10494	NMDs	7.23
PB.11601	['ENSBTAG00000011136']	['NR2F6']	protein-coding	22.57		PB.10494.25	PB.10494	NMDs	1.07
PB.11602			protein-coding	3.38		PB.10494.26	PB.10494	protein_coding_transcripts	2
PB.11604	['ENSBTAG00000024787']	['HAUS3']	protein-coding	8.96		PB.10494.32	PB.10494	NMDs	16.73
PB.11605	['ENSBTAG00000004415']	['']	protein-coding	1.75		PB.10494.34	PB.10494	protein_coding_transcripts	0.33
PB.11606	['ENSBTAG00000007068']	['SH3BGR']	protein-coding	2.39		PB.10494.35	PB.10494	protein_coding_transcripts	4.17
PB.11607	['ENSBTAG00000012382']	['KCTD9']	protein-coding	21.55		PB.10494.41	PB.10494	protein_coding_transcripts	0.74
PB.11608	['ENSBTAG00000026716']	['IBTK']	protein-coding	17.26		PB.10494.8	PB.10494	NMDs	6.12
PB.11609	['ENSBTAG00000001826']	['SASH1']	protein-coding	17.09		PB.10494.9	PB.10494	NMDs	4.82
PB.1161	['ENSBTAG00000002871']	['COPS6']	protein-coding	53.57		PB.10495.3	PB.10495	protein_coding_transcripts	11.62
PB.11610	['ENSBTAG00000048286']	['E2F6']	protein-coding	7.36		PB.10496.2	PB.10496	long_intragenic_lncRNAs	2.48
PB.11611	['ENSBTAG00000013009']	['AURKA']	protein-coding	0.6		PB.10496.4	PB.10496	protein_coding_transcripts	15.04
PB.11612			protein-coding	22.9		PB.10496.5	PB.10496	long_intragenic_lncRNAs	3.81
PB.11614	['ENSBTAG00000019927']	['CYB5R1']	protein-coding	22.33		PB.10497.4	PB.10497	protein_coding_transcripts	21.17
PB.11615	['ENSBTAG00000033331']	['CHMP1A']	protein-coding	29.41		PB.10497.6	PB.10497	protein_coding_transcripts	3.72
PB.11617	['ENSBTAG00000021191']	['EHD2']	protein-coding	505.67		PB.10498.3	PB.10498	protein_coding_transcripts	9.45
PB.11618	['ENSBTAG00000020252']	['NLGN2']	protein-coding	10.43		PB.10499.1	PB.10499	protein_coding_transcripts	3
PB.11619	['ENSBTAG00000054934']	['VAMP2']	protein-coding	61.5		PB.10499.18	PB.10499	long_intragenic_lncRNAs	5.96
PB.1162	['ENSBTAG00000007012']	['ZNF3']	protein-coding	15.8		PB.10499.2	PB.10499	protein_coding_transcripts	6.94
PB.11620	['ENSBTAG00000003423']	['DDX24']	protein-coding	33.8		PB.10499.3	PB.10499	protein_coding_transcripts	33.73
PB.11621	['ENSBTAG00000016577']	['AXIN1']	protein-coding	8.46		PB.10499.4	PB.10499	long_intragenic_lncRNAs	1.61
PB.11622	['ENSBTAG00000040575']	['KCTD5']	protein-coding	10.5		PB.10499.5	PB.10499	protein_coding_transcripts	161.9
PB.11623	['ENSBTAG00000016343']	['KCNIP2']	protein-coding	6.86		PB.10499.7	PB.10499	protein_coding_transcripts	2.14
PB.11627	['ENSBTAG00000000828']	['CAPN6']	protein-coding	7.44		PB.1050.2	PB.1050	protein_coding_transcripts	8.17
PB.11628	['ENSBTAG00000002377']	['PSMB2']	protein-coding	74.59		PB.10501.1	PB.10501	long_intergenic_lncRNAs	1.06
PB.11629	['ENSBTAG00000016294']	['ZNF438']	protein-coding	5.3		PB.10502.11	PB.10502	protein_coding_transcripts	18.37
PB.1163	['ENSBTAG00000016104', 'ENSBTAG00000048707']	['BTAF1', '']	protein-coding	13.46		PB.10502.6	PB.10502	protein_coding_transcripts	2.03
PB.11630	['ENSBTAG00000015796']	['DNAJC5']	protein-coding	32.07		PB.10502.8	PB.10502	antisense_lncRNAs	1.24
PB.11631	['ENSBTAG00000049657']	['']	protein-coding	5.63		PB.10502.9	PB.10502	protein_coding_transcripts	26.5
PB.11632	['ENSBTAG00000014597']	['ZSWIM9']	pseudogenes	3.42		PB.10505.1	PB.10505	long_intragenic_lncRNAs	1.48
PB.11634	['ENSBTAG00000016758']	['MLH1']	protein-coding	8.73		PB.10505.3	PB.10505	protein_coding_transcripts	2.45
PB.11635	['ENSBTAG00000013479']	['SLC9A3R2']	protein-coding	44.55		PB.10507.1	PB.10507	non_stop_decays	1.2
PB.11638	['ENSBTAG00000039477', 'ENSBTAG00000049321']	['TPBG', '']	protein-coding	16.65		PB.10507.11	PB.10507	protein_coding_transcripts	2.22
PB.11639			protein-coding	1.94		PB.10507.14	PB.10507	protein_coding_transcripts	0.98
PB.1164	['ENSBTAG00000002880', 'ENSBTAG00000047823']	['SORBS1', '']	protein-coding	240.47		PB.10507.15	PB.10507	NMDs	23.44
PB.11640	['ENSBTAG00000025606']	['YIPF2']	protein-coding	15.16		PB.10507.21	PB.10507	long_intragenic_lncRNAs	2
PB.11641	['ENSBTAG00000012168']	['RANBP6']	protein-coding	5.88		PB.10507.25	PB.10507	protein_coding_transcripts	26.44
PB.11642	['ENSBTAG00000009516']	['RNF20']	protein-coding	14.8		PB.10507.3	PB.10507	NMDs	9.05
PB.11643	['ENSBTAG00000013493']	['BNIP2']	protein-coding	31.81		PB.10507.5	PB.10507	protein_coding_transcripts	2.36
PB.11644	['ENSBTAG00000007130']	['ESF1']	protein-coding	10.48		PB.10507.6	PB.10507	NMDs	10.79
PB.11645	['ENSBTAG00000005967']	['UBR2']	protein-coding	23.18		PB.10509.12	PB.10509	protein_coding_transcripts	0.85
PB.11646	['ENSBTAG00000008896']	['DHX15']	protein-coding	29.5		PB.10509.14	PB.10509	NMDs	2.82
PB.11649	['ENSBTAG00000011876']	['MORC3']	protein-coding	8.34		PB.10509.18	PB.10509	protein_coding_transcripts	0.92
PB.1165	['ENSBTAG00000046239', 'ENSBTAG00000055267']	['LCOR', '']	protein-coding	9.82		PB.10509.19	PB.10509	non_stop_decays	4.9
PB.11650	['ENSBTAG00000014262']	['BZW2']	protein-coding	13.39		PB.10509.2	PB.10509	protein_coding_transcripts	1.36
PB.11653	['ENSBTAG00000011514']	['MRPL44']	protein-coding	9.18		PB.10509.22	PB.10509	protein_coding_transcripts	1.82
PB.11655	['ENSBTAG00000018834']	['PPP1R37']	protein-coding	19.79		PB.10509.24	PB.10509	protein_coding_transcripts	1.01
PB.11656	['ENSBTAG00000020649']	['CIITA']	protein-coding	5.79		PB.10509.28	PB.10509	NMDs	0.61
PB.11657	['ENSBTAG00000012659']	['LRIF1']	protein-coding	9.12		PB.10509.29	PB.10509	protein_coding_transcripts	2.29
PB.11659	['ENSBTAG00000000176']	['SP3']	protein-coding	31.31		PB.10509.4	PB.10509	antisense_lncRNAs	1.16
PB.1166	['ENSBTAG00000016336']	['OGA']	protein-coding	42.77		PB.10509.5	PB.10509	protein_coding_transcripts	1.28
PB.11660	['ENSBTAG00000023851']	['FAM102A']	protein-coding	2.82		PB.10509.6	PB.10509	protein_coding_transcripts	1.62
PB.11661	['ENSBTAG00000007108']	['LGALS12']	protein-coding	5.87		PB.10509.7	PB.10509	protein_coding_transcripts	0.69
PB.11662	['ENSBTAG00000007644']	['GNG7']	protein-coding	32.67		PB.1051.2	PB.1051	antisense_lncRNAs	1.98
PB.11663	['ENSBTAG00000025942']	['HPGD']	protein-coding	11.99		PB.1051.4	PB.1051	antisense_lncRNAs	1.88
PB.11664	['ENSBTAG00000018372']	['STARD7']	protein-coding	13.92		PB.1051.5	PB.1051	protein_coding_transcripts	18.84
PB.11665	['ENSBTAG00000012497']	['KHDRBS1']	protein-coding	30.89		PB.1051.7	PB.1051	protein_coding_transcripts	7.93
PB.11666	['ENSBTAG00000018979']	['PUM1']	protein-coding	30.1		PB.1051.8	PB.1051	protein_coding_transcripts	2.03
PB.11668	['ENSBTAG00000039662']	['']	protein-coding	20.53		PB.10511.10	PB.10511	NMDs	2.14
PB.11669	['ENSBTAG00000015968']	['ACSF3']	protein-coding	6.32		PB.10511.11	PB.10511	protein_coding_transcripts	0.01
PB.1167	['ENSBTAG00000021065']	['MFSD13A']	protein-coding	12.05		PB.10511.18	PB.10511	NMDs	1.59
PB.11672	['ENSBTAG00000012518']	['PCDH1']	protein-coding	8.39		PB.10511.24	PB.10511	NMDs	3
PB.11674	['ENSBTAG00000003401']	['ACTR3']	protein-coding	34.11		PB.10511.25	PB.10511	antisense_lncRNAs	1.78
PB.11675	['ENSBTAG00000005431']	['LMCD1']	protein-coding	20.1		PB.10511.26	PB.10511	protein_coding_transcripts	3.68
PB.11676			protein-coding	1.22		PB.10511.27	PB.10511	antisense_lncRNAs	45.96
PB.11678	['ENSBTAG00000003712', 'ENSBTAG00000003713']	['FAM89B', 'ZNRD2']	protein-coding	31.6		PB.10511.5	PB.10511	NMDs	0.07
PB.11679	['ENSBTAG00000015878']	['RHNO1']	protein-coding	3.31		PB.10511.6	PB.10511	NMDs	3.01
PB.1168	['ENSBTAG00000004321']	['SFXN2']	protein-coding	51.27		PB.10511.7	PB.10511	NMDs	113.24
PB.11680	['ENSBTAG00000010130']	['ZNF335']	protein-coding	12.63		PB.10511.8	PB.10511	NMDs	1.94
PB.11682			protein-coding	1.65		PB.10512.11	PB.10512	antisense_lncRNAs	7.87
PB.11684	['ENSBTAG00000027069']	['RAMAC']	protein-coding	9.19		PB.10512.13	PB.10512	protein_coding_transcripts	0.95
PB.11686	['ENSBTAG00000054382']	['']	protein-coding	2.33		PB.10512.2	PB.10512	protein_coding_transcripts	1.65
PB.11688	['ENSBTAG00000053310']	['C1QTNF9']	protein-coding	1.42		PB.10512.4	PB.10512	NMDs	1.04
PB.11689	['ENSBTAG00000001435', 'ENSBTAG00000047365']	['ARL6IP6', '']	protein-coding	24.43		PB.10512.5	PB.10512	protein_coding_transcripts	34.72
PB.1169	['ENSBTAG00000004899']	['ABLIM1']	protein-coding	101.56		PB.10512.6	PB.10512	antisense_lncRNAs	1.57
PB.11690	['ENSBTAG00000002458']	['NUP155']	protein-coding	7.84		PB.10512.8	PB.10512	protein_coding_transcripts	1.97
PB.11691	['ENSBTAG00000015856']	['CFAP126']	protein-coding	19.36		PB.10516.2	PB.10516	protein_coding_transcripts	2
PB.11692	['ENSBTAG00000008024']	['UCHL3']	protein-coding	57.85		PB.10516.3	PB.10516	long_intragenic_lncRNAs	6.18
PB.11694	['ENSBTAG00000016851']	['RPS6KB1']	protein-coding	18.8		PB.10517.3	PB.10517	protein_coding_transcripts	1.44
PB.11695	['ENSBTAG00000021819']	['IFNAR1']	protein-coding	27.58		PB.10518.4	PB.10518	protein_coding_transcripts	16.03
PB.11696	['ENSBTAG00000047715']	['TPRN']	protein-coding	9.85		PB.1052.2	PB.1052	protein_coding_transcripts	1.31
PB.11699	['ENSBTAG00000049030']	['']	protein-coding	2.49		PB.1052.8	PB.1052	protein_coding_transcripts	2.68
PB.117	['ENSBTAG00000004112']	['GAMT']	protein-coding	22.61		PB.10520.1	PB.10520	antisense_lncRNAs	1.43
PB.1170	['ENSBTAG00000004080']	['TIAL1']	protein-coding	50.48		PB.10520.3	PB.10520	protein_coding_transcripts	2.43
PB.11701			protein-coding	12.77		PB.10520.4	PB.10520	NMDs	2.68
PB.11702	['ENSBTAG00000001827']	['GID8']	protein-coding	11.85		PB.10520.5	PB.10520	protein_coding_transcripts	3.64
PB.11703	['ENSBTAG00000017021']	['MCM4']	protein-coding	5.38		PB.10522.3	PB.10522	protein_coding_transcripts	10.1
PB.11704	['ENSBTAG00000001027']	['SERPINH1']	protein-coding	490.96		PB.10524.11	PB.10524	protein_coding_transcripts	11.88
PB.11705	['ENSBTAG00000050948']	['NUP62']	protein-coding	15.24		PB.10524.13	PB.10524	protein_coding_transcripts	15.73
PB.11707			protein-coding	1.47		PB.10524.3	PB.10524	sense_intronic_lncRNAs	1.24
PB.11708	['ENSBTAG00000039153']	['RPS6KA4']	protein-coding	16.36		PB.10524.4	PB.10524	protein_coding_transcripts	1.35
PB.11709	['ENSBTAG00000015595']	['MCM5']	protein-coding	3.93		PB.10524.7	PB.10524	sense_intronic_lncRNAs	1.08
PB.1171	['ENSBTAG00000021894']	['PPOX']	protein-coding	16.53		PB.10524.8	PB.10524	protein_coding_transcripts	8.42
PB.11710	['ENSBTAG00000019025']	['NDUFA11']	protein-coding	50.24		PB.10524.9	PB.10524	sense_intronic_lncRNAs	2.48
PB.11711	['ENSBTAG00000013113']	['VDAC1']	protein-coding	187.84		PB.10525.1	PB.10525	protein_coding_transcripts	33.53
PB.11715	['ENSBTAG00000016243']	['RBL2']	protein-coding	28.88		PB.10525.3	PB.10525	long_intragenic_lncRNAs	1.81
PB.11716	['ENSBTAG00000031184']	['CDKN1C']	protein-coding	150.68		PB.10526.1	PB.10526	protein_coding_transcripts	5.33
PB.1172	['ENSBTAG00000006063']	['TMEM230']	protein-coding	7.57		PB.10526.3	PB.10526	antisense_lncRNAs	2.1
PB.11721	['ENSBTAG00000018415']	['TTLL4']	protein-coding	3.64		PB.10526.4	PB.10526	protein_coding_transcripts	47.71
PB.11723	['ENSBTAG00000016708']	['CLTC']	protein-coding	70.2		PB.10526.5	PB.10526	protein_coding_transcripts	11.69
PB.11727	['ENSBTAG00000046588']	['DNAJB9']	protein-coding	14.24		PB.10526.6	PB.10526	antisense_lncRNAs	2.77
PB.11728	['ENSBTAG00000011358']	['IER3']	protein-coding	26.92		PB.10528.5	PB.10528	protein_coding_transcripts	1.2
PB.11729	['ENSBTAG00000017680']	['NOS3']	protein-coding	18.81		PB.10528.7	PB.10528	protein_coding_transcripts	3.65
PB.1173	['ENSBTAG00000013408', 'ENSBTAG00000054989']	['RBM12B', '']	protein-coding	8.52		PB.10528.8	PB.10528	protein_coding_transcripts	1.46
PB.11732	['ENSBTAG00000000277']	['IL18']	protein-coding	8.54		PB.10529.2	PB.10529	protein_coding_transcripts	1.37
PB.1174	['ENSBTAG00000001083']	['MAP3K20']	protein-coding	34.08		PB.10529.5	PB.10529	protein_coding_transcripts	2.35
PB.11740	['ENSBTAG00000000895']	['TAF9B']	protein-coding	10.4		PB.10529.6	PB.10529	protein_coding_transcripts	1.77
PB.11747	['ENSBTAG00000017287']	['DRAM1']	protein-coding	15.96		PB.1053.1	PB.1053	protein_coding_transcripts	1.89
PB.1175	['ENSBTAG00000017183']	['PDLIM3']	protein-coding	7.79		PB.1053.13	PB.1053	protein_coding_transcripts	11.69
PB.11756	['ENSBTAG00000016750', 'ENSBTAG00000038335']	['PTBP3', '']	protein-coding	17.1		PB.1053.14	PB.1053	protein_coding_transcripts	0.78
PB.1176	['ENSBTAG00000017846', 'ENSBTAG00000017856', 'ENSBTAG00000017873']	['F11R', 'TSTD1', 'USF1']	protein-coding	133.32		PB.1053.4	PB.1053	long_intragenic_lncRNAs	1.22
PB.11765	['ENSBTAG00000008130']	['MED10']	protein-coding	24.32		PB.10532.5	PB.10532	protein_coding_transcripts	4.28
PB.11767	['ENSBTAG00000049942', 'ENSBTAG00000053563']	['', '']	protein-coding	6.42		PB.10532.8	PB.10532	protein_coding_transcripts	3.41
PB.11768	['ENSBTAG00000013851']	['BCL10']	protein-coding	14.3		PB.10534.1	PB.10534	protein_coding_transcripts	0.8
PB.11769			protein-coding	1.46		PB.10534.4	PB.10534	protein_coding_transcripts	6.33
PB.1177	['ENSBTAG00000017831']	['ERLIN2']	protein-coding	37.18		PB.10534.6	PB.10534	protein_coding_transcripts	28.99
PB.11770	['ENSBTAG00000033180']	['SMYD3']	protein-coding	25.48		PB.1054.1	PB.1054	long_intragenic_lncRNAs	8.91
PB.11771	['ENSBTAG00000014521']	['UGDH']	protein-coding	7.83		PB.1054.10	PB.1054	protein_coding_transcripts	0.87
PB.11772	['ENSBTAG00000008380']	['ITGA11']	protein-coding	11.72		PB.1054.15	PB.1054	protein_coding_transcripts	3
PB.11773	['ENSBTAG00000051102']	['KCNK3']	protein-coding	2.14		PB.1054.19	PB.1054	protein_coding_transcripts	0.28
PB.11774	['ENSBTAG00000001354']	['INPP5E']	protein-coding	3.65		PB.1054.21	PB.1054	protein_coding_transcripts	1.53
PB.11775	['ENSBTAG00000015086']	['HSD11B1']	protein-coding	161.87		PB.1054.24	PB.1054	protein_coding_transcripts	1.93
PB.11776	['ENSBTAG00000049851']	['PMAIP1']	protein-coding	8.99		PB.1054.34	PB.1054	protein_coding_transcripts	2.04
PB.11777			protein-coding	4.45		PB.1054.38	PB.1054	long_intragenic_lncRNAs	1.49
PB.11778	['ENSBTAG00000019120']	['WDHD1']	protein-coding	1.06		PB.1054.9	PB.1054	NMDs	0.77
PB.11779	['ENSBTAG00000002770']	['TCN2']	protein-coding	116.68		PB.10542.1	PB.10542	protein_coding_transcripts	0.87
PB.1178	['ENSBTAG00000002951']	['CD244']	protein-coding	0.58		PB.10549.2	PB.10549	long_intragenic_lncRNAs	1.25
PB.11780			protein-coding	1.48		PB.10549.3	PB.10549	protein_coding_transcripts	1.23
PB.11782	['ENSBTAG00000032763']	['RANBP10']	protein-coding	8.65		PB.10549.4	PB.10549	protein_coding_transcripts	0.61
PB.11784	['ENSBTAG00000012293']	['SPAG9']	protein-coding	35.79		PB.10549.6	PB.10549	protein_coding_transcripts	2.84
PB.11785	['ENSBTAG00000016519']	['MBOAT1']	protein-coding	6.96		PB.1055.3	PB.1055	NMDs	1.25
PB.11786	['ENSBTAG00000005497']	['RPRD1A']	protein-coding	12.25		PB.10550.1	PB.10550	protein_coding_transcripts	12.74
PB.11787	['ENSBTAG00000012833']	['ATG2B']	protein-coding	11.32		PB.10551.2	PB.10551	protein_coding_transcripts	109.34
PB.11789			protein-coding	1.63		PB.10553.4	PB.10553	protein_coding_transcripts	15.28
PB.1179	['ENSBTAG00000014861']	['SLC20A2']	protein-coding	59.75		PB.10553.6	PB.10553	protein_coding_transcripts	2.79
PB.11791	['ENSBTAG00000009578']	['PTK2']	protein-coding	38.01		PB.10553.7	PB.10553	protein_coding_transcripts	1.08
PB.11792	['ENSBTAG00000045902']	['EPHB2']	protein-coding	3.39		PB.10556.3	PB.10556	NMDs	2.39
PB.11793	['ENSBTAG00000010356']	['RAB12']	protein-coding	49.53		PB.10556.7	PB.10556	protein_coding_transcripts	29.56
PB.11794	['ENSBTAG00000026199']	['ACTB']	protein-coding	570.85		PB.10557.1	PB.10557	antisense_lncRNAs	3.5
PB.11795	['ENSBTAG00000007594']	['CWF19L1']	protein-coding	20.13		PB.10557.4	PB.10557	antisense_lncRNAs	3.88
PB.11796	['ENSBTAG00000000090']	['SEC31B']	protein-coding	9.09		PB.10557.7	PB.10557	protein_coding_transcripts	6.47
PB.11798	['ENSBTAG00000044208']	['DUSP4']	protein-coding	10.46		PB.10557.8	PB.10557	antisense_lncRNAs	3.56
PB.11799	['ENSBTAG00000010180']	['URB2']	protein-coding	1.29		PB.1056.2	PB.1056	protein_coding_transcripts	3.7
PB.118	['ENSBTAG00000006440']	['IGDCC4']	protein-coding	9.56		PB.1056.4	PB.1056	long_intragenic_lncRNAs	2.89
PB.1180	['ENSBTAG00000007630']	['RNF170']	protein-coding	44.97		PB.1056.6	PB.1056	NMDs	2.44
PB.11800	['ENSBTAG00000019755']	['REEP3']	protein-coding	43.96		PB.1056.7	PB.1056	protein_coding_transcripts	1.85
PB.11801	['ENSBTAG00000007196']	['TAGLN']	protein-coding	98.1		PB.1056.9	PB.1056	protein_coding_transcripts	0.47
PB.11802	['ENSBTAG00000019369']	['TSPAN4']	protein-coding	72.38		PB.10567.3	PB.10567	protein_coding_transcripts	2.09
PB.11803	['ENSBTAG00000017187']	['TMEM255A']	protein-coding	2.07		PB.10567.4	PB.10567	protein_coding_transcripts	74.19
PB.11804	['ENSBTAG00000015196']	['PHF6']	protein-coding	4.7		PB.1057.10	PB.1057	protein_coding_transcripts	0.38
PB.11806	['ENSBTAG00000048159']	['TAB3']	protein-coding	5.99		PB.1057.24	PB.1057	NMDs	3.78
PB.11807	['ENSBTAG00000009830']	['PLEKHB1']	protein-coding	3.6		PB.1057.29	PB.1057	protein_coding_transcripts	5.57
PB.11808	['ENSBTAG00000003361']	['METTL15']	protein-coding	3.38		PB.1057.3	PB.1057	protein_coding_transcripts	2.13
PB.11809	['ENSBTAG00000018257']	['APIP']	protein-coding	23.74		PB.1057.32	PB.1057	NMDs	3.58
PB.1181	['ENSBTAG00000013544']	['LGALS8']	protein-coding	26.03		PB.1057.34	PB.1057	antisense_lncRNAs	2.13
PB.11810	['ENSBTAG00000004374', 'ENSBTAG00000052591']	['CNPY2', 'bta-mir-12054']	protein-coding	25.9		PB.1057.38	PB.1057	antisense_lncRNAs	5.1
PB.11811			protein-coding	9.67		PB.1057.8	PB.1057	protein_coding_transcripts	2.87
PB.11812	['ENSBTAG00000012937']	['ACAD8']	protein-coding	58.48		PB.10575.4	PB.10575	long_intergenic_lncRNAs	1.07
PB.11813	['ENSBTAG00000001574']	['GPATCH2']	protein-coding	5.86		PB.10575.5	PB.10575	long_intragenic_lncRNAs	2.54
PB.11814			protein-coding	1.77		PB.10578.1	PB.10578	protein_coding_transcripts	1.88
PB.11815	['ENSBTAG00000010639', 'ENSBTAG00000049668']	['MAP2K7', '']	protein-coding	23.12		PB.10579.3	PB.10579	antisense_lncRNAs	3.19
PB.11816	['ENSBTAG00000000613', 'ENSBTAG00000049345']	['ELAVL1', 'bta-mir-10178']	protein-coding	19.94		PB.1058.4	PB.1058	long_intragenic_lncRNAs	99.04
PB.11817	['ENSBTAG00000014979']	['MFSD12']	protein-coding	15.98		PB.10583.10	PB.10583	NMDs	5.02
PB.11818	['ENSBTAG00000006142']	['DHX36']	protein-coding	10.37		PB.10583.15	PB.10583	NMDs	1.69
PB.11819	['ENSBTAG00000008570']	['RPS14']	protein-coding	810.61		PB.10583.16	PB.10583	protein_coding_transcripts	3.72
PB.1182	['ENSBTAG00000008853']	['HNRNPF']	protein-coding	110.33		PB.10583.4	PB.10583	protein_coding_transcripts	4.03
PB.11820	['ENSBTAG00000024928']	['TNFRSF1B']	protein-coding	22.45		PB.10583.9	PB.10583	sncRNAs	13.99
PB.11821	['ENSBTAG00000004996']	['ABITRAM']	protein-coding	13.46		PB.10584.10	PB.10584	protein_coding_transcripts	1.14
PB.11823	['ENSBTAG00000019949']	['DBR1']	protein-coding	5.06		PB.10584.2	PB.10584	long_intragenic_lncRNAs	1.49
PB.11824	['ENSBTAG00000020121']	['RWDD2B']	protein-coding	16.65		PB.10584.4	PB.10584	protein_coding_transcripts	12.53
PB.11825	['ENSBTAG00000000243']	['HEBP2']	protein-coding	7.77		PB.10584.6	PB.10584	protein_coding_transcripts	25.35
PB.11826	['ENSBTAG00000035437', 'ENSBTAG00000052750', 'ENSBTAG00000054797']	['STAG1', '', '']	protein-coding	8.93		PB.10584.7	PB.10584	NMDs	1.6
PB.11827	['ENSBTAG00000002058']	['ASF1A']	protein-coding	3		PB.10584.9	PB.10584	long_intragenic_lncRNAs	1.41
PB.11828	['ENSBTAG00000003878']	['ZUP1']	protein-coding	6.51		PB.10587.4	PB.10587	protein_coding_transcripts	4.25
PB.1183	['ENSBTAG00000001165', 'ENSBTAG00000038845']	['AIFM2', 'TYSND1']	protein-coding	77.18		PB.10588.5	PB.10588	protein_coding_transcripts	1.08
PB.11830	['ENSBTAG00000005026']	['MANEA']	protein-coding	5.06		PB.1059.13	PB.1059	protein_coding_transcripts	3.31
PB.11831	['ENSBTAG00000012418']	['MED23']	protein-coding	14.33		PB.1059.2	PB.1059	protein_coding_transcripts	1.33
PB.11832	['ENSBTAG00000010196']	['NUP43']	protein-coding	3.45		PB.1059.20	PB.1059	protein_coding_transcripts	2.54
PB.11833	['ENSBTAG00000002357']	['TICAM2']	protein-coding	6.25		PB.1059.22	PB.1059	protein_coding_transcripts	1.81
PB.11834	['ENSBTAG00000007106']	['GATD3A']	protein-coding	85.93		PB.1059.25	PB.1059	sncRNAs	3.47
PB.11835	['ENSBTAG00000009908', 'ENSBTAG00000042696', 'ENSBTAG00000054570']	['RPS3A', 'RF00071', 'RF00071']	protein-coding	1467.92		PB.1059.4	PB.1059	antisense_lncRNAs	3.51
PB.11836	['ENSBTAG00000010381']	['PRMT9']	protein-coding	13.7		PB.10590.6	PB.10590	protein_coding_transcripts	30.81
PB.11837	['ENSBTAG00000016943']	['NEK7']	protein-coding	20.25		PB.10591.11	PB.10591	protein_coding_transcripts	1.62
PB.11838	['ENSBTAG00000011198']	['PPP1CC']	protein-coding	37.63		PB.10591.5	PB.10591	antisense_lncRNAs	1.5
PB.11839	['ENSBTAG00000017752']	['DYNLRB2']	protein-coding	5.5		PB.10591.8	PB.10591	protein_coding_transcripts	1.53
PB.1184	['ENSBTAG00000014270']	['UNC5B']	protein-coding	5.76		PB.10594.2	PB.10594	protein_coding_transcripts	10.18
PB.11840	['ENSBTAG00000032517']	['BCL7A']	protein-coding	9.09		PB.10594.4	PB.10594	protein_coding_transcripts	30.09
PB.11841	['ENSBTAG00000003894']	['NDRG4']	protein-coding	4.49		PB.10595.1	PB.10595	protein_coding_transcripts	4.7
PB.11842	['ENSBTAG00000014644']	['DUS2']	protein-coding	4.23		PB.10595.19	PB.10595	protein_coding_transcripts	3.77
PB.11843	['ENSBTAG00000007756']	['TFPT']	protein-coding	8.55		PB.10595.20	PB.10595	protein_coding_transcripts	1
PB.11844	['ENSBTAG00000003819', 'ENSBTAG00000018415']	['STK36', 'TTLL4']	protein-coding	4.19		PB.10595.3	PB.10595	protein_coding_transcripts	7.72
PB.11845	['ENSBTAG00000017440']	['METTL16']	protein-coding	5.97		PB.10595.5	PB.10595	protein_coding_transcripts	4.44
PB.11846	['ENSBTAG00000021151']	['MYH10']	protein-coding	16.15		PB.10596.5	PB.10596	antisense_lncRNAs	19.7
PB.11847			protein-coding	1.34		PB.10596.7	PB.10596	protein_coding_transcripts	17.38
PB.11848	['ENSBTAG00000024950']	['ACE']	protein-coding	6.01		PB.10598.2	PB.10598	protein_coding_transcripts	2.25
PB.11849	['ENSBTAG00000022927']	['RAC3']	protein-coding	32.26		PB.10598.3	PB.10598	protein_coding_transcripts	1.1
PB.1185	['ENSBTAG00000000313']	['NUDT13']	protein-coding	4.3		PB.106.11	PB.106	protein_coding_transcripts	1.22
PB.11850	['ENSBTAG00000019153', 'ENSBTAG00000049924']	['JMJD6', 'RF02271']	protein-coding	9.4		PB.106.13	PB.106	protein_coding_transcripts	2.06
PB.11851	['ENSBTAG00000018065']	['YARS']	protein-coding	18.56		PB.106.2	PB.106	protein_coding_transcripts	1.78
PB.11852	['ENSBTAG00000021224']	['ZSWIM6']	protein-coding	2.84		PB.1060.20	PB.1060	antisense_lncRNAs	5.3
PB.11853	['ENSBTAG00000033095']	['WDR70']	protein-coding	14.77		PB.1060.28	PB.1060	protein_coding_transcripts	1.36
PB.11854	['ENSBTAG00000016563']	['GOLGA4']	protein-coding	16.81		PB.1060.29	PB.1060	protein_coding_transcripts	4.34
PB.11856	['ENSBTAG00000003069']	['MAN1C1']	protein-coding	42.05		PB.1060.33	PB.1060	protein_coding_transcripts	119.26
PB.11857	['ENSBTAG00000011189']	['TJAP1']	protein-coding	8.94		PB.1060.34	PB.1060	protein_coding_transcripts	3.24
PB.11858	['ENSBTAG00000015301']	['MRPS10']	protein-coding	34.93		PB.1060.35	PB.1060	antisense_lncRNAs	1.25
PB.11859	['ENSBTAG00000004502']	['CLUAP1']	protein-coding	9.03		PB.1060.50	PB.1060	protein_coding_transcripts	0.02
PB.1186	['ENSBTAG00000020940']	['ANXA11']	protein-coding	46.39		PB.1060.51	PB.1060	protein_coding_transcripts	6.34
PB.11860	['ENSBTAG00000002226']	['FBXO31']	protein-coding	11.38		PB.1060.57	PB.1060	protein_coding_transcripts	7.45
PB.11861	['ENSBTAG00000006543']	['EIF3CL']	protein-coding	58.46		PB.1060.59	PB.1060	protein_coding_transcripts	9.01
PB.11862	['ENSBTAG00000049731', 'ENSBTAG00000053161']	['ZKSCAN5', '']	protein-coding	22.21		PB.1060.63	PB.1060	NMDs	15.04
PB.11863	['ENSBTAG00000050386']	['MGMT']	protein-coding	39.7		PB.1060.67	PB.1060	protein_coding_transcripts	0.42
PB.11864	['ENSBTAG00000019634']	['PIDD1']	protein-coding	2.29		PB.1060.68	PB.1060	protein_coding_transcripts	1
PB.11865	['ENSBTAG00000021485']	['C3H1orf54']	protein-coding	30.43		PB.1060.73	PB.1060	protein_coding_transcripts	20.98
PB.11866	['ENSBTAG00000003088']	['LANCL3']	protein-coding	3.9		PB.1060.81	PB.1060	protein_coding_transcripts	1.6
PB.11868	['ENSBTAG00000020964']	['STRIP1']	protein-coding	7.66		PB.1060.84	PB.1060	protein_coding_transcripts	8.22
PB.11869	['ENSBTAG00000008636', 'ENSBTAG00000030852']	['PDE4B', 'MGC137454']	protein-coding	7		PB.10600.3	PB.10600	protein_coding_transcripts	8.52
PB.1187	['ENSBTAG00000046545']	['MEF2D']	protein-coding	22.57		PB.10601.2	PB.10601	protein_coding_transcripts	0.9
PB.11870	['ENSBTAG00000003642']	['PRDX1']	protein-coding	139.63		PB.10601.5	PB.10601	protein_coding_transcripts	0.18
PB.11871	['ENSBTAG00000005066']	['HSPBAP1']	protein-coding	3.19		PB.10602.1	PB.10602	protein_coding_transcripts	1.08
PB.11872	['ENSBTAG00000000818']	['PLEKHG7']	protein-coding	4.73		PB.10602.10	PB.10602	protein_coding_transcripts	0.71
PB.11873	['ENSBTAG00000000448']	['BDH1']	protein-coding	28.75		PB.10602.12	PB.10602	protein_coding_transcripts	0.86
PB.11874	['ENSBTAG00000055241']	['']	protein-coding	46.75		PB.10602.5	PB.10602	protein_coding_transcripts	2.24
PB.11875	['ENSBTAG00000009064']	['CSF2RB']	protein-coding	1.92		PB.10602.7	PB.10602	antisense_lncRNAs	2.17
PB.11876	['ENSBTAG00000011043']	['RAC2']	protein-coding	6.49		PB.10603.1	PB.10603	protein_coding_transcripts	260.09
PB.11877	['ENSBTAG00000000877']	['ETFBKMT']	protein-coding	27.05		PB.10603.2	PB.10603	antisense_lncRNAs	1.85
PB.11878	['ENSBTAG00000004048']	['MCHR1']	protein-coding	2.38		PB.10603.4	PB.10603	antisense_lncRNAs	4.3
PB.11879	['ENSBTAG00000012969']	['DKK2']	protein-coding	3.8		PB.10604.1	PB.10604	protein_coding_transcripts	19.73
PB.1188	['ENSBTAG00000001657']	['PICALM']	protein-coding	233.8		PB.10606.1	PB.10606	protein_coding_transcripts	0.43
PB.11880	['ENSBTAG00000047876']	['SH3TC1']	protein-coding	4.29		PB.10606.2	PB.10606	protein_coding_transcripts	3.61
PB.11881	['ENSBTAG00000040603', 'ENSBTAG00000053414']	['ZNF175', '']	protein-coding	7.89		PB.10606.3	PB.10606	protein_coding_transcripts	1.01
PB.11882	['ENSBTAG00000006001']	['STAP2']	protein-coding	2.46		PB.10606.4	PB.10606	protein_coding_transcripts	1.61
PB.11883	['ENSBTAG00000014318']	['SLC33A1']	protein-coding	7.3		PB.10607.1	PB.10607	NMDs	1.37
PB.11884	['ENSBTAG00000012771']	['CSF1R']	protein-coding	33.98		PB.10607.10	PB.10607	long_intragenic_lncRNAs	1.44
PB.11885	['ENSBTAG00000030393']	['RDH13']	protein-coding	7.4		PB.10607.11	PB.10607	NMDs	8.36
PB.11886	['ENSBTAG00000021445']	['ST8SIA4']	protein-coding	8.56		PB.10607.13	PB.10607	protein_coding_transcripts	1.1
PB.11887	['ENSBTAG00000050780', 'ENSBTAG00000051148']	['RF02044', 'RF02045']	protein-coding	8.09		PB.10607.15	PB.10607	NMDs	4.41
PB.11888	['ENSBTAG00000008103']	['ALDH1A1']	protein-coding	466.09		PB.10607.2	PB.10607	protein_coding_transcripts	1.05
PB.11889	['ENSBTAG00000007097']	['THTPA']	protein-coding	5.69		PB.10607.8	PB.10607	NMDs	4.18
PB.1189	['ENSBTAG00000013419']	['HTATIP2']	protein-coding	8.16		PB.10607.9	PB.10607	protein_coding_transcripts	4.02
PB.11890			protein-coding	3.38		PB.10608.2	PB.10608	protein_coding_transcripts	4.13
PB.11891	['ENSBTAG00000019421']	['DACT1']	protein-coding	9.74		PB.10608.3	PB.10608	protein_coding_transcripts	2.42
PB.11892	['ENSBTAG00000017448']	['EFEMP1']	protein-coding	54.84		PB.10609.1	PB.10609	protein_coding_transcripts	9.79
PB.11893	['ENSBTAG00000052909']	['C8G']	protein-coding	24.47		PB.10609.10	PB.10609	protein_coding_transcripts	1.08
PB.11894	['ENSBTAG00000001662']	['EHD3']	protein-coding	1.71		PB.10609.14	PB.10609	protein_coding_transcripts	1.07
PB.11895	['ENSBTAG00000021896']	['NUP214']	protein-coding	7.45		PB.10609.15	PB.10609	protein_coding_transcripts	2.6
PB.11896	['ENSBTAG00000011647']	['SLC25A15']	protein-coding	6.55		PB.10609.16	PB.10609	protein_coding_transcripts	2.95
PB.11897	['ENSBTAG00000000146']	['FARP1']	protein-coding	29.12		PB.10609.17	PB.10609	antisense_lncRNAs	15.59
PB.11898	['ENSBTAG00000016676']	['PTER']	protein-coding	8.86		PB.10609.18	PB.10609	protein_coding_transcripts	2.03
PB.11899	['ENSBTAG00000001314']	['TRMT6']	protein-coding	4.48		PB.10609.19	PB.10609	antisense_lncRNAs	2.23
PB.1190	['ENSBTAG00000009410']	['TBRG1']	protein-coding	25.61		PB.10609.20	PB.10609	antisense_lncRNAs	1.23
PB.11900	['ENSBTAG00000021636']	['GPR155']	protein-coding	7.26		PB.10609.21	PB.10609	protein_coding_transcripts	2.09
PB.11901	['ENSBTAG00000004476']	['ADHFE1']	protein-coding	18.21		PB.10609.3	PB.10609	protein_coding_transcripts	1
PB.11902	['ENSBTAG00000007570']	['NDUFAF6']	protein-coding	9.19		PB.10609.5	PB.10609	protein_coding_transcripts	1.14
PB.11903	['ENSBTAG00000047532', 'ENSBTAG00000048879']	['TRIQK', '']	protein-coding	9.88		PB.10609.6	PB.10609	protein_coding_transcripts	3.65
PB.11904	['ENSBTAG00000005392']	['KBTBD3']	protein-coding	3.04		PB.10609.8	PB.10609	protein_coding_transcripts	4.62
PB.11905	['ENSBTAG00000004275']	['DKK3']	protein-coding	2.46		PB.10609.9	PB.10609	protein_coding_transcripts	1.24
PB.11906	['ENSBTAG00000020573']	['SCUBE2']	protein-coding	67.27		PB.1061.1	PB.1061	antisense_lncRNAs	1.34
PB.11907	['ENSBTAG00000026851']	['FMNL2']	pseudogenes	5.6		PB.1061.15	PB.1061	protein_coding_transcripts	1.32
PB.11908	['ENSBTAG00000037465']	['TRIM34']	protein-coding	4.96		PB.1061.18	PB.1061	NMDs	4.25
PB.11909	['ENSBTAG00000001887']	['STAM2']	protein-coding	9.33		PB.1061.2	PB.1061	antisense_lncRNAs	2.21
PB.1191	['ENSBTAG00000008293']	['GPCPD1']	protein-coding	24.12		PB.1061.20	PB.1061	antisense_lncRNAs	1.64
PB.11910			protein-coding	28.47		PB.1061.7	PB.1061	protein_coding_transcripts	0.57
PB.11911	['ENSBTAG00000006898']	['EPRS']	protein-coding	22.85		PB.1061.8	PB.1061	NMDs	0.02
PB.11912	['ENSBTAG00000005314']	['MFN2']	protein-coding	22.15		PB.1061.9	PB.1061	NMDs	2.93
PB.11913	['ENSBTAG00000013531']	['CENPS']	protein-coding	17.52		PB.10610.1	PB.10610	protein_coding_transcripts	1.14
PB.11914	['ENSBTAG00000002476']	['DNAJC16']	protein-coding	5.81		PB.10610.10	PB.10610	antisense_lncRNAs	1.93
PB.11915	['ENSBTAG00000002472']	['CASP9']	protein-coding	8.3		PB.10610.13	PB.10610	protein_coding_transcripts	13.74
PB.11916	['ENSBTAG00000031238']	['SHCBP1L']	protein-coding	4.01		PB.10610.17	PB.10610	protein_coding_transcripts	0.7
PB.11917	['ENSBTAG00000049341']	['SERTAD2']	protein-coding	8.27		PB.10610.3	PB.10610	protein_coding_transcripts	0.67
PB.11918	['ENSBTAG00000049002']	['C1D']	protein-coding	45.46		PB.10610.4	PB.10610	protein_coding_transcripts	4.02
PB.11919	['ENSBTAG00000005750']	['TCF15']	protein-coding	6.95		PB.10611.2	PB.10611	protein_coding_transcripts	4.69
PB.1192	['ENSBTAG00000018202']	['CYB561A3']	protein-coding	13.38		PB.10612.1	PB.10612	long_intragenic_lncRNAs	1.59
PB.11923	['ENSBTAG00000011873']	['KCNE3']	protein-coding	1.94		PB.10614.11	PB.10614	NMDs	0.06
PB.11924	['ENSBTAG00000002272']	['KCTD18']	protein-coding	7.55		PB.10614.12	PB.10614	NMDs	0.33
PB.11925	['ENSBTAG00000007008', 'ENSBTAG00000051009']	['MOK', '']	protein-coding	1.29		PB.10614.15	PB.10614	NMDs	1.29
PB.11927	['ENSBTAG00000046033']	['UBFD1']	protein-coding	26.22		PB.10614.16	PB.10614	antisense_lncRNAs	1
PB.11928	['ENSBTAG00000049666', 'ENSBTAG00000052665', 'ENSBTAG00000053645']	['CYP3A5', 'CYP3A4', 'CYP3A5']	protein-coding	6.16		PB.10614.23	PB.10614	NMDs	1.05
PB.1193	['ENSBTAG00000016950']	['B3GAT3']	protein-coding	32.46		PB.10614.24	PB.10614	NMDs	1.51
PB.11931	['ENSBTAG00000032684', 'ENSBTAG00000040161']	['TCTEX1D2', '']	protein-coding	10.54		PB.10614.28	PB.10614	NMDs	0.34
PB.11932	['ENSBTAG00000035844']	['HRASLS']	protein-coding	1.22		PB.10614.29	PB.10614	NMDs	1.03
[truncated: 46,233 more rows]

## Sheet: Mammarygland(adult)
Genes						Transcripts
[truncated: 59,286 more rows]

## Sheet: Bladder
Genes						Transcripts
[truncated: 46,495 more rows]

[truncated: 43 more sheets: Bone_marrow, Brain_frontal_cortex, Cecum, Cerebellum, Colon, Duodenum, Mammarygland(earlylactating), Epididymis_caput, Esophagus, Fetal-Brain, Fetal-Gonad, Fetal-Heart, Fetal-Kidney, Fetal-Liver, Fetal-Muscle, Fetal-Spleen, Fetal-umbilical_cord, Follicular_cells, Gallbladder, Ileum …]
