# Supplementary material for: Enhanced bovine genome annotation through integration of transcriptomics and epi-transcriptomics datasets facilitates genomic biology
Source: Gigascience. 2024 Apr 16;13:giae019. doi: 10.1093/gigascience/giae019 (PMC11020238; doi:10.1093/gigascience/giae019)
Supplement: giae019_Supplemental_Files [file giae019_supplemental_files.zip › Supplemental_file6.xlsx]

## Sheet: Sheet1
	coding	non-coding	Fishe Exact test p-value
adult_tissues	85658	86327	p-value = 3.596e-05
feta-tissues	59777	58462	1
	sncRNAs	rest_nc_trs	Fishe Exact test p-value
adult_tissues	526	85801	p-value = 3.33e-08
feta-tissues	235	58227	1
	lncRNAs	rest_nc_trs	Fishe Exact test p-value
adult_tissues	48661	37666	1
feta-tissues	36451	22011	p-value < 2.2e-16
	non_stop_decays	rest_nc_trs	Fishe Exact test p-value
adult_tissues	4359	81968	1
feta-tissues	3184	55278	p-value = 0.0004572
	NMDs	rest_nc_trs	Fishe Exact test p-value
adult_tissues	32781	53546	p-value < 2.2e-16
feta-tissues	18592	39870	1
	antisense_lncRNAs	rest_lncRNAs	Fishe Exact test p-value
adult_tissues	29987	18674	1
feta-tissues	22791	13660	p-value = 0.003765
	sense_intronic	rest_lncRNAs	Fishe Exact test p-value
adult_tissues	7966	40695	p-value = 0.1384
feta-tissues	5865	30586	p-value = 0.2761
	long_intergenic	rest_lncRNAs	Fishe Exact test p-value
adult_tissues	5139	43522	p-value = 1.203e-06
feta-tissues	3490	32961	1
	long_intragenic	rest_lncRNAs	Fishe Exact test p-value
adult_tissues	5569	43092	p-value = 0.9515
feta-tissues	4305	32146	p-value = 0.05072
