# Supplementary material for: Enhanced bovine genome annotation through integration of transcriptomics and epi-transcriptomics datasets facilitates genomic biology
Source: Gigascience. 2024 Apr 16;13:giae019. doi: 10.1093/gigascience/giae019 (PMC11020238; doi:10.1093/gigascience/giae019)
Supplement: giae019_Supplemental_Files [file giae019_supplemental_files.zip › Supplemental_file7.xlsx]

## Sheet: ClueGO Results
Gene ID	Gene Symbol								GOID	GOTerm	Ontology Source	Term PValue	Term PValue Corrected with Benjamini-Hochberg	Group PValue	Group PValue Corrected with Benjamini-Hochberg	GOLevels	GOGroups	% Associated Genes	Nr. Genes	Associated Genes Found
ENSBTAG00000000113	ARHGEF2								GO:0001562	response to protozoan	GO_BiologicalProcess-EBI-UniProt-GOA-ACAP-ARAP_05.03.2021_00h00	1.7196e-07	2.44183e-05	0.00101955	0.00543758	[3, 5]	Group15	33.3333	7	[BCL3, GBP2, GBP4, GBP6, LOC507055, LOC513659]
ENSBTAG00000000146	FARP1								GO:0042832	defense response to protozoan	GO_BiologicalProcess-EBI-UniProt-GOA-ACAP-ARAP_05.03.2021_00h00	1.07442e-07	3.05136e-05	0.00101955	0.00543758	[4, 5, 6]	Group15	35.2941	7	[BCL3, GBP2, GBP4, GBP6, LOC507055, LOC513659]
ENSBTAG00000000175	N4BP2								GO:0070142	synaptic vesicle budding	GO_BiologicalProcess-EBI-UniProt-GOA-ACAP-ARAP_05.03.2021_00h00	0.000543585	0.0192973	0.000543585	0.00869737	[4, 5, 6, 7]	Group07	42.8571	3	[AP3D1, DNM2, PICALM]
ENSBTAG00000000207	PUDP								GO:0043547	positive regulation of GTPase activity	GO_BiologicalProcess-EBI-UniProt-GOA-ACAP-ARAP_05.03.2021_00h00	0.000428277	0.0202718	0.00168555	0.00674221	[6]	Group14	6.29371	18	[ABR, ADAP1, AGAP3, ARHGAP39, ARHGEF10, ARHGEF7, CORO1C, DAB2IP, EPHA2, IQSEC1, NEDD9, PICALM, RABGAP1, RANBP3, SGSM1, TBC1D24, TBC1D9B, TSC2]
ENSBTAG00000000285	GUF1								GO:0050830	defense response to Gram-positive bacterium	GO_BiologicalProcess-EBI-UniProt-GOA-ACAP-ARAP_05.03.2021_00h00	0.000542629	0.0220152	0.00101955	0.00543758	[5, 6, 7]	Group15	10.7143	7	[EPHA2, GBP2, GBP4, GBP6, LOC507055, LOC513659]
ENSBTAG00000000389	ZNF212								GO:0030374	nuclear receptor coactivator activity	GO_BiologicalProcess-EBI-UniProt-GOA-ACAP-ARAP_05.03.2021_00h00	0.000324605	0.0230469	0.00271348	0.00620224	[6, 8, 9, 10, 11, 12, 13, 14]	Group08	16.2162	6	[ACTN4, CCAR2, NCOA3, RBM14, TACC1, ZMIZ1]
ENSBTAG00000000586	CPLANE1								GO:0071346	cellular response to interferon-gamma	GO_BiologicalProcess-EBI-UniProt-GOA-ACAP-ARAP_05.03.2021_00h00	0.000409233	0.0232445	0.00101955	0.00543758	[5, 6, 7, 8]	Group15	10	8	[GBP2, GBP4, GBP5, GBP6, GSN, LOC507055, LOC513659]
ENSBTAG00000000625	SMAD6								GO:0030695	GTPase regulator activity	GO_BiologicalProcess-EBI-UniProt-GOA-ACAP-ARAP_05.03.2021_00h00	0.000798286	0.0251903	0.00168555	0.00674221	[6]	Group14	5.66572	20	[ABR, ADAP1, AGAP3, ARFGEF2, ARHGAP39, ARHGEF10, ARHGEF2, ARHGEF7, DAB2IP, FARP1, IQSEC1, MADD, MCF2L, RABGAP1, RANBP3, SGSM1, ST5, TBC1D24, TBC1D9B, TSC2]
ENSBTAG00000000667	APOL3								GO:0043588	skin development	GO_BiologicalProcess-EBI-UniProt-GOA-ACAP-ARAP_05.03.2021_00h00	0.000963821	0.0273725	0.000963821	0.00771057	[4, 5, 6]	Group03	7.40741	12	[APCDD1, CDSN, COL1A2, EPHA2, IRF6, ITGB6, KRT1, KRT2, LAMA5, LTB, NCOA3, SMO]
ENSBTAG00000000698	MYO18B								GO:0090630	activation of GTPase activity	GO_BiologicalProcess-EBI-UniProt-GOA-ACAP-ARAP_05.03.2021_00h00	0.00109302	0.0282199	0.00168555	0.00674221	[7]	Group14	9.87654	8	[ABR, ARHGEF10, CORO1C, EPHA2, NEDD9, RABGAP1, SGSM1, TBC1D9B]
ENSBTAG00000000737	DMXL2								GO:0034341	response to interferon-gamma	GO_BiologicalProcess-EBI-UniProt-GOA-ACAP-ARAP_05.03.2021_00h00	0.000321549	0.0304399	0.00101955	0.00543758	[4, 5, 6, 7]	Group15	9.41177	9	[CXCL16, GBP2, GBP4, GBP5, GBP6, GSN, LOC507055, LOC513659]
ENSBTAG00000000746	KAT2B								GO:0007173	epidermal growth factor receptor signaling pathway	GO_BiologicalProcess-EBI-UniProt-GOA-ACAP-ARAP_05.03.2021_00h00	0.00160033	0.0324638	0.00284378	0.00505561	[7, 8, 9]	Group09	10.4478	7	[ABL1, APP, CBLC, DGKD, PLCG1, PTK2, PTK2B]
ENSBTAG00000000813	HOMER3								GO:0006898	receptor-mediated endocytosis	GO_BiologicalProcess-EBI-UniProt-GOA-ACAP-ARAP_05.03.2021_00h00	0.00151214	0.0330344	0.00207596	0.00664306	[4, 6]	Group12	7.43243	11	[ANXA2, CXCL16, DGKD, DNM2, GAK, GRK3, LDLR, NEDD4L, PICALM, PLCG2, RAMP1]
ENSBTAG00000000815	EPHA2								GO:0006474	N-terminal protein amino acid acetylation	GO_BiologicalProcess-EBI-UniProt-GOA-ACAP-ARAP_05.03.2021_00h00	0.00310531	0.0352763	0.00310531	0.00414041	[5, 6, 7, 8, 9]	Group02	25	3	[KAT2B, NAA20, NAA35]
ENSBTAG00000000836	KRT8								GO:0050884	neuromuscular process controlling posture	GO_BiologicalProcess-EBI-UniProt-GOA-ACAP-ARAP_05.03.2021_00h00	0.00310531	0.0352763	0.00310531	0.00414041	[5]	Group05	25	3	[CNTNAP1, PNKD, SCN1A]
ENSBTAG00000000851	CYP20A1								GO:1903352	L-ornithine transmembrane transport	GO_BiologicalProcess-EBI-UniProt-GOA-ACAP-ARAP_05.03.2021_00h00	0.00310531	0.0352763	0.00732571	0.00732571	[5, 6, 7, 8, 9, 10, 11, 12]	Group16	25	3	[LOC514552, LOC525820, LOC789418]
ENSBTAG00000001016	NAA35								GO:0002313	mature B cell differentiation involved in immune response	GO_BiologicalProcess-EBI-UniProt-GOA-ACAP-ARAP_05.03.2021_00h00	0.00149237	0.0353194	0.00301901	0.00483042	[6, 7, 8, 9, 10, 11, 12, 13]	Group10	20	4	[BCL3, PLCG2, PTK2B, ST3GAL1]
ENSBTAG00000001144	NAA20								GO:0043207	response to external biotic stimulus	GO_BiologicalProcess-EBI-UniProt-GOA-ACAP-ARAP_05.03.2021_00h00	0.00302464	0.0357916	0.00302464	0.00439948	[3]	Group13	4.1184	33	[ABL1, AKAP1, ARHGEF2, BCL3, CXCL16, DAB2IP, EPHA2, GBP2, GBP4, GBP5, GBP6, GSN, ILF3, ITGB6, KRT1, KRT8, LOC507055, LOC513659, NCR3, NECTIN2, NR1H3, PDCD4, PLCG2, PSPC1, PTK2, PTK2B, PTPN22, RBM14, REL, SCN7A, SMAD6, TRIM13]
ENSBTAG00000001156	ST3GAL1								GO:0002335	mature B cell differentiation	GO_BiologicalProcess-EBI-UniProt-GOA-ACAP-ARAP_05.03.2021_00h00	0.00301901	0.0372782	0.00301901	0.00483042	[6, 7, 8, 9, 10, 11, 12]	Group10	16.6667	4	[BCL3, PLCG2, PTK2B, ST3GAL1]
ENSBTAG00000001164	ACAD10								GO:0043087	regulation of GTPase activity	GO_BiologicalProcess-EBI-UniProt-GOA-ACAP-ARAP_05.03.2021_00h00	0.00292835	0.0378024	0.00168555	0.00674221	[5]	Group14	5.30973	18	[ABR, ADAP1, AGAP3, ARHGAP39, ARHGEF10, ARHGEF7, CORO1C, DAB2IP, EPHA2, IQSEC1, NEDD9, PICALM, RABGAP1, RANBP3, SGSM1, TBC1D24, TBC1D9B, TSC2]
ENSBTAG00000001173	PLXNA2								GO:0071396	cellular response to lipid	GO_BiologicalProcess-EBI-UniProt-GOA-ACAP-ARAP_05.03.2021_00h00	0.00215056	0.0381725	0.00472566	0.0050407	[5]	Group11	5.61056	17	[ABL1, ADCY6, DAB2IP, KMT2D, LDLR, NCOA3, NCOR1, NEDD4L, NR1H3, PDCD4, PTK2B, PTK7, RNF14, RXRA, SAFB2, SMO, ZMIZ1]
ENSBTAG00000001225	RBM14								GO:0060589	nucleoside-triphosphatase regulator activity	GO_BiologicalProcess-EBI-UniProt-GOA-ACAP-ARAP_05.03.2021_00h00	0.00206295	0.0390585	0.00168555	0.00674221	[5]	Group14	5.2356	20	[ABR, ADAP1, AGAP3, ARFGEF2, ARHGAP39, ARHGEF10, ARHGEF2, ARHGEF7, DAB2IP, FARP1, IQSEC1, MADD, MCF2L, RABGAP1, RANBP3, SGSM1, ST5, TBC1D24, TBC1D9B, TSC2]
ENSBTAG00000001444	TNXB								GO:0051707	response to other organism	GO_BiologicalProcess-EBI-UniProt-GOA-ACAP-ARAP_05.03.2021_00h00	0.0029055	0.0392934	0.00302464	0.00439948	[2, 4]	Group13	4.12903	33	[ABL1, AKAP1, ARHGEF2, BCL3, CXCL16, DAB2IP, EPHA2, GBP2, GBP4, GBP5, GBP6, GSN, ILF3, ITGB6, KRT1, KRT8, LOC507055, LOC513659, NCR3, NECTIN2, NR1H3, PDCD4, PLCG2, PSPC1, PTK2, PTK2B, PTPN22, RBM14, REL, SCN7A, SMAD6, TRIM13]
ENSBTAG00000001579	AGO2								GO:0048143	astrocyte activation	GO_BiologicalProcess-EBI-UniProt-GOA-ACAP-ARAP_05.03.2021_00h00	0.00237382	0.0396568	0.00237382	0.00633019	[3, 6, 7, 8, 9, 10, 11]	Group04	27.2727	3	[APP, LDLR, SMO]
ENSBTAG00000001617	G2E3								GO:1902022	L-lysine transport	GO_BiologicalProcess-EBI-UniProt-GOA-ACAP-ARAP_05.03.2021_00h00	0.00237382	0.0396568	0.00732571	0.00732571	[6, 9, 10]	Group16	27.2727	3	[LOC514552, LOC525820, LOC789418]
ENSBTAG00000001644	MDN1								GO:1903401	L-lysine transmembrane transport	GO_BiologicalProcess-EBI-UniProt-GOA-ACAP-ARAP_05.03.2021_00h00	0.00237382	0.0396568	0.00732571	0.00732571	[5, 7, 8, 9, 10, 11, 12]	Group16	27.2727	3	[LOC514552, LOC525820, LOC789418]
ENSBTAG00000001657	PICALM								GO:0000064	L-ornithine transmembrane transporter activity	GO_BiologicalProcess-EBI-UniProt-GOA-ACAP-ARAP_05.03.2021_00h00	0.00237382	0.0396568	0.00732571	0.00732571	[6, 7, 8, 9, 10, 11, 12, 13]	Group16	27.2727	3	[LOC514552, LOC525820, LOC789418]
ENSBTAG00000001741	DLGAP4								GO:0015189	L-lysine transmembrane transporter activity	GO_BiologicalProcess-EBI-UniProt-GOA-ACAP-ARAP_05.03.2021_00h00	0.00237382	0.0396568	0.00732571	0.00732571	[6, 7, 8, 9, 10, 11, 12, 13]	Group16	27.2727	3	[LOC514552, LOC525820, LOC789418]
ENSBTAG00000001763	NR2C2AP								GO:0097638	L-arginine import across plasma membrane	GO_BiologicalProcess-EBI-UniProt-GOA-ACAP-ARAP_05.03.2021_00h00	0.00237382	0.0396568	0.00732571	0.00732571	[5, 6, 7, 8, 9, 10, 11, 12, 13, 14]	Group16	27.2727	3	[LOC514552, LOC525820, LOC789418]
ENSBTAG00000001765	HAPLN4								GO:0038127	ERBB signaling pathway	GO_BiologicalProcess-EBI-UniProt-GOA-ACAP-ARAP_05.03.2021_00h00	0.00284378	0.0403817	0.00284378	0.00505561	[6, 7, 8]	Group09	9.45946	7	[ABL1, APP, CBLC, DGKD, PLCG1, PTK2, PTK2B]
ENSBTAG00000001790	SAFB2								GO:0097435	supramolecular fiber organization	GO_BiologicalProcess-EBI-UniProt-GOA-ACAP-ARAP_05.03.2021_00h00	0.00278699	0.0416582	0.00278699	0.00557399	[4]	Group01	4.68165	25	[ABL1, ANXA2, APP, ARHGEF10, ARHGEF2, COL1A2, CORO1C, CTTN, DYNC1H1, EVL, GSN, INPPL1, KRT2, LDB3, LDLR, MYO6, NEDD9, PPFIA1, PTK2B, RHOH, RND1, SORBS3, TNXB, TUBG1, TUBG2]
ENSBTAG00000001807	AKAP8								GO:0005041	low-density lipoprotein particle receptor activity	GO_BiologicalProcess-EBI-UniProt-GOA-ACAP-ARAP_05.03.2021_00h00	0.00396074	0.0416611	0.00207596	0.00664306	[6, 8]	Group12	23.0769	3	[ANXA2, CXCL16, LDLR]
ENSBTAG00000001817	TMEM161A								GO:0015822	ornithine transport	GO_BiologicalProcess-EBI-UniProt-GOA-ACAP-ARAP_05.03.2021_00h00	0.00396074	0.0416611	0.00732571	0.00732571	[6, 9]	Group16	23.0769	3	[LOC514552, LOC525820, LOC789418]
ENSBTAG00000001818	MEF2B								GO:1903826	arginine transmembrane transport	GO_BiologicalProcess-EBI-UniProt-GOA-ACAP-ARAP_05.03.2021_00h00	0.00396074	0.0416611	0.00732571	0.00732571	[5, 7, 8, 9, 10, 11, 12]	Group16	23.0769	3	[LOC514552, LOC525820, LOC789418]
ENSBTAG00000002103	PLCG2								GO:0015181	arginine transmembrane transporter activity	GO_BiologicalProcess-EBI-UniProt-GOA-ACAP-ARAP_05.03.2021_00h00	0.00396074	0.0416611	0.00732571	0.00732571	[6, 7, 8, 9, 10, 11, 12, 13]	Group16	23.0769	3	[LOC514552, LOC525820, LOC789418]
ENSBTAG00000002202	CRAMP1								GO:1903400	L-arginine transmembrane transport	GO_BiologicalProcess-EBI-UniProt-GOA-ACAP-ARAP_05.03.2021_00h00	0.00396074	0.0416611	0.00732571	0.00732571	[6, 7, 8, 9, 10, 11, 12, 13]	Group16	23.0769	3	[LOC514552, LOC525820, LOC789418]
ENSBTAG00000002381	ZDHHC5								GO:0055076	transition metal ion homeostasis	GO_BiologicalProcess-EBI-UniProt-GOA-ACAP-ARAP_05.03.2021_00h00	0.00391344	0.0427468	0.00391344	0.00481654	[8]	Group06	8.08081	8	[AP3D1, APP, BDH2, COX19, LOC512464, NDFIP1, PICALM, SLC11A2]
ENSBTAG00000002393	C23H6orf89								GO:0003713	transcription coactivator activity	GO_BiologicalProcess-EBI-UniProt-GOA-ACAP-ARAP_05.03.2021_00h00	0.00271348	0.0428127	0.00271348	0.00620224	[5, 7, 8, 9, 10, 11, 12, 13]	Group08	6.55738	12	[ACTN4, BCL3, CCAR2, KAT2B, KMT2D, NCOA3, RBM14, SMARCB1, SSBP3, TACC1, TRIM13, ZMIZ1]
ENSBTAG00000002402	IGF2R								GO:0033993	response to lipid	GO_BiologicalProcess-EBI-UniProt-GOA-ACAP-ARAP_05.03.2021_00h00	0.00472566	0.0462789	0.00472566	0.0050407	[4]	Group11	4.86618	20	[ABL1, ADCY6, DAB2IP, KMT2D, LDLR, NCOA3, NCOR1, NEDD4L, NR1H3, PDCD4, PLCG2, PTK2B, PTK7, RNF14, RXRA, SAFB2, SMAD6, SMO, TMEM161A, ZMIZ1]
ENSBTAG00000002425	SCN9A								GO:1902023	L-arginine transport	GO_BiologicalProcess-EBI-UniProt-GOA-ACAP-ARAP_05.03.2021_00h00	0.00494597	0.0468218	0.00732571	0.00732571	[6, 7, 8, 10, 11]	Group16	21.4286	3	[LOC514552, LOC525820, LOC789418]
ENSBTAG00000002526	BDH2								GO:0097178	ruffle assembly	GO_BiologicalProcess-EBI-UniProt-GOA-ACAP-ARAP_05.03.2021_00h00	0.00469395	0.0476101	0.00469395	0.00536452	[7]	Group00	14.8148	4	[CORO1C, CSPG4, EVL, INPPL1]
ENSBTAG00000002580	MYH14
ENSBTAG00000002628	SLC44A2
ENSBTAG00000002721	TUT4
ENSBTAG00000002763	KMT2B
ENSBTAG00000002782	ZC3H7B
ENSBTAG00000002848	C16H1orf74
ENSBTAG00000002849	IRF6
ENSBTAG00000002977	ECE1
ENSBTAG00000003015	SESN1
ENSBTAG00000003061	LAMA5
ENSBTAG00000003100	SMTN
ENSBTAG00000003237	IQSEC1
ENSBTAG00000003242	ACAD9
ENSBTAG00000003325	SNRK
ENSBTAG00000003541	ZNF614
ENSBTAG00000003587	ELL
ENSBTAG00000003622	ZKSCAN7
ENSBTAG00000003849	GNL2
ENSBTAG00000003934	PSPC1
ENSBTAG00000003936	PNKD
ENSBTAG00000004054	PAPOLA
ENSBTAG00000004088	CRYBB2
ENSBTAG00000004224	C7H19orf38
ENSBTAG00000004238	TACC1
ENSBTAG00000004333	COPA
ENSBTAG00000004400	PRRC2B
ENSBTAG00000004449	DGKE
ENSBTAG00000004539	C23H6orf15
ENSBTAG00000004814	INPP4A
ENSBTAG00000005154	APCDD1
ENSBTAG00000005182	BoLA
ENSBTAG00000005249	RNF14
ENSBTAG00000005354	LRRFIP1
ENSBTAG00000005356	ST5
ENSBTAG00000005412	NEDD4L
ENSBTAG00000005458	TBC1D24
ENSBTAG00000005464	ADCY6
ENSBTAG00000005469	CCAR2
ENSBTAG00000005524	HBP1
ENSBTAG00000005710	NCAM1
ENSBTAG00000005869	SENP6
ENSBTAG00000005933	CTNNBIP1
ENSBTAG00000005957	CSE1L
ENSBTAG00000005958	PTK2B
ENSBTAG00000005987	WDR33
ENSBTAG00000006070	RANBP3
ENSBTAG00000006071	CTTN
ENSBTAG00000006114	ZCCHC8
ENSBTAG00000006116	SUGP1
ENSBTAG00000006139	TRPM4
ENSBTAG00000006175	KDM5B
ENSBTAG00000006253	FLNC
ENSBTAG00000006268	IKBKG
ENSBTAG00000006287	NEDD9
ENSBTAG00000006396	GPI
ENSBTAG00000006429	ACO2
ENSBTAG00000006557	RHEBL1
ENSBTAG00000006569	SEZ6L
ENSBTAG00000006592	SGSM1
ENSBTAG00000006601	KSR1
ENSBTAG00000006756	MATR3
ENSBTAG00000006896	ABCA9
ENSBTAG00000006921	ABCA6
ENSBTAG00000006937	ABCA10
ENSBTAG00000006954	ZNF432
ENSBTAG00000007120	ARFGEF2
ENSBTAG00000007186	ARHGAP39
ENSBTAG00000007329	SETDB2
ENSBTAG00000007369	PDLIM2
ENSBTAG00000007489	NCOA3
ENSBTAG00000007740	MDK
ENSBTAG00000007813	CMC4
ENSBTAG00000007893	SCPEP1
ENSBTAG00000007904	KRT72
ENSBTAG00000007993	CORO1C
ENSBTAG00000008153	CAMSAP2
ENSBTAG00000008167	TTC3
ENSBTAG00000008173	TRIM13
ENSBTAG00000008176	KCNRG
ENSBTAG00000008232	DAB2IP
ENSBTAG00000008251	SNRPN
ENSBTAG00000008424	ABR
ENSBTAG00000008468	AGAP3
ENSBTAG00000008585	ARHGEF10
ENSBTAG00000008607	ARID3A
ENSBTAG00000008810	GPBP1L1
ENSBTAG00000008814	ADGRA2
ENSBTAG00000008860	RIPOR1
ENSBTAG00000008888	MIPEP
ENSBTAG00000009026	PACS1
ENSBTAG00000009034	AP3D1
ENSBTAG00000009080	ITGB6
ENSBTAG00000009139	LDLRAD4
ENSBTAG00000009142	RNMT
ENSBTAG00000009293	EVL
ENSBTAG00000009351	ATXN10
ENSBTAG00000009493	BCL3
ENSBTAG00000009494	CBLC
ENSBTAG00000009495	BCAM
ENSBTAG00000009518	ALKBH3
ENSBTAG00000009578	PTK2
ENSBTAG00000009584	PPP6R3
ENSBTAG00000009615	ANXA2
ENSBTAG00000009784	RAB32
ENSBTAG00000009918	GSE1
ENSBTAG00000009988	SMARCB1
ENSBTAG00000009990	EPS15L1
ENSBTAG00000009996	DOT1L
ENSBTAG00000009997	ANO1
ENSBTAG00000010046	ZNF350
ENSBTAG00000010243	RBM33
ENSBTAG00000010360	LRIG1
ENSBTAG00000010439	AKAP8L
ENSBTAG00000010506	MEAF6
ENSBTAG00000010568	ZBED5
ENSBTAG00000010613	NUP188
ENSBTAG00000010653	MIGA2
ENSBTAG00000010660	CACNA1C
ENSBTAG00000010681	NR1H3
ENSBTAG00000010717	SSBP3
ENSBTAG00000010726	F8
ENSBTAG00000010727	ATG4D
ENSBTAG00000010737	CDK11B
ENSBTAG00000010899	TIMP2
ENSBTAG00000010943	SLC22A23
ENSBTAG00000010993	ZNF839
ENSBTAG00000011215	ACTN4
ENSBTAG00000011396	HNRNPC
ENSBTAG00000011413	CCDC107
ENSBTAG00000011417	CNTRL
ENSBTAG00000011420	CA9
ENSBTAG00000011478	ELP6
ENSBTAG00000011534	RAMP1
ENSBTAG00000011709	IMPA1
ENSBTAG00000011789	REST
ENSBTAG00000011811	TNPO2
ENSBTAG00000011950	EMC1
ENSBTAG00000012034	KRT4
ENSBTAG00000012048	CARM1
ENSBTAG00000012064	ZNF473
ENSBTAG00000012088	FBLN1
ENSBTAG00000012219	CSPG4
ENSBTAG00000012263	ASAP3
ENSBTAG00000012277	SRRD
ENSBTAG00000012284	CLCN2
ENSBTAG00000012314	LDLR
ENSBTAG00000012387	PAM
ENSBTAG00000012676	KRT79
ENSBTAG00000012761	PTK7
ENSBTAG00000012820	STX3
ENSBTAG00000013046	MPP1
ENSBTAG00000013110	FARP2
ENSBTAG00000013159	PHF11
ENSBTAG00000013271	NCOR1
ENSBTAG00000013287	SMO
ENSBTAG00000013288	SUGP2
ENSBTAG00000013336	EYA2
ENSBTAG00000013353	ZNF274
ENSBTAG00000013362	DNM2
ENSBTAG00000013451	RHOH
ENSBTAG00000013472	COL1A2
ENSBTAG00000013588	ZNF532
ENSBTAG00000013636	DGKZ
ENSBTAG00000013708	SNX8
ENSBTAG00000013912	TXNRD1
ENSBTAG00000013958	PAK4
ENSBTAG00000014132	SNED1
ENSBTAG00000014306	DOP1B
ENSBTAG00000014377	CHD3
ENSBTAG00000014392	ACTR10
ENSBTAG00000014401	SORBS3
ENSBTAG00000014424	DDN
ENSBTAG00000014426	PRKAG1
ENSBTAG00000014429	KMT2D
ENSBTAG00000014434	CCHCR1
ENSBTAG00000014469	NBEAL1
ENSBTAG00000014529	GBP4
ENSBTAG00000014733	NOP2
ENSBTAG00000014734	CHD4
ENSBTAG00000014932	ARSE
ENSBTAG00000014955	AMH
ENSBTAG00000015060	GBP5
ENSBTAG00000015154	MCL1
ENSBTAG00000015238	DSC3
ENSBTAG00000015240	UBR4
ENSBTAG00000015253	COX19
ENSBTAG00000015291	ORC4
ENSBTAG00000015313	CEACAM19
ENSBTAG00000015318	NECTIN2
ENSBTAG00000015347	WNT10B
ENSBTAG00000015386	REL
ENSBTAG00000015602	MRNIP
ENSBTAG00000015611	TBC1D9B
ENSBTAG00000015780	RCN2
ENSBTAG00000015782	SCAP
ENSBTAG00000015828	FKBP11
ENSBTAG00000015952	ADAP1
ENSBTAG00000016010	KLHL7
ENSBTAG00000016024	MYL12A
ENSBTAG00000016042	TM6SF2
ENSBTAG00000016197	PHLDB1
ENSBTAG00000016271	SNRPF
ENSBTAG00000016275	AMDHD1
ENSBTAG00000016591	RAB11FIP3
ENSBTAG00000016598	DYNC1H1
ENSBTAG00000016751	MYO6
ENSBTAG00000016760	LRRFIP2
ENSBTAG00000016764	UBA1
ENSBTAG00000016769	CDK16
ENSBTAG00000016844	ADGB
ENSBTAG00000016852	SNIP1
ENSBTAG00000016890	ANKS1A
ENSBTAG00000017082	POR
ENSBTAG00000017122	HSPG2
ENSBTAG00000017289	MCF2L
ENSBTAG00000017299	KLC1
ENSBTAG00000017482	ISYNA1
ENSBTAG00000017565	SCFD1
ENSBTAG00000017584	PLCG1
ENSBTAG00000017753	APP
ENSBTAG00000017755	EWSR1
ENSBTAG00000017851	RXRA
ENSBTAG00000017976	ABL1
ENSBTAG00000018052	PTPRS
ENSBTAG00000018126	VPS53
ENSBTAG00000018225	SIPA1L3
ENSBTAG00000018248	MGLL
ENSBTAG00000018284	KBTBD11
ENSBTAG00000018315	PELP1
ENSBTAG00000018343	NCR3
ENSBTAG00000018520	SCN1A
ENSBTAG00000018538	CEP70
ENSBTAG00000018660	PPP6R2
ENSBTAG00000018707	LDB3
ENSBTAG00000018773	RND1
ENSBTAG00000019097	CNTNAP1
ENSBTAG00000019137	SCN7A
ENSBTAG00000019167	INPPL1
ENSBTAG00000019188	GAK
ENSBTAG00000019282	CRYBA4
ENSBTAG00000019313	ZMIZ1
ENSBTAG00000019341	NSRP1
ENSBTAG00000019427	KIAA0232
ENSBTAG00000019434	PDCD4
ENSBTAG00000019524	ITGAD
ENSBTAG00000019615	PHTF1
ENSBTAG00000019617	PTPN22
ENSBTAG00000019685	BAG6
ENSBTAG00000019810	AARS
ENSBTAG00000019876	DSC1
ENSBTAG00000019915	GSN
ENSBTAG00000019918	PSME3
ENSBTAG00000020028	RBP1
ENSBTAG00000020055	CEP44
ENSBTAG00000020079	MAP3K4
ENSBTAG00000020093	CUL4A
ENSBTAG00000020215	EXOC2
ENSBTAG00000020308	EIF4G2
ENSBTAG00000020407	MTSS1
ENSBTAG00000020523	SLC10A5
ENSBTAG00000020541	PIGY
ENSBTAG00000020616	DGKD
ENSBTAG00000020617	TSC2
ENSBTAG00000020674	LTB
ENSBTAG00000020726	ARHGEF7
ENSBTAG00000020758	MAP3K12
ENSBTAG00000021143	DNMT3A
ENSBTAG00000021452	TRANK1
ENSBTAG00000021700	MADD
ENSBTAG00000021721	CDSN
ENSBTAG00000021810	DDX23
ENSBTAG00000022039	CMKLR1
ENSBTAG00000022188	PPFIA1
ENSBTAG00000023628	C23H6orf47
ENSBTAG00000024493	DHRS3
ENSBTAG00000024781	MRPL17
ENSBTAG00000025320	AKAP1
ENSBTAG00000025452	SF3A2
ENSBTAG00000025531	PSORS1C2
ENSBTAG00000025817	BORCS8
ENSBTAG00000026266	MYL12B
ENSBTAG00000026384	ZAR1L
ENSBTAG00000026819	HDAC7
ENSBTAG00000027348	OOSP2
ENSBTAG00000029237	RF00001
ENSBTAG00000029822	MIR423
ENSBTAG00000030175	FBF1
ENSBTAG00000030333	AOC3
ENSBTAG00000030334	AOC2
ENSBTAG00000030347	TUBG2
ENSBTAG00000030587	LASP1
ENSBTAG00000030599	SMOC1
ENSBTAG00000031186	GBP6
ENSBTAG00000031688	RBM4
ENSBTAG00000031749	SLC35E2
ENSBTAG00000031846	SART3
ENSBTAG00000031849	TMEM119
ENSBTAG00000031851	SELPLG
ENSBTAG00000031940	RSBN1
ENSBTAG00000031998	CXCL16
ENSBTAG00000032193	REG4
ENSBTAG00000032914	SLC11A2
ENSBTAG00000034005	ZNF35
ENSBTAG00000034700	NAF1
ENSBTAG00000036367	MIR374B
ENSBTAG00000037383	AKAP13
ENSBTAG00000037400	TNRC18
ENSBTAG00000037638	KRT73
ENSBTAG00000037803	ZNF197
ENSBTAG00000037832	ASPHD2
ENSBTAG00000037941	QTRT1
ENSBTAG00000037983	CEACAM16
ENSBTAG00000038141	ADGRG1
ENSBTAG00000038384	KRT5
ENSBTAG00000038487	ZNF613
ENSBTAG00000038576	GBP6
ENSBTAG00000038831	PHYHD1
ENSBTAG00000038865	TCEA3
ENSBTAG00000039172	RABGAP1
ENSBTAG00000039261	KRT2
ENSBTAG00000039967	KRT78
ENSBTAG00000040076	ILF3
ENSBTAG00000040244	APOL3
ENSBTAG00000040296	GPR21
ENSBTAG00000040584	DSC2
ENSBTAG00000042115	RF00108
ENSBTAG00000042170	RF00588
ENSBTAG00000043602	RF00100
ENSBTAG00000043778	RF00588
ENSBTAG00000044022	KIAA1671
ENSBTAG00000044741	RF01291
ENSBTAG00000044830	bta-mir-339a
ENSBTAG00000044855	RF00411
ENSBTAG00000044862	bta-mir-2338
ENSBTAG00000045109	bta-mir-2422
ENSBTAG00000045308	RF00108
ENSBTAG00000045376	RF00108
ENSBTAG00000045625	NTN3
ENSBTAG00000045662	KRT3
ENSBTAG00000045697	MTCP1
ENSBTAG00000046089	KRT1
ENSBTAG00000046176	SPEG
ENSBTAG00000046346	PACS2
ENSBTAG00000047238	ITGAM
ENSBTAG00000047747	NDFIP1
ENSBTAG00000047843	bta-mir-4680
ENSBTAG00000047865	RF01164
ENSBTAG00000047954	ZNF75D
ENSBTAG00000048075	IGSF23
ENSBTAG00000048152	TUBG1
ENSBTAG00000048173	SMIM10
ENSBTAG00000048761	UBE2D3
ENSBTAG00000050491	RF00153
ENSBTAG00000050643	RF00153
ENSBTAG00000050726	CD300H
ENSBTAG00000050986	PXDN
ENSBTAG00000051224	ARSD
ENSBTAG00000051298	PVR
ENSBTAG00000051631	PNKD
ENSBTAG00000051685	C25H7orf50
ENSBTAG00000051745	LZIC
ENSBTAG00000051755	ARF3
ENSBTAG00000053365	CD300E
ENSBTAG00000053870	bta-mir-12026-1
ENSBTAG00000054367	WNT5B
ENSBTAG00000054378	bta-mir-10169
ENSBTAG00000054617	RF02103
ENSBTAG00000054754	bta-mir-10167
ENSBTAG00000055104	ZNF660
ENSBTAG00000055106	RF02104
ENSBTAG00000001041
ENSBTAG00000001476
ENSBTAG00000002416
ENSBTAG00000002445
ENSBTAG00000002773
ENSBTAG00000003447
ENSBTAG00000004586
ENSBTAG00000005466
ENSBTAG00000006851
ENSBTAG00000007075
ENSBTAG00000009364
ENSBTAG00000011052
ENSBTAG00000012026
ENSBTAG00000012208
ENSBTAG00000013345
ENSBTAG00000014857
ENSBTAG00000015139
ENSBTAG00000015251
ENSBTAG00000015899
ENSBTAG00000015987
ENSBTAG00000017651
ENSBTAG00000020448
ENSBTAG00000021237
ENSBTAG00000024272
ENSBTAG00000024901
ENSBTAG00000026861
ENSBTAG00000027974
ENSBTAG00000029828
ENSBTAG00000030416
ENSBTAG00000030470
ENSBTAG00000031913
ENSBTAG00000032902
ENSBTAG00000037634
ENSBTAG00000037799
ENSBTAG00000037937
ENSBTAG00000038233
ENSBTAG00000038625
ENSBTAG00000038652
ENSBTAG00000039283
ENSBTAG00000040393
ENSBTAG00000046264
ENSBTAG00000046961
ENSBTAG00000048331
ENSBTAG00000048367
ENSBTAG00000048379
ENSBTAG00000048468
ENSBTAG00000048540
ENSBTAG00000048764
ENSBTAG00000048959
ENSBTAG00000049271
ENSBTAG00000049286
ENSBTAG00000049294
ENSBTAG00000049297
ENSBTAG00000049298
ENSBTAG00000049487
ENSBTAG00000049736
ENSBTAG00000049934
ENSBTAG00000050853
ENSBTAG00000050968
ENSBTAG00000051082
ENSBTAG00000051201
ENSBTAG00000051239
ENSBTAG00000051321
ENSBTAG00000051452
ENSBTAG00000051758
ENSBTAG00000051856
ENSBTAG00000051936
ENSBTAG00000052687
ENSBTAG00000052878
ENSBTAG00000052884
ENSBTAG00000053163
ENSBTAG00000053201
ENSBTAG00000053632
ENSBTAG00000053696
ENSBTAG00000053856
ENSBTAG00000053867
ENSBTAG00000054306
ENSBTAG00000054382
ENSBTAG00000054461
ENSBTAG00000054473
ENSBTAG00000054731
ENSBTAG00000054948
ENSBTAG00000055247
ENSBTAG00000055293
