# Supplementary material for: Enhanced bovine genome annotation through integration of transcriptomics and epi-transcriptomics datasets facilitates genomic biology
Source: Gigascience. 2024 Apr 16;13:giae019. doi: 10.1093/gigascience/giae019 (PMC11020238; doi:10.1093/gigascience/giae019)
Supplement: giae019_Supplemental_Files [file giae019_supplemental_files.zip › Supplemental_file8.xlsx]

## Sheet: groupC
Gene ID	Gene Symbo								GOID	GOTerm	Ontology Source	Term PValue	Term PValue Corrected with Benjamini-Hochberg	Group PValue	Group PValue Corrected with Benjamini-Hochberg	GOLevels	GOGroups	% Associated Genes	Nr. Genes	Associated Genes Found
ENSBTAG00000000005	GRK3								GO:0006397	mRNA processing	GO_BiologicalProcess-EBI-UniProt-GOA-ACAP-ARAP_05.03.2021_00h00	3.68512e-19	6.08413e-16	8.98145e-17	1.34722e-15	[6, 7, 8]	Group13	26.5714	93	[AKAP8L, AQR, AURKAIP1, CDC40, CDK12, CIRBP, CTNNBL1, DDX23, DDX39B, DDX41, EFTUD2, FXR1, FXR2, GPKOW, HNRNPA2B1, HNRNPF, HNRNPL, HNRNPM, HNRNPU, HSF1, ISY1, IWS1, KHDRBS1, LSM8, LUC7L3, MTPAP, NONO, NUP98, PABPC4, PABPN1, PAN3, PAPOLA, PNPT1, PPP1CC, PRKRIP1, PRPF39, PRPF4, PRPF40A, PRPF4B, PSPC1, PTBP3, QKI, RAVER1, RBM10, RBM14, RBM19, RBM22, RBM23, RBM25, RBM39, RBM4, RBM5, RNF40, RNMT, RNPC3…
ENSBTAG00000000020	TRPV3								GO:0016071	mRNA metabolic process	GO_BiologicalProcess-EBI-UniProt-GOA-ACAP-ARAP_05.03.2021_00h00	2.81549e-18	2.32418e-15	8.98145e-17	1.34722e-15	[6, 7]	Group13	23.2179	114	[AKAP8L, AQR, AURKAIP1, CDC40, CDK12, CIRBP, CNOT2, CNOT6, CNOT7, CTNNBL1, DDX23, DDX39B, DDX41, DHX34, EDC4, EFTUD2, EIF4ENIF1, ETF1, EXOSC4, FXR1, FXR2, GPKOW, GTPBP1, HNRNPA2B1, HNRNPD, HNRNPF, HNRNPL, HNRNPM, HNRNPU, HSF1, ISY1, IWS1, KHDRBS1, LSM8, LUC7L3, MRTO4, MTPAP, NONO, NUDT16L1, NUP98, PABPC4, PABPN1, PAN3, PAPOLA, PELO, PNPT1, POLR2G, PPP1CC, PRKRIP1, PRPF39, PRPF4, PRPF40A, PRPF4B, …
ENSBTAG00000000085	CYP1A2								GO:0008380	RNA splicing	GO_BiologicalProcess-EBI-UniProt-GOA-ACAP-ARAP_05.03.2021_00h00	2.45934e-17	1.35346e-14	8.98145e-17	1.34722e-15	[6, 7, 8]	Group13	26.6881	83	[AHNAK, AQR, CCAR2, CDC40, CDK12, CIRBP, CLK1, CLK4, CTNNBL1, DDX23, DDX39B, DDX41, EFTUD2, FUS, FXR1, FXR2, GPKOW, HNRNPA2B1, HNRNPF, HNRNPH1, HNRNPH3, HNRNPL, HNRNPM, HNRNPU, ISY1, KHDRBS1, LSM8, LUC7L3, NONO, NUP98, PABPC4, PPP1CC, PRKRIP1, PRPF39, PRPF4, PRPF40A, PRPF4B, PSPC1, PTBP3, QKI, RAVER1, RBM10, RBM12, RBM14, RBM19, RBM22, RBM23, RBM25, RBM39, RBM4, RBM5, RNPC3, RPS26, SF1, SF3A1, SF…
ENSBTAG00000000092	HIF1AN								GO:0016070	RNA metabolic process	GO_BiologicalProcess-EBI-UniProt-GOA-ACAP-ARAP_05.03.2021_00h00	1.00675e-15	4.15538e-13	3.09773e-09	2.3233e-08	[5, 6]	Group15	13.9696	423	[AARS, ACTN1, ACTN4, ADARB2, AEBP2, AHNAK, AKAP8L, ALKBH3, AQR, ARID1B, ARID3C, ARNT, AURKAIP1, BAHD1, BCL3, BCLAF1, BPTF, BTAF1, CALR, CARF, CARS, CAVIN1, CC2D1A, CCAR2, CCNC, CDC40, CDK12, CDK16, CDK2, CEBPZ, CHD3, CHERP, CIRBP, CLK1, CLK4, CMKLR1, CNBP, CNOT2, CNOT6, CNOT7, CREB1, CREG1, CRTC2, CSRNP2, CTBP1, CTBP2, CTNNBIP1, CTNNBL1, CTU2, CUX1, DAB2IP, DCAF6, DDX23, DDX39B, DDX41, DHX34, DIC…
ENSBTAG00000000098	SETDB1								GO:0006396	RNA processing	GO_BiologicalProcess-EBI-UniProt-GOA-ACAP-ARAP_05.03.2021_00h00	2.91491e-15	9.62503e-13	8.98145e-17	1.34722e-15	[5, 6, 7]	Group13	19.5499	139	[AARS, ADARB2, AHNAK, AKAP8L, AQR, AURKAIP1, CCAR2, CDC40, CDK12, CHERP, CIRBP, CLK1, CLK4, CTNNBL1, CTU2, DDX23, DDX39B, DDX41, DICER1, EFTUD2, ELP6, ESF1, EXOSC4, FUS, FXR1, FXR2, GPKOW, HNRNPA2B1, HNRNPF, HNRNPH1, HNRNPH3, HNRNPL, HNRNPM, HNRNPU, HSF1, IMP4, INTS6, INTS8, ISY1, IWS1, KHDRBS1, LSM8, LUC7L3, MAP2K1, METTL6, MRPL1, MRTO4, MTPAP, NCOR1, NONO, NOP2, NOP9, NSUN6, NUP98, OSGEP, PABPC…
ENSBTAG00000000102	GPR75								GO:0090304	nucleic acid metabolic process	GO_BiologicalProcess-EBI-UniProt-GOA-ACAP-ARAP_05.03.2021_00h00	8.36932e-15	2.30296e-12	3.09773e-09	2.3233e-08	[4, 5]	Group15	13.5206	462	[AARS, ABRAXAS1, ACTN1, ACTN4, ADARB2, AEBP2, AHNAK, AKAP8L, ALKBH3, AQR, ARID1B, ARID3C, ARNT, AURKAIP1, BAHD1, BCL3, BCLAF1, BPTF, BTAF1, CALR, CARF, CARS, CAVIN1, CC2D1A, CCAR2, CCNC, CDC40, CDC6, CDK12, CDK16, CDK2, CEBPZ, CERS1, CHD1L, CHD3, CHERP, CIRBP, CIZ1, CLK1, CLK4, CMKLR1, CNBP, CNOT2, CNOT6, CNOT7, CREB1, CREG1, CRTC2, CSRNP2, CTBP1, CTBP2, CTNNBIP1, CTNNBL1, CTU2, CUX1, DAB2IP, DCA…
ENSBTAG00000000105	RIT1								GO:0010467	gene expression	GO_BiologicalProcess-EBI-UniProt-GOA-ACAP-ARAP_05.03.2021_00h00	2.23898e-14	5.28079e-12	3.09773e-09	2.3233e-08	[4]	Group15	13.1198	516	[AARS, ACTN1, ACTN4, ADAM10, ADARB2, ADORA2B, AEBP2, AFF4, AHNAK, AKAP8L, AMH, AQR, ARFGEF2, ARID1B, ARID3C, ARNT, ATP13A2, AURKAIP1, BACE1, BAHD1, BCL3, BCLAF1, BLNK, BPTF, BTAF1, BTNL2, CALR, CAPRIN1, CARF, CARS, CAVIN1, CC2D1A, CCAR2, CCNC, CD6, CD81, CDC40, CDH3, CDK12, CDK16, CDK2, CEBPZ, CHD3, CHERP, CHTOP, CIRBP, CLK1, CLK4, CMKLR1, CNBP, CNOT2, CNOT6, CNOT7, CREB1, CREG1, CRTC2, CSF1R, CS…
ENSBTAG00000000108	KHDC4								GO:0046483	heterocycle metabolic process	GO_BiologicalProcess-EBI-UniProt-GOA-ACAP-ARAP_05.03.2021_00h00	4.14719e-13	8.55877e-11	3.09773e-09	2.3233e-08	[3]	Group15	13.0062	501	[AARS, ABCD4, ABRAXAS1, ACMSD, ACSL4, ACTN1, ACTN4, ADARB2, ADCY10, ADCY6, ADORA2B, AEBP2, AHNAK, AK1, AKAP8L, ALDOA, ALKBH3, AQR, ARID1B, ARID3C, ARNT, ATIC, ATP5A1, ATP5I, ATP6, ATP8, AURKAIP1, BAHD1, BCL3, BCLAF1, BPTF, BTAF1, CALR, CARF, CARS, CAVIN1, CC2D1A, CCAR2, CCNC, CDC40, CDC6, CDK12, CDK16, CDK2, CEBPZ, CERS1, CHD1L, CHD3, CHERP, CIRBP, CIZ1, CLK1, CLK4, CMKLR1, CNBP, CNOT2, CNOT6, CN…
ENSBTAG00000000149	USP40								GO:1901360	organic cyclic compound metabolic process	GO_BiologicalProcess-EBI-UniProt-GOA-ACAP-ARAP_05.03.2021_00h00	8.46154e-13	1.55222e-10	3.09773e-09	2.3233e-08	[3]	Group15	12.8625	519	[AARS, ABCD4, ABRAXAS1, ACMSD, ACSL4, ACTN1, ACTN4, ADARB2, ADCY10, ADCY6, ADORA2B, AEBP2, AHNAK, AK1, AKAP8L, ALDOA, ALKBH3, AQR, ARID1B, ARID3C, ARNT, ATIC, ATP1A1, ATP5A1, ATP5I, ATP6, ATP8, AURKAIP1, BAHD1, BCL3, BCLAF1, BPTF, BTAF1, CALR, CARF, CARS, CAVIN1, CC2D1A, CCAR2, CCNC, CDC40, CDC6, CDH3, CDK12, CDK16, CDK2, CEBPZ, CERS1, CHD1L, CHD3, CHERP, CIRBP, CIZ1, CLK1, CLK4, CMKLR1, CNBP, CN…
ENSBTAG00000000172	PFKFB1								GO:0006139	nucleobase-containing compound metabolic process	GO_BiologicalProcess-EBI-UniProt-GOA-ACAP-ARAP_05.03.2021_00h00	1.6453e-12	2.71638e-10	3.09773e-09	2.3233e-08	[3, 4]	Group15	12.9743	489	[AARS, ABRAXAS1, ACSL4, ACTN1, ACTN4, ADARB2, ADCY10, ADCY6, ADORA2B, AEBP2, AHNAK, AK1, AKAP8L, ALDOA, ALKBH3, AQR, ARID1B, ARID3C, ARNT, ATIC, ATP5A1, ATP5I, ATP6, ATP8, AURKAIP1, BAHD1, BCL3, BCLAF1, BPTF, BTAF1, CALR, CARF, CARS, CAVIN1, CC2D1A, CCAR2, CCNC, CDC40, CDC6, CDK12, CDK16, CDK2, CEBPZ, CERS1, CHD1L, CHD3, CHERP, CIRBP, CIZ1, CLK1, CLK4, CMKLR1, CNBP, CNOT2, CNOT6, CNOT7, CREB1, CR…
ENSBTAG00000000195									GO:0006725	cellular aromatic compound metabolic process	GO_BiologicalProcess-EBI-UniProt-GOA-ACAP-ARAP_05.03.2021_00h00	2.07593e-12	3.11578e-10	3.09773e-09	2.3233e-08	[3]	Group15	12.8883	502	[AARS, ABCD4, ABRAXAS1, ACSL4, ACTN1, ACTN4, ADARB2, ADCY10, ADCY6, ADORA2B, AEBP2, AHNAK, AK1, AKAP8L, ALDOA, ALKBH3, AQR, ARID1B, ARID3C, ARNT, ATIC, ATP5A1, ATP5I, ATP6, ATP8, AURKAIP1, BAHD1, BCL3, BCLAF1, BPTF, BTAF1, CALR, CARF, CARS, CAVIN1, CC2D1A, CCAR2, CCNC, CDC40, CDC6, CDH3, CDK12, CDK16, CDK2, CEBPZ, CERS1, CHD1L, CHD3, CHERP, CIRBP, CIZ1, CLK1, CLK4, CMKLR1, CNBP, CNOT2, CNOT6, CNO…
ENSBTAG00000000212	NADK								GO:0034641	cellular nitrogen compound metabolic process	GO_BiologicalProcess-EBI-UniProt-GOA-ACAP-ARAP_05.03.2021_00h00	2.41603e-12	3.32406e-10	3.09773e-09	2.3233e-08	[3]	Group15	12.6437	550	[AARS, ABRAXAS1, ACMSD, ACSL4, ACTN1, ACTN4, ADARB2, ADCY10, ADCY6, ADORA2B, AEBP2, AGK, AHNAK, AK1, AKAP8L, ALDOA, ALKBH3, AMDHD2, AQR, ARID1B, ARID3C, ARNT, ATIC, ATP5A1, ATP5I, ATP6, ATP8, AURKAIP1, BACE1, BAHD1, BCL3, BCLAF1, BPTF, BTAF1, CALR, CAPRIN1, CARF, CARNMT1, CARS, CAVIN1, CC2D1A, CCAR2, CCNC, CDC40, CDC6, CDK12, CDK16, CDK2, CEBPZ, CERS1, CHD1L, CHD3, CHERP, CIRBP, CIZ1, CLK1, CLK4,…
ENSBTAG00000000223	PPM1B								GO:0000375	RNA splicing, via transesterification reactions	GO_BiologicalProcess-EBI-UniProt-GOA-ACAP-ARAP_05.03.2021_00h00	3.79784e-12	4.82326e-10	8.98145e-17	1.34722e-15	[7, 8, 9]	Group13	25.7511	60	[AQR, CDC40, CIRBP, DDX23, DDX39B, DDX41, EFTUD2, FXR1, FXR2, GPKOW, HNRNPA2B1, HNRNPL, HNRNPM, HNRNPU, ISY1, KHDRBS1, LSM8, LUC7L3, NONO, NUP98, PPP1CC, PRPF39, PRPF4, PRPF40A, PRPF4B, PSPC1, QKI, RAVER1, RBM10, RBM14, RBM19, RBM22, RBM23, RBM25, RBM39, RBM4, RBM5, RNPC3, SF1, SF3A1, SF3A2, SF3B1, SNRPA1, SNRPN, SON, SRRM2, SRRM4, SRSF1, SRSF2, SRSF3, SRSF4, SRSF5, THRAP3, TRA2A, TRA2B, U2AF2, W…
ENSBTAG00000000226	DKK4								GO:0000377	RNA splicing, via transesterification reactions with bulged adenosine as nucleophile	GO_BiologicalProcess-EBI-UniProt-GOA-ACAP-ARAP_05.03.2021_00h00	3.79784e-12	4.82326e-10	8.98145e-17	1.34722e-15	[8, 9, 10]	Group13	25.7511	60	[AQR, CDC40, CIRBP, DDX23, DDX39B, DDX41, EFTUD2, FXR1, FXR2, GPKOW, HNRNPA2B1, HNRNPL, HNRNPM, HNRNPU, ISY1, KHDRBS1, LSM8, LUC7L3, NONO, NUP98, PPP1CC, PRPF39, PRPF4, PRPF40A, PRPF4B, PSPC1, QKI, RAVER1, RBM10, RBM14, RBM19, RBM22, RBM23, RBM25, RBM39, RBM4, RBM5, RNPC3, SF1, SF3A1, SF3A2, SF3B1, SNRPA1, SNRPN, SON, SRRM2, SRRM4, SRSF1, SRSF2, SRSF3, SRSF4, SRSF5, THRAP3, TRA2A, TRA2B, U2AF2, W…
ENSBTAG00000000236	YWHAZ								GO:0000398	mRNA splicing, via spliceosome	GO_BiologicalProcess-EBI-UniProt-GOA-ACAP-ARAP_05.03.2021_00h00	3.79784e-12	4.82326e-10	8.98145e-17	1.34722e-15	[7, 8, 9, 10, 11]	Group13	25.7511	60	[AQR, CDC40, CIRBP, DDX23, DDX39B, DDX41, EFTUD2, FXR1, FXR2, GPKOW, HNRNPA2B1, HNRNPL, HNRNPM, HNRNPU, ISY1, KHDRBS1, LSM8, LUC7L3, NONO, NUP98, PPP1CC, PRPF39, PRPF4, PRPF40A, PRPF4B, PSPC1, QKI, RAVER1, RBM10, RBM14, RBM19, RBM22, RBM23, RBM25, RBM39, RBM4, RBM5, RNPC3, SF1, SF3A1, SF3A2, SF3B1, SNRPA1, SNRPN, SON, SRRM2, SRRM4, SRSF1, SRSF2, SRSF3, SRSF4, SRSF5, THRAP3, TRA2A, TRA2B, U2AF2, W…
ENSBTAG00000000241	STAU1								GO:0043170	macromolecule metabolic process	GO_BiologicalProcess-EBI-UniProt-GOA-ACAP-ARAP_05.03.2021_00h00	1.47027e-11	1.73386e-09	3.09773e-09	2.3233e-08	[3]	Group15	11.7112	785	[A4GNT, AARS, ABHD12, ABR, ABRAXAS1, ACTN1, ACTN4, ADAM10, ADAM33, ADAM9, ADAMTS15, ADAMTSL4, ADARB2, ADORA2B, AEBP2, AFF4, AHNAK, AKAP8L, AKAP9, AKT2, ALKBH3, AMH, ANP32B, ANXA2, APLP2, AQR, ARFGEF2, ARID1B, ARID3C, ARNT, ASB3, ASPHD2, ATG4D, ATP13A2, AUP1, AURKAIP1, AURKC, BACE1, BAHD1, BAZ1B, BCL3, BCLAF1, BIRC2, BIRC3, BLNK, BLOC1S1, BPTF, BSPRY, BTAF1, BTNL2, CALR, CAPN7, CAPNS1, CAPRIN1, CA…
ENSBTAG00000000274	YKT6								GO:0043484	regulation of RNA splicing	GO_BiologicalProcess-EBI-UniProt-GOA-ACAP-ARAP_05.03.2021_00h00	7.61914e-11	8.38613e-09	8.98145e-17	1.34722e-15	[5, 6, 7, 8, 9]	Group13	31.8966	37	[AHNAK, CIRBP, CLK1, CLK4, FXR1, FXR2, HNRNPF, HNRNPH1, HNRNPH3, HNRNPL, HNRNPU, KHDRBS1, NUP98, PTBP3, QKI, RBM10, RBM12, RBM22, RBM23, RBM25, RBM39, RBM4, RBM5, RPS26, SF1, SON, SRRM4, SRSF2, SRSF3, SRSF4, THRAP3, TRA2A, TRA2B, U2AF2, YTHDC1, ZC3H10, ZPR1]
ENSBTAG00000000292	TCIRG1								GO:0050684	regulation of mRNA processing	GO_BiologicalProcess-EBI-UniProt-GOA-ACAP-ARAP_05.03.2021_00h00	4.64712e-10	4.79525e-08	8.98145e-17	1.34722e-15	[6, 7, 8, 9]	Group13	31.25	35	[CIRBP, FXR1, FXR2, HNRNPL, HNRNPU, HSF1, IWS1, KHDRBS1, NUP98, PAPOLA, QKI, RBM10, RBM23, RBM25, RBM39, RBM4, RBM5, RNF40, SAFB, SAFB2, SF1, SLTM, SON, SRRM4, SRSF2, SRSF3, SRSF4, SUPT5H, SUPT6H, THRAP3, TRA2A, TRA2B, U2AF2, YTHDC1, ZC3H10]
ENSBTAG00000000332	ERF								GO:1903311	regulation of mRNA metabolic process	GO_BiologicalProcess-EBI-UniProt-GOA-ACAP-ARAP_05.03.2021_00h00	9.17955e-10	8.91497e-08	2.5575e-07	1.27875e-06	[5, 6, 7, 8]	Group09	25.6831	47	[CIRBP, CNOT7, DHX34, EIF4ENIF1, FXR1, FXR2, GTPBP1, HNRNPD, HNRNPL, HNRNPM, HNRNPU, HSF1, IWS1, KHDRBS1, NUP98, PAPOLA, PNPT1, POLR2G, QKI, RBM10, RBM23, RBM25, RBM39, RBM4, RBM5, RNF40, SAFB, SAFB2, SECISBP2, SF1, SLTM, SON, SRRM4, SRSF2, SRSF3, SRSF4, SUPT5H, SUPT6H, SYNCRIP, TARDBP, THRAP3, TNRC6B, TRA2A, TRA2B, U2AF2, YTHDC1, ZC3H10]
ENSBTAG00000000389	ZNF212								GO:1903311	regulation of mRNA metabolic process	GO_BiologicalProcess-EBI-UniProt-GOA-ACAP-ARAP_05.03.2021_00h00	9.17955e-10	8.91497e-08	8.98145e-17	1.34722e-15	[5, 6, 7, 8]	Group13	25.6831	47	[CIRBP, CNOT7, DHX34, EIF4ENIF1, FXR1, FXR2, GTPBP1, HNRNPD, HNRNPL, HNRNPM, HNRNPU, HSF1, IWS1, KHDRBS1, NUP98, PAPOLA, PNPT1, POLR2G, QKI, RBM10, RBM23, RBM25, RBM39, RBM4, RBM5, RNF40, SAFB, SAFB2, SECISBP2, SF1, SLTM, SON, SRRM4, SRSF2, SRSF3, SRSF4, SUPT5H, SUPT6H, SYNCRIP, TARDBP, THRAP3, TNRC6B, TRA2A, TRA2B, U2AF2, YTHDC1, ZC3H10]
ENSBTAG00000000400	KRT85								GO:0051252	regulation of RNA metabolic process	GO_BiologicalProcess-EBI-UniProt-GOA-ACAP-ARAP_05.03.2021_00h00	1.03293e-09	9.47422e-08	3.09773e-09	2.3233e-08	[4, 5, 6, 7]	Group15	13.5377	318	[ACTN1, ACTN4, AEBP2, AHNAK, AKAP8L, ARID1B, ARID3C, ARNT, BAHD1, BCL3, BCLAF1, BPTF, BTAF1, CALR, CARF, CC2D1A, CCAR2, CCNC, CDK12, CDK16, CDK2, CEBPZ, CHD3, CIRBP, CLK1, CLK4, CMKLR1, CNBP, CNOT2, CNOT6, CNOT7, CREB1, CREG1, CRTC2, CSRNP2, CTBP1, CTBP2, CTNNBIP1, CUX1, DAB2IP, DCAF6, DDX39B, DHX34, DMRT1, DMTF1, DNMT3A, DOT1L, DPF1, DVL3, ECM1, EDRF1, EFCAB7, EHMT2, EIF4ENIF1, ELF2, ELL, ENY2, …
ENSBTAG00000000409	CDC40								GO:0019219	regulation of nucleobase-containing compound metabolic process	GO_BiologicalProcess-EBI-UniProt-GOA-ACAP-ARAP_05.03.2021_00h00	1.80511e-09	1.56855e-07	3.09773e-09	2.3233e-08	[4, 5]	Group15	13.3202	337	[ABRAXAS1, ACTN1, ACTN4, ADORA2B, AEBP2, AHNAK, AKAP8L, ARID1B, ARID3C, ARNT, BAHD1, BCL3, BCLAF1, BPTF, BTAF1, CALR, CARF, CC2D1A, CCAR2, CCNC, CDK12, CDK16, CDK2, CEBPZ, CERS1, CHD3, CIRBP, CIZ1, CLK1, CLK4, CMKLR1, CNBP, CNOT2, CNOT6, CNOT7, CREB1, CREG1, CRTC2, CSRNP2, CTBP1, CTBP2, CTNNBIP1, CUX1, DAB2IP, DCAF6, DDX39B, DEK, DHX34, DMRT1, DMTF1, DNMT3A, DOT1L, DPF1, DVL3, ECM1, EDRF1, EFCAB7…
ENSBTAG00000000413	NRTN								GO:0010468	regulation of gene expression	GO_BiologicalProcess-EBI-UniProt-GOA-ACAP-ARAP_05.03.2021_00h00	9.10752e-09	7.51826e-07	3.09773e-09	2.3233e-08	[4, 5]	Group15	12.7523	398	[AARS, ACTN1, ACTN4, ADAM10, ADORA2B, AEBP2, AFF4, AHNAK, AKAP8L, AMH, ARFGEF2, ARID1B, ARID3C, ARNT, ATP13A2, BAHD1, BCL3, BCLAF1, BLNK, BPTF, BTAF1, BTNL2, CALR, CAPRIN1, CARF, CC2D1A, CCAR2, CCNC, CD6, CD81, CDH3, CDK12, CDK16, CDK2, CEBPZ, CHD3, CIRBP, CLK1, CLK4, CMKLR1, CNBP, CNOT2, CNOT6, CNOT7, CREB1, CREG1, CRTC2, CSF1R, CSNK1D, CSRNP2, CTBP1, CTBP2, CTNNBIP1, CUX1, CYP1A2, DAB2IP, DCAF6…
ENSBTAG00000000415	ERBIN								GO:0051171	regulation of nitrogen compound metabolic process	GO_BiologicalProcess-EBI-UniProt-GOA-ACAP-ARAP_05.03.2021_00h00	2.17634e-08	1.71102e-06	3.09773e-09	2.3233e-08	[3, 4]	Group15	12.3533	463	[AARS, ABRAXAS1, ACMSD, ACTN1, ACTN4, ADORA2B, AEBP2, AHNAK, AKAP8L, AKAP9, AKT2, ANP32B, ANXA2, APLP2, ARID1B, ARID3C, ARNT, ATP13A2, AURKAIP1, BAHD1, BCL3, BCLAF1, BIRC2, BIRC3, BPTF, BTAF1, CALR, CAPRIN1, CARF, CBLC, CC2D1A, CCAR2, CCNC, CCNI, CDK12, CDK16, CDK2, CEBPZ, CEP295, CERS1, CHD3, CHTOP, CIRBP, CIZ1, CLK1, CLK4, CMKLR1, CNBP, CNOT2, CNOT6, CNOT7, COL6A3, CORO1C, CREB1, CREG1, CRTC2, …
ENSBTAG00000000472	ZNF570								GO:0080090	regulation of primary metabolic process	GO_BiologicalProcess-EBI-UniProt-GOA-ACAP-ARAP_05.03.2021_00h00	3.58072e-08	2.68717e-06	3.09773e-09	2.3233e-08	[3, 4]	Group15	12.2639	474	[AARS, ABRAXAS1, ACTN1, ACTN4, ADORA2B, AEBP2, AHNAK, AKAP8L, AKAP9, AKT2, ANP32B, ANXA2, APLP2, APOC2, ARID1B, ARID3C, ARNT, ATP13A2, ATP1A1, AURKAIP1, BAHD1, BCL3, BCLAF1, BIRC2, BIRC3, BPTF, BTAF1, CALR, CAPRIN1, CARF, CBLC, CC2D1A, CCAR2, CCNC, CCNI, CDK12, CDK16, CDK2, CEBPZ, CEP295, CERS1, CHD3, CHTOP, CIRBP, CIZ1, CLK1, CLK4, CMKLR1, CNBP, CNOT2, CNOT6, CNOT7, COL6A3, CORO1C, CREB1, CREG1,…
ENSBTAG00000000480	IFRD2								GO:0048024	regulation of mRNA splicing, via spliceosome	GO_BiologicalProcess-EBI-UniProt-GOA-ACAP-ARAP_05.03.2021_00h00	4.30464e-08	3.08998e-06	8.98145e-17	1.34722e-15	[6, 7, 8, 9, 10, 11, 12]	Group13	32.0988	26	[CIRBP, FXR1, FXR2, HNRNPL, HNRNPU, KHDRBS1, NUP98, QKI, RBM10, RBM23, RBM25, RBM39, RBM4, RBM5, SF1, SON, SRRM4, SRSF2, SRSF3, SRSF4, THRAP3, TRA2A, TRA2B, U2AF2, YTHDC1, ZC3H10]
ENSBTAG00000000483	HYAL1								GO:0060255	regulation of macromolecule metabolic process	GO_BiologicalProcess-EBI-UniProt-GOA-ACAP-ARAP_05.03.2021_00h00	5.72948e-08	3.9414e-06	3.09773e-09	2.3233e-08	[3, 4]	Group15	12.1117	503	[AARS, ABRAXAS1, ACTN1, ACTN4, ADAM10, ADORA2B, AEBP2, AFF4, AHNAK, AKAP8L, AKAP9, AKT2, AMH, ANP32B, ANXA2, APLP2, ARFGEF2, ARID1B, ARID3C, ARNT, ATP13A2, AURKAIP1, BAHD1, BCL3, BCLAF1, BIRC2, BIRC3, BLNK, BPTF, BTAF1, BTNL2, CALR, CAPRIN1, CARF, CBLC, CC2D1A, CCAR2, CCNC, CCNI, CD6, CD81, CDH3, CDK12, CDK16, CDK2, CEBPZ, CEP295, CERS1, CHD3, CHTOP, CIRBP, CIZ1, CLK1, CLK4, CMKLR1, CNBP, CNOT2, …
ENSBTAG00000000539	LRRC28								GO:0006325	chromatin organization	GO_BiologicalProcess-EBI-UniProt-GOA-ACAP-ARAP_05.03.2021_00h00	8.73461e-08	5.76833e-06	9.48961e-05	0.00023724	[4, 6]	Group12	17.3184	93	[ABRAXAS1, AEBP2, AKAP8L, ANP32B, ARID1B, AURKC, BAHD1, BAZ1B, BPTF, BRD4, CARM1, CHD1, CHD1L, CHD2, CHD3, CHD4, CHTOP, CTBP1, DEK, DNMT3A, DOT1L, EHMT2, ENY2, EYA2, EZH1, FAM208A, HDAC5, HMGN1, HMGN4, HNRNPU, HP1BP3, HUWE1, ING4, INO80B, IPO4, IWS1, JAK2, KANSL2, KAT6A, KDM6B, KMT2C, KMT2D, LMNA, MIER1, MLLT6, MPHOSPH8, MTA2, NAP1L4, NASP, NCOA3, NSD3, PER1, PHB, PHC1, PHF20, PHF20L1, PIH1D1, PI…
ENSBTAG00000000571	ARHGAP27								GO:0006412	translation	GO_BiologicalProcess-EBI-UniProt-GOA-ACAP-ARAP_05.03.2021_00h00	6.31855e-07	4.01228e-05	9.56371e-05	0.000204937	[5, 6, 7]	Group11	17.4393	79	[AARS, BCL3, CALR, CAPRIN1, CARS, CIRBP, CNBP, CNOT7, EEF1G, EIF1AD, EIF1AX, EIF2AK4, EIF2B4, EIF2D, EIF2S1, EIF3D, EIF4A2, EIF4ENIF1, EIF4G3, EIF5, ETF1, FXR1, FXR2, GCN1, GTPBP1, HARS2, HBS1L, HNRNPD, IARS2, ILF3, IMPACT, KHDRBS1, LOC619131, MAPKAPK5, MARS, METTL17, MRPL1, MRPL24, MRPL47, MRPS35, MTG1, NARS, NEMF, PELO, PER1, PINK1, PKM, POLR2G, PPP1R15B, PURA, QKI, RBM4, RPL13, RPL18, RPL23, R…
ENSBTAG00000000584									GO:0019222	regulation of metabolic process	GO_BiologicalProcess-EBI-UniProt-GOA-ACAP-ARAP_05.03.2021_00h00	6.98024e-07	4.11585e-05	3.09773e-09	2.3233e-08	[2, 3]	Group15	11.8145	530	[AARS, ABRAXAS1, ACMSD, ACTN1, ACTN4, ADAM10, ADORA2B, AEBP2, AFF4, AHNAK, AKAP8L, AKAP9, AKT2, AMH, ANP32B, ANXA2, APLP2, APOC2, APOPT1, ARFGEF2, ARID1B, ARID3C, ARNT, ATP13A2, ATP1A1, AURKAIP1, BAHD1, BCL3, BCLAF1, BIRC2, BIRC3, BLNK, BPTF, BTAF1, BTNL2, CALR, CAPRIN1, CARF, CBLC, CC2D1A, CCAR2, CCNC, CCNI, CD2BP2, CD6, CD81, CDH3, CDK12, CDK16, CDK2, CEBPZ, CEP295, CERS1, CHD3, CHTOP, CIRBP, C…
ENSBTAG00000000595	FBN3								GO:0044271	cellular nitrogen compound biosynthetic process	GO_BiologicalProcess-EBI-UniProt-GOA-ACAP-ARAP_05.03.2021_00h00	6.77513e-07	4.14286e-05	3.09773e-09	2.3233e-08	[4]	Group15	12.3603	387	[AARS, ACMSD, ACTN1, ACTN4, ADCY10, ADCY6, ADORA2B, AEBP2, AGK, AK1, AKAP8L, ALDOA, ARID1B, ARID3C, ARNT, ATIC, ATP5A1, ATP5I, ATP6, ATP8, BAHD1, BCL3, BCLAF1, BPTF, BTAF1, CALR, CAPRIN1, CARF, CARS, CAVIN1, CC2D1A, CCAR2, CCNC, CDK12, CDK16, CDK2, CEBPZ, CERS1, CHD3, CIRBP, CMKLR1, CNBP, CNOT2, CNOT6, CNOT7, CPOX, CREB1, CREG1, CRTC2, CSRNP2, CTBP1, CTBP2, CTNNBIP1, CUX1, DAB2IP, DCAF6, DCAKD, D…
ENSBTAG00000000599	CCNI								GO:0003712	transcription coregulator activity	GO_BiologicalProcess-EBI-UniProt-GOA-ACAP-ARAP_05.03.2021_00h00	7.74718e-07	4.41055e-05	4.87257e-05	0.000146177	[4, 7, 8, 9, 10, 11, 12]	Group08	18.6047	64	[ACTN1, ACTN4, BCL3, BCLAF1, BTAF1, CCAR2, CEBPZ, CNOT6, CNOT7, CTBP1, CTBP2, DCAF6, DPF1, ENY2, EWSR1, FIZ1, FUS, HDGF, HNRNPU, ING4, KAT6A, KMT2C, KMT2D, LIMD1, MED13, MED15, MED17, MED21, MIER1, MMS19, MTA2, N4BP2L2, NCOA2, NCOA3, NCOA6, NCOR1, NUP98, PBXIP1, PHB, PIAS2, PKN1, RBM14, RERE, SETD3, SLC30A9, SUPT20H, TADA1, TADA3, TAF5L, TAF6L, TBL1X, TCERG1, THRAP3, TLE3, TLE4, TRIM13, TRIM37, T…
ENSBTAG00000000602	RXRB								GO:0003712	transcription coregulator activity	GO_BiologicalProcess-EBI-UniProt-GOA-ACAP-ARAP_05.03.2021_00h00	7.74718e-07	4.41055e-05	3.09773e-09	2.3233e-08	[4, 7, 8, 9, 10, 11, 12]	Group15	18.6047	64	[ACTN1, ACTN4, BCL3, BCLAF1, BTAF1, CCAR2, CEBPZ, CNOT6, CNOT7, CTBP1, CTBP2, DCAF6, DPF1, ENY2, EWSR1, FIZ1, FUS, HDGF, HNRNPU, ING4, KAT6A, KMT2C, KMT2D, LIMD1, MED13, MED15, MED17, MED21, MIER1, MMS19, MTA2, N4BP2L2, NCOA2, NCOA3, NCOA6, NCOR1, NUP98, PBXIP1, PHB, PIAS2, PKN1, RBM14, RERE, SETD3, SLC30A9, SUPT20H, TADA1, TADA3, TAF5L, TAF6L, TBL1X, TCERG1, THRAP3, TLE3, TLE4, TRIM13, TRIM37, T…
ENSBTAG00000000607	ABCF2								GO:0031323	regulation of cellular metabolic process	GO_BiologicalProcess-EBI-UniProt-GOA-ACAP-ARAP_05.03.2021_00h00	8.98719e-07	4.94595e-05	3.09773e-09	2.3233e-08	[3, 4]	Group15	11.9552	480	[AARS, ABRAXAS1, ACMSD, ACTN1, ACTN4, ADORA2B, AEBP2, AHNAK, AKAP8L, AKAP9, AKT2, ANP32B, ANXA2, APLP2, APOC2, APOPT1, ARID1B, ARID3C, ARNT, ATP13A2, ATP1A1, AURKAIP1, BAHD1, BCL3, BCLAF1, BIRC2, BIRC3, BPTF, BTAF1, CALR, CAPRIN1, CARF, CBLC, CC2D1A, CCAR2, CCNC, CCNI, CD2BP2, CDH3, CDK12, CDK16, CDK2, CEBPZ, CEP295, CERS1, CHD3, CHTOP, CIRBP, CIZ1, CLK1, CLK4, CMKLR1, CNBP, CNOT2, CNOT6, CNOT7, …
ENSBTAG00000000622	RPS17								GO:0043043	peptide biosynthetic process	GO_BiologicalProcess-EBI-UniProt-GOA-ACAP-ARAP_05.03.2021_00h00	1.22396e-06	6.51856e-05	9.56371e-05	0.000204937	[5, 6]	Group11	17.094	80	[AARS, BCL3, CALR, CAPRIN1, CARS, CIRBP, CNBP, CNOT7, EEF1G, EIF1AD, EIF1AX, EIF2AK4, EIF2B4, EIF2D, EIF2S1, EIF3D, EIF4A2, EIF4ENIF1, EIF4G3, EIF5, ETF1, FXR1, FXR2, GCLM, GCN1, GTPBP1, HARS2, HBS1L, HNRNPD, IARS2, ILF3, IMPACT, KHDRBS1, LOC619131, MAPKAPK5, MARS, METTL17, MRPL1, MRPL24, MRPL47, MRPS35, MTG1, NARS, NEMF, PELO, PER1, PINK1, PKM, POLR2G, PPP1R15B, PURA, QKI, RBM4, RPL13, RPL18, RP…
ENSBTAG00000000632	RAD54B								GO:2000112	regulation of cellular macromolecule biosynthetic process	GO_BiologicalProcess-EBI-UniProt-GOA-ACAP-ARAP_05.03.2021_00h00	1.31035e-06	6.76059e-05	3.09773e-09	2.3233e-08	[5, 6]	Group15	12.6542	318	[AARS, ACTN1, ACTN4, AEBP2, AKAP8L, AKT2, ARID1B, ARID3C, ARNT, BAHD1, BCL3, BCLAF1, BPTF, BTAF1, CALR, CAPRIN1, CARF, CC2D1A, CCAR2, CCNC, CDK12, CDK16, CDK2, CEBPZ, CERS1, CHD3, CIRBP, CIZ1, CMKLR1, CNBP, CNOT2, CNOT6, CNOT7, CREB1, CREG1, CRTC2, CSRNP2, CTBP1, CTBP2, CTNNBIP1, CUX1, DAB2IP, DCAF6, DDX39B, DMRT1, DMTF1, DNMT3A, DOT1L, DPF1, DVL3, ECM1, EDRF1, EEF1G, EFCAB7, EHMT2, EIF1AD, EIF1A…
ENSBTAG00000000647	SELENOO								GO:0010556	regulation of macromolecule biosynthetic process	GO_BiologicalProcess-EBI-UniProt-GOA-ACAP-ARAP_05.03.2021_00h00	1.69665e-06	8.48838e-05	3.09773e-09	2.3233e-08	[4, 5]	Group15	12.6137	319	[AARS, ACTN1, ACTN4, AEBP2, AKAP8L, AKT2, ARID1B, ARID3C, ARNT, BAHD1, BCL3, BCLAF1, BPTF, BTAF1, CALR, CAPRIN1, CARF, CC2D1A, CCAR2, CCNC, CDK12, CDK16, CDK2, CEBPZ, CERS1, CHD3, CIRBP, CIZ1, CMKLR1, CNBP, CNOT2, CNOT6, CNOT7, CREB1, CREG1, CRTC2, CSRNP2, CTBP1, CTBP2, CTNNBIP1, CUX1, DAB2IP, DCAF6, DDX39B, DMRT1, DMTF1, DNMT3A, DOT1L, DPF1, DVL3, ECM1, EDRF1, EEF1G, EFCAB7, EHMT2, EIF1AD, EIF1A…
ENSBTAG00000000658	WDR97								GO:0044260	cellular macromolecule metabolic process	GO_BiologicalProcess-EBI-UniProt-GOA-ACAP-ARAP_05.03.2021_00h00	1.91389e-06	9.29362e-05	3.09773e-09	2.3233e-08	[3, 4]	Group15	11.3698	674	[A4GNT, AARS, ABHD12, ABR, ABRAXAS1, ACTN1, ACTN4, ADAM10, ADAM33, ADAM9, ADAMTS15, ADAMTSL4, AEBP2, AKAP8L, AKAP9, AKT2, ALKBH3, ANP32B, ANXA2, APLP2, ARFGEF2, ARID1B, ARID3C, ARNT, ASB3, ASPHD2, ATG4D, ATP13A2, AUP1, AURKAIP1, AURKC, BACE1, BAHD1, BAZ1B, BCL3, BCLAF1, BIRC2, BIRC3, BLOC1S1, BPTF, BSPRY, BTAF1, CALR, CAPN7, CAPNS1, CAPRIN1, CARF, CARM1, CARS, CASP6, CAVIN1, CBLC, CC2D1A, CCAR2, …
ENSBTAG00000000694	TAF10								GO:0016569	covalent chromatin modification	GO_BiologicalProcess-EBI-UniProt-GOA-ACAP-ARAP_05.03.2021_00h00	2.54505e-06	0.000116719	9.48961e-05	0.00023724	[5, 7]	Group12	17.7249	67	[AKAP8L, AURKC, BAZ1B, CARM1, CHD1, CHTOP, CTBP1, DNMT3A, DOT1L, EHMT2, ENY2, EYA2, EZH1, FAM208A, HDAC5, HUWE1, ING4, IWS1, JAK2, KANSL2, KAT6A, KDM6B, KMT2C, KMT2D, LMNA, MIER1, MLLT6, MPHOSPH8, MTA2, NCOA3, NSD3, PER1, PHB, PHC1, PHF20, PHF20L1, PIH1D1, PINK1, PKN1, RBBP5, RBM14, RING1, RNF40, SETD1B, SETD2, SETD3, SETDB1, SETDB2, SMYD3, SMYD5, SUPT6H, TADA1, TADA3, TAF10, TAF5L, TAF6L, TBL1X,…
ENSBTAG00000000695	UBAP2								GO:0031326	regulation of cellular biosynthetic process	GO_BiologicalProcess-EBI-UniProt-GOA-ACAP-ARAP_05.03.2021_00h00	2.49854e-06	0.000117859	3.09773e-09	2.3233e-08	[4, 5]	Group15	12.5095	328	[AARS, ACMSD, ACTN1, ACTN4, ADORA2B, AEBP2, AKAP8L, AKT2, APOC2, ARID1B, ARID3C, ARNT, ATP1A1, BAHD1, BCL3, BCLAF1, BPTF, BTAF1, CALR, CAPRIN1, CARF, CC2D1A, CCAR2, CCNC, CDH3, CDK12, CDK16, CDK2, CEBPZ, CERS1, CHD3, CIRBP, CIZ1, CMKLR1, CNBP, CNOT2, CNOT6, CNOT7, CREB1, CREG1, CRTC2, CSRNP2, CTBP1, CTBP2, CTNNBIP1, CUX1, DAB2IP, DCAF6, DDB1, DDX39B, DMRT1, DMTF1, DNMT3A, DOT1L, DPF1, DVL3, ECM1,…
ENSBTAG00000000698	MYO18B								GO:0009889	regulation of biosynthetic process	GO_BiologicalProcess-EBI-UniProt-GOA-ACAP-ARAP_05.03.2021_00h00	5.56912e-06	0.000248503	3.09773e-09	2.3233e-08	[3, 4]	Group15	12.392	330	[AARS, ACMSD, ACTN1, ACTN4, ADORA2B, AEBP2, AKAP8L, AKT2, APOC2, APOPT1, ARID1B, ARID3C, ARNT, ATP1A1, BAHD1, BCL3, BCLAF1, BPTF, BTAF1, CALR, CAPRIN1, CARF, CC2D1A, CCAR2, CCNC, CDH3, CDK12, CDK16, CDK2, CEBPZ, CERS1, CHD3, CIRBP, CIZ1, CMKLR1, CNBP, CNOT2, CNOT6, CNOT7, CREB1, CREG1, CRTC2, CSRNP2, CTBP1, CTBP2, CTNNBIP1, CUX1, DAB2IP, DCAF6, DDB1, DDX39B, DMRT1, DMTF1, DNMT3A, DOT1L, DPF1, DVL…
ENSBTAG00000000744	DCTN6								GO:0030374	nuclear receptor coactivator activity	GO_BiologicalProcess-EBI-UniProt-GOA-ACAP-ARAP_05.03.2021_00h00	6.62012e-06	0.000287627	4.87257e-05	0.000146177	[6, 8, 9, 10, 11, 12, 13, 14]	Group08	37.8378	14	[ACTN1, ACTN4, CCAR2, CNOT6, DCAF6, ENY2, NCOA2, NCOA3, NCOA6, PKN1, RBM14, SLC30A9, TADA3, ZMIZ1]
ENSBTAG00000000754	PPP2R5A								GO:0010608	posttranscriptional regulation of gene expression	GO_BiologicalProcess-EBI-UniProt-GOA-ACAP-ARAP_05.03.2021_00h00	8.4921e-06	0.000350511	9.56371e-05	0.000204937	[5, 6]	Group11	17.4515	63	[AARS, BCL3, CALR, CAPRIN1, CIRBP, CNBP, CNOT7, DICER1, EEF1G, EIF1AD, EIF1AX, EIF2AK4, EIF2B4, EIF2D, EIF2S1, EIF3D, EIF4A2, EIF4ENIF1, EIF4G3, EIF5, ETF1, FXR1, FXR2, GCN1, GTPBP1, HBS1L, HNRNPA2B1, HNRNPD, HNRNPM, HNRNPU, ILF3, IMPACT, KHDRBS1, LIMD1, MAP2K1, MAPKAPK5, MTG1, NCOR1, NEMF, PELO, PER1, PINK1, PKM, POLR2G, PPP1R15B, PURA, QKI, RBM10, RBM4, SECISBP2, SPOUT1, SYNCRIP, TARDBP, TCOF1,…
ENSBTAG00000000799	ICA1								GO:0051168	nuclear export	GO_BiologicalProcess-EBI-UniProt-GOA-ACAP-ARAP_05.03.2021_00h00	8.28854e-06	0.000350881	3.07776e-05	0.000115416	[6, 7]	Group14	24.1379	28	[AKAP8L, ANP32B, CALR, CCHCR1, CHTOP, CSE1L, DDX19A, DDX19B, DDX39B, EIF4ENIF1, ENY2, HNRNPA2B1, HSPA9, IWS1, KHDRBS1, NEMF, NOP9, NXF1, PTPN11, RANGAP1, RBM22, SETD2, SRSF3, SUPT6H, THOC2, XPO5, XPO6, XPOT]
ENSBTAG00000000810	COPE								GO:0043604	amide biosynthetic process	GO_BiologicalProcess-EBI-UniProt-GOA-ACAP-ARAP_05.03.2021_00h00	9.32022e-06	0.000375309	9.56371e-05	0.000204937	[5]	Group11	15.8273	88	[AARS, AGK, BCL3, CALR, CAPRIN1, CARS, CERS1, CIRBP, CNBP, CNOT7, EEF1G, EIF1AD, EIF1AX, EIF2AK4, EIF2B4, EIF2D, EIF2S1, EIF3D, EIF4A2, EIF4ENIF1, EIF4G3, EIF5, ETF1, FXR1, FXR2, GCDH, GCLM, GCN1, GTPBP1, HARS2, HBS1L, HNRNPD, IARS2, ILF3, IMPACT, KHDRBS1, LOC619131, MAPKAPK5, MARS, METTL17, MRPL1, MRPL24, MRPL47, MRPS35, MTG1, NARS, NEMF, ORMDL2, PDHA1, PELO, PER1, PINK1, PKM, POLR2G, PPP1R15B, …
ENSBTAG00000000813	HOMER3								GO:0009059	macromolecule biosynthetic process	GO_BiologicalProcess-EBI-UniProt-GOA-ACAP-ARAP_05.03.2021_00h00	1.08324e-05	0.00040646	3.09773e-09	2.3233e-08	[4]	Group15	12.0501	385	[A4GNT, AARS, ACTN1, ACTN4, AEBP2, AKAP8L, AKT2, ARID1B, ARID3C, ARNT, BAHD1, BCL3, BCLAF1, BPTF, BTAF1, CALR, CAPRIN1, CARF, CARS, CAVIN1, CC2D1A, CCAR2, CCNC, CDC6, CDK12, CDK16, CDK2, CEBPZ, CERS1, CHD3, CHPF2, CIRBP, CIZ1, CMKLR1, CNBP, CNOT2, CNOT6, CNOT7, CREB1, CREG1, CRTC2, CSRNP2, CTBP1, CTBP2, CTNNBIP1, CUX1, DAB2IP, DCAF6, DDOST, DDX23, DDX39B, DMRT1, DMTF1, DNMT3A, DOT1L, DPF1, DTD1, …
ENSBTAG00000000851	CYP20A1								GO:0034645	cellular macromolecule biosynthetic process	GO_BiologicalProcess-EBI-UniProt-GOA-ACAP-ARAP_05.03.2021_00h00	1.04188e-05	0.000409558	3.09773e-09	2.3233e-08	[4, 5]	Group15	12.063	383	[A4GNT, AARS, ACTN1, ACTN4, AEBP2, AKAP8L, AKT2, ARID1B, ARID3C, ARNT, BAHD1, BCL3, BCLAF1, BPTF, BTAF1, CALR, CAPRIN1, CARF, CARS, CAVIN1, CC2D1A, CCAR2, CCNC, CDC6, CDK12, CDK16, CDK2, CEBPZ, CERS1, CHD3, CHPF2, CIRBP, CIZ1, CMKLR1, CNBP, CNOT2, CNOT6, CNOT7, CREB1, CREG1, CRTC2, CSRNP2, CTBP1, CTBP2, CTNNBIP1, CUX1, DAB2IP, DCAF6, DDOST, DDX23, DDX39B, DMRT1, DMTF1, DNMT3A, DOT1L, DPF1, DTD1, …
ENSBTAG00000000878	RB1CC1								GO:0006611	protein export from nucleus	GO_BiologicalProcess-EBI-UniProt-GOA-ACAP-ARAP_05.03.2021_00h00	1.07663e-05	0.000413375	3.07776e-05	0.000115416	[5, 6, 7, 8, 9, 10]	Group14	25.2525	25	[AKAP8L, ANP32B, CALR, CCHCR1, CHTOP, CSE1L, DDX19A, DDX19B, DDX39B, ENY2, HNRNPA2B1, HSPA9, IWS1, NOP9, NXF1, PTPN11, RANGAP1, RBM22, SETD2, SRSF3, SUPT6H, THOC2, XPO5, XPO6, XPOT]
ENSBTAG00000000894	PGK1								GO:0016570	histone modification	GO_BiologicalProcess-EBI-UniProt-GOA-ACAP-ARAP_05.03.2021_00h00	1.21795e-05	0.000446852	9.48961e-05	0.00023724	[6, 7, 8]	Group12	17.2603	63	[AKAP8L, AURKC, BAZ1B, CARM1, CHTOP, CTBP1, DOT1L, EHMT2, ENY2, EYA2, EZH1, HDAC5, HUWE1, ING4, IWS1, JAK2, KANSL2, KAT6A, KDM6B, KMT2C, KMT2D, LMNA, MIER1, MLLT6, MTA2, NCOA3, NSD3, PER1, PHB, PHC1, PHF20, PHF20L1, PIH1D1, PINK1, PKN1, RBBP5, RBM14, RING1, RNF40, SETD1B, SETD2, SETD3, SETDB1, SETDB2, SMYD3, SMYD5, SUPT6H, TADA1, TADA3, TAF10, TAF5L, TAF6L, TBL1X, TRIM37, TRIP12, TRMT112, UBE2A, …
ENSBTAG00000000911	UBE2H								GO:0006417	regulation of translation	GO_BiologicalProcess-EBI-UniProt-GOA-ACAP-ARAP_05.03.2021_00h00	1.41038e-05	0.000506204	9.56371e-05	0.000204937	[5, 6, 7, 8]	Group11	18.5185	50	[AARS, BCL3, CALR, CAPRIN1, CIRBP, CNBP, CNOT7, EEF1G, EIF1AD, EIF1AX, EIF2AK4, EIF2B4, EIF2D, EIF2S1, EIF3D, EIF4A2, EIF4ENIF1, EIF4G3, EIF5, ETF1, FXR1, FXR2, GCN1, GTPBP1, HBS1L, HNRNPD, ILF3, IMPACT, KHDRBS1, MAPKAPK5, MTG1, NEMF, PELO, PER1, PINK1, PKM, POLR2G, PPP1R15B, PURA, QKI, RBM4, SECISBP2, SYNCRIP, TARDBP, TCOF1, TMED2, TNRC6B, TRNAU1AP, UPF3A, ZNF598]
ENSBTAG00000000916	TCTE3								GO:0018024	histone-lysine N-methyltransferase activity	GO_BiologicalProcess-EBI-UniProt-GOA-ACAP-ARAP_05.03.2021_00h00	1.88394e-05	0.000661786	9.48961e-05	0.00023724	[7, 8, 9, 10, 11]	Group12	35	14	[DOT1L, EHMT2, EZH1, KMT2C, KMT2D, NSD3, RBBP5, SETD1B, SETD2, SETD3, SETDB1, SETDB2, SMYD3, SMYD5]
ENSBTAG00000000923	HOXC13								GO:0006355	regulation of transcription, DNA-templated	GO_BiologicalProcess-EBI-UniProt-GOA-ACAP-ARAP_05.03.2021_00h00	2.33953e-05	0.000804701	3.09773e-09	2.3233e-08	[5, 6, 7, 8, 9, 10]	Group15	12.5289	271	[ACTN1, ACTN4, AEBP2, AKAP8L, ARID1B, ARID3C, ARNT, BAHD1, BCL3, BCLAF1, BPTF, BTAF1, CALR, CARF, CC2D1A, CCAR2, CCNC, CDK12, CDK16, CDK2, CEBPZ, CHD3, CMKLR1, CNBP, CNOT2, CNOT6, CNOT7, CREB1, CREG1, CRTC2, CSRNP2, CTBP1, CTBP2, CTNNBIP1, CUX1, DAB2IP, DCAF6, DDX39B, DMRT1, DMTF1, DNMT3A, DOT1L, DPF1, DVL3, ECM1, EDRF1, EFCAB7, EHMT2, ELF2, ELL, ENY2, EPAS1, EPO, ERBIN, ERF, ESX1, EWSR1, FAM208A…
ENSBTAG00000000979	SMIM19								GO:1903506	regulation of nucleic acid-templated transcription	GO_BiologicalProcess-EBI-UniProt-GOA-ACAP-ARAP_05.03.2021_00h00	2.33953e-05	0.000804701	3.09773e-09	2.3233e-08	[6, 7, 8, 9]	Group15	12.5289	271	[ACTN1, ACTN4, AEBP2, AKAP8L, ARID1B, ARID3C, ARNT, BAHD1, BCL3, BCLAF1, BPTF, BTAF1, CALR, CARF, CC2D1A, CCAR2, CCNC, CDK12, CDK16, CDK2, CEBPZ, CHD3, CMKLR1, CNBP, CNOT2, CNOT6, CNOT7, CREB1, CREG1, CRTC2, CSRNP2, CTBP1, CTBP2, CTNNBIP1, CUX1, DAB2IP, DCAF6, DDX39B, DMRT1, DMTF1, DNMT3A, DOT1L, DPF1, DVL3, ECM1, EDRF1, EFCAB7, EHMT2, ELF2, ELL, ENY2, EPAS1, EPO, ERBIN, ERF, ESX1, EWSR1, FAM208A…
ENSBTAG00000000993	N4BP2L1								GO:2001141	regulation of RNA biosynthetic process	GO_BiologicalProcess-EBI-UniProt-GOA-ACAP-ARAP_05.03.2021_00h00	2.42334e-05	0.000816516	3.09773e-09	2.3233e-08	[5, 6, 7, 8]	Group15	12.5231	271	[ACTN1, ACTN4, AEBP2, AKAP8L, ARID1B, ARID3C, ARNT, BAHD1, BCL3, BCLAF1, BPTF, BTAF1, CALR, CARF, CC2D1A, CCAR2, CCNC, CDK12, CDK16, CDK2, CEBPZ, CHD3, CMKLR1, CNBP, CNOT2, CNOT6, CNOT7, CREB1, CREG1, CRTC2, CSRNP2, CTBP1, CTBP2, CTNNBIP1, CUX1, DAB2IP, DCAF6, DDX39B, DMRT1, DMTF1, DNMT3A, DOT1L, DPF1, DVL3, ECM1, EDRF1, EFCAB7, EHMT2, ELF2, ELL, ENY2, EPAS1, EPO, ERBIN, ERF, ESX1, EWSR1, FAM208A…
ENSBTAG00000001016	NAA35								GO:0003713	transcription coactivator activity	GO_BiologicalProcess-EBI-UniProt-GOA-ACAP-ARAP_05.03.2021_00h00	2.57993e-05	0.000851893	4.87257e-05	0.000146177	[5, 7, 8, 9, 10, 11, 12, 13]	Group08	20.2186	37	[ACTN1, ACTN4, BCL3, CCAR2, CEBPZ, CNOT6, CTBP2, DCAF6, ENY2, FIZ1, ING4, KAT6A, KMT2C, KMT2D, MED13, MMS19, MTA2, NCOA2, NCOA3, NCOA6, NUP98, PKN1, RBM14, RERE, SETD3, SLC30A9, TADA1, TADA3, TAF5L, TAF6L, THRAP3, TRIM13, TRIM37, TRIM8, USP21, XPC, ZMIZ1]
ENSBTAG00000001022	AMDHD2								GO:0006351	transcription, DNA-templated	GO_BiologicalProcess-EBI-UniProt-GOA-ACAP-ARAP_05.03.2021_00h00	2.655e-05	0.00085949	3.09773e-09	2.3233e-08	[5, 6, 7, 8, 9]	Group15	12.4446	281	[ACTN1, ACTN4, AEBP2, AKAP8L, ARID1B, ARID3C, ARNT, BAHD1, BCL3, BCLAF1, BPTF, BTAF1, CALR, CARF, CAVIN1, CC2D1A, CCAR2, CCNC, CDK12, CDK16, CDK2, CEBPZ, CHD3, CMKLR1, CNBP, CNOT2, CNOT6, CNOT7, CREB1, CREG1, CRTC2, CSRNP2, CTBP1, CTBP2, CTNNBIP1, CUX1, DAB2IP, DCAF6, DDX39B, DMRT1, DMTF1, DNMT3A, DOT1L, DPF1, DVL3, ECM1, EDRF1, EFCAB7, EHMT2, ELF2, ELL, ENY2, EPAS1, EPO, ERBIN, ERF, ESX1, EWSR1,…
ENSBTAG00000001023	ZNF598								GO:0097659	nucleic acid-templated transcription	GO_BiologicalProcess-EBI-UniProt-GOA-ACAP-ARAP_05.03.2021_00h00	2.655e-05	0.00085949	3.09773e-09	2.3233e-08	[6, 7, 8]	Group15	12.4446	281	[ACTN1, ACTN4, AEBP2, AKAP8L, ARID1B, ARID3C, ARNT, BAHD1, BCL3, BCLAF1, BPTF, BTAF1, CALR, CARF, CAVIN1, CC2D1A, CCAR2, CCNC, CDK12, CDK16, CDK2, CEBPZ, CHD3, CMKLR1, CNBP, CNOT2, CNOT6, CNOT7, CREB1, CREG1, CRTC2, CSRNP2, CTBP1, CTBP2, CTNNBIP1, CUX1, DAB2IP, DCAF6, DDX39B, DMRT1, DMTF1, DNMT3A, DOT1L, DPF1, DVL3, ECM1, EDRF1, EFCAB7, EHMT2, ELF2, ELL, ENY2, EPAS1, EPO, ERBIN, ERF, ESX1, EWSR1,…
ENSBTAG00000001027	SERPINH1								GO:0050658	RNA transport	GO_BiologicalProcess-EBI-UniProt-GOA-ACAP-ARAP_05.03.2021_00h00	3.02776e-05	0.000961314	3.07776e-05	0.000115416	[4, 5, 7, 9]	Group14	23.4234	26	[AKAP8L, CHTOP, DDX19A, DDX19B, DDX39B, ENY2, FLOT1, HNRNPA2B1, HNRNPU, HSF1, IWS1, KHDRBS1, MYO1C, NOP9, NUP98, NXF1, PNPT1, PURA, QKI, SETD2, SRSF1, SRSF3, SUPT6H, THOC2, XPO5, XPOT]
ENSBTAG00000001035	SF1								GO:0050657	nucleic acid transport	GO_BiologicalProcess-EBI-UniProt-GOA-ACAP-ARAP_05.03.2021_00h00	3.02776e-05	0.000961314	3.07776e-05	0.000115416	[6, 8]	Group14	23.4234	26	[AKAP8L, CHTOP, DDX19A, DDX19B, DDX39B, ENY2, FLOT1, HNRNPA2B1, HNRNPU, HSF1, IWS1, KHDRBS1, MYO1C, NOP9, NUP98, NXF1, PNPT1, PURA, QKI, SETD2, SRSF1, SRSF3, SUPT6H, THOC2, XPO5, XPOT]
ENSBTAG00000001041									GO:0032774	RNA biosynthetic process	GO_BiologicalProcess-EBI-UniProt-GOA-ACAP-ARAP_05.03.2021_00h00	3.85783e-05	0.00120175	3.09773e-09	2.3233e-08	[5, 6, 7]	Group15	12.3843	281	[ACTN1, ACTN4, AEBP2, AKAP8L, ARID1B, ARID3C, ARNT, BAHD1, BCL3, BCLAF1, BPTF, BTAF1, CALR, CARF, CAVIN1, CC2D1A, CCAR2, CCNC, CDK12, CDK16, CDK2, CEBPZ, CHD3, CMKLR1, CNBP, CNOT2, CNOT6, CNOT7, CREB1, CREG1, CRTC2, CSRNP2, CTBP1, CTBP2, CTNNBIP1, CUX1, DAB2IP, DCAF6, DDX39B, DMRT1, DMTF1, DNMT3A, DOT1L, DPF1, DVL3, ECM1, EDRF1, EFCAB7, EHMT2, ELF2, ELL, ENY2, EPAS1, EPO, ERBIN, ERF, ESX1, EWSR1,…
ENSBTAG00000001050	LDLRAP1								GO:0051276	chromosome organization	GO_BiologicalProcess-EBI-UniProt-GOA-ACAP-ARAP_05.03.2021_00h00	4.04009e-05	0.00123522	9.48961e-05	0.00023724	[5]	Group12	14.2186	121	[ABRAXAS1, ACIN1, AEBP2, AKAP8L, ANP32B, ARID1B, AURKC, BAHD1, BAZ1B, BPTF, BRD4, CARM1, CDC16, CDC6, CHD1, CHD1L, CHD2, CHD3, CHD4, CHTOP, CTBP1, DCTN2, DEK, DNMT3A, DOT1L, DQX1, EHMT2, EML3, ENY2, ERCC6L, EYA2, EZH1, FAM208A, GNL3, HDAC5, HMGN1, HMGN4, HNRNPD, HNRNPU, HP1BP3, HUWE1, IGHMBP2, ING4, INO80B, IPO4, IWS1, JAK2, KANSL2, KAT6A, KDM6B, KIF18B, KMT2C, KMT2D, LMNA, MAP3K4, MAPKAPK5, MIER…
ENSBTAG00000001052	ADCY10								GO:0051169	nuclear transport	GO_BiologicalProcess-EBI-UniProt-GOA-ACAP-ARAP_05.03.2021_00h00	4.47352e-05	0.00134287	3.07776e-05	0.000115416	[4, 5]	Group14	18.8341	42	[AKAP8L, ANP32B, CALR, CCHCR1, CHTOP, CSE1L, DDX19A, DDX19B, DDX39B, EFCAB7, EIF4ENIF1, ENY2, FLNA, HNRNPA2B1, HSPA9, IPO4, IPO7, IPO9, IWS1, KHDRBS1, LMNA, NEDD4L, NEMF, NOP9, NUP98, NXF1, PPP1CC, PRKAG1, PTPN11, RANGAP1, RBM22, RBM4, SETD2, SRSF3, SUPT6H, TARDBP, THOC2, TNPO2, XPO5, XPO6, XPOT, ZPR1]
ENSBTAG00000001055	HNRNPL								GO:0006913	nucleocytoplasmic transport	GO_BiologicalProcess-EBI-UniProt-GOA-ACAP-ARAP_05.03.2021_00h00	4.47352e-05	0.00134287	3.07776e-05	0.000115416	[5, 6]	Group14	18.8341	42	[AKAP8L, ANP32B, CALR, CCHCR1, CHTOP, CSE1L, DDX19A, DDX19B, DDX39B, EFCAB7, EIF4ENIF1, ENY2, FLNA, HNRNPA2B1, HSPA9, IPO4, IPO7, IPO9, IWS1, KHDRBS1, LMNA, NEDD4L, NEMF, NOP9, NUP98, NXF1, PPP1CC, PRKAG1, PTPN11, RANGAP1, RBM22, RBM4, SETD2, SRSF3, SUPT6H, TARDBP, THOC2, TNPO2, XPO5, XPO6, XPOT, ZPR1]
ENSBTAG00000001114	PRKD3								GO:0051236	establishment of RNA localization	GO_BiologicalProcess-EBI-UniProt-GOA-ACAP-ARAP_05.03.2021_00h00	4.93483e-05	0.00142937	3.07776e-05	0.000115416	[3, 4]	Group14	22.807	26	[AKAP8L, CHTOP, DDX19A, DDX19B, DDX39B, ENY2, FLOT1, HNRNPA2B1, HNRNPU, HSF1, IWS1, KHDRBS1, MYO1C, NOP9, NUP98, NXF1, PNPT1, PURA, QKI, SETD2, SRSF1, SRSF3, SUPT6H, THOC2, XPO5, XPOT]
ENSBTAG00000001123	SNRNP48								GO:0140110	transcription regulator activity	GO_BiologicalProcess-EBI-UniProt-GOA-ACAP-ARAP_05.03.2021_00h00	4.87257e-05	0.00143654	4.87257e-05	0.000146177	[6, 7, 8, 9, 10, 11]	Group08	13.1732	181	[ACTN1, ACTN4, AEBP2, ARNT, BCL3, BCLAF1, BTAF1, CARF, CC2D1A, CCAR2, CEBPZ, CMKLR1, CNOT6, CNOT7, CREB1, CRTC2, CSRNP2, CTBP1, CTBP2, CTNNBIP1, CUX1, DAB2IP, DCAF6, DMRT1, DMTF1, DPF1, ELF2, ENY2, EPAS1, ERBIN, ERF, ESX1, EWSR1, FIZ1, FLNA, FLOT1, FOSL1, FOXR1, FUS, GFI1B, GMEB1, HBP1, HDAC5, HDGF, HIF3A, HNRNPU, HOXC13, HOXC4, HOXC5, HOXC6, HOXC8, HOXC9, HSF1, IKZF4, IKZF5, ING4, IRAK2, IRF2, K…
ENSBTAG00000001133	VWA8								GO:0140110	transcription regulator activity	GO_BiologicalProcess-EBI-UniProt-GOA-ACAP-ARAP_05.03.2021_00h00	4.87257e-05	0.00143654	3.09773e-09	2.3233e-08	[6, 7, 8, 9, 10, 11]	Group15	13.1732	181	[ACTN1, ACTN4, AEBP2, ARNT, BCL3, BCLAF1, BTAF1, CARF, CC2D1A, CCAR2, CEBPZ, CMKLR1, CNOT6, CNOT7, CREB1, CRTC2, CSRNP2, CTBP1, CTBP2, CTNNBIP1, CUX1, DAB2IP, DCAF6, DMRT1, DMTF1, DPF1, ELF2, ENY2, EPAS1, ERBIN, ERF, ESX1, EWSR1, FIZ1, FLNA, FLOT1, FOSL1, FOXR1, FUS, GFI1B, GMEB1, HBP1, HDAC5, HDGF, HIF3A, HNRNPU, HOXC13, HOXC4, HOXC5, HOXC6, HOXC8, HOXC9, HSF1, IKZF4, IKZF5, ING4, IRAK2, IRF2, K…
ENSBTAG00000001160	GMEB1								GO:0006403	RNA localization	GO_BiologicalProcess-EBI-UniProt-GOA-ACAP-ARAP_05.03.2021_00h00	5.2184e-05	0.00148544	3.07776e-05	0.000115416	[3]	Group14	21.6418	29	[AKAP8L, CHTOP, DDX19A, DDX19B, DDX39B, ENY2, FLOT1, HNRNPA2B1, HNRNPU, HSF1, IWS1, KHDRBS1, MYO1C, NOP9, NUP98, NXF1, PIH1D1, PNPT1, PURA, QKI, SETD2, SRSF1, SRSF3, SUPT6H, TCP1, THOC2, XPO5, XPOT, YY1]
ENSBTAG00000001182	2022-09-07								GO:0000381	regulation of alternative mRNA splicing, via spliceosome	GO_BiologicalProcess-EBI-UniProt-GOA-ACAP-ARAP_05.03.2021_00h00	5.80513e-05	0.00162445	8.98145e-17	1.34722e-15	[7, 8, 9, 10, 11, 12, 13]	Group13	30.6122	15	[FXR1, FXR2, HNRNPL, HNRNPU, KHDRBS1, RBM10, RBM25, RBM4, RBM5, SRRM4, SRSF2, THRAP3, TRA2B, YTHDC1, ZC3H10]
ENSBTAG00000001225	RBM14								GO:0006366	transcription by RNA polymerase II	GO_BiologicalProcess-EBI-UniProt-GOA-ACAP-ARAP_05.03.2021_00h00	5.96173e-05	0.00164047	3.09773e-09	2.3233e-08	[6, 7, 8, 9, 10]	Group15	12.8097	212	[AEBP2, AKAP8L, ARID1B, ARID3C, ARNT, BCL3, BCLAF1, BPTF, CALR, CARF, CC2D1A, CCNC, CDK12, CDK2, CEBPZ, CHD3, CNBP, CNOT2, CNOT7, CREB1, CRTC2, CSRNP2, CTBP1, CTBP2, CTNNBIP1, CUX1, DAB2IP, DCAF6, DMRT1, DMTF1, DNMT3A, DOT1L, DPF1, DVL3, ECM1, EFCAB7, EHMT2, ELF2, ELL, ENY2, EPAS1, EPO, ERF, ESX1, FIZ1, FOSL1, GALR3, GCN1, GFI1B, GMEB1, GNL3, GTF2H4, HBP1, HDAC5, HDGF, HIF1AN, HIF3A, HNRNPU, HOXC…
ENSBTAG00000001246	ATP1A1								GO:1901362	organic cyclic compound biosynthetic process	GO_BiologicalProcess-EBI-UniProt-GOA-ACAP-ARAP_05.03.2021_00h00	6.16333e-05	0.00166814	3.09773e-09	2.3233e-08	[4]	Group15	12.057	330	[ACMSD, ACTN1, ACTN4, ADCY10, ADCY6, ADORA2B, AEBP2, AK1, AKAP8L, ALDOA, ARID1B, ARID3C, ARNT, ATIC, ATP1A1, ATP5A1, ATP5I, ATP6, ATP8, BAHD1, BCL3, BCLAF1, BPTF, BTAF1, CALR, CARF, CAVIN1, CC2D1A, CCAR2, CCNC, CDH3, CDK12, CDK16, CDK2, CEBPZ, CERS1, CHD3, CMKLR1, CNBP, CNOT2, CNOT6, CNOT7, CPOX, CREB1, CREG1, CRTC2, CSRNP2, CTBP1, CTBP2, CTNNBIP1, CUX1, DAB2IP, DCAF6, DCAKD, DDX39B, DGUOK, DMRT1…
ENSBTAG00000001306	FXN								GO:0006518	peptide metabolic process	GO_BiologicalProcess-EBI-UniProt-GOA-ACAP-ARAP_05.03.2021_00h00	8.38111e-05	0.00223181	9.56371e-05	0.000204937	[4, 5]	Group11	14.9406	88	[AARS, BACE1, BCL3, CALR, CAPRIN1, CARNMT1, CARS, CIRBP, CNBP, CNOT7, CTSV, EEF1G, EIF1AD, EIF1AX, EIF2AK4, EIF2B4, EIF2D, EIF2S1, EIF3D, EIF4A2, EIF4ENIF1, EIF4G3, EIF5, ETF1, FXR1, FXR2, GCLM, GCN1, GSTP1, GTPBP1, HARS2, HBS1L, HNRNPD, IARS2, ILF3, IMPACT, KHDRBS1, LOC619131, MAPKAPK5, MARS, METTL17, MIPEP, MRPL1, MRPL24, MRPL47, MRPS35, MTG1, NARS, NEMF, PELO, PER1, PINK1, PKM, POLR2G, PPP1R15…
ENSBTAG00000001332	MYO1C								GO:1901576	organic substance biosynthetic process	GO_BiologicalProcess-EBI-UniProt-GOA-ACAP-ARAP_05.03.2021_00h00	8.55503e-05	0.00224196	3.09773e-09	2.3233e-08	[3]	Group15	11.5757	454	[A4GNT, AARS, ABHD2, ACMSD, ACSBG2, ACTN1, ACTN4, ADCY10, ADCY6, ADORA2B, AEBP2, AGK, AGPS, AK1, AKAP8L, AKT2, ALDOA, APOC2, ARID1B, ARID3C, ARNT, ATIC, ATP1A1, ATP5A1, ATP5I, ATP6, ATP8, BAHD1, BCAT2, BCL3, BCLAF1, BPTF, BTAF1, CALR, CAPRIN1, CARF, CARS, CAVIN1, CC2D1A, CCAR2, CCNC, CDC6, CDH3, CDK12, CDK16, CDK2, CEBPZ, CERS1, CHD3, CHPF2, CHPT1, CIRBP, CIZ1, CMKLR1, CNBP, CNOT2, CNOT6, CNOT7, …
ENSBTAG00000001352	ENTR1								GO:0071427	mRNA-containing ribonucleoprotein complex export from nucleus	GO_BiologicalProcess-EBI-UniProt-GOA-ACAP-ARAP_05.03.2021_00h00	9.03991e-05	0.00229614	3.07776e-05	0.000115416	[5, 6, 7, 8, 9, 10, 11, 12]	Group14	32.5	13	[AKAP8L, CHTOP, DDX19A, DDX19B, DDX39B, ENY2, HNRNPA2B1, IWS1, NXF1, SETD2, SRSF3, SUPT6H, THOC2]
ENSBTAG00000001360	RPS12								GO:0006406	mRNA export from nucleus	GO_BiologicalProcess-EBI-UniProt-GOA-ACAP-ARAP_05.03.2021_00h00	9.03991e-05	0.00229614	3.07776e-05	0.000115416	[5, 6, 7, 8, 9, 10, 11, 12, 13]	Group14	32.5	13	[AKAP8L, CHTOP, DDX19A, DDX19B, DDX39B, ENY2, HNRNPA2B1, IWS1, NXF1, SETD2, SRSF3, SUPT6H, THOC2]
ENSBTAG00000001400	AKT2								GO:0006357	regulation of transcription by RNA polymerase II	GO_BiologicalProcess-EBI-UniProt-GOA-ACAP-ARAP_05.03.2021_00h00	9.25922e-05	0.00231621	3.09773e-09	2.3233e-08	[6, 7, 8, 9, 10, 11]	Group15	12.79	204	[AEBP2, AKAP8L, ARID1B, ARID3C, ARNT, BCL3, BCLAF1, BPTF, CALR, CARF, CC2D1A, CCNC, CDK12, CDK2, CEBPZ, CHD3, CNBP, CNOT2, CNOT7, CREB1, CRTC2, CSRNP2, CTBP1, CTBP2, CTNNBIP1, CUX1, DAB2IP, DCAF6, DMRT1, DMTF1, DNMT3A, DOT1L, DPF1, DVL3, ECM1, EFCAB7, EHMT2, ELF2, ELL, ENY2, EPAS1, EPO, ERF, ESX1, FIZ1, FOSL1, GALR3, GCN1, GFI1B, GMEB1, GNL3, GTF2H4, HBP1, HDAC5, HDGF, HIF1AN, HIF3A, HNRNPU, HOXC…
ENSBTAG00000001420	ABHD12								GO:0000380	alternative mRNA splicing, via spliceosome	GO_BiologicalProcess-EBI-UniProt-GOA-ACAP-ARAP_05.03.2021_00h00	9.00585e-05	0.00232323	8.98145e-17	1.34722e-15	[8, 9, 10, 11, 12]	Group13	27.4194	17	[FXR1, FXR2, HNRNPL, HNRNPM, HNRNPU, KHDRBS1, RBM10, RBM25, RBM4, RBM5, SRRM4, SRSF1, SRSF2, THRAP3, TRA2B, YTHDC1, ZC3H10]
ENSBTAG00000001451	A4GNT								GO:0042054	histone methyltransferase activity	GO_BiologicalProcess-EBI-UniProt-GOA-ACAP-ARAP_05.03.2021_00h00	9.68828e-05	0.00238737	9.48961e-05	0.00023724	[6, 7, 8, 9, 10]	Group12	29.4118	15	[CARM1, DOT1L, EHMT2, EZH1, KMT2C, KMT2D, NSD3, RBBP5, SETD1B, SETD2, SETD3, SETDB1, SETDB2, SMYD3, SMYD5]
ENSBTAG00000001473	ARVCF								GO:0018130	heterocycle biosynthetic process	GO_BiologicalProcess-EBI-UniProt-GOA-ACAP-ARAP_05.03.2021_00h00	0.00010222	0.00244588	3.09773e-09	2.3233e-08	[4]	Group15	12.0363	318	[ACMSD, ACTN1, ACTN4, ADCY10, ADCY6, ADORA2B, AEBP2, AK1, AKAP8L, ALDOA, ARID1B, ARID3C, ARNT, ATIC, ATP5A1, ATP5I, ATP6, ATP8, BAHD1, BCL3, BCLAF1, BPTF, BTAF1, CALR, CARF, CAVIN1, CC2D1A, CCAR2, CCNC, CDK12, CDK16, CDK2, CEBPZ, CERS1, CHD3, CMKLR1, CNBP, CNOT2, CNOT6, CNOT7, CPOX, CREB1, CREG1, CRTC2, CSRNP2, CTBP1, CTBP2, CTNNBIP1, CUX1, DAB2IP, DCAF6, DCAKD, DDX39B, DGUOK, DMRT1, DMTF1, DNMT3…
ENSBTAG00000001476									GO:0032382	positive regulation of intracellular sterol transport	GO_BiologicalProcess-EBI-UniProt-GOA-ACAP-ARAP_05.03.2021_00h00	0.000101728	0.0024699	0.000179938	0.000337384	[5, 6, 7, 8, 9, 10, 11]	Group10	100	4	[ANXA2, LDLRAP1, SCP2, SCP2D1]
ENSBTAG00000001485	PPIP5K2								GO:0032385	positive regulation of intracellular cholesterol transport	GO_BiologicalProcess-EBI-UniProt-GOA-ACAP-ARAP_05.03.2021_00h00	0.000101728	0.0024699	0.000179938	0.000337384	[6, 7, 8, 9, 10, 11, 12]	Group10	100	4	[ANXA2, LDLRAP1, SCP2, SCP2D1]
ENSBTAG00000001520	MRPL24								GO:0046907	intracellular transport	GO_BiologicalProcess-EBI-UniProt-GOA-ACAP-ARAP_05.03.2021_00h00	0.000123522	0.00291336	3.07776e-05	0.000115416	[3, 4]	Group14	13.4725	142	[ABCD4, ACTN4, AGK, AKAP8L, AKT2, ANKFY1, ANP32B, ANXA2, APPBP2, ARL1, ATP8, AUP1, BLOC1S1, CALR, CCHCR1, CD81, CEP120, CHMP2A, CHTOP, CLMN, COPE, COPZ1, CORO1C, CORO7, CSE1L, DDX19A, DDX19B, DDX39B, DENND1A, DNAJC13, DYNC1H1, EFCAB7, EIF4ENIF1, ENY2, ERBIN, FAM109B, FIS1, FLNA, GAK, GFAP, GGA1, GRIPAP1, HACL1, HERPUD1, HNRNPA2B1, HNRNPU, HSPA9, IPO4, IPO7, IPO9, ITSN2, IWS1, KHDRBS1, LDLRAP1, LE…
ENSBTAG00000001529	NSD3								GO:0034654	nucleobase-containing compound biosynthetic process	GO_BiologicalProcess-EBI-UniProt-GOA-ACAP-ARAP_05.03.2021_00h00	0.000129208	0.00300454	3.09773e-09	2.3233e-08	[4, 5]	Group15	12.0278	312	[ACTN1, ACTN4, ADCY10, ADCY6, ADORA2B, AEBP2, AK1, AKAP8L, ALDOA, ARID1B, ARID3C, ARNT, ATIC, ATP5A1, ATP5I, ATP6, ATP8, BAHD1, BCL3, BCLAF1, BPTF, BTAF1, CALR, CARF, CAVIN1, CC2D1A, CCAR2, CCNC, CDK12, CDK16, CDK2, CEBPZ, CERS1, CHD3, CMKLR1, CNBP, CNOT2, CNOT6, CNOT7, CREB1, CREG1, CRTC2, CSRNP2, CTBP1, CTBP2, CTNNBIP1, CUX1, DAB2IP, DCAF6, DCAKD, DDX39B, DGUOK, DMRT1, DMTF1, DNMT3A, DNPH1, DOT…
ENSBTAG00000001533	HACE1								GO:0044249	cellular biosynthetic process	GO_BiologicalProcess-EBI-UniProt-GOA-ACAP-ARAP_05.03.2021_00h00	0.000149724	0.00338622	3.09773e-09	2.3233e-08	[3]	Group15	11.5335	446	[A4GNT, AARS, ABHD2, ACMSD, ACSBG2, ACTN1, ACTN4, ADCY10, ADCY6, ADORA2B, AEBP2, AGK, AGPS, AK1, AKAP8L, AKT2, ALDOA, APOC2, ARID1B, ARID3C, ARNT, ATIC, ATP1A1, ATP5A1, ATP5I, ATP6, ATP8, BAHD1, BCAT2, BCL3, BCLAF1, BPTF, BTAF1, CALR, CAPRIN1, CARF, CARS, CAVIN1, CC2D1A, CCAR2, CCNC, CDC6, CDH3, CDK12, CDK16, CDK2, CEBPZ, CERS1, CHD3, CHPF2, CHPT1, CIRBP, CIZ1, CMKLR1, CNBP, CNOT2, CNOT6, CNOT7, …
ENSBTAG00000001553	HNRNPA1								GO:0044265	cellular macromolecule catabolic process	GO_BiologicalProcess-EBI-UniProt-GOA-ACAP-ARAP_05.03.2021_00h00	0.000149401	0.00342585	2.5575e-07	1.27875e-06	[4, 5]	Group09	14	112	[ANXA2, ATP13A2, AUP1, CBLC, CCAR2, CDC16, CNOT2, CNOT6, CNOT7, CRBN, CSNK1D, CTSK, CTSS, CTSV, CUL4B, CUL7, CUL9, DAB2IP, DCAF11, DDB1, DHX34, DICER1, EDC4, EIF4ENIF1, ETF1, EXOSC4, FBXL5, FXR1, FXR2, FZR1, GTPBP1, HACE1, HERPUD1, HNRNPD, HNRNPM, HNRNPU, HTRA2, HUWE1, KLHL15, MRTO4, MTPAP, NEDD4L, NEMF, NGLY1, NPLOC4, NUB1, NUDT16L1, OTUD7A, PAN3, PCBP2, PCNP, PELO, PLAA, PNPT1, POLR2G, PPP2R5C,…
ENSBTAG00000001564	PDE4DIP								GO:0019438	aromatic compound biosynthetic process	GO_BiologicalProcess-EBI-UniProt-GOA-ACAP-ARAP_05.03.2021_00h00	0.000155703	0.00347385	3.09773e-09	2.3233e-08	[4]	Group15	11.9758	317	[ACTN1, ACTN4, ADCY10, ADCY6, ADORA2B, AEBP2, AK1, AKAP8L, ALDOA, ARID1B, ARID3C, ARNT, ATIC, ATP5A1, ATP5I, ATP6, ATP8, BAHD1, BCL3, BCLAF1, BPTF, BTAF1, CALR, CARF, CAVIN1, CC2D1A, CCAR2, CCNC, CDH3, CDK12, CDK16, CDK2, CEBPZ, CERS1, CHD3, CMKLR1, CNBP, CNOT2, CNOT6, CNOT7, CPOX, CREB1, CREG1, CRTC2, CSRNP2, CTBP1, CTBP2, CTNNBIP1, CUX1, DAB2IP, DCAF6, DCAKD, DDX39B, DGUOK, DMRT1, DMTF1, DNMT3A…
ENSBTAG00000001582	AKR1B10								GO:0034248	regulation of cellular amide metabolic process	GO_BiologicalProcess-EBI-UniProt-GOA-ACAP-ARAP_05.03.2021_00h00	0.000172673	0.0038011	9.56371e-05	0.000204937	[4, 5]	Group11	16.6667	52	[AARS, BCL3, CALR, CAPRIN1, CIRBP, CNBP, CNOT7, EEF1G, EIF1AD, EIF1AX, EIF2AK4, EIF2B4, EIF2D, EIF2S1, EIF3D, EIF4A2, EIF4ENIF1, EIF4G3, EIF5, ETF1, FXR1, FXR2, GCN1, GTPBP1, HBS1L, HNRNPD, ILF3, IMPACT, KHDRBS1, MAPKAPK5, MTG1, NEMF, ORMDL2, PELO, PER1, PINK1, PKM, POLR2G, PPP1R15B, PURA, QKI, RBM4, RTN4, SECISBP2, SYNCRIP, TARDBP, TCOF1, TMED2, TNRC6B, TRNAU1AP, UPF3A, ZNF598]
ENSBTAG00000001601	PKM								GO:0034968	histone lysine methylation	GO_BiologicalProcess-EBI-UniProt-GOA-ACAP-ARAP_05.03.2021_00h00	0.000181261	0.00388652	9.48961e-05	0.00023724	[6, 7, 8, 9, 10]	Group12	23.3333	21	[DOT1L, EHMT2, EZH1, IWS1, KMT2C, KMT2D, LMNA, MLLT6, NSD3, PIH1D1, RBBP5, SETD1B, SETD2, SETD3, SETDB1, SETDB2, SMYD3, SMYD5, SUPT6H, TRMT112, ZNF335]
ENSBTAG00000001605	DIO2								GO:0002428	antigen processing and presentation of peptide antigen via MHC class Ib	GO_BiologicalProcess-EBI-UniProt-GOA-ACAP-ARAP_05.03.2021_00h00	0.000179938	0.00390892	0.00876367	0.00876367	[4]	Group06	57.1429	5	[BOLA, BOLA-NC1, JSP.1, LOC616942]
ENSBTAG00000001617	G2E3								GO:0002476	antigen processing and presentation of endogenous peptide antigen via MHC class Ib	GO_BiologicalProcess-EBI-UniProt-GOA-ACAP-ARAP_05.03.2021_00h00	0.000179938	0.00390892	0.00876367	0.00876367	[5]	Group06	57.1429	5	[BOLA, BOLA-NC1, JSP.1, LOC616942]
ENSBTAG00000001632	NBR1								GO:0006401	RNA catabolic process	GO_BiologicalProcess-EBI-UniProt-GOA-ACAP-ARAP_05.03.2021_00h00	0.000190876	0.00404022	2.5575e-07	1.27875e-06	[5, 6, 7]	Group09	18.8172	35	[CNOT2, CNOT6, CNOT7, DHX34, EDC4, EIF4ENIF1, ETF1, EXOSC4, FXR1, FXR2, GTPBP1, HNRNPD, HNRNPM, HNRNPU, MRTO4, MTPAP, NUDT16L1, PAN3, PELO, PNPT1, POLR2G, RBM10, RNASEH1, SECISBP2, SMG1, SMG7, SYNCRIP, TARDBP, THRAP3, TNRC6B, TRIR, TUT1, UPF3A, ZPR1, ZSWIM8]
ENSBTAG00000001659	VPS4A								GO:0006402	mRNA catabolic process	GO_BiologicalProcess-EBI-UniProt-GOA-ACAP-ARAP_05.03.2021_00h00	0.000201101	0.00420276	2.5575e-07	1.27875e-06	[5, 6, 7, 8]	Group09	19.6203	31	[CNOT2, CNOT6, CNOT7, DHX34, EDC4, EIF4ENIF1, ETF1, EXOSC4, FXR1, FXR2, GTPBP1, HNRNPD, HNRNPM, HNRNPU, MRTO4, MTPAP, NUDT16L1, PAN3, PELO, PNPT1, POLR2G, RBM10, SECISBP2, SMG1, SMG7, SYNCRIP, TARDBP, THRAP3, TNRC6B, TUT1, UPF3A]
ENSBTAG00000001693	RPAP1								GO:0006402	mRNA catabolic process	GO_BiologicalProcess-EBI-UniProt-GOA-ACAP-ARAP_05.03.2021_00h00	0.000201101	0.00420276	8.98145e-17	1.34722e-15	[5, 6, 7, 8]	Group13	19.6203	31	[CNOT2, CNOT6, CNOT7, DHX34, EDC4, EIF4ENIF1, ETF1, EXOSC4, FXR1, FXR2, GTPBP1, HNRNPD, HNRNPM, HNRNPU, MRTO4, MTPAP, NUDT16L1, PAN3, PELO, PNPT1, POLR2G, RBM10, SECISBP2, SMG1, SMG7, SYNCRIP, TARDBP, THRAP3, TNRC6B, TUT1, UPF3A]
ENSBTAG00000001697	TRA2B								GO:0071426	ribonucleoprotein complex export from nucleus	GO_BiologicalProcess-EBI-UniProt-GOA-ACAP-ARAP_05.03.2021_00h00	0.00024603	0.00507744	3.07776e-05	0.000115416	[4, 5, 6, 7, 8, 9, 10, 11]	Group14	27.2727	15	[AKAP8L, CHTOP, DDX19A, DDX19B, DDX39B, ENY2, HNRNPA2B1, IWS1, NOP9, NXF1, SETD2, SRSF3, SUPT6H, THOC2, XPOT]
ENSBTAG00000001734	MS4A10								GO:0006405	RNA export from nucleus	GO_BiologicalProcess-EBI-UniProt-GOA-ACAP-ARAP_05.03.2021_00h00	0.000252934	0.00515548	3.07776e-05	0.000115416	[5, 6, 7, 8, 10]	Group14	25.3731	17	[AKAP8L, CHTOP, DDX19A, DDX19B, DDX39B, ENY2, HNRNPA2B1, IWS1, KHDRBS1, NOP9, NXF1, SETD2, SRSF3, SUPT6H, THOC2, XPO5, XPOT]
ENSBTAG00000001763	NR2C2AP								GO:0071166	ribonucleoprotein complex localization	GO_BiologicalProcess-EBI-UniProt-GOA-ACAP-ARAP_05.03.2021_00h00	0.000305251	0.00614597	3.07776e-05	0.000115416	[3]	Group14	26.7857	15	[AKAP8L, CHTOP, DDX19A, DDX19B, DDX39B, ENY2, HNRNPA2B1, IWS1, NOP9, NXF1, SETD2, SRSF3, SUPT6H, THOC2, XPOT]
ENSBTAG00000001765	HAPLN4								GO:0015931	nucleobase-containing compound transport	GO_BiologicalProcess-EBI-UniProt-GOA-ACAP-ARAP_05.03.2021_00h00	0.000357458	0.00702575	3.07776e-05	0.000115416	[5, 7]	Group14	19.0184	31	[ABCC5, AKAP8L, CHTOP, DDX19A, DDX19B, DDX39B, ENY2, FLOT1, HNRNPA2B1, HNRNPU, HSF1, IWS1, KHDRBS1, LOC521027, MYO1C, NOP9, NUP98, NXF1, PNPT1, PURA, QKI, SETD2, SLC25A17, SLC35A2, SLC35A4, SRSF1, SRSF3, SUPT6H, THOC2, XPO5, XPOT]
ENSBTAG00000001790	SAFB2								GO:0051028	mRNA transport	GO_BiologicalProcess-EBI-UniProt-GOA-ACAP-ARAP_05.03.2021_00h00	0.000354908	0.00705967	3.07776e-05	0.000115416	[5, 6, 8, 10]	Group14	24	18	[AKAP8L, CHTOP, DDX19A, DDX19B, DDX39B, ENY2, HNRNPA2B1, HSF1, IWS1, MYO1C, NUP98, NXF1, QKI, SETD2, SRSF1, SRSF3, SUPT6H, THOC2]
ENSBTAG00000001794	RPL36								GO:0016279	protein-lysine N-methyltransferase activity	GO_BiologicalProcess-EBI-UniProt-GOA-ACAP-ARAP_05.03.2021_00h00	0.000365093	0.00709139	9.48961e-05	0.00023724	[6, 7, 8, 9, 10]	Group12	27.451	14	[DOT1L, EHMT2, EZH1, KMT2C, KMT2D, NSD3, RBBP5, SETD1B, SETD2, SETD3, SETDB1, SETDB2, SMYD3, SMYD5]
ENSBTAG00000001796	CATSPERD								GO:0032379	positive regulation of intracellular lipid transport	GO_BiologicalProcess-EBI-UniProt-GOA-ACAP-ARAP_05.03.2021_00h00	0.000467849	0.0089816	0.000179938	0.000337384	[4, 5, 6, 7, 8, 9, 10]	Group10	80	4	[ANXA2, LDLRAP1, SCP2, SCP2D1]
ENSBTAG00000001807	AKAP8								GO:0032380	regulation of intracellular sterol transport	GO_BiologicalProcess-EBI-UniProt-GOA-ACAP-ARAP_05.03.2021_00h00	0.000467849	0.0089816	0.000179938	0.000337384	[6, 7, 8, 9, 10]	Group10	80	4	[ANXA2, LDLRAP1, SCP2, SCP2D1]
ENSBTAG00000001814	PLXND1								GO:0032383	regulation of intracellular cholesterol transport	GO_BiologicalProcess-EBI-UniProt-GOA-ACAP-ARAP_05.03.2021_00h00	0.000467849	0.0089816	0.000179938	0.000337384	[7, 8, 9, 10, 11]	Group10	80	4	[ANXA2, LDLRAP1, SCP2, SCP2D1]
ENSBTAG00000001817	TMEM161A								GO:0010793	regulation of mRNA export from nucleus	GO_BiologicalProcess-EBI-UniProt-GOA-ACAP-ARAP_05.03.2021_00h00	0.000467849	0.0089816	3.07776e-05	0.000115416	[5, 6, 7, 8, 9, 10, 11, 12, 13, 14]	Group14	80	4	[AKAP8L, IWS1, SETD2, SUPT6H]
ENSBTAG00000001818	MEF2B								GO:0000956	nuclear-transcribed mRNA catabolic process	GO_BiologicalProcess-EBI-UniProt-GOA-ACAP-ARAP_05.03.2021_00h00	0.000506894	0.00951003	2.5575e-07	1.27875e-06	[6, 7, 8, 9]	Group09	22.2222	20	[CNOT2, CNOT6, CNOT7, DHX34, EDC4, EIF4ENIF1, ETF1, EXOSC4, MRTO4, MTPAP, PAN3, PELO, POLR2G, SECISBP2, SMG1, SMG7, THRAP3, TNRC6B, TUT1, UPF3A]
ENSBTAG00000001840	INO80B								GO:0016571	histone methylation	GO_BiologicalProcess-EBI-UniProt-GOA-ACAP-ARAP_05.03.2021_00h00	0.000506303	0.00960812	9.48961e-05	0.00023724	[5, 6, 7, 8, 9]	Group12	20.9091	23	[CARM1, CHTOP, DOT1L, EHMT2, EZH1, IWS1, KMT2C, KMT2D, LMNA, MLLT6, NSD3, PIH1D1, RBBP5, SETD1B, SETD2, SETD3, SETDB1, SETDB2, SMYD3, SMYD5, SUPT6H, TRMT112, ZNF335]
ENSBTAG00000001843	WBP1								GO:0031503	protein-containing complex localization	GO_BiologicalProcess-EBI-UniProt-GOA-ACAP-ARAP_05.03.2021_00h00	0.000719316	0.0133437	3.07776e-05	0.000115416	[4]	Group14	18.7097	29	[ADAM10, AKAP8L, CHTOP, CLSTN1, DBN1, DDX19A, DDX19B, DDX39B, DNM2, ENY2, ERBIN, EXOC3, GRIPAP1, HNRNPA2B1, HNRNPU, IWS1, NOP9, NUMB, NXF1, PCM1, PURA, RCC2, SCRIB, SETD2, SRSF3, SUPT6H, THOC2, WASHC5, XPOT]
ENSBTAG00000001845	EPS8L3								GO:0007097	nuclear migration	GO_BiologicalProcess-EBI-UniProt-GOA-ACAP-ARAP_05.03.2021_00h00	0.000801052	0.0146949	0.000327275	0.000545458	[4, 5]	Group07	41.1765	7	[CEP120, CLMN, DYNC1H1, PAFAH1B1, PCM1, SUN2, SYNE2]
ENSBTAG00000001886	FAM122B								GO:0018022	peptidyl-lysine methylation	GO_BiologicalProcess-EBI-UniProt-GOA-ACAP-ARAP_05.03.2021_00h00	0.000821391	0.0149024	9.48961e-05	0.00023724	[5, 6, 7, 8, 9]	Group12	21	21	[DOT1L, EHMT2, EZH1, IWS1, KMT2C, KMT2D, LMNA, MLLT6, NSD3, PIH1D1, RBBP5, SETD1B, SETD2, SETD3, SETDB1, SETDB2, SMYD3, SMYD5, SUPT6H, TRMT112, ZNF335]
ENSBTAG00000001899	KCNH7								GO:0097167	circadian regulation of translation	GO_BiologicalProcess-EBI-UniProt-GOA-ACAP-ARAP_05.03.2021_00h00	0.00101403	0.0181974	0.00101403	0.00152104	[2, 3, 6, 7, 8, 9]	Group02	100	3	[HNRNPD, PER1, RBM4]
ENSBTAG00000001902	CEP295								GO:0090118	receptor-mediated endocytosis involved in cholesterol transport	GO_BiologicalProcess-EBI-UniProt-GOA-ACAP-ARAP_05.03.2021_00h00	0.00101403	0.0181974	0.000179938	0.000337384	[4, 5, 7, 8, 11]	Group10	100	3	[ANXA2, LDLRAP1, LRP6]
ENSBTAG00000001939	SECISBP2								GO:0009057	macromolecule catabolic process	GO_BiologicalProcess-EBI-UniProt-GOA-ACAP-ARAP_05.03.2021_00h00	0.00115426	0.0204912	2.5575e-07	1.27875e-06	[4]	Group09	13.0901	122	[ANXA2, ATP13A2, AUP1, CBLC, CCAR2, CDC16, CNOT2, CNOT6, CNOT7, CRBN, CSNK1D, CTSK, CTSS, CTSV, CUL4B, CUL7, CUL9, DAB2IP, DCAF11, DDB1, DHX34, DICER1, EDC4, EGLN2, EIF4ENIF1, ETF1, EXOSC4, FBXL5, FLNA, FXR1, FXR2, FZR1, GFAP, GGA1, GTPBP1, HACE1, HERPUD1, HNRNPD, HNRNPM, HNRNPU, HTRA2, HUWE1, HYAL1, KLHL15, MRTO4, MTPAP, NEDD4L, NEMF, NGLY1, NPLOC4, NUB1, NUDT16L1, OTUD7A, PAN3, PCBP2, PCNP, PEL…
ENSBTAG00000001988	EIF3D								GO:0021801	cerebral cortex radial glia guided migration	GO_BiologicalProcess-EBI-UniProt-GOA-ACAP-ARAP_05.03.2021_00h00	0.00119788	0.0210394	0.000327275	0.000545458	[6, 7, 8, 9, 10, 11, 12, 13, 14]	Group07	38.8889	7	[DAB2IP, MBOAT7, PAFAH1B1, RTN4, SUN2, SYNE2, ZMIZ1]
ENSBTAG00000001998	ST6GALNAC1								GO:0022030	telencephalon glial cell migration	GO_BiologicalProcess-EBI-UniProt-GOA-ACAP-ARAP_05.03.2021_00h00	0.00119788	0.0210394	0.000327275	0.000545458	[5, 6, 7, 8, 9, 10, 11]	Group07	38.8889	7	[DAB2IP, MBOAT7, PAFAH1B1, RTN4, SUN2, SYNE2, ZMIZ1]
ENSBTAG00000002014	SNX1								GO:0032377	regulation of intracellular lipid transport	GO_BiologicalProcess-EBI-UniProt-GOA-ACAP-ARAP_05.03.2021_00h00	0.00129138	0.0224429	0.000179938	0.000337384	[5, 6, 7, 8, 9]	Group10	66.6667	4	[ANXA2, LDLRAP1, SCP2, SCP2D1]
ENSBTAG00000002048	PTPN11								GO:2000197	regulation of ribonucleoprotein complex localization	GO_BiologicalProcess-EBI-UniProt-GOA-ACAP-ARAP_05.03.2021_00h00	0.00129138	0.0224429	3.07776e-05	0.000115416	[4, 5]	Group14	66.6667	4	[AKAP8L, IWS1, SETD2, SUPT6H]
ENSBTAG00000002051	ARAP1								GO:0008276	protein methyltransferase activity	GO_BiologicalProcess-EBI-UniProt-GOA-ACAP-ARAP_05.03.2021_00h00	0.00140238	0.024118	9.48961e-05	0.00023724	[5, 6, 7, 8, 9]	Group12	22.0779	17	[CARM1, DOT1L, EHMT2, EZH1, KMT2C, KMT2D, METTL11B, NSD3, PCMTD1, RBBP5, SETD1B, SETD2, SETD3, SETDB1, SETDB2, SMYD3, SMYD5]
ENSBTAG00000002055	ZFP28								GO:0031124	mRNA 3'-end processing	GO_BiologicalProcess-EBI-UniProt-GOA-ACAP-ARAP_05.03.2021_00h00	0.00154012	0.0259464	0.00154012	0.00192515	[7, 8, 9]	Group05	26.087	12	[HSF1, MTPAP, PAPOLA, PNPT1, RNF40, RPRD1A, RPRD2, SCAF8, SUPT5H, TUT1, WDR33, YTHDC1]
ENSBTAG00000002069	BOLA								GO:0009055	electron transfer activity	GO_BiologicalProcess-EBI-UniProt-GOA-ACAP-ARAP_05.03.2021_00h00	0.00152579	0.0259699	0.00152579	0.00208062	[5]	Group00	22.5352	16	[APOPT1, COX1, COX2, COX3, COX5A, CYTB, FDX2, ND1, ND2, ND3, ND4, ND4L, ND5, NDUFC2, SDHA, UQCRH]
ENSBTAG00000002085	IL36G								GO:0006479	protein methylation	GO_BiologicalProcess-EBI-UniProt-GOA-ACAP-ARAP_05.03.2021_00h00	0.00164356	0.0274093	9.48961e-05	0.00023724	[4, 5, 6, 7, 8]	Group12	18.4397	26	[CARM1, CHTOP, DOT1L, EHMT2, ETF1, EZH1, IWS1, KMT2C, KMT2D, LMNA, METTL11B, MLLT6, NSD3, PCMTD1, PIH1D1, RBBP5, SETD1B, SETD2, SETD3, SETDB1, SETDB2, SMYD3, SMYD5, SUPT6H, TRMT112, ZNF335]
ENSBTAG00000002086	PRPF4B								GO:0008213	protein alkylation	GO_BiologicalProcess-EBI-UniProt-GOA-ACAP-ARAP_05.03.2021_00h00	0.00164356	0.0274093	9.48961e-05	0.00023724	[6, 7]	Group12	18.4397	26	[CARM1, CHTOP, DOT1L, EHMT2, ETF1, EZH1, IWS1, KMT2C, KMT2D, LMNA, METTL11B, MLLT6, NSD3, PCMTD1, PIH1D1, RBBP5, SETD1B, SETD2, SETD3, SETDB1, SETDB2, SMYD3, SMYD5, SUPT6H, TRMT112, ZNF335]
ENSBTAG00000002087	IL36A								GO:0033962	P-body assembly	GO_BiologicalProcess-EBI-UniProt-GOA-ACAP-ARAP_05.03.2021_00h00	0.00173353	0.0286206	0.00173353	0.00200023	[6]	Group01	36.8421	7	[CNOT2, CNOT6, CNOT7, DYNC1H1, EIF4ENIF1, LIMD1, PAN3]
ENSBTAG00000002104	RHPN1								GO:0099515	actin filament-based transport	GO_BiologicalProcess-EBI-UniProt-GOA-ACAP-ARAP_05.03.2021_00h00	0.00173353	0.0286206	0.00173353	0.00200023	[5, 6]	Group03	36.8421	7	[ACTN4, MYO1B, MYO1C, MYO6, MYO7B, SUN2, SYNE2]
ENSBTAG00000002187	SERINC3								GO:0051647	nucleus localization	GO_BiologicalProcess-EBI-UniProt-GOA-ACAP-ARAP_05.03.2021_00h00	0.00173353	0.0286206	0.000327275	0.000545458	[4]	Group07	36.8421	7	[CEP120, CLMN, DYNC1H1, PAFAH1B1, PCM1, SUN2, SYNE2]
ENSBTAG00000002202	CRAMP1								GO:0043631	RNA polyadenylation	GO_BiologicalProcess-EBI-UniProt-GOA-ACAP-ARAP_05.03.2021_00h00	0.00178388	0.0291602	0.00154012	0.00192515	[6, 7]	Group05	28.5714	10	[HSF1, MTPAP, PAPOLA, PNPT1, RNF40, SCAF8, SUPT5H, TUT1, WDR33, YTHDC1]
ENSBTAG00000002209	JPT2								GO:0006378	mRNA polyadenylation	GO_BiologicalProcess-EBI-UniProt-GOA-ACAP-ARAP_05.03.2021_00h00	0.00178388	0.0291602	0.00154012	0.00192515	[7, 8, 9, 10]	Group05	28.5714	10	[HSF1, MTPAP, PAPOLA, PNPT1, RNF40, SCAF8, SUPT5H, TUT1, WDR33, YTHDC1]
ENSBTAG00000002211	MAPK8IP3								GO:0045182	translation regulator activity	GO_BiologicalProcess-EBI-UniProt-GOA-ACAP-ARAP_05.03.2021_00h00	0.00201924	0.0326839	9.56371e-05	0.000204937	[6, 7, 8, 9]	Group11	20	20	[AARS, CIRBP, CNBP, EEF1G, EIF1AD, EIF1AX, EIF2AK4, EIF2B4, EIF2D, EIF2S1, EIF3D, EIF4A2, EIF4G3, EIF5, ETF1, FXR1, FXR2, GTPBP1, HBS1L, PURA]
ENSBTAG00000002260	NCAPD3								GO:0002483	antigen processing and presentation of endogenous peptide antigen	GO_BiologicalProcess-EBI-UniProt-GOA-ACAP-ARAP_05.03.2021_00h00	0.00229579	0.0367995	0.00876367	0.00876367	[4]	Group06	33.3333	6	[BOLA, BOLA-NC1, JSP.1, LOC616942, TAP1]
ENSBTAG00000002279	LUC7L3								GO:0018205	peptidyl-lysine modification	GO_BiologicalProcess-EBI-UniProt-GOA-ACAP-ARAP_05.03.2021_00h00	0.0023932	0.037992	9.48961e-05	0.00023724	[7, 8]	Group12	15.493	44	[ARNT, BLOC1S1, CTBP1, DOT1L, EHMT2, EZH1, GNL3, HINT2, ING4, IWS1, KANSL2, KAT6A, KMT2C, KMT2D, LMNA, MLLT6, NCOA3, NSD3, PER1, PHF20, PHF20L1, PIAS2, PIH1D1, RBBP5, SENP6, SETD1B, SETD2, SETD3, SETDB1, SETDB2, SMC5, SMYD3, SMYD5, SUPT6H, TADA1, TADA3, TAF10, TAF5L, TAF6L, TRMT112, UBE2I, ZMIZ1, ZNF335, ZNF451]
ENSBTAG00000002303	GLG1								GO:1903313	positive regulation of mRNA metabolic process	GO_BiologicalProcess-EBI-UniProt-GOA-ACAP-ARAP_05.03.2021_00h00	0.00261975	0.0411925	8.98145e-17	1.34722e-15	[5, 6, 7, 8, 9]	Group13	23.6364	13	[CIRBP, CNOT7, EIF4ENIF1, GTPBP1, HSF1, NUP98, PNPT1, POLR2G, TARDBP, THRAP3, TNRC6B, TRA2A, TRA2B]
ENSBTAG00000002398	ZNF567								GO:0106074	aminoacyl-tRNA metabolism involved in translational fidelity	GO_BiologicalProcess-EBI-UniProt-GOA-ACAP-ARAP_05.03.2021_00h00	0.00280255	0.0436511	0.00280255	0.00300274	[4, 8, 9]	Group04	45.4545	5	[AARS, DTD1, IARS2, TARS2, VARS2]
ENSBTAG00000002411	CTNND1								GO:0002161	aminoacyl-tRNA editing activity	GO_BiologicalProcess-EBI-UniProt-GOA-ACAP-ARAP_05.03.2021_00h00	0.00280255	0.0436511	0.00280255	0.00300274	[5, 9, 10]	Group04	45.4545	5	[AARS, DTD1, IARS2, TARS2, VARS2]
ENSBTAG00000002416									GO:0002475	antigen processing and presentation via MHC class Ib	GO_BiologicalProcess-EBI-UniProt-GOA-ACAP-ARAP_05.03.2021_00h00	0.00280255	0.0436511	0.00876367	0.00876367	[3]	Group06	36.3636	5	[BOLA, BOLA-NC1, JSP.1, LOC616942]
ENSBTAG00000002445
ENSBTAG00000002448	SNTG1
ENSBTAG00000002462	MRPL47
ENSBTAG00000002479	PANK4
ENSBTAG00000002489
ENSBTAG00000002490	CHPT1
ENSBTAG00000002495	BRD4
ENSBTAG00000002500	FBXL15
ENSBTAG00000002507	ATP5F1A
ENSBTAG00000002549	PTMA
ENSBTAG00000002562	PRAF2
ENSBTAG00000002563	WDR45
ENSBTAG00000002566	PGPEP1
ENSBTAG00000002568	GPKOW
ENSBTAG00000002600	EFCAB7
ENSBTAG00000002603	PRPF39
ENSBTAG00000002627	ZRANB2
ENSBTAG00000002628	SLC44A2
ENSBTAG00000002643	VPS52
ENSBTAG00000002645	SH3BP5L
ENSBTAG00000002648	RPS18
ENSBTAG00000002650	ZPR1
ENSBTAG00000002693	KANSL2
ENSBTAG00000002707	IPO4
ENSBTAG00000002708	MRPL42
ENSBTAG00000002709	TM9SF1
ENSBTAG00000002715	GMPR2
ENSBTAG00000002727	PHACTR4
ENSBTAG00000002728	ARID1B
ENSBTAG00000002743	OSGEP
ENSBTAG00000002768	SLC35A2
ENSBTAG00000002770	TCN2
ENSBTAG00000002791	SEC24C
ENSBTAG00000002813	GAB1
ENSBTAG00000002827	ACAT2
ENSBTAG00000002829	TCP1
ENSBTAG00000002830	U2AF2
ENSBTAG00000002890	RBM10
ENSBTAG00000002948	SETD2
ENSBTAG00000002950	TMEM132D
ENSBTAG00000002966	DNAJC13
ENSBTAG00000002970	INTS6
ENSBTAG00000002973	RPP30
ENSBTAG00000002988	MACO1
ENSBTAG00000002995	GMPPA
ENSBTAG00000003030	KCNQ2
ENSBTAG00000003035	IMPACT
ENSBTAG00000003038	TAP2
ENSBTAG00000003039	PSMB8
ENSBTAG00000003052	PCSK7
ENSBTAG00000003078	COL10A1
ENSBTAG00000003160	LRCH4
ENSBTAG00000003161	YBEY
ENSBTAG00000003185	ASAP1
ENSBTAG00000003225	IMP4
ENSBTAG00000003229	RPL23
ENSBTAG00000003237	IQSEC1
ENSBTAG00000003259	TCERG1
ENSBTAG00000003261	AURKC
ENSBTAG00000003265	ADD3
ENSBTAG00000003268	PELO
ENSBTAG00000003278	HOXC10
ENSBTAG00000003304	HOXC4
ENSBTAG00000003316	SYAP1
ENSBTAG00000003330	ATL3
ENSBTAG00000003338	LRRCC1
ENSBTAG00000003390	SF3A1
ENSBTAG00000003397	CTBP2
ENSBTAG00000003417	PHKG2
ENSBTAG00000003421	RNF40
ENSBTAG00000003430	EPO
ENSBTAG00000003481	OTUD6B
ENSBTAG00000003484	CZIB
ENSBTAG00000003494	C13H20orf194
ENSBTAG00000003498	FAT2
ENSBTAG00000003501	SACM1L
ENSBTAG00000003503	C18H16orf87
ENSBTAG00000003531	ABCA13
ENSBTAG00000003532	TLE4
ENSBTAG00000003541	ZNF614
ENSBTAG00000003545	TAF1D
ENSBTAG00000003548	GSTP1
ENSBTAG00000003550	C29H11orf54
ENSBTAG00000003552	MED17
ENSBTAG00000003553	ZFP36L2
ENSBTAG00000003564	HPX
ENSBTAG00000003570	DDX19A
ENSBTAG00000003587	ELL
ENSBTAG00000003604	ADAMTSL4
ENSBTAG00000003610	DENND1A
ENSBTAG00000003622	ZKSCAN7
ENSBTAG00000003638	ZNF215
ENSBTAG00000003693	SUN2
ENSBTAG00000003697	TARDBP
ENSBTAG00000003700	SLC5A10
ENSBTAG00000003708	SEC23A
ENSBTAG00000003711	EPAS1
ENSBTAG00000003718	HACL1
ENSBTAG00000003724	BRDT
ENSBTAG00000003746	SCP2
ENSBTAG00000003747	PTGR2
ENSBTAG00000003748	CNOT2
ENSBTAG00000003759	PCNX3
ENSBTAG00000003777	TIE1
ENSBTAG00000003793	NGLY1
ENSBTAG00000003799	TARS2
ENSBTAG00000003806	ECM1
ENSBTAG00000003825	PTPN12
ENSBTAG00000003887	ECHDC1
ENSBTAG00000003889	PER1
ENSBTAG00000003922	MPHOSPH8
ENSBTAG00000003927	AAMP
ENSBTAG00000003934	PSPC1
ENSBTAG00000003948	FDPS
ENSBTAG00000003949	RBM39
ENSBTAG00000003968	UBP1
ENSBTAG00000004015	KAT6A
ENSBTAG00000004018	DGKA
ENSBTAG00000004021	CDK2
ENSBTAG00000004054	PAPOLA
ENSBTAG00000004077	YWHAG
ENSBTAG00000004080	TIAL1
ENSBTAG00000004088	CRYBB2
ENSBTAG00000004106	PRKRIP1
ENSBTAG00000004116	PAG10
ENSBTAG00000004124	CPOX
ENSBTAG00000004161	UBE2D2
ENSBTAG00000004171	GPHN
ENSBTAG00000004172	SETD1B
ENSBTAG00000004193	VEZF1
ENSBTAG00000004204	GPR107
ENSBTAG00000004212
ENSBTAG00000004224	C7H19orf38
ENSBTAG00000004271	UBAP2L
ENSBTAG00000004278	APMAP
ENSBTAG00000004315	HDLBP
ENSBTAG00000004337	PDE1B
ENSBTAG00000004343	CCS
ENSBTAG00000004348	MRPL21
ENSBTAG00000004387	MTPAP
ENSBTAG00000004400	PRRC2B
ENSBTAG00000004420	BAHD1
ENSBTAG00000004449	DGKE
ENSBTAG00000004452	IPO9
ENSBTAG00000004489	APPBP2
ENSBTAG00000004539	C23H6orf15
ENSBTAG00000004540	NUB1
ENSBTAG00000004552	PBXIP1
ENSBTAG00000004571	PRPF4
ENSBTAG00000004587	DUSP6
ENSBTAG00000004593	TOP2B
ENSBTAG00000004597	PIM2
ENSBTAG00000004600	OTUD5
ENSBTAG00000004611
ENSBTAG00000004620	ZNF133
ENSBTAG00000004672	RDX
ENSBTAG00000004805	ITFG1
ENSBTAG00000004806	PHKB
ENSBTAG00000004815
ENSBTAG00000004874	AURKAIP1
ENSBTAG00000004901	PIK3C2A
ENSBTAG00000004902	INTS8
ENSBTAG00000004907	MINK1
ENSBTAG00000004922	AGPAT5
ENSBTAG00000004933	KLHDC2
ENSBTAG00000004934	NEMF
ENSBTAG00000004939	ZNF569
ENSBTAG00000004970	LRRC24
ENSBTAG00000005008	WSB1
ENSBTAG00000005082	MED21
ENSBTAG00000005142	RPL37
ENSBTAG00000005144	PNPLA2
ENSBTAG00000005146
ENSBTAG00000005166	CHTOP
ENSBTAG00000005182	BoLA
ENSBTAG00000005197	BAZ1B
ENSBTAG00000005202	SCP2D1
ENSBTAG00000005213	ZWILCH
ENSBTAG00000005263	KLHL2
ENSBTAG00000005289	CHERP
ENSBTAG00000005326	CSNK1A1
ENSBTAG00000005351	RFXAP
ENSBTAG00000005380	MOCS2
ENSBTAG00000005384	COPZ1
ENSBTAG00000005397	CD46
ENSBTAG00000005408	CLK1
ENSBTAG00000005412	NEDD4L
ENSBTAG00000005413	NLRC5
ENSBTAG00000005441	ZMAT2
ENSBTAG00000005443	MIER1
ENSBTAG00000005455	USP7
ENSBTAG00000005462	FXR2
ENSBTAG00000005464	ADCY6
ENSBTAG00000005466
ENSBTAG00000005469	CCAR2
ENSBTAG00000005474	CREB1
ENSBTAG00000005481	ADAM10
ENSBTAG00000005497	RPRD1A
ENSBTAG00000005524	HBP1
ENSBTAG00000005571	PHF20
ENSBTAG00000005589	STK19
ENSBTAG00000005595	TRMU
ENSBTAG00000005606	HOXC9
ENSBTAG00000005607	ERCC6L
ENSBTAG00000005609
ENSBTAG00000005623	SOAT2
ENSBTAG00000005654	TMSB10
ENSBTAG00000005676	EHMT2
ENSBTAG00000005693	CCDC43
ENSBTAG00000005715	FUOM
ENSBTAG00000005726	HNRNPA2B1
ENSBTAG00000005753	PARP6
ENSBTAG00000005757	FUS
ENSBTAG00000005784	CSMD2
ENSBTAG00000005796	DCAF8
ENSBTAG00000005809	GPR89A
ENSBTAG00000005869	SENP6
ENSBTAG00000005898	TGS1
ENSBTAG00000005909	LEPROT
ENSBTAG00000005933	CTNNBIP1
ENSBTAG00000005953	ESX1
ENSBTAG00000005957	CSE1L
ENSBTAG00000005987	WDR33
ENSBTAG00000006014	GBF1
ENSBTAG00000006027	USP34
ENSBTAG00000006048	DCAKD
ENSBTAG00000006052	PLCD3
ENSBTAG00000006059	TSN
ENSBTAG00000006067	VMAC
ENSBTAG00000006068	CC2D1A
ENSBTAG00000006069	CAPS
ENSBTAG00000006084	PINK1
ENSBTAG00000006085	DDOST
ENSBTAG00000006116	SUGP1
ENSBTAG00000006121	SBK2
ENSBTAG00000006122	HUWE1
ENSBTAG00000006160	SUOX
ENSBTAG00000006166	WRNIP1
ENSBTAG00000006168	RBM45
ENSBTAG00000006193	IRAK2
ENSBTAG00000006194	FOSL1
ENSBTAG00000006200	SLC25A17
ENSBTAG00000006242	USP9X
ENSBTAG00000006244	WDR83OS
ENSBTAG00000006305	AK1
ENSBTAG00000006330	RBM5
ENSBTAG00000006352	MYT1
ENSBTAG00000006369	MRPS35
ENSBTAG00000006380
ENSBTAG00000006417	EDC4
ENSBTAG00000006428	ZNF354A
ENSBTAG00000006464	GGA1
ENSBTAG00000006479	CAPN7
ENSBTAG00000006492	PI4K2B
ENSBTAG00000006542	RABEP2
ENSBTAG00000006557	RHEBL1
ENSBTAG00000006569	SEZ6L
ENSBTAG00000006590	NUDT16L1
ENSBTAG00000006592	SGSM1
ENSBTAG00000006613	METTL17
ENSBTAG00000006624	SLC36A3
ENSBTAG00000006645	LPAR6
ENSBTAG00000006663	CYTH1
ENSBTAG00000006672	SYNCRIP
ENSBTAG00000006712	ECPAS
ENSBTAG00000006739	KRT81
ENSBTAG00000006740	SCYL1
ENSBTAG00000006742	PAX1
ENSBTAG00000006744	TMEM131
ENSBTAG00000006748	DMXL1
ENSBTAG00000006756	MATR3
ENSBTAG00000006756	MATR3
ENSBTAG00000006765	LARS
ENSBTAG00000006771	FRY
ENSBTAG00000006805	ZNF180
ENSBTAG00000006832	SLC5A6
ENSBTAG00000006848	DHX34
ENSBTAG00000006864
ENSBTAG00000006868	OTUD7A
ENSBTAG00000006869	PHF20L1
ENSBTAG00000006876	PMPCB
ENSBTAG00000006884	PABPN1
ENSBTAG00000006896	ABCA9
ENSBTAG00000006905	KLHDC4
ENSBTAG00000006909	PIK3CB
ENSBTAG00000006916	TAF15
ENSBTAG00000006920	ABCF3
ENSBTAG00000006921	ABCA6
ENSBTAG00000006927	ABCF1
ENSBTAG00000006937	ABCA10
ENSBTAG00000006954	ZNF432
ENSBTAG00000006955	CPNE1
ENSBTAG00000007012	ZNF3
ENSBTAG00000007071	RAI14
ENSBTAG00000007075
ENSBTAG00000007080	PREB
ENSBTAG00000007084	MAP3K14
ENSBTAG00000007120	ARFGEF2
ENSBTAG00000007130	ESF1
ENSBTAG00000007167	ZMYM5
ENSBTAG00000007189	RCHY1
ENSBTAG00000007216	DPF1
ENSBTAG00000007217	TMEM94
ENSBTAG00000007236	PCM1
ENSBTAG00000007305	VPS41
ENSBTAG00000007321	SREK1
ENSBTAG00000007329	SETDB2
ENSBTAG00000007362	XPC
ENSBTAG00000007382	SCAPER
ENSBTAG00000007386	NUDCD1
ENSBTAG00000007387	ENY2
ENSBTAG00000007417	GDF11
ENSBTAG00000007442	AKAP9
ENSBTAG00000007480	CIRBP
ENSBTAG00000007488	ZFP90
ENSBTAG00000007489	NCOA3
ENSBTAG00000007498	ZGPAT
ENSBTAG00000007501
ENSBTAG00000007503	STRC
ENSBTAG00000007509	CACNG8
ENSBTAG00000007515	UBE2Q1
ENSBTAG00000007517	CHRNB2
ENSBTAG00000007581	ADORA2B
ENSBTAG00000007605	FKBP4
ENSBTAG00000007606	HNRNPU
ENSBTAG00000007630	RNF170
ENSBTAG00000007648	NET1
ENSBTAG00000007658	CTNNBL1
ENSBTAG00000007712	SEC22B
ENSBTAG00000007737	UBA52
ENSBTAG00000007739	REX1BD
ENSBTAG00000007779	GTF3C3
ENSBTAG00000007785	PKD2L2
ENSBTAG00000007787	HIBCH
ENSBTAG00000007788	GRIPAP1
ENSBTAG00000007798	DGAT2L6
ENSBTAG00000007802	BCLAF1
ENSBTAG00000007807	HSPA2
ENSBTAG00000007809	PPP1R36
ENSBTAG00000007833	PIAS2
ENSBTAG00000007842	GCLM
ENSBTAG00000007863	GLS
ENSBTAG00000007875	SAFB
ENSBTAG00000007879
ENSBTAG00000007893	SCPEP1
ENSBTAG00000007900	FIS1
ENSBTAG00000007930	NCOA6
ENSBTAG00000007961	TADA3
ENSBTAG00000007964	ARPC4
ENSBTAG00000007966
ENSBTAG00000007993	CORO1C
ENSBTAG00000008003	SMG7
ENSBTAG00000008014	PPP5C
ENSBTAG00000008017	UNC79
ENSBTAG00000008039	ACMSD
ENSBTAG00000008079	NRBP2
ENSBTAG00000008084	ZNF382
ENSBTAG00000008088	KIF18B
ENSBTAG00000008117	SLC5A4
ENSBTAG00000008167	TTC3
ENSBTAG00000008168	STARD6
ENSBTAG00000008173	TRIM13
ENSBTAG00000008176	KCNRG
ENSBTAG00000008183	MBTPS2
ENSBTAG00000008191	SLC39A7
ENSBTAG00000008204	CARNMT1
ENSBTAG00000008232	DAB2IP
ENSBTAG00000008251	SNRPN
ENSBTAG00000008309	ATP13A2
ENSBTAG00000008340	ATOX1
ENSBTAG00000008388	THOC2
ENSBTAG00000008396	MRPL54
ENSBTAG00000008414	ZFR
ENSBTAG00000008421	SCRIB
ENSBTAG00000008424	ABR
ENSBTAG00000008432	NUP98
ENSBTAG00000008434	GCAT
ENSBTAG00000008480	CTBP1
ENSBTAG00000008482	SON
ENSBTAG00000008518	MED25
ENSBTAG00000008523	TFE3
ENSBTAG00000008535	SOCS7
ENSBTAG00000008552	PLXNA3
ENSBTAG00000008579	RCC2
ENSBTAG00000008606	EXOC3
ENSBTAG00000008621	PRKAR1A
ENSBTAG00000008632
ENSBTAG00000008646	TRMT112
ENSBTAG00000008674	FAM136A
ENSBTAG00000008676	SRRM4
ENSBTAG00000008747	DCXR
ENSBTAG00000008764	SMYD5
ENSBTAG00000008810	GPBP1L1
ENSBTAG00000008812	PFDN4
ENSBTAG00000008853	HNRNPF
ENSBTAG00000008857	GALR3
ENSBTAG00000008860	RIPOR1
ENSBTAG00000008863	TMEM87A
ENSBTAG00000008881	PURA
ENSBTAG00000008883	ZNF207
ENSBTAG00000008888	MIPEP
ENSBTAG00000008893	ANO10
ENSBTAG00000008896	DHX15
ENSBTAG00000008902	ZNF345
ENSBTAG00000008909	PNPT1
ENSBTAG00000008915	SF3B1
ENSBTAG00000008926	FUBP1
ENSBTAG00000008931	CREG1
ENSBTAG00000008953	TAP1
ENSBTAG00000008964	DTD1
ENSBTAG00000008991	EIF4ENIF1
ENSBTAG00000009026	PACS1
ENSBTAG00000009029
ENSBTAG00000009036	SUPT6H
ENSBTAG00000009049
ENSBTAG00000009079	RAB4B
ENSBTAG00000009087	GNG10
ENSBTAG00000009105	ACSBG2
ENSBTAG00000009139	LDLRAD4
ENSBTAG00000009142	RNMT
ENSBTAG00000009154	U2SURP
ENSBTAG00000009159	PLXNA1
ENSBTAG00000009163	TMEM234
ENSBTAG00000009172	BCAT2
ENSBTAG00000009174	HSD17B14
ENSBTAG00000009177	PLEKHA4
ENSBTAG00000009200	PAM16
ENSBTAG00000009201	CORO7
ENSBTAG00000009238	HOXC6
ENSBTAG00000009242	ZNF638
ENSBTAG00000009251	SZRD1
ENSBTAG00000009282	PORCN
ENSBTAG00000009287	EBP
ENSBTAG00000009289	MS4A8
ENSBTAG00000009293	EVL
ENSBTAG00000009296	SLC26A5
ENSBTAG00000009346	MAPKAPK5
ENSBTAG00000009389	HNRNPH1
ENSBTAG00000009439	EDRF1
ENSBTAG00000009446	USP10
ENSBTAG00000009460	ZNF550
ENSBTAG00000009470	CLIC4
ENSBTAG00000009482	AFF4
ENSBTAG00000009483	POLR2G
ENSBTAG00000009484	TAF6L
ENSBTAG00000009486	TMEM179B
ENSBTAG00000009487	TMEM223
ENSBTAG00000009488	NXF1
ENSBTAG00000009490	STX5
ENSBTAG00000009493	BCL3
ENSBTAG00000009494	CBLC
ENSBTAG00000009495	BCAM
ENSBTAG00000009507	PHETA2
ENSBTAG00000009508	SMDT1
ENSBTAG00000009518	ALKBH3
ENSBTAG00000009521	ZNF565
ENSBTAG00000009542	ZC3H10
ENSBTAG00000009543	ESYT1
ENSBTAG00000009547	ZDHHC4
ENSBTAG00000009583	SLC22A2
ENSBTAG00000009584	PPP6R3
ENSBTAG00000009596	C8H9orf43
ENSBTAG00000009603	UQCRH
ENSBTAG00000009615	ANXA2
ENSBTAG00000009620	WDR27
ENSBTAG00000009634	HOXC5
ENSBTAG00000009674	C3H1orf185
ENSBTAG00000009683	PSMA6
ENSBTAG00000009691	SH2B2
ENSBTAG00000009739	CSMD1
ENSBTAG00000009744	FAM193A
ENSBTAG00000009764
ENSBTAG00000009765	MTMR14
ENSBTAG00000009805	CFDP2
ENSBTAG00000009867	FAM71F1
ENSBTAG00000009897	AGPS
ENSBTAG00000009904	SPIC
ENSBTAG00000009912	PAN3
ENSBTAG00000009918	GSE1
ENSBTAG00000009945	BRICD5
ENSBTAG00000009951	PGP
ENSBTAG00000009960	FLOT1
ENSBTAG00000009996	DOT1L
ENSBTAG00000010002	IRF2
ENSBTAG00000010046	ZNF350
ENSBTAG00000010047	TIAM2
ENSBTAG00000010065	TRPC5
ENSBTAG00000010114	ARMCX5
ENSBTAG00000010130	ZNF335
ENSBTAG00000010134	OSTM1
ENSBTAG00000010156	TPT1
ENSBTAG00000010176	ILKAP
ENSBTAG00000010233
ENSBTAG00000010235	NOP9
ENSBTAG00000010241	UNC5D
ENSBTAG00000010243	RBM33
ENSBTAG00000010252	ZNF397
ENSBTAG00000010275	WASHC5
ENSBTAG00000010299	NOL4
ENSBTAG00000010309	XPO6
ENSBTAG00000010318	FDX2
ENSBTAG00000010324	GTPBP1
ENSBTAG00000010355	VPS37A
ENSBTAG00000010384	CDC6
ENSBTAG00000010390	SRI
ENSBTAG00000010393	TRNAU1AP
ENSBTAG00000010402	MYH9
ENSBTAG00000010432	EIF2D
ENSBTAG00000010437	MKLN1
ENSBTAG00000010439	AKAP8L
ENSBTAG00000010456	TADA1
ENSBTAG00000010467	SUPT5H
ENSBTAG00000010509	CDK3
ENSBTAG00000010534	MPRIP
ENSBTAG00000010545	KXD1
ENSBTAG00000010546	LIN54
ENSBTAG00000010549	IFRD1
ENSBTAG00000010563	PTPN2
ENSBTAG00000010577	PAICS
ENSBTAG00000010581	MAGI1
ENSBTAG00000010605	VAX2
ENSBTAG00000010616	MBD6
ENSBTAG00000010624	DCTN2
ENSBTAG00000010626	SH3GLB2
ENSBTAG00000010659	CUX1
ENSBTAG00000010698	VARS2
ENSBTAG00000010727	ATG4D
ENSBTAG00000010735	HIGD2A
ENSBTAG00000010737	CDK11B
ENSBTAG00000010760	REV3L
ENSBTAG00000010777	CARS
ENSBTAG00000010818	AEBP2
ENSBTAG00000010843	PGRMC2
ENSBTAG00000010846	CNNM3
ENSBTAG00000010871
ENSBTAG00000010928	CSRNP2
ENSBTAG00000010945	SEC24B
ENSBTAG00000010949	PROSER1
ENSBTAG00000010980	ANKMY2
ENSBTAG00000011052
ENSBTAG00000011104	RTN4
ENSBTAG00000011134	USE1
ENSBTAG00000011190	FLNA
ENSBTAG00000011198	PPP1CC
ENSBTAG00000011202	CARD19
ENSBTAG00000011215	ACTN4
ENSBTAG00000011239	SEC11A
ENSBTAG00000011247	ZC3HC1
ENSBTAG00000011249	MOB2
ENSBTAG00000011256	MYO1B
ENSBTAG00000011268
ENSBTAG00000011292	LZTR1
ENSBTAG00000011319	SLTM
ENSBTAG00000011368	NOC3L
ENSBTAG00000011377	KCNMB2
ENSBTAG00000011383	SNX4
ENSBTAG00000011392	MYBPC1
ENSBTAG00000011396	HNRNPC
ENSBTAG00000011400	DBN1
ENSBTAG00000011402
ENSBTAG00000011415	ETF1
ENSBTAG00000011419	HSPA9
ENSBTAG00000011431	GBA2
ENSBTAG00000011442	SPAG8
ENSBTAG00000011444	HINT2
ENSBTAG00000011478	ELP6
ENSBTAG00000011480	PITPNA
ENSBTAG00000011487	PLEKHS1
ENSBTAG00000011494	PYGL
ENSBTAG00000011517	CCDC106
ENSBTAG00000011532	MLLT6
ENSBTAG00000011544	GAPVD1
ENSBTAG00000011571	ACIN1
ENSBTAG00000011593	QKI
ENSBTAG00000011596	SRSF5
ENSBTAG00000011623	VMP1
ENSBTAG00000011646	ZNF512B
ENSBTAG00000011658	PTPN18
ENSBTAG00000011683	NUMB
ENSBTAG00000011699	CDC37
ENSBTAG00000011721	MED13
ENSBTAG00000011727	ETAA1
ENSBTAG00000011748	SGMS1
ENSBTAG00000011759	C1QL1
ENSBTAG00000011761	LRP6
ENSBTAG00000011811	TNPO2
ENSBTAG00000011819	PHF14
ENSBTAG00000011823	CLSTN1
ENSBTAG00000011825	TRIR
ENSBTAG00000011829	NF1
ENSBTAG00000011843	EEF1G
ENSBTAG00000011843	EEF1G
ENSBTAG00000011844
ENSBTAG00000011846	TUT1
ENSBTAG00000011860	SUPT20H
ENSBTAG00000011865	MTA2
ENSBTAG00000011872	EML3
ENSBTAG00000011883	ARL1
ENSBTAG00000011918	BLOC1S1
ENSBTAG00000011922	PLEC
ENSBTAG00000011927	RDH5
ENSBTAG00000011946	ODR4
ENSBTAG00000011950	EMC1
ENSBTAG00000011951	MRTO4
ENSBTAG00000011984	RSKR
ENSBTAG00000011988	KIAA0100
ENSBTAG00000011995
ENSBTAG00000012037	DGUOK
ENSBTAG00000012044	RPL13
ENSBTAG00000012047	JAK2
ENSBTAG00000012048	CARM1
ENSBTAG00000012062	PRDX2
ENSBTAG00000012117	ATP6AP1
ENSBTAG00000012149	HOXC8
ENSBTAG00000012152	NONO
ENSBTAG00000012159	CNBP
ENSBTAG00000012200	ANKRD13D
ENSBTAG00000012208
ENSBTAG00000012228	SEMA4A
ENSBTAG00000012242	MAF1
ENSBTAG00000012244	TUBA1B
ENSBTAG00000012259	PNPO
ENSBTAG00000012274	CIZ1
ENSBTAG00000012277	SRRD
ENSBTAG00000012289	AKR7A2
ENSBTAG00000012291	TBC1D22A
ENSBTAG00000012293	SPAG9
ENSBTAG00000012317	PNP
ENSBTAG00000012330	B2M
ENSBTAG00000012361	ARHGEF11
ENSBTAG00000012385	NFX1
ENSBTAG00000012418	MED23
ENSBTAG00000012447	PPP1CB
ENSBTAG00000012481	RANGAP1
ENSBTAG00000012485	SPOUT1
ENSBTAG00000012497	KHDRBS1
ENSBTAG00000012500	RARA
ENSBTAG00000012537	CASP6
ENSBTAG00000012550	TAOK3
ENSBTAG00000012559	SLC6A18
ENSBTAG00000012582	IARS2
ENSBTAG00000012622	TRA2A
ENSBTAG00000012636	IKZF4
ENSBTAG00000012649	LSM8
ENSBTAG00000012657	ZSWIM8
ENSBTAG00000012658	TMA16
ENSBTAG00000012683	SRRM2
ENSBTAG00000012704	MMS19
ENSBTAG00000012712	AQR
ENSBTAG00000012740	PIGB
ENSBTAG00000012744	UBE2M
ENSBTAG00000012748
ENSBTAG00000012749	CUL7
ENSBTAG00000012755	KLC4
ENSBTAG00000012771	CSF1R
ENSBTAG00000012772	GFI1B
ENSBTAG00000012803	SRP19
ENSBTAG00000012847	FAM129B
ENSBTAG00000012849	COL4A1
ENSBTAG00000012852	DICER1
ENSBTAG00000012865	DEK
ENSBTAG00000012885	ACAT1
ENSBTAG00000012890	SLC25A3
ENSBTAG00000012896	METTL7B
ENSBTAG00000012898	RPS27L
ENSBTAG00000012907	ODF2L
ENSBTAG00000012927	ALDOA
ENSBTAG00000012970	FAM53B
ENSBTAG00000012980	RRAGB
ENSBTAG00000012981	HEXA
ENSBTAG00000012988	COG4
ENSBTAG00000013011	PLAA
ENSBTAG00000013016	GNAI3
ENSBTAG00000013017	GNAT2
ENSBTAG00000013042	EXOC5
ENSBTAG00000013074	PPP1R15B
ENSBTAG00000013076	SNX19
ENSBTAG00000013114	ZMYND8
ENSBTAG00000013159	PHF11
ENSBTAG00000013160	GFRA4
ENSBTAG00000013163	ADAM33
ENSBTAG00000013184	CEP120
ENSBTAG00000013202	PLCZ1
ENSBTAG00000013227	SNAI2
ENSBTAG00000013231	C8H9orf40
ENSBTAG00000013238	CDK12
ENSBTAG00000013270	TTC19
ENSBTAG00000013271	NCOR1
ENSBTAG00000013281	SPATA21
ENSBTAG00000013288	SUGP2
ENSBTAG00000013309	SRSF4
ENSBTAG00000013336	EYA2
ENSBTAG00000013362	DNM2
ENSBTAG00000013369	COL14A1
ENSBTAG00000013390	PSMB6
ENSBTAG00000013407	PLXNB1
ENSBTAG00000013468	AHNAK
ENSBTAG00000013526	EFTUD2
ENSBTAG00000013534	GFAP
ENSBTAG00000013593	SNRPA1
ENSBTAG00000013650	PQLC2
ENSBTAG00000013730	CD5
ENSBTAG00000013801	PBX1
ENSBTAG00000013859	SCYL2
ENSBTAG00000013882	CHMP2A
ENSBTAG00000013884	SIPA1
ENSBTAG00000013912	TXNRD1
ENSBTAG00000013917
ENSBTAG00000013952	HNRNPD
ENSBTAG00000013956	BCL2L13
ENSBTAG00000013958	PAK4
ENSBTAG00000014024	POMP
ENSBTAG00000014059	ATP2B4
ENSBTAG00000014062	FRMD1
ENSBTAG00000014076	ABRAXAS1
ENSBTAG00000014079	GIGYF2
ENSBTAG00000014081	NBAS
ENSBTAG00000014081	NBAS
ENSBTAG00000014117	CCDC9
ENSBTAG00000014118	GNPTG
ENSBTAG00000014129	RAB5B
ENSBTAG00000014130	MGC148714
ENSBTAG00000014136	FAAP20
ENSBTAG00000014194	ADARB2
ENSBTAG00000014215	CCDC86
ENSBTAG00000014262	BZW2
ENSBTAG00000014265	SREBF2
ENSBTAG00000014272	MMUT
ENSBTAG00000014302	TOMM70
ENSBTAG00000014316	HNRNPH3
ENSBTAG00000014351	EIF2AK4
ENSBTAG00000014371	CHPF2
ENSBTAG00000014377	CHD3
ENSBTAG00000014390	MTMR9
ENSBTAG00000014395	GLRA1
ENSBTAG00000014424	DDN
ENSBTAG00000014426	PRKAG1
ENSBTAG00000014429	KMT2D
ENSBTAG00000014434	CCHCR1
ENSBTAG00000014450	NOSIP
ENSBTAG00000014454	PRR12
ENSBTAG00000014458	MROH1
ENSBTAG00000014464	SEC14L3
ENSBTAG00000014469	NBEAL1
ENSBTAG00000014471	PALM2
ENSBTAG00000014490	DDX39B
ENSBTAG00000014491	ATP6V1G2
ENSBTAG00000014529	GBP4
ENSBTAG00000014536	SFXN1
ENSBTAG00000014549	GNL3
ENSBTAG00000014593
ENSBTAG00000014598	BPTF
ENSBTAG00000014606	FOXR1
ENSBTAG00000014607	EXOSC4
ENSBTAG00000014610	GPAA1
ENSBTAG00000014633	ABCD4
ENSBTAG00000014678	PAEP
ENSBTAG00000014713	RARRES1
ENSBTAG00000014724	EIF4A2
ENSBTAG00000014733	NOP2
ENSBTAG00000014734	CHD4
ENSBTAG00000014764	CD9
ENSBTAG00000014766	SRSF1
ENSBTAG00000014775	GUK1
ENSBTAG00000014779	NISCH
ENSBTAG00000014797	SEC22A
ENSBTAG00000014804	HNRNPDL
ENSBTAG00000014818	MYLK3
ENSBTAG00000014825	NLK
ENSBTAG00000014827	UBQLN1
ENSBTAG00000014858	PRPSAP2
ENSBTAG00000014872	CAPNS1
ENSBTAG00000014886	MEX3C
ENSBTAG00000014916	GJC2
ENSBTAG00000014955	AMH
ENSBTAG00000014967	PAX7
ENSBTAG00000014974	GRAMD2B
ENSBTAG00000014984	RPRD2
ENSBTAG00000014991	PARD3
ENSBTAG00000015000	VCP
ENSBTAG00000015005	FANCG
ENSBTAG00000015009	LAMTOR4
ENSBTAG00000015069	PCNP
ENSBTAG00000015081	PAXX
ENSBTAG00000015089	LGALS1
ENSBTAG00000015114	CALR
ENSBTAG00000015116	RAD23A
ENSBTAG00000015119	SIK3
ENSBTAG00000015127	SDC4
ENSBTAG00000015154	MCL1
ENSBTAG00000015171	CDK20
ENSBTAG00000015187	DDX41
ENSBTAG00000015209	MXD4
ENSBTAG00000015224	TCOF1
ENSBTAG00000015230	PLA2G12A
ENSBTAG00000015242	SLC18B1
ENSBTAG00000015258	P2RX5
ENSBTAG00000015264	ITGAE
ENSBTAG00000015267	SGSH
ENSBTAG00000015283	RPL32
ENSBTAG00000015285	RPS8
ENSBTAG00000015291	ORC4
ENSBTAG00000015307	FBN2
ENSBTAG00000015313	CEACAM19
ENSBTAG00000015318	NECTIN2
ENSBTAG00000015329	MINDY1
ENSBTAG00000015341	DEPTOR
ENSBTAG00000015346	NASP
ENSBTAG00000015347	WNT10B
ENSBTAG00000015354	ZDHHC9
ENSBTAG00000015364	WNT1
ENSBTAG00000015379	UBOX5
ENSBTAG00000015388	RPL18
ENSBTAG00000015427	CFDP1
ENSBTAG00000015428	TMEM170A
ENSBTAG00000015438	RRBP1
ENSBTAG00000015463	TTI2
ENSBTAG00000015474	SRSF11
ENSBTAG00000015486	CD2BP2
ENSBTAG00000015572	YTHDC1
ENSBTAG00000015580	TLE3
ENSBTAG00000015685	KIF12
ENSBTAG00000015702	PITX3
ENSBTAG00000015704	TMCO3
ENSBTAG00000015713	TLK2
ENSBTAG00000015720	WWP1
ENSBTAG00000015721	RAVER1
ENSBTAG00000015727	IFI47
ENSBTAG00000015732	PSMC6
ENSBTAG00000015738	GIGYF1
ENSBTAG00000015744	CCNC
ENSBTAG00000015767	RNF10
ENSBTAG00000015781	TRMT13
ENSBTAG00000015782	SCAP
ENSBTAG00000015784	HAPLN2
ENSBTAG00000015789	BCAN
ENSBTAG00000015828	FKBP11
ENSBTAG00000015839	MAP4
ENSBTAG00000015860	FGD1
ENSBTAG00000015866
ENSBTAG00000015899
ENSBTAG00000015908	MBOAT7
ENSBTAG00000015925	SDHAF3
ENSBTAG00000015942	DNAJA4
ENSBTAG00000015946	RBBP5
ENSBTAG00000015962	MMADHC
ENSBTAG00000015974	FLVCR1
ENSBTAG00000016000	CARF
ENSBTAG00000016024	MYL12A
ENSBTAG00000016042	TM6SF2
ENSBTAG00000016046	GOPC
ENSBTAG00000016076	TRAK1
ENSBTAG00000016080	VPS13D
ENSBTAG00000016101	VHL
ENSBTAG00000016104	BTAF1
ENSBTAG00000016108	BTBD2
ENSBTAG00000016168	APLP2
ENSBTAG00000016179	CIB3
ENSBTAG00000016211	GCDH
ENSBTAG00000016235	RNASEH1
ENSBTAG00000016244	VWA3A
ENSBTAG00000016254	HDAC5
ENSBTAG00000016265	DNAJA1
ENSBTAG00000016278	RPL30
ENSBTAG00000016282	EIF5
ENSBTAG00000016298	TM9SF3
ENSBTAG00000016309	ATP6V1D
ENSBTAG00000016311	EIF2S1
ENSBTAG00000016312	LGALS4
ENSBTAG00000016313	ECH1
ENSBTAG00000016323	SLC7A14
ENSBTAG00000016336	OGA
ENSBTAG00000016338	SPPL3
ENSBTAG00000016365	ABCG5
ENSBTAG00000016442	MAP4K3
ENSBTAG00000016448	ZBTB40
ENSBTAG00000016457	FXR1
ENSBTAG00000016471	PDPR
ENSBTAG00000016485	OPN1SW
ENSBTAG00000016513	ZNF331
ENSBTAG00000016525	ITGA1
ENSBTAG00000016526	PIH1D1
ENSBTAG00000016584	RPF2
ENSBTAG00000016595	CYSTM1
ENSBTAG00000016598	DYNC1H1
ENSBTAG00000016609	DQX1
ENSBTAG00000016637	WBP4
ENSBTAG00000016664	SLC2A4RG
ENSBTAG00000016675	ANAPC7
ENSBTAG00000016707	FKBP9
ENSBTAG00000016743	DNTTIP1
ENSBTAG00000016744	CAPRIN1
ENSBTAG00000016746	UBE2C
ENSBTAG00000016750	PTBP3
ENSBTAG00000016751	MYO6
ENSBTAG00000016764	UBA1
ENSBTAG00000016769	CDK16
ENSBTAG00000016797	CSNK1G2
ENSBTAG00000016806	PAFAH1B1
ENSBTAG00000016827	RGL2
ENSBTAG00000016857	ADAMTS15
ENSBTAG00000016867	HSD17B3
ENSBTAG00000016896	HERPUD1
ENSBTAG00000016954	TMEM39B
ENSBTAG00000017005
ENSBTAG00000017037	PKN1
ENSBTAG00000017064	ING4
ENSBTAG00000017074	ANO8
ENSBTAG00000017077	CTSV
ENSBTAG00000017120	PHB
ENSBTAG00000017122	HSPG2
ENSBTAG00000017125	PABPC4
ENSBTAG00000017135	CTSS
ENSBTAG00000017161	TM2D1
ENSBTAG00000017177	RBM25
ENSBTAG00000017204
ENSBTAG00000017212	HYPK
ENSBTAG00000017253	MECR
ENSBTAG00000017267	COX5A
ENSBTAG00000017299	KLC1
ENSBTAG00000017325	ATG13
ENSBTAG00000017349	PCDHGA8
ENSBTAG00000017362	CNOT6
ENSBTAG00000017379	GCN1
ENSBTAG00000017380	MYO18A
ENSBTAG00000017455	ADAM9
ENSBTAG00000017465	GNS
ENSBTAG00000017482	ISYNA1
ENSBTAG00000017492	PCMTD1
ENSBTAG00000017496	ATP5ME
ENSBTAG00000017527	CRYBG1
ENSBTAG00000017547	DBNL
ENSBTAG00000017565	SCFD1
ENSBTAG00000017574	LMNA
ENSBTAG00000017602	TMEM45B
ENSBTAG00000017613	ZNF419
ENSBTAG00000017633	EIF1AX
ENSBTAG00000017651
ENSBTAG00000017666	ABCC5
ENSBTAG00000017682	TET2
ENSBTAG00000017710	ECHS1
ENSBTAG00000017713	KTN1
ENSBTAG00000017727	KIFAP3
ENSBTAG00000017733	CA2
ENSBTAG00000017755	EWSR1
ENSBTAG00000017770
ENSBTAG00000017771	EPN2
ENSBTAG00000017776	CHD2
ENSBTAG00000017798	ERH
ENSBTAG00000017799	PITPNB
ENSBTAG00000017811	SLC39A9
ENSBTAG00000017872	ZNF304
ENSBTAG00000017885	ATPSCKMT
ENSBTAG00000017942	CRTC2
ENSBTAG00000017992	CD164
ENSBTAG00000017994	MAX
ENSBTAG00000017996	EGLN2
ENSBTAG00000018026	LANCL2
ENSBTAG00000018031	PODXL2
ENSBTAG00000018036	CNOT7
ENSBTAG00000018040	PSMB10
ENSBTAG00000018043	LCAT
ENSBTAG00000018045	SLC12A4
ENSBTAG00000018048	MED15
ENSBTAG00000018049	MKNK2
ENSBTAG00000018060	WDR13
ENSBTAG00000018112	TBL1X
ENSBTAG00000018153	NRBP1
ENSBTAG00000018156	KRTCAP3
ENSBTAG00000018172	OGFOD3
ENSBTAG00000018188	NDUFC2
ENSBTAG00000018205	PHC1
ENSBTAG00000018238	ABTB1
ENSBTAG00000018255	ACTN1
ENSBTAG00000018258	SRSF2
ENSBTAG00000018263	WAC
ENSBTAG00000018271	SLC38A10
ENSBTAG00000018272	RERE
ENSBTAG00000018310	SETD3
ENSBTAG00000018315	PELP1
ENSBTAG00000018321	PAOX
ENSBTAG00000018360	MRPL1
ENSBTAG00000018361	R3HDM2
ENSBTAG00000018362	TMEM109
ENSBTAG00000018364	TMEM132A
ENSBTAG00000018367	CD6
ENSBTAG00000018369	MYL2
ENSBTAG00000018402	TSC22D2
ENSBTAG00000018405	MARS
ENSBTAG00000018423	DDX5
ENSBTAG00000018437	SMC5
ENSBTAG00000018528	USP45
ENSBTAG00000018538	CEP70
ENSBTAG00000018569	CUL4B
ENSBTAG00000018656	HP1BP3
ENSBTAG00000018673	TRIM17
ENSBTAG00000018674	PAK1IP1
ENSBTAG00000018697	WDR44
ENSBTAG00000018722	PLEKHM2
ENSBTAG00000018768	HMGN1
ENSBTAG00000018771	DNAAF1
ENSBTAG00000018773	RND1
ENSBTAG00000018800	RPS4X
ENSBTAG00000018803	SNF8
ENSBTAG00000018812	NOP56
ENSBTAG00000018824	MIA3
ENSBTAG00000018879	ZNF451
ENSBTAG00000018884	RING1
ENSBTAG00000018948	HIF3A
ENSBTAG00000018967	YIPF3
ENSBTAG00000018970	XPO5
ENSBTAG00000018973	COPS3
ENSBTAG00000018986	ACSL4
ENSBTAG00000019020	TAX1BP1
ENSBTAG00000019044	BAIAP2
ENSBTAG00000019058	IQSEC3
ENSBTAG00000019091	RNPC3
ENSBTAG00000019093	AMY2B
ENSBTAG00000019099	SLC25A37
ENSBTAG00000019105	NPLOC4
ENSBTAG00000019110	PNRC1
ENSBTAG00000019130	FAM149B1
ENSBTAG00000019147	RPS20
ENSBTAG00000019167	INPPL1
ENSBTAG00000019173	PAG12
ENSBTAG00000019188	GAK
ENSBTAG00000019213	CNNM4
ENSBTAG00000019220	SMARCA4
ENSBTAG00000019226	PAG8
ENSBTAG00000019253	RPL36A
ENSBTAG00000019265	AGK
ENSBTAG00000019271	NARS
ENSBTAG00000019274	ATIC
ENSBTAG00000019275	INIP
ENSBTAG00000019282	CRYBA4
ENSBTAG00000019312	TFCP2
ENSBTAG00000019313	ZMIZ1
ENSBTAG00000019336	DVL3
ENSBTAG00000019365	BACE1
ENSBTAG00000019366	POLR2B
ENSBTAG00000019382	PKDCC
ENSBTAG00000019386	BOLA-NC1
ENSBTAG00000019404	IL10RB
ENSBTAG00000019414	CLK4
ENSBTAG00000019425	TSPAN8
ENSBTAG00000019429	C6H4orf17
ENSBTAG00000019441	MED28
ENSBTAG00000019445	C4H7orf31
ENSBTAG00000019458	ASB3
ENSBTAG00000019479
ENSBTAG00000019510	EIF2B4
ENSBTAG00000019515	SNX17
ENSBTAG00000019517	ELN
ENSBTAG00000019518	ZNF513
ENSBTAG00000019520	ZC3H18
ENSBTAG00000019536	CRBN
ENSBTAG00000019546
ENSBTAG00000019682	PRRC2A
ENSBTAG00000019686	NCKAP1L
ENSBTAG00000019687	NMRK1
ENSBTAG00000019692	BCL2L2
ENSBTAG00000019712	ST14
ENSBTAG00000019730	SFRS18
ENSBTAG00000019745	LMF1
ENSBTAG00000019748	TASOR
ENSBTAG00000019780	USP5
ENSBTAG00000019781	CLASP1
ENSBTAG00000019784	PPP2R5E
ENSBTAG00000019810	AARS
ENSBTAG00000019843	HAUS6
ENSBTAG00000019852	PDHA1
ENSBTAG00000019871	TRMT2A
ENSBTAG00000019883	IST1
ENSBTAG00000019908	CUL9
ENSBTAG00000019913	DNPH1
ENSBTAG00000019915	GSN
ENSBTAG00000019916	CLMN
ENSBTAG00000019918	PSME3
ENSBTAG00000019929	ITGAV
ENSBTAG00000019954	ABHD2
ENSBTAG00000019971	CDC16
ENSBTAG00000019986	CSNK1D
ENSBTAG00000020023	MTHFS
ENSBTAG00000020040	LPCAT4
ENSBTAG00000020062	TMC4
ENSBTAG00000020079	MAP3K4
ENSBTAG00000020089	USP32
ENSBTAG00000020116	JSP.1
ENSBTAG00000020123	AUP1
ENSBTAG00000020124	HTRA2
ENSBTAG00000020126	MYO10
ENSBTAG00000020174	HBS1L
ENSBTAG00000020183	TSGA13
ENSBTAG00000020186	EIF1AD
ENSBTAG00000020192	PPP2R5C
ENSBTAG00000020212	WDR41
ENSBTAG00000020262	PSME4
ENSBTAG00000020270	NFKB1
ENSBTAG00000020277	PPP2R1B
ENSBTAG00000020298	TMPRSS11A
ENSBTAG00000020304	MTG1
ENSBTAG00000020312	NCOA2
ENSBTAG00000020327	ZNF410
ENSBTAG00000020345	CNN3
ENSBTAG00000020351	SLC34A1
ENSBTAG00000020367	SLC30A9
ENSBTAG00000020378	DLG1
ENSBTAG00000020448
ENSBTAG00000020456	AGPAT3
ENSBTAG00000020482	ASCC3
ENSBTAG00000020496	C23H6orf62
ENSBTAG00000020515	FAM160A2
ENSBTAG00000020558	APOC2
ENSBTAG00000020561	KLHL15
ENSBTAG00000020594	ELF2
ENSBTAG00000020619	PKD1
ENSBTAG00000020663	ORMDL2
ENSBTAG00000020681	FNDC3A
ENSBTAG00000020714	DDX19B
ENSBTAG00000020726	ARHGEF7
ENSBTAG00000020733	RPS15A
ENSBTAG00000020735	SMG1
ENSBTAG00000020751	HSF1
ENSBTAG00000020757	PCBP2
ENSBTAG00000020775	FIBP
ENSBTAG00000020783	MAPK14
ENSBTAG00000020819	YY1
ENSBTAG00000020831	CHD1L
ENSBTAG00000020858	UPF3A
ENSBTAG00000020860	CHD1
ENSBTAG00000020878	DMTF1
ENSBTAG00000020911	FNBP4
ENSBTAG00000020923	GDF1
ENSBTAG00000020927	HSD17B8
ENSBTAG00000020943	CTU2
ENSBTAG00000020959	SET
ENSBTAG00000020969	DCAF6
ENSBTAG00000021024	MACF1
ENSBTAG00000021035	CTSK
ENSBTAG00000021037	ARNT
ENSBTAG00000021039	HNRNPM
ENSBTAG00000021052	GNB1L
ENSBTAG00000021058	DDX42
ENSBTAG00000021065	MFSD13A
ENSBTAG00000021071	TRIM8
ENSBTAG00000021076	TNRC6B
ENSBTAG00000021091	ANKFY1
ENSBTAG00000021096	RTEL1
ENSBTAG00000021143	DNMT3A
ENSBTAG00000021172	IWS1
ENSBTAG00000021176	CRISPLD2
ENSBTAG00000021196	C5H12orf45
ENSBTAG00000021199	APOPT1
ENSBTAG00000021214	FBXL5
ENSBTAG00000021222	ZNF771
ENSBTAG00000021248	C25H7orf26
ENSBTAG00000021288	PSMB4
ENSBTAG00000021298	METTL11B
ENSBTAG00000021358	BLNK
ENSBTAG00000021367	ANP32B
ENSBTAG00000021378	S100A13
ENSBTAG00000021392	DCAF11
ENSBTAG00000021394	FITM1
ENSBTAG00000021395	PSME1
ENSBTAG00000021433
ENSBTAG00000021461	PSMD3
ENSBTAG00000021464	SPRYD3
ENSBTAG00000021474	GSDMD
ENSBTAG00000021499	PSAP
ENSBTAG00000021508	LMOD3
ENSBTAG00000021512	ZBTB7B
ENSBTAG00000021540	WDR11
ENSBTAG00000021554	NOL7
ENSBTAG00000021556	RANBP9
ENSBTAG00000021558
ENSBTAG00000021569	DDB1
ENSBTAG00000021637	POLR3C
ENSBTAG00000021653	TRIP12
ENSBTAG00000021677	TRIM37
ENSBTAG00000021705	UFC1
ENSBTAG00000021721	CDSN
ENSBTAG00000021742	ZNF568
ENSBTAG00000021746	ANXA5
ENSBTAG00000021754	DUSP12
ENSBTAG00000021767	UBE2N
ENSBTAG00000021789	ZNF574
ENSBTAG00000021810	DDX23
ENSBTAG00000021818	ADGRE5
ENSBTAG00000021893	USP21
ENSBTAG00000021900	PKN2
ENSBTAG00000021918	EZH1
ENSBTAG00000021924	PLA2G4E
ENSBTAG00000021972	DNAH5
ENSBTAG00000022003	NSUN6
ENSBTAG00000022032	CHCHD10
ENSBTAG00000022039	CMKLR1
ENSBTAG00000022083	REP15
ENSBTAG00000022109	SCOC
ENSBTAG00000022160	NAP1L4
ENSBTAG00000022185	IGHMBP2
ENSBTAG00000022733	EPM2AIP1
ENSBTAG00000023106
ENSBTAG00000023172	ITSN2
ENSBTAG00000023259	OSBPL1A
ENSBTAG00000023279	N4BP2L2
ENSBTAG00000023375	METTL6
ENSBTAG00000023419	SULT2A1
ENSBTAG00000023546	FAM186A
ENSBTAG00000023845
ENSBTAG00000023847	IKZF5
ENSBTAG00000023933	SEC16A
ENSBTAG00000024081	ECM2
ENSBTAG00000024095	THRAP3
ENSBTAG00000024199	KMT2C
ENSBTAG00000024272
ENSBTAG00000024603	NCOR2
ENSBTAG00000024632	LRP1B
ENSBTAG00000024918	BIRC3
ENSBTAG00000024984	FSBP
ENSBTAG00000025212	HARS2
ENSBTAG00000025226	IGIP
ENSBTAG00000025320	AKAP1
ENSBTAG00000025426	NSD1
ENSBTAG00000025450	SYNE2
ENSBTAG00000025452	SF3A2
ENSBTAG00000025526	MDC1
ENSBTAG00000025531	PSORS1C2
ENSBTAG00000025756	FBXW12
ENSBTAG00000025792	ARID3C
ENSBTAG00000025817	BORCS8
ENSBTAG00000026025
ENSBTAG00000026097	LIMD1
ENSBTAG00000026243	PPP1R35
ENSBTAG00000026246	MOSPD3
ENSBTAG00000026263	ZNF45
ENSBTAG00000026266	MYL12B
ENSBTAG00000026286	GTF2IRD2
ENSBTAG00000026672	SULT1C4
ENSBTAG00000026716	IBTK
ENSBTAG00000026861
ENSBTAG00000026886	ATP5MPL
ENSBTAG00000026962	XPOT
ENSBTAG00000026993	TMBIM4
ENSBTAG00000027020	COL5A2
ENSBTAG00000027159	ZBTB8OS
ENSBTAG00000027375	DUSP22
ENSBTAG00000027390	RTF2
ENSBTAG00000027407	TNFRSF6B
ENSBTAG00000027453	RNF4
ENSBTAG00000027635	PLPP5
ENSBTAG00000027722	IPO7
ENSBTAG00000029206	RF00001
ENSBTAG00000029237	RF00001
ENSBTAG00000029788	MIR196A2
ENSBTAG00000029791	MIR382
ENSBTAG00000029797	bta-mir-186
ENSBTAG00000029828
ENSBTAG00000029897	MIR21
ENSBTAG00000030190	COL6A3
ENSBTAG00000030255	PDXP
ENSBTAG00000030257	SH3BP1
ENSBTAG00000030333	AOC3
ENSBTAG00000030334	AOC2
ENSBTAG00000030366	RBM22
ENSBTAG00000030403	FIZ1
ENSBTAG00000030470
ENSBTAG00000030578	PTOV1
ENSBTAG00000030584	SLC35A4
ENSBTAG00000030600	BCNT2
ENSBTAG00000030616	ZCCHC10
ENSBTAG00000030915	ISY1
ENSBTAG00000030951	ZNF655
ENSBTAG00000031012	PIGK
ENSBTAG00000031186	GBP6
ENSBTAG00000031252	CD82
ENSBTAG00000031265	SVOPL
ENSBTAG00000031309	RAG2
ENSBTAG00000031347	SPDYA
ENSBTAG00000031387	FZR1
ENSBTAG00000031432	LYRM4
ENSBTAG00000031553	SLC49A3
ENSBTAG00000031590	SSH3
ENSBTAG00000031687
ENSBTAG00000031688	RBM4
ENSBTAG00000031747	HMGN4
ENSBTAG00000031749	SLC35E2
ENSBTAG00000031772	PRODH2
ENSBTAG00000031797	MANF
ENSBTAG00000031824	RBM19
ENSBTAG00000031846	SART3
ENSBTAG00000031849	TMEM119
ENSBTAG00000031851	SELPLG
ENSBTAG00000031852	TBC1D10B
ENSBTAG00000031913
ENSBTAG00000031917	SCAF8
ENSBTAG00000031998	CXCL16
ENSBTAG00000032393	TEX47
ENSBTAG00000032852	GPRASP2
ENSBTAG00000032902
ENSBTAG00000032914	SLC11A2
ENSBTAG00000033089	HACD1
ENSBTAG00000033095	WDR70
ENSBTAG00000033180	SMYD3
ENSBTAG00000033182	HGSNAT
ENSBTAG00000033248	CDH3
ENSBTAG00000033313	SLC38A9
ENSBTAG00000033315	DNAJC1
ENSBTAG00000033352	DMRT1
ENSBTAG00000033457	CCAR1
ENSBTAG00000033642
ENSBTAG00000033983	MAP2K1
ENSBTAG00000034005	ZNF35
ENSBTAG00000034225
ENSBTAG00000034436	PDPK1
ENSBTAG00000034633	ERO1B
ENSBTAG00000034665	PRSS55
ENSBTAG00000034885	RGCC
ENSBTAG00000034939	BTNL2
ENSBTAG00000035182	SERPINB13
ENSBTAG00000035735	BIRC2
ENSBTAG00000035907	DDX3X
ENSBTAG00000036099
ENSBTAG00000036101	KYAT1
ENSBTAG00000036355	bta-mir-671
ENSBTAG00000036367	MIR374B
ENSBTAG00000036445	bta-mir-453
ENSBTAG00000037337	bta-mir-877
ENSBTAG00000037338	bta-mir-935
ENSBTAG00000037375
ENSBTAG00000037383	AKAP13
ENSBTAG00000037393	ZNF639
ENSBTAG00000037400	TNRC18
ENSBTAG00000037452
ENSBTAG00000037500	bta-mir-1842
ENSBTAG00000037581	MZF1
ENSBTAG00000037616	KCNJ6
ENSBTAG00000037721
ENSBTAG00000037729	CERS1
ENSBTAG00000037773	SERPINB7
ENSBTAG00000037782	MIR1225
ENSBTAG00000037803	ZNF197
ENSBTAG00000037832	ASPHD2
ENSBTAG00000037941	QTRT1
ENSBTAG00000037981
ENSBTAG00000037983	CEACAM16
ENSBTAG00000038050	ZNF420
ENSBTAG00000038084	NAA80
ENSBTAG00000038088
ENSBTAG00000038126	WIPF2
ENSBTAG00000038141	ADGRG1
ENSBTAG00000038221	EFNA2
ENSBTAG00000038233
ENSBTAG00000038251	NAA16
ENSBTAG00000038281	CSMD3
ENSBTAG00000038291
ENSBTAG00000038312	MS4A18
ENSBTAG00000038330
ENSBTAG00000038333	RBM23
ENSBTAG00000038335
ENSBTAG00000038442	WDR87
ENSBTAG00000038487	ZNF613
ENSBTAG00000038620	CIR1
ENSBTAG00000038627	MGC134150
ENSBTAG00000038635
ENSBTAG00000038702
ENSBTAG00000038755
ENSBTAG00000038866	UBE2I
ENSBTAG00000038869	ZNF383
ENSBTAG00000038896	RPS26
ENSBTAG00000038920	VPS13C
ENSBTAG00000038926
ENSBTAG00000038992	STK11IP
ENSBTAG00000039075	ZNF527
ENSBTAG00000039121	PTP4A2
ENSBTAG00000039129
ENSBTAG00000039161	ALDH3A2
ENSBTAG00000039172	RABGAP1
ENSBTAG00000039260	RPTN
ENSBTAG00000039287	ZFP69
ENSBTAG00000039341
ENSBTAG00000039512	ZSCAN25
ENSBTAG00000039601	SAP25
ENSBTAG00000039630	TMED2
ENSBTAG00000039684	CAVIN1
ENSBTAG00000039705	HGH1
ENSBTAG00000039720	TMEM225B
ENSBTAG00000039766	FBRSL1
ENSBTAG00000039770	CEBPZ
ENSBTAG00000039793	HDGF
ENSBTAG00000039803	MYO7B
ENSBTAG00000039849
ENSBTAG00000039851	UBAC1
ENSBTAG00000039855	SUMF1
ENSBTAG00000039890
ENSBTAG00000039970	PAG16
ENSBTAG00000040006	SRSF3
ENSBTAG00000040038
ENSBTAG00000040063
ENSBTAG00000040076	ILF3
ENSBTAG00000040215	EIF4G3
ENSBTAG00000040296	GPR21
ENSBTAG00000040340	PAG21
ENSBTAG00000040399	VWA5B2
ENSBTAG00000040473	PCDHGA3
ENSBTAG00000042117	RF00569
ENSBTAG00000042166	RF00410
ENSBTAG00000042170	RF00588
ENSBTAG00000042198	RF00274
ENSBTAG00000042275	RF00186
ENSBTAG00000042276	RF00415
ENSBTAG00000042280	RF00561
ENSBTAG00000042292	RF00212
ENSBTAG00000042297	RF00577
ENSBTAG00000042298	RF00026
ENSBTAG00000042417	RF00563
ENSBTAG00000042471	RF00402
ENSBTAG00000042475	RF00092
ENSBTAG00000042536	RF00410
ENSBTAG00000042545	RF00476
ENSBTAG00000042559	RF00406
ENSBTAG00000042607	RF00275
ENSBTAG00000042631	RF00594
ENSBTAG00000042645	RF00218
ENSBTAG00000042661	RF00431
ENSBTAG00000042702	RF00394
ENSBTAG00000042713	RF00400
ENSBTAG00000042757	RF00401
ENSBTAG00000042786	RF00324
ENSBTAG00000042801	RF00609
ENSBTAG00000042833	RF00438
ENSBTAG00000042846	RF00342
ENSBTAG00000042863	RF00409
ENSBTAG00000042898	RF00493
ENSBTAG00000042963	RF00393
ENSBTAG00000042984	RF00428
ENSBTAG00000043000	RF00408
ENSBTAG00000043077	RF00432
ENSBTAG00000043140	RF00574
ENSBTAG00000043217	RF00429
ENSBTAG00000043243	RF00322
ENSBTAG00000043258	RF00425
ENSBTAG00000043306	RF00610
ENSBTAG00000043391	RF00026
ENSBTAG00000043394	RF00421
ENSBTAG00000043544
ENSBTAG00000043549
ENSBTAG00000043550	CYTB
ENSBTAG00000043551
ENSBTAG00000043552
ENSBTAG00000043554
ENSBTAG00000043555
ENSBTAG00000043556	COX2
ENSBTAG00000043558	ND1
ENSBTAG00000043559	ND4L
ENSBTAG00000043560	COX3
ENSBTAG00000043561	COX1
ENSBTAG00000043562
ENSBTAG00000043563	ND5
ENSBTAG00000043564	ATP8
ENSBTAG00000043566
ENSBTAG00000043567
ENSBTAG00000043568	ND3
ENSBTAG00000043570
ENSBTAG00000043571	ND2
ENSBTAG00000043572
ENSBTAG00000043574
ENSBTAG00000043575
ENSBTAG00000043576
ENSBTAG00000043577	ND4
ENSBTAG00000043579
ENSBTAG00000043581	TXNRD2
ENSBTAG00000043584	ATP6
ENSBTAG00000043590	RF00418
ENSBTAG00000043778	RF00588
ENSBTAG00000043914	RF00569
ENSBTAG00000043935	RF00100
ENSBTAG00000043954	NMBR
ENSBTAG00000043961	MPDZ
ENSBTAG00000043972	SLC24A2
ENSBTAG00000043981	SBF2
ENSBTAG00000043999	REV1
ENSBTAG00000044015	RBM12
ENSBTAG00000044022	KIAA1671
ENSBTAG00000044032	KDM2A
ENSBTAG00000044038	TEN1
ENSBTAG00000044040	PDAP1
ENSBTAG00000044074	MLLT10
ENSBTAG00000044129	ST6GALNAC6
ENSBTAG00000044135	PIGO
ENSBTAG00000044141	MROH7
ENSBTAG00000044146	NPC1L1
ENSBTAG00000044155	BSPRY
ENSBTAG00000044181	GRM1
ENSBTAG00000044275	RF00322
ENSBTAG00000044292	bta-mir-2416
ENSBTAG00000044304	bta-mir-2303
ENSBTAG00000044311	RF01299
ENSBTAG00000044606	bta-mir-2382
ENSBTAG00000044681	RF00026
ENSBTAG00000044788	RF01241
ENSBTAG00000044862	bta-mir-2338
ENSBTAG00000044880	bta-mir-2385
ENSBTAG00000044884	bta-mir-2343
ENSBTAG00000044891	RF01233
ENSBTAG00000044904	RF00026
ENSBTAG00000044972	RF01183
ENSBTAG00000045080	RF01161
ENSBTAG00000045086	RF00100
ENSBTAG00000045097	RF01277
ENSBTAG00000045172	bta-mir-2358
ENSBTAG00000045184	RF01186
ENSBTAG00000045281	bta-mir-2400
ENSBTAG00000045290	bta-mir-2447
ENSBTAG00000045306	RF00154
ENSBTAG00000045535	GALNTL5
ENSBTAG00000045548	CRKL
ENSBTAG00000045550	TSPAN6
ENSBTAG00000045581
ENSBTAG00000045610	CACNA1I
ENSBTAG00000045664	LRRC41
ENSBTAG00000045683	PCDHGA5
ENSBTAG00000045699	CTNNA3
ENSBTAG00000045727	EPPK1
ENSBTAG00000045779	UBE2A
ENSBTAG00000045791	ZNF623
ENSBTAG00000045792	RF00157
ENSBTAG00000045864	ZNF581
ENSBTAG00000045885	bta-mir-3064
ENSBTAG00000046019	SDHA
ENSBTAG00000046031	C14H8orf82
ENSBTAG00000046101	ZNF470
ENSBTAG00000046124	KRT36
ENSBTAG00000046204	ZNF705A
ENSBTAG00000046248	ARPC1B
ENSBTAG00000046264
ENSBTAG00000046346	PACS2
ENSBTAG00000046367	ZNF383
ENSBTAG00000046498	SUN1
ENSBTAG00000046542	C7H19orf24
ENSBTAG00000046548	ST6GALNAC4
ENSBTAG00000046608
ENSBTAG00000046626	CNTD2
ENSBTAG00000046718	TEX43
ENSBTAG00000046757	GTF2H4
ENSBTAG00000046765	POLR2A
ENSBTAG00000047040	SERPINA3-3
ENSBTAG00000047059	TIMM17A
ENSBTAG00000047213
ENSBTAG00000047219	ZNF793
ENSBTAG00000047297
ENSBTAG00000047301
ENSBTAG00000047319
ENSBTAG00000047443
ENSBTAG00000047451	bta-mir-668
ENSBTAG00000047495	CD81
ENSBTAG00000047508	ZNF580
ENSBTAG00000047545	RTL5
ENSBTAG00000047626	CCDC188
ENSBTAG00000047673	THUMPD1
ENSBTAG00000047694	SERF2
ENSBTAG00000047793	TSSC4
ENSBTAG00000047856	PAK2
ENSBTAG00000047865	RF01164
ENSBTAG00000047930	UBE2E2
ENSBTAG00000047954	ZNF75D
ENSBTAG00000048062	KDM6B
ENSBTAG00000048075	IGSF23
ENSBTAG00000048094	SERPINA3-7
ENSBTAG00000048151	PRPF40A
ENSBTAG00000048160	TIGD5
ENSBTAG00000048173	SMIM10
ENSBTAG00000048195	PIGX
ENSBTAG00000048280	C5H12orf73
ENSBTAG00000048329
ENSBTAG00000048367
ENSBTAG00000048389
ENSBTAG00000048427	RF00212
ENSBTAG00000048466
ENSBTAG00000048553
ENSBTAG00000048677	RF00476
ENSBTAG00000048682	ZNF548
ENSBTAG00000048692
ENSBTAG00000048707
ENSBTAG00000048759
ENSBTAG00000048761	UBE2D3
ENSBTAG00000048782
ENSBTAG00000048801	bta-mir-12038
ENSBTAG00000048821
ENSBTAG00000048866	RF00426
ENSBTAG00000048970
ENSBTAG00000048990
ENSBTAG00000049002	C1D
ENSBTAG00000049014	ZNF696
ENSBTAG00000049040
ENSBTAG00000049066
ENSBTAG00000049069
ENSBTAG00000049077
ENSBTAG00000049165
ENSBTAG00000049278
ENSBTAG00000049286
ENSBTAG00000049298
ENSBTAG00000049414
ENSBTAG00000049433	bta-mir-6120
ENSBTAG00000049436
ENSBTAG00000049458
ENSBTAG00000049467
ENSBTAG00000049523
ENSBTAG00000049545
ENSBTAG00000049557
ENSBTAG00000049577
ENSBTAG00000049597
ENSBTAG00000049640
ENSBTAG00000049715	RF02271
ENSBTAG00000049736
ENSBTAG00000049779
ENSBTAG00000049802
ENSBTAG00000049815
ENSBTAG00000049837
ENSBTAG00000049866
ENSBTAG00000049877
ENSBTAG00000049897	2022-03-04
ENSBTAG00000049909	AGBL1
ENSBTAG00000049915
ENSBTAG00000049952
ENSBTAG00000049973	PTS
ENSBTAG00000049983
ENSBTAG00000050003
ENSBTAG00000050021
ENSBTAG00000050110
ENSBTAG00000050151
ENSBTAG00000050155	SERPINB6
ENSBTAG00000050181
ENSBTAG00000050219	MICOS10
ENSBTAG00000050242
ENSBTAG00000050249
ENSBTAG00000050252
ENSBTAG00000050269
ENSBTAG00000050281	ZNF23
ENSBTAG00000050347	MAML1
ENSBTAG00000050359
ENSBTAG00000050386	MGMT
ENSBTAG00000050415
ENSBTAG00000050438
ENSBTAG00000050440	PAG20
ENSBTAG00000050486
ENSBTAG00000050491	RF00153
ENSBTAG00000050512
ENSBTAG00000050524
ENSBTAG00000050562
ENSBTAG00000050607
ENSBTAG00000050636
ENSBTAG00000050640
ENSBTAG00000050643	RF00153
ENSBTAG00000050705
ENSBTAG00000050733	ATP6AP1L
ENSBTAG00000050743
ENSBTAG00000050750	bta-mir-11989
ENSBTAG00000050812	bta-mir-1248-1
ENSBTAG00000050825	TMEM265
ENSBTAG00000050859
ENSBTAG00000050920
ENSBTAG00000050921
ENSBTAG00000050940
ENSBTAG00000051000
ENSBTAG00000051004	C1orf53
ENSBTAG00000051021	FASTKD5
ENSBTAG00000051066	ZNF71
ENSBTAG00000051072	AQP4
ENSBTAG00000051088
ENSBTAG00000051100
ENSBTAG00000051118	NOL12
ENSBTAG00000051196
ENSBTAG00000051210	GSTP1
ENSBTAG00000051225
ENSBTAG00000051227
ENSBTAG00000051239
ENSBTAG00000051254	RPL37A
ENSBTAG00000051298	PVR
ENSBTAG00000051364
ENSBTAG00000051367
ENSBTAG00000051435	ZFP30
ENSBTAG00000051464	RF02271
ENSBTAG00000051479
ENSBTAG00000051552	RF02124
ENSBTAG00000051614	PAG14
ENSBTAG00000051698
ENSBTAG00000051745	LZIC
ENSBTAG00000051746
ENSBTAG00000051755	ARF3
ENSBTAG00000051794
ENSBTAG00000051817
ENSBTAG00000051831	CHD2
ENSBTAG00000051849	RF00423
ENSBTAG00000051879	SHISA8
ENSBTAG00000051941
ENSBTAG00000051942
ENSBTAG00000052124
ENSBTAG00000052180
ENSBTAG00000052249
ENSBTAG00000052265
ENSBTAG00000052268	SELENOF
ENSBTAG00000052285
ENSBTAG00000052310	EIF4EBP3
ENSBTAG00000052323	MAZ
ENSBTAG00000052347
ENSBTAG00000052350
ENSBTAG00000052374	FBXL14
ENSBTAG00000052380	CCDC192
ENSBTAG00000052388	HYAL3
ENSBTAG00000052420	bta-mir-12060
ENSBTAG00000052444
ENSBTAG00000052546	RF02271
ENSBTAG00000052578	bta-mir-12004
ENSBTAG00000052606	TRIM5
ENSBTAG00000052642
ENSBTAG00000052649
ENSBTAG00000052680
ENSBTAG00000052687
ENSBTAG00000052722
ENSBTAG00000052779
ENSBTAG00000052803
ENSBTAG00000052808
ENSBTAG00000052933	bta-mir-6501
ENSBTAG00000053003	GPX4
ENSBTAG00000053101
ENSBTAG00000053105	TMEM263
ENSBTAG00000053113
ENSBTAG00000053163
ENSBTAG00000053183	PAG4
ENSBTAG00000053186
ENSBTAG00000053210	SNRPG
ENSBTAG00000053218	TESMIN
ENSBTAG00000053237
ENSBTAG00000053246
ENSBTAG00000053290
ENSBTAG00000053294
ENSBTAG00000053393	RF02271
ENSBTAG00000053442
ENSBTAG00000053476
ENSBTAG00000053479
ENSBTAG00000053488
ENSBTAG00000053511
ENSBTAG00000053565
ENSBTAG00000053632
ENSBTAG00000053664
ENSBTAG00000053678
ENSBTAG00000053687	MRPL11
ENSBTAG00000053709	RF02271
ENSBTAG00000053759
ENSBTAG00000053783
ENSBTAG00000053832
ENSBTAG00000053857
ENSBTAG00000053893
ENSBTAG00000053922
ENSBTAG00000054061	RUSC1
ENSBTAG00000054074
ENSBTAG00000054084
ENSBTAG00000054085	SELENOP
ENSBTAG00000054088
ENSBTAG00000054089
ENSBTAG00000054180	PAG1
ENSBTAG00000054191	PAG15
ENSBTAG00000054197	PCDHGC4
ENSBTAG00000054233	FCRL4
ENSBTAG00000054238
ENSBTAG00000054274
ENSBTAG00000054315	GTPBP6
ENSBTAG00000054322
ENSBTAG00000054329
ENSBTAG00000054347
ENSBTAG00000054366
ENSBTAG00000054413
ENSBTAG00000054493	RF00139
ENSBTAG00000054505
ENSBTAG00000054517
ENSBTAG00000054528
ENSBTAG00000054538
ENSBTAG00000054544	SMIM17
ENSBTAG00000054576
ENSBTAG00000054583
ENSBTAG00000054591	RF02271
ENSBTAG00000054617	RF02103
ENSBTAG00000054622
ENSBTAG00000054656	PAIP2B
ENSBTAG00000054661	bta-mir-2887-1
ENSBTAG00000054662	FBXL17
ENSBTAG00000054697
ENSBTAG00000054728
ENSBTAG00000054745
ENSBTAG00000054746	NBDY
ENSBTAG00000054754	bta-mir-10167
ENSBTAG00000054761	MBL1
ENSBTAG00000054803	PAG19
ENSBTAG00000054839
ENSBTAG00000054857
ENSBTAG00000054865
ENSBTAG00000054884
ENSBTAG00000054897	bta-mir-1291
ENSBTAG00000054907
ENSBTAG00000054928	bta-mir-2486
ENSBTAG00000054948
ENSBTAG00000054998	CHD2
ENSBTAG00000055048	bta-mir-2404-1
ENSBTAG00000055079
ENSBTAG00000055082	COX6B1
ENSBTAG00000055095
ENSBTAG00000055104	ZNF660
ENSBTAG00000055106	RF02104
ENSBTAG00000055125
ENSBTAG00000055131	bta-mir-2411
ENSBTAG00000055138
ENSBTAG00000055156	RASGEF1C
ENSBTAG00000055200
ENSBTAG00000055215
ENSBTAG00000055237
ENSBTAG00000055247
ENSBTAG00000055293
ENSBTAG00000055304
ENSBTAG00000055313	bta-mir-12025
