# Supplementary material for: Enhanced bovine genome annotation through integration of transcriptomics and epi-transcriptomics datasets facilitates genomic biology
Source: Gigascience. 2024 Apr 16;13:giae019. doi: 10.1093/gigascience/giae019 (PMC11020238; doi:10.1093/gigascience/giae019)
Supplement: giae019_Supplemental_Files [file giae019_supplemental_files.zip › Supplemental_file9.xlsx]

## Sheet: GO terms
Gene ID	Gene symbol								adult	fetal			GOID	GOTerm	Ontology Source	Term PValue	Term PValue Corrected with Benjamini-Hochberg	Group PValue	Group PValue Corrected with Benjamini-Hochberg	GOLevels	GOGroups	% Associated Genes	Nr. Genes	Associated Genes Found
ENSBTAG00000011666	THRSP								Brain__cortex__Frontal_transcripts	Fetal-Brain_transcripts			GO:0019731	antibacterial humoral response	GO_BiologicalProcess-EBI-UniProt-GOA-ACAP-ARAP_05.03.2021_00h00	2.33113e-06	3.96292e-05	0.0021247	0.00495764	[4, 5, 6, 7]	Group6	23.5294	4	[LOC100850808, LOC407163, NOD2, PI3]
ENSBTAG00000021777	DOC2G								Kidney_transcripts	Fetal-Kidney_transcripts			GO:0019730	antimicrobial humoral response	GO_BiologicalProcess-EBI-UniProt-GOA-ACAP-ARAP_05.03.2021_00h00	9.82916e-05	0.000835479	0.0021247	0.00495764	[3, 4, 5]	Group6	9.52381	4	[LOC100850808, LOC407163, NOD2, PI3]
ENSBTAG00000015290	BAIAP2L2								Longissimus_dorsi_ribeye_loin_transcripts	Fetal-Muscle_transcripts			GO:0006959	humoral immune response	GO_BiologicalProcess-EBI-UniProt-GOA-ACAP-ARAP_05.03.2021_00h00	0.000208679	0.00118251	0.0021247	0.00495764	[3]	Group6	5.31915	5	[ALOX5, LOC100850808, LOC407163, NOD2, PI3]
ENSBTAG00000019605	OPA3								Spleen_transcripts	Fetal-Spleen_transcripts			GO:0030148	sphingolipid biosynthetic process	GO_BiologicalProcess-EBI-UniProt-GOA-ACAP-ARAP_05.03.2021_00h00	0.000570098	0.00193833	0.00442224	0.00619114	[5, 6, 7]	Group5	6.06061	4	[B4GALT6, CERKL, PRKCD, SMPD5]
ENSBTAG00000019209	RAD1												GO:0042742	defense response to bacterium	GO_BiologicalProcess-EBI-UniProt-GOA-ACAP-ARAP_05.03.2021_00h00	0.000531263	0.00225787	0.0021247	0.00495764	[4, 5, 6]	Group6	4.34783	5	[LOC100850808, LOC407163, NOD2, PI3, PRKCD]
ENSBTAG00000009257	CERKL												GO:0046847	filopodium assembly	GO_BiologicalProcess-EBI-UniProt-GOA-ACAP-ARAP_05.03.2021_00h00	0.00116335	0.00329617	0.00116335	0.00814348	[7]	Group0	8.33333	3	[FGD2, FGD4, PRKCD]
ENSBTAG00000018965	PRDM16												GO:0061045	negative regulation of wound healing	GO_BiologicalProcess-EBI-UniProt-GOA-ACAP-ARAP_05.03.2021_00h00	0.00170132	0.00413177	0.0123362	0.0123362	[4, 5, 6, 7]	Group4	7.31707	3	[ALOX5, PRKCD, PRKG1]
ENSBTAG00000021849	DUS4L												GO:0090398	cellular senescence	GO_BiologicalProcess-EBI-UniProt-GOA-ACAP-ARAP_05.03.2021_00h00	0.0026817	0.00414445	0.00775209	0.0090441	[4]	Group3	6.25	3	[CDK6, NEK4, PRKCD]
ENSBTAG00000011924	CFAP73												GO:1903035	negative regulation of response to wounding	GO_BiologicalProcess-EBI-UniProt-GOA-ACAP-ARAP_05.03.2021_00h00	0.00318913	0.0041704	0.0123362	0.0123362	[3, 4, 5, 6]	Group4	5.88235	3	[ALOX5, PRKCD, PRKG1]
ENSBTAG00000000856	FBXL6												GO:0015293	symporter activity	GO_BiologicalProcess-EBI-UniProt-GOA-ACAP-ARAP_05.03.2021_00h00	0.00197433	0.00419546	0.00197433	0.00691017	[6, 8]	Group2	4.34783	4	[SLC10A7, SLC4A7, SLC6A20, SLC6A4]
ENSBTAG00000031340	SLC6A20												GO:0046513	ceramide biosynthetic process	GO_BiologicalProcess-EBI-UniProt-GOA-ACAP-ARAP_05.03.2021_00h00	0.00301395	0.00426976	0.00442224	0.00619114	[6, 7, 8]	Group5	6	3	[B4GALT6, PRKCD, SMPD5]
ENSBTAG00000011810	ANGPTL2												GO:0046467	membrane lipid biosynthetic process	GO_BiologicalProcess-EBI-UniProt-GOA-ACAP-ARAP_05.03.2021_00h00	0.00230695	0.00435758	0.00442224	0.00619114	[4, 5, 6]	Group5	4.16667	4	[B4GALT6, CERKL, PRKCD, SMPD5]
ENSBTAG00000021791	PARP9												GO:0046890	regulation of lipid biosynthetic process	GO_BiologicalProcess-EBI-UniProt-GOA-ACAP-ARAP_05.03.2021_00h00	0.00267636	0.00454982	0.00267636	0.00468363	[4, 5, 6]	Group1	4	4	[PRKCD, PROX1, STARD4, THRSP]
ENSBTAG00000032558	TTC7A												GO:0004867	serine-type endopeptidase inhibitor activity	GO_BiologicalProcess-EBI-UniProt-GOA-ACAP-ARAP_05.03.2021_00h00	0.00504959	0.00613164	0.0021247	0.00495764	[8, 9, 10, 11, 12, 13, 14]	Group6	5	3	[LOC100850808, LOC407163, PI3]
ENSBTAG00000053346	SPSB2												GO:0061041	regulation of wound healing	GO_BiologicalProcess-EBI-UniProt-GOA-ACAP-ARAP_05.03.2021_00h00	0.00870013	0.00870013	0.0123362	0.0123362	[5, 6]	Group4	4.10959	3	[ALOX5, PRKCD, PRKG1]
ENSBTAG00000018206	NIPAL2												GO:0007569	cell aging	GO_BiologicalProcess-EBI-UniProt-GOA-ACAP-ARAP_05.03.2021_00h00	0.00775209	0.0087857	0.00775209	0.0090441	[3]	Group3	4.28571	3	[CDK6, NEK4, PRKCD]
ENSBTAG00000031874	ZNF165												GO:0006672	ceramide metabolic process	GO_BiologicalProcess-EBI-UniProt-GOA-ACAP-ARAP_05.03.2021_00h00	0.00837691	0.00890047	0.00442224	0.00619114	[5, 6, 7]	Group5	4.16667	3	[B4GALT6, PRKCD, SMPD5]
ENSBTAG00000027321	CCDC18
ENSBTAG00000010649	MEF2A
ENSBTAG00000050848	ZCCHC2
ENSBTAG00000032858	DYDC1
ENSBTAG00000020319	ALOX5
ENSBTAG00000012519	XDH
ENSBTAG00000018227	SLC4A7
ENSBTAG00000010166	MIC2
ENSBTAG00000054342	MIC1
ENSBTAG00000004718	PUS7L
ENSBTAG00000019349	SLC6A4
ENSBTAG00000014172	FGD2
ENSBTAG00000005218	PDE3B
ENSBTAG00000006223	THEMIS2
ENSBTAG00000004019	PMEL
ENSBTAG00000019350	SLC25A21
ENSBTAG00000017222	CTNND2
ENSBTAG00000001412	N6AMT1
ENSBTAG00000022471	TTPA
ENSBTAG00000001748	TRIM45
ENSBTAG00000015509	NAMPT
ENSBTAG00000003808	HDAC9
ENSBTAG00000018404	PRKG1
ENSBTAG00000016297	CCNYL1
ENSBTAG00000026684	SYNC
ENSBTAG00000020705	PRSS12
ENSBTAG00000015537	RASAL2
ENSBTAG00000008082	CEP350
ENSBTAG00000014124	MLLT3
ENSBTAG00000044063	B4GALT6
ENSBTAG00000019437	SLFN11
ENSBTAG00000008719	PRKCD
ENSBTAG00000014421	PBX2
ENSBTAG00000054438	GPSM3
ENSBTAG00000005453	FGD4
ENSBTAG00000006089	C19H17orf80
ENSBTAG00000020936	NOD2
ENSBTAG00000010449	MOCS1
ENSBTAG00000014636	ZFHX3
ENSBTAG00000015115	ACP4
ENSBTAG00000019174	ZNF710
ENSBTAG00000034522	SLC10A7
ENSBTAG00000006998	RASGRP4
ENSBTAG00000001290	TUBD1
ENSBTAG00000045886	STARD4
ENSBTAG00000009235	KCNMB3
ENSBTAG00000021219	2022-09-01
ENSBTAG00000011651	HECTD2
ENSBTAG00000044023	CDK6
ENSBTAG00000021497	CDH23
ENSBTAG00000010978	PROX1
ENSBTAG00000017044	MAG
ENSBTAG00000032519	CAMKMT
ENSBTAG00000020150	KLHDC9
ENSBTAG00000025634	FMN1
ENSBTAG00000029930	MIR22
ENSBTAG00000011655	SAMD10
ENSBTAG00000013368	ANKRD22
ENSBTAG00000004749	NEK4
ENSBTAG00000000576	ADGRG2
ENSBTAG00000025124	ZNF300
ENSBTAG00000039028	PI3
ENSBTAG00000015040
ENSBTAG00000001287
ENSBTAG00000049026
ENSBTAG00000051770
ENSBTAG00000053433
ENSBTAG00000051137
ENSBTAG00000051828
ENSBTAG00000000432
ENSBTAG00000049900
ENSBTAG00000050128
ENSBTAG00000051261
ENSBTAG00000054106
ENSBTAG00000055197
ENSBTAG00000048952
ENSBTAG00000039446
ENSBTAG00000046375

## Sheet: genes-tissues
Cattle FAANG genes					Ensembl genes
brain	kidney	muscle	spleen		brain	kidney	muscle	spleen
PB.10735	PB.10064	PB.11051	PB.10150		ENSBTAG00000011666	ENSBTAG00000027321	ENSBTAG00000019437	ENSBTAG00000021497
PB.1199	PB.10317	PB.1121	PB.10200		ENSBTAG00000021777	ENSBTAG00000010649	ENSBTAG00000008719	ENSBTAG00000010978
PB.12896	PB.10413	PB.11564	PB.10830		ENSBTAG00000015040	ENSBTAG00000050848	ENSBTAG00000019349	ENSBTAG00000017044
PB.13090	PB.10467	PB.11676	PB.10972		ENSBTAG00000015290	ENSBTAG00000032858	ENSBTAG00000014421	ENSBTAG00000032519
PB.14105	PB.10734	PB.11682	PB.11073		ENSBTAG00000001287	ENSBTAG00000020319	ENSBTAG00000054438	ENSBTAG00000020150
PB.14391	PB.10735	PB.12142	PB.11463		ENSBTAG00000019605	ENSBTAG00000011666	ENSBTAG00000005453	ENSBTAG00000025634
PB.15183	PB.1074	PB.12629	PB.11639		ENSBTAG00000049026	ENSBTAG00000012519	ENSBTAG00000006089	ENSBTAG00000029930
PB.15464	PB.1116	PB.12672	PB.12478		ENSBTAG00000019209	ENSBTAG00000018227	ENSBTAG00000020936	ENSBTAG00000048952
PB.1560	PB.11394	PB.1292	PB.12606		ENSBTAG00000009257	ENSBTAG00000010166	ENSBTAG00000010449	ENSBTAG00000011655
PB.15658	PB.11398	PB.13153	PB.15079		ENSBTAG00000018965	ENSBTAG00000053433	ENSBTAG00000051828	ENSBTAG00000013368
PB.15672	PB.12124	PB.13568	PB.2326		ENSBTAG00000051770	ENSBTAG00000054342	ENSBTAG00000014636	ENSBTAG00000004749
PB.17950	PB.12444	PB.14149	PB.2775		ENSBTAG00000021849	ENSBTAG00000004718	ENSBTAG00000015115	ENSBTAG00000000576
PB.1954	PB.12629	PB.15602	PB.3474		ENSBTAG00000011924	ENSBTAG00000019349	ENSBTAG00000019174	ENSBTAG00000025124
PB.3093	PB.12774	PB.15713	PB.5261		ENSBTAG00000000856	ENSBTAG00000014172	ENSBTAG00000021849	ENSBTAG00000039028
PB.3275	PB.13208	PB.17474	PB.6207		ENSBTAG00000031340	ENSBTAG00000005218	ENSBTAG00000034522	ENSBTAG00000039446
PB.3502	PB.13787	PB.2510	PB.658		ENSBTAG00000011810	ENSBTAG00000006223	ENSBTAG00000000432	ENSBTAG00000046375
PB.4036	PB.13897	PB.266	PB.7405		ENSBTAG00000021791	ENSBTAG00000004019	ENSBTAG00000049900
PB.431	PB.1560	PB.3275	PB.7783		ENSBTAG00000032558	ENSBTAG00000019209	ENSBTAG00000050128
PB.5353	PB.15763	PB.3429	PB.7897		ENSBTAG00000053346	ENSBTAG00000019350	ENSBTAG00000051261
PB.7062	PB.16233	PB.4174			ENSBTAG00000018206	ENSBTAG00000017222	ENSBTAG00000054106
PB.7259	PB.16585	PB.5330			ENSBTAG00000031874	ENSBTAG00000001412	ENSBTAG00000055197
PB.7993	PB.17070	PB.5634				ENSBTAG00000022471	ENSBTAG00000006998
PB.8879	PB.1905	PB.6363				ENSBTAG00000001748	ENSBTAG00000001290
PB.9182	PB.2891	PB.6985				ENSBTAG00000015509	ENSBTAG00000045886
PB.9472	PB.3274	PB.7009				ENSBTAG00000003808	ENSBTAG00000009235
PB.9750	PB.4646	PB.706				ENSBTAG00000051137	ENSBTAG00000021219
	PB.4788	PB.707				ENSBTAG00000018404	ENSBTAG00000011651
	PB.5147	PB.8454				ENSBTAG00000016297	ENSBTAG00000044023
	PB.5868	PB.8458				ENSBTAG00000026684
	PB.6653	PB.9983				ENSBTAG00000020705
	PB.6734					ENSBTAG00000015537
	PB.771					ENSBTAG00000008082
	PB.8149					ENSBTAG00000014124
	PB.8514					ENSBTAG00000044063
	PB.929
